# Supplementary material for: Proteome-wide copy-number estimation from transcriptomics
Source: Mol Syst Biol. 2024 Sep 27;20(11):1230–56. doi: 10.1038/s44320-024-00064-3 (PMC11535397; doi:10.1038/s44320-024-00064-3)
Supplement: Supplementary file 3 — Dataset EV1 [file 44320_2024_64_MOESM3_ESM.xlsx]

## Sheet: Caption
Dataset EV1. SWATH-scaled CCLE proteomic meta-assembly.
Protein abundances are reported in copies per cell calculated by
scaling to U2OS–CAL51 SWATH samples centered at a median
abundance of 10,000 copies per cell.

## Sheet: SweattAJ_DatasetEV1
GeneSymbol	MDAMB468	SH4	AU565	KMRC1	CAL51	RPMI7951	RERFLCMS	IGR37	VMRCRCW	HEP3B217	HEPG2	SKHEP1	WM2664	KMRC20	HS294T	CAOV3	JMSU1	PATU8988T	JIMT1	COV362	KPL1	A375	A2058	SW620	MDST8	HUH1	HCT116	HLF	HT29	ABC1	CAMA1	RKO	HT115	JHH5	SKMEL3	NCIH358	HT1197	HUH7	HGC27	DMS273	NCIH1299	SKMEL28	CAKI2	HT55	NCIH1048	HSC3	SW403	BT549	HCC56
A2M	4811.66	19083.9	2795.26	17213	7396.02	3990.11	3148.9	5417.41	3082.64	17453.2	34198	4571.95	3084.44	3875.27	4593.45	3931.58	3496.87	4188.18	2930.29	2976.95	7276.13	4304.35	4012.14	4721.47	39479.3	4907.04	3053.58	6525.67	3572.97	5481	4957.87	4280.01	3411.99	7576.82	5706.12	2217.4	3850.22	57937.9	12092.5	3507.51	2783.44	12279.5	2329.96	2770.25	4467.54	5757.58	3546.91	8320.65	4139.6
AAAS	5020.54	4450.33	5509.46	3600.91	8637.25	5455.51	7525.89	5557.39	4211.73	4631.32	4877.33	4447.97	4974.77	6314.55	5829.92	6128.98	6236.16	4805.68	5173.99	5767.55	4415.54	6779.8	4792.99	6232.33	3983.98	6913.31	5608.26	6978.04	4977.25	3658.03	3649.04	5455.86	6631.33	7210.25	4949.39	6564.44	8664.57	6530.52	5753.31	4633.78	6373.34	5202.1	3224.42	4147.59	6423.07	6147.76	4944.35	5930.48	4021.47
AACS	6793.12	5877.61	11038	6953.47	3494.87	5347.36	3086.28	3468.95	6114.07	4209.58	4112.95	3750.79	5930.44	4085.53	8837.73	14825.9	2819.12	5602.54	6494.15	3525.36	5916.41	6868.36	4685.2	5931.92	6776.55	4037.56	4099.98	4952.36	12823	3714.88	2032.53	3666.94	18893.3	3878.41	4398.15	7619.06	1825.14	4663.88	9729.89	4931.29	5352.43	4260.79	4822.57	7538.87	7298.31	2869.14	14562.4	3223.78	5691.86
AAGAB	4992.47	4765.4	2932.37	4286.08	4810.26	6458.29	5290.04	6120.68	6189.82	4879.07	2099.6	5851.84	5026.94	6380.4	3887.28	7923.41	5754.86	5224.49	5356.07	2996.29	6615.03	5079.42	5438.02	7379.6	5410.24	3828.61	4874.11	2174.97	11022	5295.37	4071.62	5110.63	8517.36	3793.72	4229.7	4591.92	2347.45	4730.02	5377.18	6814.12	7697.01	3393.65	3503.46	6723.76	5072.3	2615.27	6398.77	7156.72	5950.57
AAK1	3673.18	6198.28	2929.75	5297.01	2132.51	4609.49	3386.84	3038.99	4470.56	2756.74	3182.26	3922.64	4729.91	3577.92	3715.49	3252.31	4079.57	3228.31	5170.59	3011.5	2556.68	4206.95	4596.81	2514.23	5853.5	4038.79	3119.04	5258.03	2881.99	7182.63	4271.87	3611.7	2828.47	1890.19	3320.54	2906.53	4114.28	3963.21	5584.04	2951	4533.91	5459.74	4464.44	1377.54	4548.68	3837.22	1635.21	4226.29	2036.04
AAMDC	6329.79	2286.43	1003.66	2849.78	2181.17	2410.4	1337.59	2110.1	1199.11	1319.36	1610.27	1802.37	2577.72	2667.58	1605.83	2860.17	1794.61	2953.48	1806.01	3305.95	1285.52	1380.74	1878.25	2332.42	2160.92	1866.4	1383.8	1351.54	3088.2	2079.69	2926.15	1195.36	2098.73	2386.45	2888.7	1990.11	775.096	2568.53	2663.35	4453.12	1915.39	1244.06	2391.86	2329.35	2534.85	1718.2	1400.83	2355.19	1483.22
AAMP	4027.85	5576.68	4645.59	4937.03	6359.91	5407.36	3804.1	4989.52	8604.29	6258.91	6238.46	4397.28	3830.53	3816.44	5011.77	4167.17	6224.82	9416.2	4103.26	3035.91	3999.32	5621.06	4951.58	5168.25	9660.49	5483.61	5033.12	3935.41	5612.46	4461.11	3584.49	9247.7	4835.07	7630.91	4475.5	6188.57	1686	7053.87	6083.49	7263.63	6595.49	5138.47	3052.8	4402.42	6096.4	2436.53	6217.68	4047.39	6855.38
AAR2	2640.52	2560.98	3475.36	2614.55	2330.77	3042.48	2486.92	2225.88	3055.39	2799.55	2870.14	2309.25	2806.36	2171.92	3621.5	1706.32	2394.79	2603.12	2446.62	1743.46	2762.55	4666.75	3019.9	3625.69	2386.93	2596.5	3051.03	3166.91	2548.95	2591.51	1902.56	4303.78	1797.12	2956.7	4191.4	2673.08	2225.16	2973.91	4052.29	2650.88	3289.83	2701.92	1975.85	2557.19	3345.45	2161.81	3060.39	4936.04	1787.83
AARS1	62802.7	85891.8	37477.6	67346.7	48105	56089	48065.5	84584.1	104800	63300.7	70452.4	73567.8	66047.7	71499.4	56573	44528.8	68320.9	81834.2	55644.1	43321.3	86512.9	75656.5	56598.7	128706	46689.3	50882.2	89711.6	57269.8	51689.1	101259	97651.3	54016	88646.2	49498.2	32585.6	55690.2	25115.2	100172	126512	83775	68877.7	31691.7	123108	39206.1	43725.5	51513.6	57773.3	92354.5	48763.8
AARS2	4346.03	11346.2	4375.84	4138.87	5717.72	4017.5	5242.7	5590.56	5502.58	4699.3	5681.5	5392.69	6535.06	5406.31	5915.94	5132.05	4559.33	4623.16	5779.22	6006.91	4158.74	4694.27	5036.55	5317.44	5143.52	5778.36	2709.1	6101.41	4442.06	4117.3	7763.53	4462.56	6118.57	6812.14	6987.97	4149.35	2186.94	5176.84	3348.37	7328.18	7689.46	9085.14	5814.92	6441.95	5715.78	3000.45	6533.94	3914.59	5498.77
AARSD1	8257.06	8798.79	6338.95	6435.25	6171.64	7334.38	6159.29	7398.05	6822.27	10202.4	4176.77	11949.3	7788.03	6365.43	7110.57	2673.62	6373.17	5978.45	3511.56	5405.94	3662.73	11719	12137.2	13525.8	11232.4	8204.29	11207.5	3031.54	10803.3	6061.29	9215.32	6142.22	6534.53	7745.98	5008.99	10512.3	3172.6	9588.5	14592.3	14467	8064.39	3446.74	7781.96	5112.18	12603	6908.65	8118.4	3789.08	4779
AASDHPPT	9444.19	8583.55	5781.28	8223.22	10547.5	6711.01	5880.5	9086.89	5805.27	6006.63	6236.59	9374.56	12441	8360.19	7348.53	4766.31	5918.98	11151.6	5821.66	4854.31	3050.3	12047.1	8751.2	14124.3	11823.9	6274.88	6726.46	8762.7	8436.51	8893.07	5028.8	12653.5	7843.29	4468.21	8677.78	9591.02	3467.98	6396	16323.9	16492.3	9193.27	3964.51	6449.24	4990.73	11122.3	4494.66	7805.66	11160.2	6650.46
AASS	1573.91	11305.2	1545.83	1886.49	6743.66	5584.52	4034.17	10711.4	1845.27	5160	10344.9	6139.79	4877.63	1599.3	3076.46	4013.89	2238.37	4855.99	2393.7	3401.03	2270.22	6009.31	4665.71	2163.97	10562.5	3062.26	2083.85	8290.47	1390.75	1297.41	2501.67	13707.6	1777.4	2939.58	26470.9	2671.69	3600.13	8214.58	8917.86	1533.76	5272.52	13024.6	1387.36	1660.86	29462.7	11248.8	2827.53	1820.16	952.566
AATF	5773.62	3586.63	4286.74	3497.99	3377.53	3470.38	5680.44	6704.43	4017.46	3828.01	7169.98	4996.36	3087.93	4310.97	4892.62	3828.78	5282.73	3852.79	6484.17	7628.88	2830.39	4883.99	3992.31	3414.55	4201.79	5850.76	4887.98	5748.93	3460.86	3511.41	2508.61	6205.41	2485.32	7605.09	7653.55	4560.53	5900.6	3285.36	4998.58	8192.74	6155.73	4508.54	3152.72	3683.51	3987.39	7315.22	3466.05	3042.86	4887.93
ABCB1	1577.82	1915.73	1761.78	6681.68	3299.04	2406.69	1834.36	1998.29	20549.1	8359.03	12451.6	1679.78	1344.49	7272.52	2497.75	2326.09	1673.05	2159.28	1559.7	1871.1	2119.95	3478.94	2074.82	5135.34	2598.44	14543.6	1776.31	3384.7	1902.57	1413.31	1653.26	2016	18773.9	13811.8	1746.85	1442.28	1631.24	18615.1	1360.81	1650.32	4403.12	1314.96	2967.07	13026.3	2410.21	2584	3689.08	3011.06	3795.09
ABCB10	636.661	1055.08	1068.03	955.409	914.23	545.772	814.021	724.628	602.014	1067.34	1011.39	859.913	649.698	609.104	785.796	624.474	856.836	998.83	592.567	732.356	624.488	1025.79	819.498	802.141	705.471	857.633	896.401	1005.81	541.164	616.557	838.574	993.162	725.213	864.566	822.933	332.593	1518.6	986.567	1226.37	539.565	812.055	711.685	454.042	1276.57	845.504	946.772	1362.78	536.455	634.634
ABCB6	1753.35	4045.03	2447.92	1863.81	2403.03	1747.12	2456.28	3393.23	1260.34	3853.24	2733.23	1563.06	3203.05	2222.57	1698.79	3252.48	1013.45	1160.57	1588.62	2261.31	3615.11	2316.49	2432.96	1370.59	2485.13	4265.6	1521.19	1135.29	1756.04	940.584	2653.84	1824.46	2551.25	5084.16	4997.43	1493.8	2823.74	2542.03	4222.69	976.405	1289.25	4061.61	3534.83	1303.2	4250.57	1526.91	2063.12	1672.1	1737.97
ABCC1	936.128	1767.06	1486.09	1926.69	1859.29	1229.17	2883.78	2051.89	2061.5	1538.95	2481.58	1593.87	761.497	3442.41	1816.37	1328.47	1457.08	1338.4	2893.48	3291.69	1379.34	1444.1	1371.43	1698.91	1165.3	1466.96	2700.93	2819.22	1478.96	619.735	1789.47	1861.32	1331.76	1773.08	1863.1	1447.25	1581.35	748.112	1882.02	1247.65	1224.91	2174.2	3974.08	2349.92	998.152	1830.94	2075.2	1367.61	2710.25
ABCC4	2285.1	6634.9	2979.59	6086.61	3800.81	2609.81	4883.12	3516.43	2517.49	2314.61	4406.75	4551.16	2216.49	3575.85	6188.25	2429.6	4098.27	4869.58	2774.25	2373.55	2308.52	4706.53	3382.13	6035.65	3366.15	2549.57	5394.16	6774.04	6163.27	1353.96	1317.48	4471.36	1858.46	6390.89	3553.2	3704.82	1641.35	2600.77	4151.66	2574.02	5058.01	5321.81	9638.87	2762.21	3865.51	4141.59	2033.4	5640.13	2930.69
ABCD3	27225.9	12825.3	24595.2	13512.8	19456.6	9201.37	18559.7	16092.4	12386.8	34413.5	22614.1	14705.4	8037.86	16651.5	15237.9	18590	9658.54	12424.3	13672.2	15015.5	17724.4	11594.2	16101.4	19117.3	10736.9	28419.5	14077.8	15327.5	16994.9	9796.75	26504.1	12568	18862.5	36100.7	11142.9	17595.2	24332.8	32751.4	14741.2	7187.64	9071.43	18222.9	8324.05	34910.9	19236.9	18054.3	20555.4	10793.4	12966.3
ABCE1	32327.4	25317	35830.5	38983.6	37589.5	37323.7	26851.9	37652	30779.4	30766.7	31035.4	35650.9	37601.1	28826.5	41615.1	21795.9	32442	36320.3	26977.1	23651.5	22107	49357.7	37571.2	50244.5	32983.4	29008.9	57362.3	32353.1	36365.3	34043.5	40905.6	49838.5	33622.4	18354.9	23778.5	44043.2	11751.2	42157.9	58410.9	41821.5	32439	22007.7	36214	26748.3	40679.4	28726	49160.2	33075.1	35861
ABCF1	26002.9	20041.9	26868	15335.8	16900.3	18162.7	13205.5	15212.6	14975.2	34506	17941.5	18138.7	12336.3	13658	20017.9	20986.6	15381	22308.1	17728.1	14895.6	14225.2	21954.4	27051.5	18875	16685.1	13007.5	16318.9	20282.7	19727.9	14260.3	32516.3	14530.7	23059.2	12459	14290.7	16048.3	20109.8	21036.3	25232	17222.7	28232.5	11552.6	18004.7	9550.13	20055.7	20759	20724.2	20209.7	17940.5
ABCF2	20948.9	25447.1	21803.4	20128.9	18593.5	21612.5	19327.9	30651.4	26380.6	14221.2	9577.16	22636.8	22900.4	28819.8	44502.8	24698.5	19296.4	20783	21632.3	18789.8	14715.2	27116.4	24172.5	28769.9	38430.9	16015.1	24303.1	16094.9	30878.3	12933.9	26467.2	51456.6	22797.5	9359.98	25706.8	19295.1	26069.6	24441	49243.6	23149.2	28394.3	9379.66	18532.8	13882.3	23187.6	15616.4	27124.4	34710.3	20222.5
ABCF3	11075.6	14372.5	15766	12016.8	9984.54	12462.1	8922.46	12677.8	22398.8	12430.3	8342.62	9392.58	14068.8	12993.7	16623.2	17663.3	13945.2	17402.9	15597.4	9292.85	7771.85	13029.3	15787.8	12230.2	14530.2	14196.6	17473.1	6007.16	12883.1	20755.6	16459.7	16324.7	14855.3	8516.33	9973	8823.35	6291.9	17199.5	18267.4	17595.4	15399.2	13198.3	11741.1	9203.41	13150.1	9495.23	18242.6	13455.5	11887.5
ABHD10	5924.33	12191.6	6725.02	4485.96	7601.78	5782.95	8542.01	12714.7	13062.6	9602.41	10325.3	6168.23	5058.43	7793.41	9112.51	10030.1	6934.23	8422.77	8688.97	7565.82	7032.16	7453.17	7996.13	8325.03	8752.74	10125.8	27518.9	3154.33	7582.99	5573.32	7213	4669.87	9673.05	6432.87	20668.4	5943.94	6311.23	9709.17	8488.84	11239.4	6210.76	13745.3	6773.1	9133.69	7255.82	8179.94	9023.51	3947.32	12245.6
ABHD12	1980.57	3816.65	4121.35	3271.88	2373.58	2732.72	2269.57	2607.69	1301.27	2224.29	2518.64	2052.57	2415.3	4013.3	2681.15	2188.2	2192.36	2100.77	2245.81	2258.15	2944.18	2503.63	2549.83	2429.25	3336.74	2155.7	1113.27	6883.97	2917.13	3095.14	2382.06	1629.69	2153.51	2218.38	4886.56	3690.13	4958.35	3210.05	1545.16	1237.74	1415.01	5835.47	1895.9	2714.98	2501.83	2970.84	3289.96	2428.17	1473.08
ABHD14B	9189.12	43925.2	15286.8	13370.2	5911.08	13147.7	9788.07	21516.8	37585.1	8433.66	18600.9	24899.9	26228.1	11028.4	20732.8	7171.95	14019.1	17697.5	14600.3	16278.4	10549.5	20072.1	16257.9	17471.7	11137.9	18402.7	26390.4	9435.06	12333.5	9652.77	26452.5	13045.5	31959.3	10165.8	9756.95	9970.14	4093.36	4954.64	27564.6	21398.1	14496.4	19076.7	32324.4	24589.4	7216.73	5844.57	41401.1	14192.3	20188.1
ABI1	5019.11	4502.7	4421.77	5399.75	3967.31	4849.18	3425.78	3493.77	5047.44	3029.68	3126.49	4772.54	6029.78	5175.12	3615.51	6029.19	4109.76	5008.03	5233.93	5027.4	4389.21	3386.52	4743.34	4087.23	3589.09	4464.92	4006.78	3554.51	6390.11	6327.23	5383.81	3526.96	4976.83	3468.53	3258.61	2831.45	4340.07	3030.06	4533.03	3875.99	3383.61	4791.53	6887.42	7444.31	3936.26	3880.49	3871.66	4413.05	5426.67
ABL1	58.1704	58.4294	56.7609	63.7611	68.7645	64.2195	50.9737	70.2602	62.4597	56.7775	49.9743	59.7508	89.4434	55.4658	78.6651	55.3515	55.8153	59.2431	52.1955	56.6416	54.2914	69.6386	70.9984	56.1578	83.6087	50.4853	56.2684	44.9773	53.0494	56.3886	141.179	147.633	50.5754	46.3437	38.4267	NA	NA	NA	NA	NA	NA	NA	NA	NA	50.8645	82.469	55.5668	132.863	43.7952
ABLIM1	7157.25	2924.9	7721.27	3641.36	6747.59	2445.07	5070.76	2489.61	8726.5	6123.98	9793.24	2497.43	2114.42	13153.1	3301.42	5558.83	3315.1	4051.45	4131.58	6621.2	4656.79	2812.75	3056.62	4637.3	3214.62	13430.5	4556.04	7443.85	8253.88	3555.86	6572.05	2461.41	7699.29	7149.63	1423.47	4435.06	4761.7	6284.51	2942.06	5257.73	1372.1	1803.67	4974.62	30126.5	3535.36	5229.15	6690.1	6276.42	6818.18
ABRACL	24290.6	6928.01	4546.01	28333.3	10633.7	4948.42	4483.39	17360.5	3569.8	4019.08	2487.73	7239.72	17381.8	15455	10255.1	11935.7	19234.3	19025.3	15426.9	5197.21	13152.7	8431.89	15643.1	5893.91	32644.7	10709.8	12021.6	6105.84	8898.82	8635.26	12167.8	21021.7	24841.6	8102.18	6522.76	6219.76	4548.05	11901.1	11105.1	26286.6	18050.2	12672.1	11184.6	9523.27	21942.9	4310.06	11390.2	13817.1	12984.6
ABRAXAS2	502.266	584.915	631.644	533.375	651.246	544.092	460.862	487.55	742.775	544.363	565.588	660.835	776.907	656.269	611.225	391.037	486.908	570.613	478.082	534.037	711.455	804.277	597.035	589.151	539.112	437.2	681.948	588.162	399.162	559.125	1098.6	737.273	689.63	342.131	318.372	482.249	568.251	527.88	745.958	452.043	602.618	451.961	848.028	501.67	662.882	435.721	839.678	629.36	705.918
ACAA1	15301.4	15714.8	77558.6	9414.21	15128.4	12644.8	15214.9	21204.1	10432.8	19910.7	24671.1	11646	26156	15709.2	23904.3	22960.3	10685.3	14517.4	20591.7	20739.7	22564.2	10361.4	16481.2	14782.2	14873.3	20949.8	13127	10323.5	24607.5	13161.9	28429.4	11546.3	21627.9	16225.4	21668.5	13315.3	23529.3	28454.6	8797.79	10105.7	8893.19	23870.4	13418.5	57141.3	9891	14842.8	17558.6	10062.3	31747.4
ACAA2	27509.9	15421.5	68718	13564.8	53802.2	21819.7	48925.3	7346.9	7419.32	29458.9	63351.9	12276.4	17730.6	25045.4	19291.4	33913.2	18236	19405.8	13458.4	16842.5	82146.9	13270.3	17269.1	26282	11577.2	67074.2	6190.22	22858.2	36204.2	5116.69	28870.5	23714.9	63742.1	70260.5	29700.8	5836.73	15263.2	18926.9	19972.5	61981.9	16874.9	20190.2	24039.7	140753	33433.7	7882.14	47422.8	17952.9	71566.4
ACACA	11590.1	23658.3	17225.9	25521.3	21545.4	13884.8	12867.1	22638.7	22949.9	23102.9	14361.7	20341.3	17752.4	20991.3	22802.1	14274.5	17258.3	18785.7	18008.3	11361.5	14495.1	25323.7	20388.4	22048.3	13081.1	23742.5	20004.3	12652.4	45474.9	20584.6	19096.7	14731.5	17513.7	22311.8	10221	19936.6	10216.1	42846.4	31692.7	22529	21582.3	11216.8	9772.28	11691.7	21830.8	12442.5	26555.2	30062.1	11217.5
ACAD10	4459.14	5641.43	4920.34	4096.73	5406.77	4312.84	4853.02	5396.34	4849.59	5386.46	5990.01	7197.78	5985.73	5487.22	5781.7	3063.22	3695.9	3131.46	4489.33	5684.62	7085.29	4065.57	4881.24	4056.72	4841.5	5739.93	6581.66	5897.86	2677.94	3103.82	7625.52	2551.23	9155.21	4503.72	4983.05	4542.1	4691.99	7149.08	4827.85	4843.83	5035.45	4677.9	2149.6	9908.23	4408.31	5539.17	23474.5	3185.49	5662.94
ACAD9	11789.9	15943.3	11422.3	8388.37	13351	11556.4	10536.9	18369.4	13236.9	13855.8	10042.2	13215.9	12640.2	15995	11850.5	12439.6	10673.1	13102.6	10636.2	18760.2	18433.6	9330.23	9259.34	12348.1	11747.2	12039.7	14562.5	10035.1	16787.9	11505.9	14485.9	9445.46	10206.9	12093.4	14995.9	11575	13483.5	14641.8	5903.23	10370	16595.6	22068.8	10137.1	12185.3	9163.51	14193.5	23875.7	9335.79	15130
ACADM	39115.6	26198.9	40652.5	22620.5	39648.3	18034.3	43169.3	54427.7	18966.2	29456.3	54216.5	28154.7	24462.7	36550.9	19136.7	41361.3	39304.2	29312.7	18223.2	41477.7	18667.2	25849.9	58772.5	44338.8	19408.6	48514	33104.8	28197.3	24888	12608	31044.9	38542.8	24960.5	55635.7	57919.9	23879.4	43722.2	20703.3	27846.8	59170	27589.1	92586.7	18773.8	26052.5	48583.9	36380.6	37848.2	22709.1	19765.5
ACADS	1238.08	2692.99	502.326	1533.74	2144.4	955.972	673.785	1759.87	2326.14	2804.75	4316.88	702.139	1834.77	1285.99	1269.45	1400.52	801.361	1999.15	1900.49	676.748	1919.35	447.493	1681.41	960.634	1063.79	2815.1	1563.48	715.83	910.239	419.577	959.554	2244.74	5139.9	3951.54	961.07	908.327	3412.25	957.627	596.268	436.074	727.069	2456.77	3504.87	3735.49	825.813	912.155	7580.45	503.389	2140.06
ACADSB	2018.51	4241.23	1871.45	2318.67	4811.79	2329.28	5848.75	3398.16	1678.08	6001.74	24816	2165.27	2208.74	2040.11	2531.35	3350.45	951.603	2944.16	2749.02	2308.77	4571.37	2075.85	2682.83	2782.95	2476.49	6767.77	3750.88	3238.5	1318.55	2800.7	4946.12	3273.15	2621.49	4431.24	2539.47	1052.56	1850.66	11462.7	1771.03	3228.39	2781.57	5861.84	2586.12	4160.11	12531.7	2219.43	3951.58	1360.77	4495.47
ACADVL	24155.5	18511	59200.5	19408.2	17445.8	19035	39521.6	6568.67	23342.3	35941.9	19906.4	22364.2	21275	9644.08	35081.9	25990	16043.9	9617.63	22939.7	18082.1	37872	24335	16746.2	24770.4	13313.6	46744.2	23139.4	28793.6	20403.9	15154.3	12813.7	19764.1	29224.7	29919.4	21365	16866.8	61725.3	14445.9	8904.45	12581.1	24809.4	40094.5	25561.3	26413.8	15446.1	26330.9	28218.4	15927.5	29608.7
ACAP1	NA	NA	NA	NA	NA	NA	NA	NA	NA	NA	NA	NA	NA	NA	NA	NA	NA	NA	NA	NA	NA	NA	NA	NA	NA	NA	NA	NA	NA	NA	NA	NA	NA	NA	NA	NA	NA	NA	NA	NA	NA	NA	NA	NA	NA	NA	NA	NA	NA
ACAP2	4940.4	9189.43	8522.61	7596.25	7067.66	6373.17	5324.59	7862.29	5635.58	4557.04	3525.93	7038.08	13069.4	7483.25	7947.11	7353.17	7996.83	12561.5	8070.56	5730.76	5231.7	5594.66	7471.44	7345.14	5448.97	6040.37	6589.27	3567.78	5074.61	14982.2	8946.81	9605.5	9628.07	3086.96	5721	4272.22	3861.72	7086.16	7154.68	9189.15	8547.45	9225.2	7156.69	5093.88	6678.58	5200.93	8525.36	5498.32	8130.78
ACAT1	45321.9	59443.1	101586	63189.2	59102.7	46106.1	56090.5	65327.6	35202.5	50599.4	89225.8	75505.1	58674	62495.2	55836.6	28877.2	36536.2	73303.6	58396.8	48653.2	36792.9	32011.7	44963.5	79033.1	63363.9	103756	52707.6	62350.3	33290.1	38461.3	58227.8	49752.6	47539.5	86545	95499	37858.5	49296.8	37333.4	59296.4	87057.6	54323.1	47615	50324.9	153467	58230	33058.8	48386	41419.6	98994.7
ACAT2	42898.9	29943.3	16034.6	22194.8	19794.8	19275.1	12609.7	28894.5	18960.1	42346.1	25267.4	17851.1	19007	27466.8	11084.4	33992.9	24714.9	46021.1	22339.6	21786.8	14146.2	11765.7	19894.6	17628.5	42805.5	24112.2	10548.2	27075	26925.8	28454.8	15566.9	16611.3	26443.3	30089.2	26622.1	12807.5	14707.2	90841.1	25965.3	38760.5	25176.3	14052.4	11393.9	13936.1	36481.5	9000.19	29727.1	35769.8	14658.8
ACBD3	10292.3	10506.2	11569.2	13460.6	7403.24	8077.46	8910.94	11807.3	9751.41	10171.4	10266.2	9432.91	10916.7	8718.05	12816	12970.8	6339.03	8717.19	8698.94	9585.52	16008.6	10645.9	11605.3	7621.76	9613.5	10750.1	8590.1	7948.61	11253.5	12699.7	16198.9	8374	10553.4	8632.75	8940.03	7856.23	9369.75	12110.5	9691.53	9344.22	5503.25	7982.05	15439.3	16982.5	9274.85	8969.12	9453.1	10479.6	10285.5
ACBD6	3452.28	3029.96	3040.88	3379.07	2748.52	2780.56	2272.17	3107.33	2302.73	3108.27	2370.37	3303.01	3058.05	2883.01	3581.22	2085.78	3229.66	5770.28	2300.71	2074.27	1644.14	2970.3	3464.3	2938	4403.73	2656.93	2805.31	1900.62	2369.38	6362.68	3742.1	3169.02	1915.53	1914.11	3396.01	2282.06	999.478	1796.84	7811.23	5187.59	2619.02	2397.26	3195.61	3051.54	3672.54	1986.15	2027.12	3231.28	4225.51
ACIN1	29036.9	26141.9	34075.8	21375.6	46096.9	32044.6	41130	34602.3	23884	35696.3	39611.1	23103.9	22294.3	27531.2	25820.7	36449.6	44620.3	26478.4	29395.3	29726.6	40189.8	24337.4	30286.9	37742.2	26594.1	44764.6	30533.3	22086	34383.4	21247.7	24418.4	30772.3	30757.4	59770.8	43940.6	32951.7	31585	25840.2	27336.2	51992.4	31775.3	21588.1	21172.4	51442.6	33293.3	31221.1	20586.9	25660.9	34392.6
ACLY	64935	98708.8	100196	110458	68962.6	61276.6	40210.3	51361.9	105909	64612.2	65661.9	114930	72302.7	111716	97695.3	38931.7	60173.9	95961.5	43618.1	44182.8	59828.8	95631.4	100618	63065.4	117575	72409.8	74493.8	139808	55245.8	80981.7	106542	63083.7	39117.1	74681.4	53879	35045.5	20709.2	66576.1	74725.4	40156.8	27127.7	23686.1	47414.5	18366.8	39795.8	22054.5	40924.6	55155.7	26727.1
ACO1	16982.7	17170.4	6405.1	22953.3	16229.1	13299.7	12754	9102.78	79267.3	20198.1	14588	37467	12216.8	28343.9	14156.5	11161.9	13495.3	28464.9	16191	9361.33	12431.8	11581.9	13808	15516.8	26830.3	27193.9	28838	17295.6	18559.8	9241.09	19764.6	23183.6	29588.5	12238.6	5630.66	19565.1	8679.32	22242.2	17971	17392.9	15032.2	13608.9	20942.2	11198.2	18881.1	10136.2	36020	13074.8	24463.1
ACO2	30341.5	51406.4	50285.6	25461.7	31917.6	23446.7	47489.4	47332.4	46235.9	36610.1	39601.6	43090.8	41097.4	37650.9	34276.1	50231.4	25643	29752	42320.7	31282.3	45863.9	20393.4	41474.5	35284.1	47735.7	35977.6	20396.6	19851.1	24090.6	45679.2	93819.2	24782.6	49103.2	38042.7	71745.1	21297	52683.6	21902.2	44092.9	39559.9	28437.7	88372.1	36777.6	41922.6	49379.1	29784.9	27686.8	24565	53389.6
ACOT13	33648.7	27559.5	35146.1	10474.9	22800.4	9119.62	29532.9	14297.6	7374.55	33068.2	20983.7	20003.4	9927.53	18767.8	17891.8	34733.1	12843.8	12835	21925.5	31845.3	19632.1	6000.33	22267.9	16517.1	15016.4	29588.9	14229.3	20580.4	18858	16405	48679	10682.8	11355.2	42968.1	9824.98	11513.7	15055.1	15897.9	15487.5	39360.8	26898.3	12576	42768.8	13303.3	19679.1	10530	18656.1	14163.4	35552.7
ACOT2	2699.34	1780.83	1090.27	719.915	1282.08	1127.7	1271.67	1123.62	907.624	1271.86	4909.27	1520.8	1709.13	865.018	929.338	889.045	901.226	1691.68	675.725	1300.79	1483.73	743.907	1408.35	1334.44	875.528	2824.14	242.685	1218.15	751.037	779.745	3132.35	983.278	1727.77	3922.56	1641.6	1414.66	656.199	1062.06	3305.86	1031.37	1642.1	1690.97	1027.6	920.406	951.374	1605.08	2303.24	1865.4	1002.79
ACOT4	3712.21	339.417	6904.99	1834.27	2773.52	1996.06	1412.12	735.125	302.379	NA	NA	NA	NA	NA	NA	NA	NA	NA	NA	NA	NA	NA	NA	NA	NA	NA	548.456	437.079	2961.44	331.495	6653.47	379.045	5961.37	9981.04	443.201	NA	NA	NA	NA	NA	NA	NA	NA	NA	926.493	1438.44	1949.4	1552.41	1214.76
ACOT7	45681.6	144510	50098.2	61362.8	51099.2	90816.8	88347.5	134718	48223	34528.9	47329.7	48855.5	93776.9	77201.8	105350	85685.5	95976.7	56822.2	78719.8	72727.5	61213.4	112307	112206	70516	76741.1	40838.3	106099	76390.4	41841.2	46456.6	83583.8	90182.7	62877.1	35226.9	185600	68018.7	51063.4	41346	46233.2	55942.1	102933	327366	123105	33060.5	57988.2	48789.9	59278.6	94273	45423.1
ACOT8	7993.06	8774.99	16110.6	4771.17	5485.08	8422.99	8699.67	10351.3	3239.31	5846.64	5801.79	7095.68	6324.79	6255.7	8673.36	5595.93	11357.2	6353.96	15543.5	11231.8	10600.2	6576.15	5600.07	8376.73	8371.16	3029.87	4464.42	10301.6	8954.83	1699.52	9029.6	4129.24	9396.89	10263	21398.5	9299.61	9044.41	6523.78	6109.73	6397.52	7676.25	9076.82	5831.86	11349.7	6220.59	12161.6	12940.5	5540.36	11348.2
ACOT9	8353.79	10676.2	8189.34	8771.98	7013.24	8651.71	16709.5	8608.11	7626.63	6464.39	9283.95	25611.3	7376.69	8607.85	11007.5	7157.1	5729.73	12369.5	17757	13617.2	6769.92	6491.88	5882.41	9575.15	10475	6309.91	14240.9	20814.8	3280	2977.38	7376.36	9354.16	10280.9	8787.32	16120.3	9715.34	12463.2	5076.38	3536.61	7281.52	14079.1	13958.3	12275.3	11692.7	4069.02	9993.23	8999.15	7895.24	13796.1
ACOX1	13057.4	5708.54	8325.06	3525.06	4634.18	2448.42	7217.12	3351.37	1370.01	8313.36	12690.5	3636.19	2452.51	3583.58	3346.19	6382.65	2369.03	2797.24	7537.13	3609.84	7851.62	3319.49	4828.3	5756.34	3798.09	3211.82	3479.67	3573.01	4815.83	4336.29	6984.17	4559.54	3929.18	9632.03	3099.92	5367.49	21556.9	5332.36	4171.13	2028.87	2397.46	4034.66	2205.22	7778.06	5982.62	3466.58	5860.79	2046.51	7191.19
ACP1	61935.6	34180.4	35448.4	30353	24795.3	26403.8	30274.8	31928.2	23969.7	38190.7	69298.9	28964	30098	32102	21752.9	31893.2	25749.7	31358.6	32281.5	43938	26936.6	27695.4	30537.3	36000.8	32051.5	34922.9	35567.8	19318.1	39886.4	84461.2	20714.2	21704.7	41353.1	27938.2	31995.6	31079.5	8327.77	39073.8	44359.4	61168.9	28272.6	23883.8	49467.9	51878.1	42108.4	19902.3	33293.9	21374.5	46082.1
ACP2	1107.39	870.267	1198.56	417.147	1273.19	776.754	1136.35	533.122	323.959	1054.23	663.057	548.981	731.027	533.416	764.224	1630.55	892.584	804.96	640.397	681.751	1095.04	646.007	958.511	820.646	943.615	737.705	573.915	1515.97	868.048	725.515	782.854	479.07	559.304	1224.66	647.611	439.28	1344.16	1496.85	978.535	434.403	809.609	575.164	458.894	1037.72	764.14	1003.93	507.939	800.383	808.937
ACSF3	9066.22	14292	4210.1	3976.93	8246.76	6220.11	5874.77	9655.32	11303.4	8575.12	14423.6	8265.12	7784.14	4407.43	8346.02	6645.39	5029.75	8558.84	7580.04	6769.77	17710.7	6066.34	7681.62	5982.17	6488.07	6513.09	15248.8	5629.23	6309.94	4405.03	13056.3	3640.17	6921.48	13603.3	6367.19	7616.35	3813.74	2528.34	5935.33	7488.63	12515.5	12255.7	8039.12	18817.5	5030.4	4977.91	28167.5	7720.09	7966.02
ACSL1	5746.24	8762.55	11712.4	3643.46	2366.19	2914.42	3080.84	5278.01	3044.55	1647.42	5391.79	2078.02	5867.5	22240.5	7462.2	3532.01	3628.82	4979.36	3468.91	10854.2	5811.51	2802.18	3960.44	2752.77	3830.94	5330.79	1961.26	1597.18	2866.51	5393.35	8374.26	5049.13	5858.62	5380.92	10383.1	3701.25	3122.74	4375.85	6606.86	2525	2237.48	12275.2	5737.99	5171.84	11690	2903.41	8267.53	3354.24	3331.21
ACSL3	13278.2	36490.5	16542.7	18063.7	14640.8	16212.2	22727.7	38802.5	9915.27	38542.6	20058.2	14962.6	18045.7	12094.2	20313.7	17778.2	17554.5	16494.7	18485.8	18473.6	15401.6	27252.9	25033.1	13819.4	17525.8	16389	13496.5	32128.2	16064.6	14133.5	14603.6	13207.6	14910.2	21069.5	40364.6	22430.4	57129	28083.4	10894.2	7497.79	16092.9	45364.8	12640	10647.9	18030	33419.5	19262.5	16969.2	14840.8
ACSL4	7159.03	35549.1	3492.71	21691	6053.08	16663.1	19581.2	17830.1	20992.3	67807.1	27134.7	17428.5	7274.04	10440.5	13997.6	8526.18	6135.26	11465.8	15630.4	11765.5	3474	9379.47	13568	12423.6	32884.8	45496.1	16729.1	50466.7	23964.7	6121.07	3085.7	37086.5	9242.06	3759.37	22134.1	17123.6	5606.31	73815.7	7083.16	13311.2	14320	24354.1	12465.1	5372.57	10044	12634.2	15789.7	18828.7	10325.6
ACSS1	3264.54	13730.5	3621.3	6950.14	3934.02	3310.58	3438.85	15794.6	3490.67	2452.67	12663	5571.12	11296.9	4546.41	6668.75	5104.67	3415.71	4677.4	2019.15	6535.11	16430.8	5043.47	11214.5	1236.24	2540	14905.4	1895.2	4149.27	12277.2	3352.79	3124.4	2711.55	7722.61	6157.61	32922.8	3036.71	1889.74	2404.32	3622.08	4956.46	2867.06	13656.8	12049	20571.4	7125.13	3534.26	40878.9	3186.75	6893.35
ACSS2	9123.25	19621.7	9046.9	3524.44	3606.25	3480.76	3013.63	4103.17	4869.99	4289.7	4851.9	5468.02	9934.1	4015.76	7309.17	5225.97	4472.94	8399.68	6214.48	3864.16	3769.36	5848.94	4151.51	5154.68	9286.13	3294.57	4928.81	4360.25	2060.22	8071.04	6256.72	4722.35	14557.5	2921.92	5661.99	3020.14	3543.62	15491.5	5504.67	4948.93	4241.62	3791.19	2854.6	13336	3397.54	2684.07	25974	3745.53	9866
ACTBL2	NA	NA	NA	NA	NA	NA	NA	NA	NA	1.42126e+06	1.16716e+06	1.51022e+06	1.05975e+06	995240	1.36888e+06	1.97524e+06	1.10293e+06	1.25624e+06	1.59282e+06	1.6143e+06	1.1968e+06	877108	1.33263e+06	1.13777e+06	2.09028e+06	1.00802e+06	1.11229e+06	1.22572e+06	1.0186e+06	1.53596e+06	1.48656e+06	1.11749e+06	1.5572e+06	1.1483e+06	1.10565e+06	1.3732e+06	1.85966e+06	1.17092e+06	597639	993610	1.41669e+06	908448	1.29476e+06	1.07142e+06	1.30998e+06	1.79973e+06	584806	1.447e+06	1.11277e+06
ACTL6A	17555.6	11688.9	14966.8	15077.4	18421.1	18204.2	15783.7	19401.2	19414.9	18957.3	13758	8365.83	17903.5	16331.2	15358.7	19068.1	25868.3	17446	20314.5	15952.8	13446.4	15188.3	15912.4	18293.7	15047.1	17561.1	12218.6	9506.48	23169	21611	14570.5	13756.4	18132.6	22933.8	18574	18725.1	15909	15747.4	16033.2	33664	12564.2	15858	12715.3	15330.8	18092	14179.9	14632.9	15568.1	17535.5
ACTN1	82685.8	64485.7	52541.8	118159	60457.1	143644	71132	61214.6	87609.1	60852	61960.8	122132	98978.2	63773.1	72390.5	90275.1	70921.9	118640	74932.2	58576	67671.3	76638.8	88430.3	73857.4	98704.9	37355.4	66071.2	133780	65845.6	85705.8	68267.5	100035	51126.8	58758.4	53300.7	80914.5	100003	45054.3	60941	36805.6	95985	103662	89341.1	86927.5	38996.3	99024.8	78421	100371	47596.9
ACTN4	118368	89610	73490.9	119938	96842.5	153019	94557.2	73631.1	143962	79074.3	79622.2	131569	111046	122355	102060	101303	135033	170100	120507	155691	94881	99848.2	113215	90059.7	91345.6	52473.7	92908.4	116594	167249	213156	95720	49608.5	145810	97858.8	50468.3	132417	109449	69532.3	38272.2	42616.5	139972	137946	290248	147630	58749.5	72227.7	74335.4	134193	101962
ACTR10	2591.28	2619.99	1920.55	2963.49	1950.51	2633.25	2054.6	1803.26	1818.45	1899.11	1849.52	2508.55	2538.8	2209.82	2482.26	2184.23	2086.42	2609.9	2123.22	2029.04	1654.15	2739.75	2138.66	2210.62	3188.4	1745.49	2112.52	2986.74	1926.05	2321.86	3077.01	2546.68	2558.47	1429.8	1650	1609.35	1965.9	2783.8	4118.01	1635.94	2397.98	1885.22	3019.69	1456.84	2718.43	2186.07	2615.43	2641.39	1653.63
ACTR1A	15681.2	16631.5	10447.9	19106.2	13306.5	15779.8	11018	10989.9	12508.8	13063.3	11649.7	14184.4	17527.5	13417.6	12828.1	14950.4	14747.8	15743.9	11116.6	13084.3	8506.19	15827	14583.9	11899.1	25175.1	12901.7	12706.3	18561.3	12035.9	15846.1	17114.4	15505.6	14625.6	8579.41	10280.8	6987.75	9985.09	14770.1	29816.5	14680.6	16552.9	10302.2	17771.6	9995.56	16528.7	14484.6	15938.3	19244.6	11293.3
ACTR1B	5625.53	4758.54	6126.62	3762.58	3551.69	5300.78	3747.98	2938.79	2007.03	4513.52	4394.87	3509.61	4982.45	3059.52	4177.32	4210.92	4373.99	6445.22	2633.8	4447.88	3447.37	3677.81	4857.85	3477.5	5312.39	2455.9	3171.66	5505.1	2965.76	3390.65	4277.42	4426.45	6318.07	3374.03	3580.46	5689.07	2193.3	10935.1	5737.7	4531.98	2714.27	5932.64	11369.4	4988.79	3857.05	5256.8	5252.18	2450.42	5984.62
ACTR2	61196.4	77644.3	60316.3	82014.3	55333.6	89758.2	59600.6	68198.8	84169	76529	49782	66521.1	93450.9	62432.8	68598.5	68608.3	67100.1	74203.7	71983.2	71998.2	68869.1	58957.3	81240	61050.2	91425.5	51773.5	60126.5	50669.7	84272.2	65147.5	67681.5	83716.2	81119.6	60474.8	63181.6	74965.3	45625.9	72428.7	81463.5	28049.1	83504.9	99170.1	83188.6	80711.5	52835.5	39845.5	100147	66124.7	86840.8
ACTR3	41923	49830.8	43187.7	53724.2	36290.2	61287.1	40478.9	46560.5	55824.7	52285	35287.9	42913.9	64848.8	44309.7	44702.1	45034.3	52503.8	44032.9	47482	50989.5	49611.9	32990.1	56534.5	42335.5	66710.7	40745.3	37839.2	36373.7	62201.3	49024.6	42328.8	52042.4	50471.7	43288.1	45260.4	45190.6	27938.5	50566.2	44657.9	26467.6	51274.4	69761	56680	58665.6	41052.1	30218.9	58079.1	42437.1	58094.5
ACY1	10974.3	19440.7	18182	5927	8397.82	8582.14	5718.77	13715.6	10552.8	11962.9	26045.8	7143.69	16954.9	7119.08	12168	6138.88	9182.07	13393.4	6160.47	11650.5	7693.61	15300.6	10337.3	10729.1	8969.3	14887.8	5892.39	4535.7	14404.5	6654.86	5992.37	8308.64	38823.4	19488.7	19432.2	9910.05	3198.46	13051.4	9263.64	8922.75	9024.77	7269.86	18354.8	33507	8440.42	7885.62	35106.6	7181.7	29648.3
ACYP1	2825.77	2381.61	1139.65	840.35	1792.65	1781.08	2102.96	2069.16	1372.28	1002.16	1166.05	2205.16	2854.18	1166.98	1294.46	1642.56	2281.72	1985.33	1283.38	1946.44	1451	1337.53	3277.54	2616.79	1355.04	753.872	3632.27	1266.47	2509.49	1442.71	1485.53	1467.91	2141.36	925.541	1735.7	1233.49	756.771	996.972	2013.9	6821.78	1524.89	1601.48	2118.1	1712.58	1861.29	476.896	1316.81	3128.23	1456.96
ADAM10	6780.52	8626.5	6999.43	10648	10155.9	7546.76	6957.26	8141.59	5616.09	7292.81	7113.1	8035.75	9418.19	13729	9925.94	5151.79	6398.98	5857.33	11525.7	8679.86	8698.05	8300.71	6381.88	9724.69	5573.57	7210.76	7194.45	6726.05	11425.7	13859	6553.29	4537.78	8466.33	5965	6604.94	7677.35	14166.3	7118.79	5568.57	4314.21	6627.51	8664.45	8554.95	11676.4	8076.08	7685.75	6752.18	6097.02	9271.67
ADAM9	2272.28	4940.81	3046.5	8255.19	4535.06	3203.31	6220.47	2060.64	5190.7	2578.75	2535.94	5587.05	2093.51	11706	2437.43	2800.1	5799.49	5553.07	10183.2	2561.63	3246.35	2674.08	3110.98	3481.84	5566.27	3195.82	4233.23	6715.68	3465.45	6571.97	4896.16	3257.9	4695.3	3387.62	2022.03	11001.6	3764.04	6426.33	2135.27	1916.19	4764.99	2875.65	4115.19	5051.56	2480.66	5780.4	1928.1	11065.8	2929.6
ADAR	17021.7	20076.9	29132.4	16565	19888.6	11949.1	23410.8	19094.7	13141.7	22189.7	14357.6	15826.1	11798.6	24196.3	22062.3	22620.7	27314.5	15840.6	14573.8	26521.8	24123.7	20346.4	15760.4	18050.9	13741.8	21215.8	17094.3	15391.1	13732.1	12329.2	33213.9	23182.3	17828	25881.2	15979.9	23027.8	33282.7	20375.2	21059.4	17650.2	13429.6	15041	14522.1	17835.6	21999.9	25943.5	15257	17888.5	18839.7
ADD1	3280.31	6304.95	2757.49	4498.55	6455.21	4710.33	5968.77	4943.79	5283.24	6341.87	4364.32	3109.16	5724.56	4894.68	4125.69	7445.17	4451.76	4480.98	4619.85	6962.52	1753.27	5425.16	5196.33	5339.31	6865.19	5807.75	2796.06	4280.46	7264.54	8578.98	3338.1	2340.18	4706.79	12198.2	4559.83	3052.28	3844.29	7951.73	5559.37	5303.8	2705.77	4218.36	5482.9	9188.15	7253.7	2661.81	7434.66	1708.21	10212.9
ADD3	2965.83	5274.41	2548.55	3462.9	7787.08	4020.39	6415.31	3547.83	4934.16	5613.25	4211.59	1982.66	6417.51	4196.94	3804.3	7912.76	3309.31	3972.97	4238.92	4065.12	1797.16	4982.6	4708.57	5833.64	4083.03	6596.08	2378.39	3215.09	9064.2	9170.47	2742.96	1167.74	5949.93	12011.4	2838.6	2923.11	4194.97	7051.75	2749.99	3718.26	1845.35	4807.14	5793.54	12436.6	4595.19	3041.82	8275.72	1752.43	9487.64
ADGRE5	8660.23	7066.86	5391.53	11313.2	3964.36	17375.2	19927	5212.55	8741.89	4314.25	2560.98	6425.56	10247.5	11038.5	13007.8	8161.07	24688.6	7829.76	7723.56	18228.1	3368.79	8909.78	8898.65	11254.8	10403.2	7477.78	12604.6	2125.18	12789.1	16961.4	2685.59	10188.7	12779.4	8423.58	11672.5	7818.37	18407.7	4193.3	5941.89	3971.94	9675.86	10513.3	6087.76	25387	1283.61	7042.77	7107.44	3093.46	18872.7
ADGRG1	1237.07	2785.36	1070.92	565.996	337.104	481.464	964.447	1527.58	742.001	267.387	292.135	423.004	2325.18	4739.39	1122.48	2120.09	512.973	334.895	890.422	887.498	1835.3	1130.93	1338.32	5899.02	284.866	288.062	976.285	529.595	6478.4	2859.14	2220.55	153.653	491.932	176.718	414.94	3033.55	1232.12	199.007	221.368	999.197	203.089	5840.22	626.595	2866.6	314.536	1014.41	1328.25	240.1	1948.78
ADGRL2	2331.08	1033.65	1280.12	1865.45	9026.41	1119.71	2308.7	1108.55	2551.31	3516.14	1615.88	1688.31	2303.49	1035.29	919.798	2138.37	3124.85	NA	NA	NA	NA	NA	NA	NA	NA	NA	779.612	9371.01	1016.58	6814.59	942.157	950.481	882.013	6410.46	1246.6	1355.35	6478.74	5877.31	3133.71	823.79	2408	770.65	2148.06	575.763	1128.25	760.671	1401.57	4964	574.51
ADH5	56663	57069.1	34184.6	59692.9	65182.8	57429.8	44892.6	42690.3	117369	77596.9	139449	41226.9	57126.2	56869.6	47610.1	31138.5	50387.7	69996.4	46320.4	42009.7	40566.6	66721.7	73146.3	37282.3	61653.1	70368.8	72007	34505.9	58124.4	37465.1	81912.2	47154.8	45951.5	95519.5	51621.7	58349.8	17905.8	101308	80898.3	67608.9	62816.1	43492.8	101892	21894.7	123494	35178.9	51148.4	61691.6	70345.9
ADI1	22950.9	12125.7	14427	8364.06	13922.9	13157.9	9310.44	10173.8	9021.64	10835.2	18855.8	7870.25	15789.9	7196.42	11608.3	20274.5	10057.3	16503.7	7158.01	12307.2	10621.3	14814.8	9789.68	11937.6	13350	11912.6	11379.5	6303.09	18169.8	46097.2	6974.95	9401.47	6814.21	8823.92	23493.9	7208.85	5410.33	29163.4	13746.3	18994.1	14617.3	9834.11	8666.98	9784.75	17981.6	7843.55	10947.5	8840.33	24874.5
ADK	37263.3	12033.6	61238.6	17191.8	13800.2	26106.6	15558.3	10682.6	12737.9	13058.8	23704.5	35974.7	14732.9	14587.2	12880.2	21743.6	18020.3	24773.1	30301.1	14290.5	26021	12284.4	12380.8	30758.3	24824.6	17540.3	25428.5	20730.7	20244.9	40407.1	41149.2	18019.6	18947.1	14022.6	6124.13	23111.1	18195.5	16742.8	36590.3	42128.3	19647.6	7718.51	13068	14840.3	16505	29714.1	15937.5	16892.2	19904.3
ADNP	4727.41	4479.36	6316.03	2903.94	5812.3	5431.74	4778.27	6241.32	3995.72	4551.52	3948.68	4188.12	5115.75	4852.3	5877.69	5189.75	4766.85	3426.42	6050.7	3890.98	7543.29	4786.79	4009.77	6111.06	4970.69	5308.98	4140	4794.03	6487.34	3601.53	3846.54	5257.45	3318.51	8121.85	6739.29	6063.32	5370.85	3396.31	4668.57	8380.7	3683.35	5511.21	3395.55	4879.08	6168.74	3906.68	4064.39	3401.15	5050.86
ADO	2224.12	3431.65	2071.74	2823.7	2977.94	3193.94	1980.99	2914.04	2204.29	2076.71	2332.84	2341.12	1948.56	2341.39	2567.9	2744.51	4347.33	2268.54	2523.06	2017.77	3399.26	2540.66	3236.61	3239.85	2896.65	2143.32	3308.58	2449.51	2203.74	2582.64	2538.8	3273.99	3458.28	2055.87	2115.65	1455.07	1775.53	2530.82	2609.65	5706.7	2605.52	2181.05	3029.78	2682.46	3314.8	1456.04	2708.41	2993.37	2831.87
ADPGK	2839.34	5336.68	3231.48	7317.31	6318.87	6833.67	6881.96	7453.89	4335.25	6059.94	5639.87	5558.15	5144.16	6873.34	6656.32	6084.74	3502.27	4057.52	7007.33	6138.76	6682.19	5318.65	4641.79	4074.56	4274.51	5532.83	4709.93	4989.87	7463.83	4356.82	3851.16	6326.17	4320.56	4536.73	8277.32	6241.46	7276.65	6726.1	4941.02	2182.13	4303.6	8099.13	5943.66	6010.22	4944.62	5047.98	5696.62	4310.57	4491.45
ADPRS	16138.9	8693.96	6512.97	7529.74	7811.62	10097.6	7715.16	7745.04	11616.8	6781.39	8315.17	9078.26	8518.71	9319.96	7853.25	10966.3	11892.3	7289.27	7354.74	10734.8	6822.01	11556.5	10908.7	8707.49	9836.53	9050.13	10433.7	9469.23	9522.2	7709.89	11139.5	9928.76	7395.56	6077.8	10061.1	8733.88	4310.92	5784.31	13242.7	12449.4	8115.08	6975.55	14115	10995.3	7844.59	5959.74	8713.83	13187.1	4608.33
ADRM1	19185.4	19592.2	17545.6	17189.8	15101.4	28660.9	20131.6	23325	24568.5	21140.3	20888.2	17536.2	17682.1	16924.4	25049.7	22222.6	24163.9	25811.1	25389.2	16886.6	12153.1	21305.9	20878	17784.7	20551.6	24822.6	22590.7	16328.1	23271.4	28311.1	16241.4	19537.7	19202.3	14855.3	22143.8	15790.8	14318.2	16283.2	22289.7	37653.7	21261.8	22342.8	19454.6	18223.3	19124.4	17508.9	19168.9	20547.3	20846.6
ADSL	17042.6	21443.7	14052.8	19734.3	22856	18532.2	13734.1	18494.6	18401.7	21001.9	19370.5	20940.5	28011.8	19789.3	18254.1	14040.5	11437	18974.3	14939.8	11335.7	10141.3	24819.1	23576.4	28249	20632.5	20167.8	27398.8	20730.1	12627.4	11157	15383	20040.5	17509.2	20092.2	18564.9	14227.5	5264.75	27551.2	40869.3	19345.3	15324.9	25144.5	30447.6	8576.55	24758.4	15678.6	13006.6	26703.6	9013.92
ADSS1	50236.3	37658.5	26172.8	31181.5	21400.3	29736.4	22122.8	27831.1	40281.6	28512.9	18864	32735.4	46172.6	17119.2	26802.2	51359.8	19930.1	19939.7	22815.2	21797.1	23539.4	33521.1	46516.7	30478.7	42327.2	30189.5	35840.2	16255	53604.3	43101.8	23410.1	25510.6	45249	13193	39607.1	33877.2	9797.02	37612.4	20633.9	48665.7	19495.1	28796.8	44710.4	35751.8	60135.9	15986	28224.8	30683.8	9073.12
ADSS2	46027.2	35999.6	25258	27358.8	20146.3	26396.4	18876	27179	36570.1	32266.5	19217	23396.2	59550.8	19467.4	27948.3	25183.1	21354.6	31768.4	34515.1	21423.4	20782.2	44019	44828.1	30333.5	25743.8	21354.7	35287.2	20293.6	40605	37869.6	22109	29052.5	42308.6	15660.1	24627.9	40429.5	9601.62	46587.9	25977.6	29319	24652.6	29975.5	45889.7	19980.6	50756.5	23608	20596.5	21923	24901.5
AFAP1L2	593.702	228.315	141.837	131.31	1032.92	171.918	2723.15	203.563	232.384	194.917	254.217	2038.82	231.209	148.541	630.827	1415.06	152.185	334.63	1278.73	432.007	160.789	598.916	302.142	501.59	213.611	165.376	195.573	1720.08	1358.89	186.812	224.716	233.174	381.767	159.971	235.249	621.176	1448.41	189.03	168.224	359.942	226.245	259.013	394.443	229.78	234.002	907.364	215.556	346.666	200.547
AFDN	28031.3	12171.8	28386	16564	21007.9	16772	14916.1	12368.9	33315.1	44840.7	45146.8	11296.9	18792.1	28886.3	10631.8	15074.3	15091.4	28881.5	18166.9	19029.4	22874.7	11389.3	19342.4	18298.1	11608.2	29643.4	15330.4	15683.3	32366.7	22027.1	26900.4	11345.8	22368.7	31784.8	9308.59	16083	18758.6	29956.9	5855.19	20353.7	28454.1	18625	12287.5	52788	27124.6	21194	24046.4	13409.8	27015.8
AFG3L2	25502.8	21153.2	22205.3	8530.96	17353	9357.79	16276.9	24800.5	11963.1	13993	22272.4	10936.8	11070.9	14690.6	13972.2	16028.6	23090.7	25564.8	19498.3	11720.4	19689	15046.9	14132.2	15978.7	11750.3	16689.5	19390.7	22283	16700.9	6857.85	18729.5	18618	17168.1	14202.4	19963.8	16687.8	17064.6	19768.8	17046	17305.7	13987.1	21466.5	15340.3	13540.6	13896.2	14036	22567.5	12663.1	16796.8
AGAP3	400.496	1282.25	409.665	412.074	479.4	503.196	425.542	1179.31	647.275	529.723	620.301	541.044	852.806	514.099	850.4	483.939	404.783	517.401	509.444	548.524	584.56	648.364	676.43	693.191	746.127	368.321	673.594	437.564	785.644	346.277	685.22	586.149	553.225	255.767	1468.75	554.751	427.839	462.426	497.38	1073.22	476.042	899.994	387.61	740.821	690.215	322.129	867.773	598.016	532.901
AGFG1	9936.09	8123.3	8460.4	8633.02	5655.05	8764.46	9715.87	7354.39	11513.2	6968.85	10021.3	8052.1	7873.52	9951.33	7608.31	9731.82	10323.2	9438	8921.88	8411.81	7635.07	7094.16	9422.64	8215.94	8328.08	9651.18	8606.42	8538.59	8192.55	11732.2	7787.8	6942.66	8797.68	7398.41	10428	6664.84	6063.45	9724.46	5963.38	9119.82	8131.95	10133.7	12778.2	10880.2	6345.25	5522.59	8189.22	9194.79	11243.8
AGK	8884.68	20425	12355.4	5894.42	10931	6890.83	10855.3	13115.5	8270.33	6851.04	10526.7	10758.4	13915.7	12323.1	22492.5	7235.86	6436.76	7473.74	8483.2	8966.16	15271.6	10448.9	10491.7	15206	8417.96	11621.9	9545.16	6791.21	7585.68	5395.69	18345.9	13446.6	12395.7	9577.94	15965.2	8265.08	10596.1	11480.8	6486.07	19055.8	11467.5	17975.3	5423.88	12598.7	10566.7	13758	9907.07	10800.4	13993.5
AGL	9234.46	4086.46	7226.96	4048.38	5249.19	3482.86	4836.14	4495.1	3435.49	6895.81	4950.58	3139.23	3826.03	3592.03	5554.13	6730.1	4246.09	4497.96	4500.46	3301.88	4337.95	5940.9	4269.82	8001.48	3337.51	7087.54	6473.17	3184.26	6935.1	3859.88	13329.6	5645.44	3260.92	4621.24	2542.75	5310.53	3298.62	6003.36	11764.8	3908.26	4643.22	3679.46	5149.12	3466.8	7844.4	3891.02	5189.7	4143.85	3216.43
AGMAT	23695.9	30089.6	22380.9	30778.2	28374.5	30319.9	29792.7	26067.4	49156.9	110125	273197	15219.3	16585.7	18699.2	20621.1	19938.2	22310.4	12425.2	24973.7	24247.6	29282.9	15814.1	20495.8	69615.1	16489.6	339964	11999.4	10467.1	57238.6	13377.3	12308.7	45351.8	77614.7	381400	15452.8	16423.9	13221.8	146775	11073.5	49529.9	16845.3	14443	15778.6	337460	20887.8	31594.5	123711	19558.4	45178.4
AGO2	3103.1	3551.49	2129.54	2532.91	2873.24	3151.43	2641.9	2702.29	3313.23	4762.26	3265.94	2778.89	2823.1	2180.78	2787.23	2459.87	2665.27	2942.73	3165.73	2957.26	3655.4	3426.55	3069.49	3289.3	2289.25	1933.82	3482.06	1731.9	3728.53	3067.77	3362.04	4808.79	2545.33	2682.8	2018.91	3971.98	3855.62	2339.65	2164.72	1695.14	3674.41	2274.62	3200.78	3433.99	3147.6	2798.83	3677.16	3444.81	4031.94
AGPS	12314.3	14961.5	4985.3	19063.5	12047.8	10421.5	20020.1	23509.2	6741.87	13989.6	5227.65	16444.9	12781.4	19841.4	17008.8	13505.6	9240.62	12564.3	12797.7	19578.1	3682.37	16597.2	17157.3	18836.3	11906.4	7221.96	15880.1	11403.4	13011	3442.8	7856.1	11688.5	27286.3	13728.2	22000	13808.2	14593.6	22258.2	12702.5	7128	11511.2	17311.6	4824.9	15091.7	16249.9	16571.7	13152.7	5435.17	14903
AGR2	21842.5	9620.41	70996.7	9878.76	53594	9782.4	16384.2	10103.5	11274.8	11794.1	16530.2	10805.8	11449.7	12813.1	10272.3	23579.1	13939.9	9698.43	10800.6	15257.1	345614	9608.38	9737.61	9981.99	10660.5	27185.7	4726.19	4974.66	58275.7	86107.2	12381.9	6708.48	54813.7	92624.8	6046.23	231546	9755.42	13263.3	4450.29	4806.76	3163.93	5200.47	16453.2	292282	4933.37	14406.8	137454	9212.12	158422
AGTPBP1	2186.75	3241.64	2357.79	4304.83	4722.14	2431.48	1983.92	3767.14	2065.42	2845.26	2884.75	2505.11	2571.94	3828.69	3599.03	1650.2	2912.73	NA	NA	NA	NA	NA	NA	NA	NA	NA	2373.19	2704.36	2852.61	2387.88	5836.47	6125.51	3458.07	1255.48	2387.26	3290.03	1779.33	3377.17	6237.26	2785.25	4175.48	2951.6	2375.54	1338.15	3259.11	2499.41	3868.29	3934.13	1083.94
AGTRAP	4036.58	12857.4	3070	5747.53	7164.7	4933.15	5041.42	9786.28	3133.34	2862.93	3827.14	4016.47	4128.96	5941.26	6748.7	9710.22	8085.31	4478.12	3757.05	6757.51	4299.08	4756.81	5040.56	3184.03	4527.22	18155.7	4846.21	8354.51	3433.74	4131.01	3719.85	4339.23	3601.2	7306.34	9832.57	4454.02	6730.62	3241.33	5251.36	3158.01	6380.54	16374.1	5956.79	2651.56	2672.32	4281.4	4605.33	4916.88	4062.13
AHCTF1	3357.8	3143.55	3604.1	2931.01	5736.39	3461.43	4121.99	4111.59	3125.68	5230.73	3866.88	3282.37	2788.37	3776.67	3978.45	2982.39	4413.39	4520.33	3535.18	3496.64	3600.69	4779.09	3391.65	3684.04	2648.3	3683.01	3630.61	3818.8	3384.11	3106.43	3464.36	4343.05	3149.73	4818.59	3528.48	3879.36	3558.51	4212.26	3985.08	2566.2	5557.82	3606.33	2865.13	3883.9	4796.72	5193.77	3468.14	3070.03	2927.14
AHCY	92578.2	209691	116666	124284	122089	96464.4	75261.3	136653	126631	142711	155489	94645.1	130747	86929.8	125850	88580.2	92767.3	129852	172277	94973.7	88042.4	88988.6	88733.7	163271	115545	144705	161934	90728.7	147778	127584	117043	83415	85687.5	111365	153172	102916	46529.3	230669	158511	143609	128334	71800.6	114343	127176	132659	66306.1	236451	173776	120582
AHCYL1	24205.3	11856.6	19689.3	12990.7	17860.4	12478.1	16639.4	21141.3	15962.9	9362.96	10862.2	12763.8	26186.2	17081.3	15772.9	24423.9	15233	13473	8895.84	12769.5	24896.7	19652.4	23948.8	20265.4	12535.2	17135.7	12275.1	14914.4	16680.9	9446.22	30554.7	17833.5	10637.4	13527.1	29130.7	20042.1	9533.17	18398.8	22614.1	15361.8	11216.8	21187	18576.8	9722.54	18081.9	14162.8	15211.2	20430	13221
AHDC1	1903.56	1487.78	2220.65	1383.67	2942.58	2122.04	1838.27	1618.01	2224.33	1655.49	1487.9	2055.31	1548.6	3280.35	1699.18	1983.11	1798.41	1935.94	2326.39	2472.72	2563.51	2133.36	1840.74	1821.28	1597.4	1310.02	2213.66	3212.67	2882.05	1170.11	2423.76	1204	1157.97	1765.5	1869.73	6941.39	3194.67	1244.91	1334.25	3025.31	1595.21	1822.47	1015.53	1186.38	2134.37	2174.24	1665.08	2117.05	821.133
AHNAK	104751	71440.5	132434	269477	107138	221629	162387	70798.6	235584	64360	68632.1	249005	110442	380760	103879	119907	199982	341156	419441	423418	236496	205157	288799	165915	394751	204759	76685.6	328287	263375	234005	122451	102332	111569	86052.4	98361.6	291044	396428	84818.9	93423.8	21986.7	122798	154710	214482	225848	26188.7	266878	64078	82817.8	188561
AHNAK2	35116.4	18781.2	22733.9	109953	23990.2	37863.5	107051	27448.2	23378.1	11445.1	11204.9	100737	29483.9	68646.5	23401.9	43952.6	125450	95323.1	20407.7	323812	18828	18158	21041.5	19385	76308.4	18552.1	43337.4	465308	23482.5	18435.1	27946.1	20177.3	29977.6	20701.2	21946.1	215472	24120.8	10619.3	28888.8	14378	204363	21804.6	98070.2	11854.8	13093.8	111705	14335.7	45585.1	9791.27
AHSA1	56465.7	64783.8	100432	40493.9	59546	62616.3	44053.1	48161.8	50077.9	56449.5	65235.6	51101.6	53209.3	38858.1	64534.6	47548.9	73574.9	65853.2	59017.1	46704.9	44701	59514.4	82651.2	78720.9	48487.4	51318.1	87671	25252.2	47343.5	69647.5	46709.2	112984	79948	56236.8	42232.1	61477.3	25421.6	65934.8	93978.3	108827	88909.7	27656.5	46878	40582.4	56934.7	42184.7	56309.5	59671.2	50329.8
AIDA	974.866	1078.66	974.183	1613.99	1021.57	1094.11	839.123	958.251	752.372	694.203	974.512	1242.05	1302.75	989.766	1314.96	985.984	988.249	1038.22	865.704	754.03	809.662	1082.79	994.524	1156.88	1490.68	1272.73	822.289	1421.02	994.713	1080.71	1070.39	729.725	932.389	835.261	818.516	841.489	469.659	1132.33	937.476	1662.12	890.493	1113.12	1868.82	996.319	1252.23	676.461	510.071	1018.46	1405.96
AIF1L	6631.74	1351.28	2449.97	915.913	1476.37	446.993	870.22	1287.26	831.408	2011.83	1986.76	601.577	1274.55	2756.29	1367.95	3281.31	712.144	1489.88	920.14	1180.32	4888.37	1306.41	4311.29	1490.14	458.823	564.397	2034.64	302.002	595.381	4736.4	3161.75	3273.57	744.149	560.421	2036.74	1533.21	1226.84	965.786	1096.28	2201.89	1102.97	949.596	1978.94	1286.93	7011.46	543.594	493.53	460.208	913.13
AIFM1	35654.3	24602.2	41067.4	22295.7	33317.9	15187.2	44518.8	41383.2	20836.2	44484.9	37813.9	28523.4	26816.6	22917.9	35218.2	30092.4	21852	14196.4	32327	25294.5	70606.5	21253	22172	47130.9	17634.9	53878.5	20078.7	28332.4	25506.2	25751.8	43579.2	24396	27743.3	41146.5	37090.9	18710.4	23209.6	32851.5	29804.5	38523.1	31263.8	52952.2	22584.7	36840.1	17694.5	26861.3	58917.3	27726.9	51760.4
AIFM2	159.169	703.023	776.858	305.674	214.07	468.769	409.183	747.159	194.953	509.189	467.411	223.081	344.744	337.877	361.836	733.71	553.96	436.047	281.041	382.98	302.788	343.552	405.754	609.991	282.1	811.577	579.52	422.846	494.323	95.6538	86.0051	729.31	917.102	707.728	389.177	215.945	585.519	503.953	107.517	120.855	440.717	541.008	590.299	1160.97	291.426	285.751	501.069	317.775	654.367
AIMP1	51069.7	34121.2	46748	37745.9	30081.8	36454.7	41520.1	31384.5	48687	39155.5	46556.8	38272.7	35553.4	31819.7	42107.7	39357.6	37706.1	41259.7	36482.5	41135.1	36308.4	41244.8	52416.7	36338.1	33863.2	44780.4	43637.9	34527.7	54381.7	61505.3	45375.9	33718.7	36936.4	33276.1	37020.8	28424.2	30002.1	31332.6	50800.8	53053.3	39369.2	24722.1	65267.7	48939.6	28471.6	37942.9	41623.1	28942.4	50839.7
AIMP2	37083.6	22551.5	29612.4	24734.2	24854.4	23023.3	24782	21810.5	26774.5	30844.1	28518.5	26936.4	25417	19980	27157.2	21626.3	22769.8	29889.2	21332	25973.4	24273.3	30416.2	27127.8	31543.7	18733.5	24026.2	28706	22690.1	28627.9	29813.3	31315.6	20533.1	35313.9	19288.3	18298	23513.1	25867.1	19927.1	44104.2	21352.7	25516.4	18979.4	38400.5	20564.5	20218.9	30232.2	35145.3	22950.1	26727.2
AIP	43732.2	32139.4	21182.8	17789.8	21033.6	27844.8	17150.5	16793.6	15577.8	41767.3	18007.2	14709.9	33671.2	9532.41	22116.2	30573.2	23219.2	27622.7	17980.1	24764.5	19307.4	30266.8	18476.8	23731.5	31828.2	17194.4	20579.1	14120	33979	19424.9	28634.1	16884.5	24012.6	27407.7	25978	18705.3	12298.2	62155.7	27935.9	27907.9	18954.7	15543.4	20117	20632.7	28362	18317.1	26563	24148	10852
AK1	30660.6	30314.8	25871.2	19415.3	31580.7	23395	21154.4	36035	17148.2	23819.1	27466.1	22177.5	46406.3	19693.1	28557.5	21551	22792.2	19687.4	16592.1	32699.3	20079.9	25914.7	28389.5	25429.6	43916.4	28878	24809.5	10902	28876.1	14089.6	30597.7	52841.9	28489.2	17012.1	50596.6	15277	6753.31	31507.4	62058.7	37119.2	29991.8	14515.8	25006.4	43852.5	27530.4	15235	38027.6	19503.7	73998.9
AK2	81240.3	82639.4	61533.8	41806	45634.8	55079.3	92431.3	119640	45617	55416	79519.4	77572.6	58259.3	51293.9	54881.2	57605	109499	38883.2	80833.1	78718.9	73080.6	59623.5	61214.1	95501.8	45697.8	84607.9	84835.1	50192.1	74407.1	37756.6	83237.7	49113.1	84963.8	66256.2	101494	89296.5	54097.9	39313.1	23689.7	94893.3	71455.2	146875	43968.5	131353	23258.9	87458.6	73101.9	61845.4	94103.3
AK3	5951.48	27791.3	9936.79	10978.2	16446.9	12821.1	20725.6	15845.5	4912.81	37145.8	38472.3	8499.49	8161.4	9292	10852.7	5328.84	11370.9	11991.4	10020.3	15061.5	29893	5691.29	13915.6	11003.5	17415	10114.7	13981.9	9210.78	12160.5	4405.35	24245.5	11733.6	25150.8	16118.1	7928.16	7429.01	16169.2	13862	15186.2	16075.6	12073.4	13409.9	5475.24	23444.7	8605.28	16356.4	12156.7	7056.19	34017.8
AK4	48624	32532.7	5104.37	13949.1	5511.68	21687.5	19166.9	11578.7	41682.5	18331.3	73909	8407.32	24016	13822.5	11176.8	27884.6	10868.2	10214.6	16262.5	26701.7	24422.6	15095.3	10218.9	12519.6	6119.84	105383	20634.7	56218.6	16033.9	1770.47	16626.3	30071.4	12555.5	74867.1	9837.27	11695.7	50475.8	20154.2	6794.25	33727.1	16947.4	32766.2	28205.8	5868.54	14599.7	41236.3	6319.8	15873.7	14853.6
AK6	8723.98	6972.23	7325.81	7397.87	7498.53	6037.42	7617.01	8412.86	10871.8	9106.85	5352.37	5208.9	5425.23	12211.3	4961.35	8084.06	12299	10999.1	6279.57	5610.63	5176.65	9062.23	8201.39	10699.2	6730.19	11421.8	7032.5	10085.6	5827.86	4950.65	9828.87	9746.84	8185.53	7751.76	8593.29	6400.49	4910.01	10437.2	7684.17	11428.2	11453.9	6014.83	6219.7	5996.03	7634.52	4050.26	5189.87	20835.7	6836.86
AKAP1	30956.5	30955.6	44168.8	17991.7	26837.2	18880.2	30599	28681.2	22712.5	41565	55283.9	26811.9	21047.8	21600.2	25631.8	20914.6	32194.5	20906.1	29436.2	21570.9	33107.8	25972.1	25709.9	35260.3	19475.2	46776.7	20041.2	18736.7	27978	12281.4	22925.2	32675.7	44498.9	96700.2	25294.5	29417	23357.8	39738.8	19430.7	31874.8	31122.5	16506	13333.9	90918.3	24638.5	27906.2	48795.6	15969.1	54394.7
AKAP12	4570.61	19996.2	4746.06	19490.9	14794.2	18714	53893.7	8479.28	57998.3	5085.31	6559.58	5964.59	68963.9	26049.1	19113.2	6558.46	30322.8	27438.9	6140.69	31788.4	5159.95	47448.3	11958.4	9504.29	37875.4	7998.67	227235	62712.4	5429.54	10259.3	5071.81	7934.7	4822.04	7617	35454.2	4021.2	17755.2	5491.05	5130.77	9061.46	108711	60347.9	56338.3	5333.68	16250.9	31619.8	5778.82	9240.07	4339.46
AKAP13	26650.3	18556.1	27088	27211.5	24182.6	40203.3	36947.5	23969	24480.9	29082.4	21486.6	40435.8	20720.6	25193.5	24477.5	30092.4	30689.1	21038.4	39212.9	30938.5	25414.5	29868.7	26701.8	22429.8	34232.7	25359.9	32801.9	24713	45686	22522	23471.4	18867.6	26362.7	27678.3	29177.4	33789.6	18240.7	38489	33241.1	23535.2	27491.1	20937.3	27959.5	28579.1	26899	22922.7	27776.9	33481	18210.4
AKAP5	753.813	799.05	405.534	660.339	5294.6	561.59	1694.05	245.628	802.169	1246.48	702.403	556.702	438.511	980.701	699.067	1922.62	1040.27	NA	NA	NA	NA	NA	NA	NA	NA	NA	820.222	1031.91	3223.91	1458.07	406.393	263.344	1391.11	1284.87	224.355	NA	NA	NA	NA	NA	NA	NA	NA	NA	2560.67	1937.08	433.614	3366.63	291.886
AKAP8	1221.9	804.178	1012.01	970.268	1406.69	1027.34	1634.64	1401.83	1109.99	1505.99	1275.17	848.982	884.003	920.211	1235.47	1438.85	1442.27	820.967	1088.41	1411.7	1172.62	1089.56	1437.86	1189.58	1014.3	1636.28	968.47	776.854	1095.63	1134.54	875.343	1228.32	969.038	1778.24	1736.83	845.927	1355.04	1103.11	963.922	1755.85	935.969	1281.99	878.997	1767.72	866.536	1030.18	800.612	1052.71	1021.11
AKAP8L	1954.05	1533.31	1973.29	1354.03	1754.55	2029.31	2541.1	2695.56	1858.41	2268.19	2764.78	1811.31	1274.99	1594.13	1650.09	1586.58	2758.56	1447.9	2258.47	2156.51	2766.22	1712.67	1939.99	1922.09	1403.85	2099.82	1760.26	1544.92	1560.32	2850.89	2077.81	1118.94	1418.53	3522.02	2787.75	1103.69	1967	1836.63	2228.19	3459.98	2208.29	1778.09	1745.52	2219.21	1114.32	2088.67	1235.21	2078.84	1548.98
AKAP9	2893.57	3421.2	5296.17	2856.62	2491.13	2757.59	2933.1	2909.92	2607.47	2598.53	2906.53	3146.39	3693.5	3342.14	3462.96	3339.04	2239.31	2474.55	2630.78	2821.22	3289.7	3654.05	3744.73	3263.23	2374.56	3099.43	2704.59	2342.19	3281.07	3201.31	3754.61	1995.15	3896.41	3913.57	3050.17	2879.88	2866.4	3022.36	1735.23	4563.4	3470.14	3736.44	2808.15	3429.62	4055.38	2409.79	3287.35	2482.19	2714.85
AKR1A1	32722.5	25297.8	43400.5	30234.2	25216.6	14308	16501.7	16200.8	22615.1	14346.7	33572.6	21210.2	18809.5	71625.1	25011.1	21634.9	23149.9	19697	19085.1	24551.2	17045.5	17680	22851.7	40576	25990.8	29577.5	40264.9	14379	27590.6	17444.3	22035.4	24621.2	31318.3	32133.2	12607	8747.17	8610.02	20774.2	39749.6	54238.9	9728.41	43550.1	73161.5	20026.9	16407.6	13067	32616.4	21979.7	33637.2
AKR1B1	26226.1	51704.3	12852.8	220214	20337.5	40073.5	52598.4	27991.3	170265	8956.72	31669.2	29447.3	39214.2	398670	136732	36497.5	26385.6	62551.7	12639.1	121809	11780.1	53156.4	79187.9	35486.5	49709.7	51568.1	135796	15347.9	15003.6	12108.9	13942	16626.8	16742.4	139119	347108	17582.1	67646.6	21963.5	19353.4	133436	30858.8	30932.6	533410	9387.91	6576.73	22643.1	12420.7	65868.6	26177
AKR1B10	29926	3597.9	21320.3	4563.54	2890.78	3381.14	17235.2	3390.61	85928.4	3296.86	28840.7	5431.7	3098.66	227401	7362.8	6216.38	4996.62	5010.26	5778.34	6759.14	5599.69	5022.01	5419.46	7227.32	6666.96	327494	3777.14	3122.4	36143	3985.49	3021.6	7731.27	9364.33	320839	4458.77	4851.83	3738.16	6405.25	6701.53	6587.98	8264.37	7647.22	220023	4560.93	4865.53	5154.9	138271	5404.93	7415.72
AKR1C3	7014.05	2518.51	3769.03	4011.28	4797.12	5698.61	6141.03	3405.91	25749.2	3021.31	72420.4	2387.31	1775.09	30624.1	3152.91	3363.86	3399.49	2546.28	2803.36	9512.34	2692.9	3451.63	2970.96	4722.78	2923.87	131927	1944.9	2019.9	8549.83	2928.69	2359.63	3831.77	11861.7	118849	2995.91	2362.74	3071.77	6845.19	1961.58	2413.12	4060.39	4355.98	118180	5071.29	3844.94	5938.53	41910.7	3518.69	5723.06
AKR7A2	12414.9	11618.5	15047.1	11716.4	12075	12810.1	9646.63	15359.9	13040.6	10335.2	13876.7	11010.9	20304.5	12429.3	12993.7	9045.44	12617.1	11836.4	10149.6	12109	15228.9	12967.7	14430.9	17371.1	11750.8	9453.81	15021.5	8108.11	17956.6	12181.8	25185.3	8895.13	16612.3	7265.43	13660.6	9522.34	7920.55	8632.9	12611.3	26077.5	10105.9	19881.2	15352.6	9440.02	13659.4	11127.9	15423.3	10749.4	8572.34
AKR7A3	4884.95	4784.89	58720.6	4716.41	5317.43	5155.7	4756.76	4444.93	20241.7	NA	NA	NA	NA	NA	NA	NA	NA	4892.96	4513.03	5241.44	4169.45	5480.47	5343.21	14606.5	5583.28	71228.7	3251.73	2563.77	43262.1	2015.06	22017.7	10235.6	77447.1	3583.38	3401.57	6669.25	6045.58	6212.92	7732.58	10586	7940.6	7468.21	3611.85	16358.1	4809.37	3618.69	31588.1	5917.03	33847.7
AKT1	3351.08	4282.37	4845.58	2298.28	2897.25	2946.55	2740.08	4691.61	2326.44	2332.69	2303.41	3593.14	6275.34	2524.56	3277.04	3758.7	2914.46	3038.38	1856.7	2591.81	6640.07	2946.64	3481.29	3430.45	3463.16	3192.12	4494.64	2086.1	3349.27	1311.89	4068.38	3148.43	3522.23	2300.22	6519.62	3891.59	2878.03	2515.8	3627.69	3514.27	4741.06	3356.3	2655.27	1919.22	4378.65	2072.2	2744.49	3183.45	2280.49
AKT1S1	7233.27	5840.85	5596.21	9316.49	5926.93	9584.15	6476.63	6956.86	10684.3	8260.9	4863.26	6561.96	4964.06	7784.46	8470.66	5431.26	8960.54	6565.39	7691.99	6135.99	6228.81	7920.42	8578.95	5403.09	9387.81	7500.21	8596.58	6444.72	13887.5	11784.7	5600.57	4089.62	5357.9	6330.67	8838.22	5835.85	4164.79	6701.05	6785.44	10261.9	8083.99	6478.57	9746.8	8261.76	5993.15	5504.63	6240.79	8823.5	6002.45
AKT2	2880.56	3036.56	2420.92	2210.8	2613.13	2822.81	1894.11	3188.82	2056.28	2483.24	1728.33	2788.62	4118.5	2243.12	2517.41	2497.98	2084.14	2276.74	1975.48	2111.94	3232.38	3765.2	2411.44	2844.28	3109.13	2034.69	2240.66	3009.77	2733	1819.1	4273.62	2508.45	2417.57	1916.16	2453.3	2461.59	1279.28	2621.92	2341.11	3987.99	3410.75	2696.02	2840.82	1552.65	2934.97	1722.52	2232.8	3532.94	2467.18
ALAD	3004.87	5598.95	3818.68	1756.54	3257.68	3262.02	2330.2	3280.62	1754.91	5720.01	5790.88	1930.62	3665.94	1507.51	3823.27	2317.76	2759.76	2393.01	2267.51	2284.66	3956.24	3225.2	3591.38	2199.74	3488.16	2657.37	1849.2	1792.8	2832.26	4820.73	5171.52	2464.76	2676.57	3143.39	3335.25	2154.97	2890.97	3484.82	7181.59	1144.72	2520.94	3753.03	2859.27	2933.03	2844.06	1317.08	6297.61	2838.33	2994.98
ALCAM	9941.65	4022.09	2820.98	12784.2	16062.9	9143.07	7088.64	1499.62	21697.2	18906.2	11806.2	24572.9	6164.72	32375	6761.44	10932.5	17905.8	8255.95	15979.4	17637.1	15990.4	3198.54	4631.78	2191.08	5171.06	7519.2	13282	18776.1	8485.33	35472.2	25553.3	9711.05	18629.3	20376.3	7106.51	18107.5	21271	24288.2	14880.3	12011.2	6966.35	12274.6	12167.6	17672.6	14476.3	16692.3	7123.88	36468.4	9123.32
ALDH16A1	13924.6	8463.59	8070.99	10075.3	8925.31	8414.34	6875.1	5613.39	7798.37	15214.9	9511.6	4333.48	7514.14	5612.04	8411.28	6154.02	7519.19	4000.48	13851.4	8326.96	6084.76	13055.7	7406.04	9276.44	10161.8	7463.5	6224.07	6815.45	8322.5	20007.1	10335.3	7298.1	7673.27	9039.48	6874.67	4434.6	2655.41	17566.6	18428.7	8394.97	6331.02	7688.86	13522	6376.04	10407.8	8372.77	13150.1	7456.97	9063.67
ALDH18A1	29329.1	37245.9	27261.2	50743	53548.1	27316.1	24611.1	31938.6	41369.9	39196.2	94500	25689.2	28767.2	51422.4	37042.2	27375.6	20448.2	32846.2	31163.8	41256.7	42559.4	30988.7	27975.1	45596.9	22924.7	48145.8	32240	32350.9	37812.6	29743	45438.5	69877.3	43554.7	24011.4	17294.7	20672.2	33317.4	63517.4	33120	45014.2	25367.5	40655.5	30480	38579.9	29126	39946	74017.6	32630.3	38744.9
ALDH1A1	837.191	818.523	1239.36	3004.5	9637.71	840.954	9731.58	834.188	16008.9	24723.1	12200.8	915.969	685.941	7052.81	1039.49	1109.62	1072.68	1366.63	1511.87	1610.59	1272.92	1386.6	1596.53	1695.34	1742.64	52086.9	428.47	2058.47	12399.9	460.198	626.127	1426.33	6163.74	60823.3	934.772	665.894	990.54	28528.1	794.765	989.797	993.974	2047.42	17233.9	3740.01	26557.3	1097.81	1959.07	1187.27	2754.59
ALDH1B1	8120.71	41587.3	8525.75	17603.3	7081.65	9601.99	9395.14	9222.51	14378.4	15277.9	59118.6	2980.77	14136.1	18350.3	12057.7	9184.34	8774.82	12576.6	10709.3	5248.86	15771.7	8496.03	7005.33	16939.3	11474.6	25304.9	17745	4207.08	10238.4	4634.92	12335.6	19018.1	15316.1	23599.2	12372.3	8768.1	8942.36	9338.4	13203.5	21783.9	4610.67	25368.2	4193.61	38852.7	5140.5	4212.78	52983.2	8855.44	51038.8
ALDH1L2	11284.5	2647.87	3914.86	2805.96	3128.11	13978.4	5497.3	9749.41	15342	2177.26	9043.03	3076.13	2799.79	7568.66	24306.4	6504.99	4257.5	4858.23	26224.9	9403.76	2283.16	8425.17	3077.38	4176.77	3270.98	11599.9	5054.06	6225.5	7121.77	3845.41	3621.95	4183.74	15595.5	4351.41	6523.76	2287.57	1717.91	10778.4	23037.1	13263.5	6043.99	13811.6	8061.94	1527.34	3096.02	12472.1	2604.99	18623.3	1494.55
ALDH2	25431.1	2946.06	111575	19921.4	24801.1	2808.84	22401.8	2946.71	3483.07	58633.7	48057	4497.72	3257.15	13624.3	20837.3	12049.8	4948.8	15350.4	19528.6	11677.8	3898.86	6746.88	3439.84	31437.9	3419.15	60554.1	8606.07	2384.62	15902.7	2495.47	52390.5	17011	22404	66542.8	2911.27	4184.78	3175.21	35176.3	17780.8	5216.82	5613.5	4592.24	38526.8	82358.2	6932.25	6552.53	53284	4760.65	51013.6
ALDH3A2	9098.42	5222.83	16493.5	3924.01	8067.99	5376.17	12933.9	4169.1	4991.02	10075.5	11122	6148.69	4671.03	9803.05	5937.97	11330.4	3699.63	5790.95	5318.57	6457.34	10423.5	5675.1	4212.76	5944.82	2412.06	40419.9	7504.74	9509.73	7100.61	2783.59	6364.29	5119.71	8402.94	22879.7	4221.48	10063.8	6528.88	12731.6	8598.12	3752.76	4839.2	5404.22	6982.09	9173.91	8450.93	11832.2	11747.5	4848.23	4483.16
ALDH4A1	5018.39	5313.23	8361.05	2011.69	2749.44	3039.28	3927.66	3165.94	2103.35	13931.6	16521.9	2322.69	3327.97	1985.39	2564.56	2480.93	1791.43	2815.72	3268.22	3001.75	9663.84	1940.19	2779.99	2792.27	3475.07	7197.58	2299.78	2322.01	7223.49	2925.46	9800.13	2185.85	2024.92	7531.96	3302.01	1655.48	13002.8	4672.18	2257.95	2328.11	3036.66	3660.09	3561.89	6982.62	3089.2	3765.12	8907.33	2327.29	3190.21
ALDH5A1	6233.41	4401.8	1795.89	1624.78	5643.34	1327.97	3219.18	3130.05	1616.38	3321	18221.7	4667.75	564.422	3829.98	1430.18	5035.33	1294.84	3841.04	2890.78	2829.48	7289.48	1625.43	1343.46	3081.22	792.483	7605.86	2161.79	1114.07	1282.23	7933.29	12591.7	3359.75	1571.57	10262.1	530.845	1662.26	4518.17	2787.93	3197.47	4073.88	2841.66	1193.67	4619.58	3165.13	4716.02	2141.99	8840.42	1462.61	3018.5
ALDH6A1	13071.1	10710.8	33325.2	4441.76	15757.9	8943.53	9582.37	8182.36	4949.45	17390.1	33386.6	8064.83	12263.9	5477.6	5700.69	15643.5	5862.81	6468.84	6641.1	20117.1	54463.7	4774.05	6789.1	10174.9	6398.59	11779.3	7448.81	6978.58	6872.69	9539.52	27247.4	5989.62	8791.31	23835.9	11849.4	11813.1	5034.34	15658.3	18718.5	11733.7	6026.68	10327.9	11899.1	11156.9	9155.48	20209.3	12099.1	3344.25	11437.4
ALDH7A1	44498.7	31236.2	263904	8349.19	40258.2	18844.6	33543.4	14182.6	19351.8	25483.2	43610.1	22466.3	34895.1	16911.4	17019.5	46864	17703.7	31014.4	26893.4	23417.7	40447	20637.1	22876	26361.7	20134.5	21817.3	38425.8	35614.6	21781.7	1657.05	57566.5	25510.4	25870.1	43047.4	35025.2	16524.5	17998.4	34811.1	28989.6	29461.3	24022.7	42233.7	17938.1	21360.9	6450.09	37662.8	24453.7	33925.5	29277.5
ALDOA	288670	399224	471710	409551	264520	370017	400515	375663	843278	247659	375795	269316	627087	540019	312720	535505	275628	342207	377432	443064	510529	438453	476101	274821	342896	316247	398561	417391	452182	530767	419510	495932	265182	210587	485217	429661	140354	369627	379616	539710	303349	468560	1.24777e+06	170869	281907	234505	359363	487801	675160
ALDOC	28004.1	268689	156253	91796.5	32938.4	190244	37636.2	30364.4	116199	125646	75093	31693	48789.5	110879	194282	106469	42378.8	63605.2	88097.5	58288.4	82107	117096	76600.8	55350.6	55633.2	122564	131001	38700.3	81779.6	43293.9	51472	79090.6	129385	71601.3	146329	100391	22258.3	128504	89662.9	172132	43956.9	38118	289256	53860.1	98168.9	40096	124572	107012	97448.1
ALG11	679.666	951.812	812.286	991.036	1199.48	937.627	983.439	1120.79	585.354	720.586	1783.56	793.703	922.757	697.555	1283.48	718.226	851.903	904.883	876.263	732.671	976.765	1016.53	956.794	980.313	884.145	668.316	601.006	651.372	983.084	668.621	1831.5	759.78	850.208	1383.1	958.589	434.462	869.721	976.409	1749.19	435.623	1333.39	941.887	1193.66	827.649	529.556	899.053	5118.83	660.967	1095.43
ALG3	1504.71	3500.62	1697.38	1783.2	1985.89	1877.48	1873.08	3788.5	1895.89	1985.96	1585.21	970.078	2528.36	3123.06	3702.24	4472.72	1023.58	1496.16	2648.21	2203.07	2398.86	1650.75	2360.61	2187.39	1507.37	3363.02	1093.28	1775.25	2219.33	2123.98	2735.9	2293.4	2643.27	2680.53	1546.61	1586.18	2161.38	2073.58	1712.37	2092.11	1834.52	2658.95	2125.12	2209.91	1062.95	2136.81	4532.66	1712.5	2870.84
ALG6	4476.23	3649.66	2181.56	2085.95	3619.07	1734.54	3269.91	2629.99	1889.03	2227.3	1827	2006.23	3113.18	2232.96	4079.74	3670.3	2111.02	1850.49	2355.94	2307.47	4186.19	3954.25	2850.3	2052.47	1959.68	2099.74	1952.57	2716.26	1813.29	2274.55	3828.27	2786.65	2406.56	2716.35	3819.52	2227.63	3526.16	2842.69	3010.46	1447.92	3869.48	4827.19	2762.5	1497.12	2862.7	3674.13	4463.69	1969.9	1421.14
ALKBH5	4657.05	3624.05	4353.25	6146.83	4686.57	5204.29	4907.85	3774.25	5047.51	7162.47	4748.83	4266.55	4840.26	4624.11	5231.9	4340.68	3453.08	5039	4490.06	3294.15	6197.42	4203.06	5047.72	6457.05	5302.96	6540.22	5200.01	6504.83	4395.37	4899.64	3798.89	5042.27	3259.85	7531.09	4678.52	7606.85	2754.14	5442.57	5828.86	8023.36	3754.69	4213.79	4558.51	3830.73	7478.44	3333.67	2399.51	5669.08	2512.84
ALPL	587.626	569.321	491.428	715.739	1700.68	742.273	625.832	680.873	646.782	428.823	318.837	11487.6	566.165	2482.68	288.699	348.602	385.852	NA	NA	NA	NA	NA	NA	NA	NA	NA	NA	NA	NA	NA	NA	NA	NA	NA	NA	NA	NA	NA	NA	NA	NA	NA	NA	NA	NA	NA	NA	NA	NA
AMACR	6051.19	8525.09	7412.12	5489.74	6406.23	4226.95	7335.18	4366.25	7376.48	15987.1	16117	2976.81	9374.22	9176.05	8583.53	3466.04	3274.08	6934.32	3281.28	7767.11	4660.18	10306.1	11384.5	14367	3979.79	4778.78	5361.38	4415.38	4688.26	3062.62	9054.72	4989.42	10377.9	9580.96	6542	5050.96	4961.03	8198.59	4684.01	4356.47	3913.88	6238.19	8633.21	29784.5	3434.96	4759.79	15915.1	3477.63	57743.4
AMDHD2	3636.08	5569.14	5168.07	4261.11	3629.11	3130.37	4531.04	6326.99	4104.13	4118.42	3412.53	3800.94	4578.89	7186.64	4477.75	3438.91	6371.27	4772.25	3214.25	4590.87	3163.14	3527.43	5313.02	3705.84	11078.3	3425.96	3229.87	6731.07	3782.29	3192.81	6340.08	5234.21	8171.87	1441.49	7981.58	3621.77	2087.87	4801.67	7803.23	4339.06	5511.32	8481.54	6968.2	1314.42	4299.32	3003.04	4381.76	4794.45	3375.73
AMIGO2	193.574	173.02	293.28	2714.18	1451.02	428.83	742.499	177.741	797.173	NA	NA	NA	NA	NA	NA	NA	NA	312.314	380.598	679.705	328.75	547.718	565.836	379.928	836.248	457.985	NA	NA	NA	NA	NA	NA	NA	NA	NA	2068.15	292.875	1524.54	55.2553	128.621	1278.58	119.701	2936.66	485.96	225.681	1351.49	217.257	1045.94	135.493
AMPH	54.2305	96.4821	68.9351	367.817	114.843	201.412	76.9585	164.498	156.185	71.1005	77.5925	169.632	138.005	149.09	129.52	249.023	77.0657	99.9367	105.422	163.367	109.874	67.7914	129.14	151.26	307.857	108.271	206.725	41.5141	309.654	40.1836	71.1609	173.641	148.977	270.237	62.7845	109.9	110.275	133.1	141.278	145.007	49.385	101.386	136.77	192.112	103.481	148.036	130.461	113.508	128.148
ANAPC1	1993.32	2653.62	1960.16	2503.14	3634.49	2329.97	2237.46	2321.91	2241.25	3175.86	2287.55	2330.6	2075.11	2520.84	3181.79	1748.98	2421.77	3499.97	2318.52	2027.34	2199.28	2679.63	2076.11	3230.98	1976.91	1998.08	3332.79	2257.19	1860.69	1288.4	2588.03	3319.27	2067.41	3037.93	2684.29	2061.04	2330.84	2464.02	2723.88	1877.99	3241.21	2329.31	2159.02	1944.75	2274.17	2273.46	3159.44	2073.45	1858.91
ANAPC10	807.122	1193.45	839.959	998.866	1684.87	1158.85	1307.54	1069.14	885.689	1402.11	1047.21	1077.74	1107.27	1113.53	923.602	962.668	1328.75	1472.25	933.71	847.159	706.421	1015.02	1289.27	1177.71	1274.9	1046.6	1372.52	1022.95	922.679	1244.46	688.151	1362.78	836.704	1158.23	1345.9	732.754	1019.99	881.027	1307.94	2177.39	1302.72	1097.52	821.285	612.21	1414.49	1235.43	1110.84	811.182	521.139
ANAPC16	709.516	1238.46	948.878	861.894	1241.79	1006.49	940.764	1078.55	783.844	NA	NA	NA	NA	NA	NA	NA	NA	1166.32	924.058	858.805	1018.71	788.881	1430	1088.25	795.185	1016.37	1273.87	831.585	873.462	999.434	717.451	1150.04	652.284	992.44	1665.07	NA	NA	NA	NA	NA	NA	NA	NA	NA	1318.36	913.912	825.004	801.344	773.038
ANAPC4	920.815	1117.14	845.638	1057.67	1461.62	967.727	982.501	929.135	920.253	1372.62	968.209	970.658	854.746	1172.74	1249.2	835.446	1034.68	1675.94	698.858	748.163	979.04	1449.88	934.943	1458.75	1047.21	849.425	1392.38	765.678	860.884	642.664	1051.91	1296.75	854.936	1224.41	1068.68	744.299	989.558	1281	1324.12	1038.29	1828.02	1054.05	875.674	583.426	986.174	1024.93	1314.95	986.427	687.413
ANAPC5	1775.73	2254.08	1876.22	2274.56	2861.18	2220.61	2284.89	2000.72	2607.16	2855.58	2208.12	2208.65	2012.11	2486.26	2753.35	1892.75	2267.21	3494.92	1567.29	1878.85	1940.76	3438.17	1729.88	3449.32	1765.53	1985.64	2936.1	1815.95	1828.79	1423.38	2292.46	2853.52	2145.5	2569.56	2791.26	1865.45	1836.54	2362.35	2420.52	2036.52	3392.57	3028.49	1889.2	1669.45	1793.89	4260.53	1636.16	3038.29	1332.44
ANAPC7	1498.05	2271.35	1732.35	1977.24	2936.88	1961.72	2045.23	1770.71	1686.59	2904.05	1957.3	1893.79	1839.43	1927.38	2334.22	1842.89	1994.52	2458.98	1710.84	1645.76	1657.49	2267.15	2323.83	2072.54	1874.37	1969.14	2830.31	1991.99	1667	1287.75	1829.91	2391.79	1823.75	1894.17	2148.9	1583.95	1726.43	2205.47	2176.71	1991.41	2630.71	2113.84	1469.39	1696.75	2894.17	2226.65	2370.72	1694.03	1105.28
ANK3	56028.8	8412.95	42331.1	9766.74	25339.2	8548.79	13969	8172.4	9304.05	23332	6781.34	8388.24	40905.1	8175.45	12971.9	36413.2	7956.07	7167.99	13709.5	12855.9	30560.8	12691.6	11096.6	16498.8	21302.7	27919.6	13592.6	22597.4	25203.3	55023.3	27665.8	4129.48	4991.83	20146	8774.65	28874.6	14218.8	15956.8	12313.7	18370	5601.07	7837.37	15367.3	38882.2	22694.1	13838.5	18716.4	10274.1	12203.6
ANKFY1	4433.67	5139.78	4808.64	5730.67	6256.59	5314.84	4520.68	5077.66	5098.54	5375.46	4436.86	7540.69	6962.72	4009.55	6619.95	3923.46	3905.62	4936.64	4475.5	4169.32	4979.08	5546.41	6846.88	5261.82	6117.97	4524.61	5025.76	4580.24	4788.37	5664.3	5166.26	6073.45	4784.1	4301.64	6215.42	3409.65	3437.81	5313.19	5669.85	4225.47	5114.82	6783.65	3997.86	8631.39	5147.35	4052.35	4420.48	11095.2	3592.69
ANKHD1	2174.02	1723.31	1651.99	1301.4	1648.7	1393.06	2182.25	1711.23	2391.47	1767.79	1326.08	1521.46	1628.8	1864.54	1422.07	1988.72	2094.61	2489.77	1614.69	1578.34	1333.88	1650.89	1670.81	1692.75	1854.03	2065.86	1036.62	671.428	993.181	941.221	1180.88	909.936	850.602	645.347	806.299	1328.38	923.994	2410.5	2278.16	3533.76	2238.9	1240.41	1723.26	1341.05	1692.92	1227.6	1584.9	2141.84	2586.31
ANKMY2	4133.09	1872.06	1905.07	3170.28	3247.29	3449.31	2468.08	2735.21	2664.18	3429.78	1612.92	4442.82	3756.71	1784.25	2574.93	2003.61	3481.14	2696.04	2514.34	2330.71	2397.64	2135.69	3283.72	2670.77	5634.98	2155.85	3029.92	1711.19	1924.79	3580.32	2151.64	2905.04	7646.5	1692.25	3239.77	1095.71	1018.86	3261.41	5360.81	3117.58	2086.38	2935.86	5619.45	2250.58	3165.03	1800.68	3181.83	3103.74	1736.97
ANKRD16	1028.1	1144.72	1075.07	1030.5	1036.18	1177.77	1257.28	1164.73	1122.17	516.065	959.384	1838.25	2033.11	1111.11	1356.49	967.151	1129.43	1278.26	929.386	897.159	2068.01	969.098	1188.63	1117.53	905.323	1426.89	941.878	1238.2	1111.11	1113.43	1160.48	1362.7	1181.75	1312.61	996.93	807.82	895.481	942.322	2811.56	1212.13	1143.05	769.189	1155.3	1328.5	NA	NA	NA	NA	NA
ANKRD17	6279.33	5838.6	5241	5452.78	5949.46	6299.24	4292.19	5874.42	5574.9	7195.97	5628.84	4339.02	5145	4415.43	6370.93	5045.23	6306.48	5761.98	5363.41	3991.12	4362.66	7436.72	7923.25	6808.78	4866.61	5556.22	6919.35	3305.25	6974.16	7035.37	5695.64	7204.14	5232.69	3859.06	5518.8	6635.83	4357.78	4412.1	8107.36	7209.78	4707.3	4412.89	5783.23	4768.41	8031.12	7762.63	3850.97	6665.07	3646.16
ANKRD54	4808.6	5941.31	5670.82	3022.81	2767	3199.99	2757.53	4680.53	3046.3	3403.43	3842.77	3346.38	5843.87	3635.15	3670.08	5559.02	3558.19	4153.63	3612.97	2936.85	2407.47	5285.92	5344.06	4414.17	4731.74	3236.13	3840.69	3389.42	3132.74	4705.1	4407.95	4146.35	2828.17	3220.71	6251.81	3087.46	1209.7	3397.02	5773.74	5550.95	3326.89	5664.19	5070.28	3699.87	5739.6	2163.62	3167.25	5282.13	2480.43
ANKS1A	10883.6	42965.4	5737.63	4588.16	6331.52	5716.09	4617.24	9001	7083.27	8287.54	7364.68	5810.45	30835.8	5400.65	11985.1	4849.91	6044.11	8454.48	9107.55	6479.27	4772.78	7620.75	9124.24	8168.7	8461.49	9347.34	7619.57	5615.61	11494.3	8650.57	13483.1	6270.07	6757.43	5465.22	9395.68	5726.22	5219.94	6058.18	7194.25	11036.9	6660.66	26605.4	7067.26	5168.32	7674.74	6866.99	8973.97	7800.6	11557.4
ANLN	8884.1	4373.45	10719.5	8941.09	6808.78	21236.3	8921.91	7583.05	13091.8	9716.99	3621.72	5745.95	7047.35	12604.6	12020.4	14954.9	11265.6	12621.4	13247.3	10822	4697.21	7202.47	10995.5	7277.33	12960.4	7012.87	5070.68	18470.9	9646.99	22701.5	3499.75	9988.39	7712.28	3125.13	17709.6	30188.8	23952.6	8731.23	3214.56	7319.57	10849.4	5242.86	4678.64	8146.79	10805.7	5404.2	6137.24	21488.5	4971.93
ANP32A	34161.4	48508.6	37444	33125.1	51530.2	41096.1	39690	59467.2	45713.1	56134.7	63783.1	42674.6	52329.6	30634.4	28132.4	53909.6	43552.9	31750	32948.7	39599.2	43899.5	48204.8	48750	57260.9	47627.8	51673.5	56488.8	16812.8	83200.3	53924.1	41793.7	41171	39133.6	68478.8	38581.2	59222.8	17050.5	36954	74214.5	118316	36491.1	18143.2	45925.9	55239.6	108894	34643.4	51665.7	36645.4	68783.8
ANP32B	60449.5	40066.4	47153.1	38226.2	44670.5	33966.8	34265.9	42397.7	48628.2	56310.2	60272.5	33633.7	35339.1	46551.8	36435.3	35268.6	55391.6	48719.9	49629.8	38055.5	50405.7	51031	33493.8	54625.9	29103.7	44339.4	59294.4	26155.8	44594.5	31843.1	60170.7	71202.6	52250	43549.2	22837.9	66073.7	23977.9	44776.6	86103.2	60162.9	40918	18984.9	48924.5	36630.3	47091.1	28947.2	42641.8	74171.1	50704.9
ANP32E	30274.5	26767.5	6043.89	21105.4	25672.9	12134.5	17533.9	16407.1	12559.4	24404.8	16591	14322.8	15465.1	15282	13152.3	15183.9	40378.9	18110.8	10847.1	23651.4	11790.6	22841.5	21258.6	15508.8	10722.2	18304	24667.2	17553.5	15122.5	22758.6	9797.9	21175.7	24382	21412.6	10918	31291.6	8139.22	21962.9	31384.4	42531.5	17699.6	9306.39	18104.5	6529.62	53731.6	9802.12	10351.3	20240.1	19848.5
ANXA1	262055	140133	28078.9	165126	109983	211809	368994	35253.5	283637	30268.4	28907.2	499024	166922	191152	111701	86147.9	243045	164136	157728	250377	45567.5	336532	117336	60804.8	213617	94415	452900	122080	205155	540754	29430.4	47231.2	265084	121787	41006.6	319976	288176	41197.6	91055.7	41288.1	137495	185212	328704	92057.7	881417	125731	42392.7	166540	35445.4
ANXA11	26172.9	30393.1	36950.2	23207	38909	25465.2	18999.5	22345.9	28623.7	20093.3	15465.9	33742.8	23329.4	34816.7	19980	32799.4	41024.3	21854.4	29881.6	35082.6	12570.3	29707.8	25554	40325.4	21215.1	34724.1	39926.3	23365.3	54504.4	49260	14515.9	17366.5	40725.4	19241.5	12933.2	19583.2	10586.5	23307.7	20996.8	17082.3	22209.1	47750	61492	36117	12752.4	15348	41163.7	44103.7	35556.2
ANXA2	397004	139642	155644	571791	239674	636048	565162	234360	427621	138731	76213.4	872424	450203	779065	304746	336643	259064	227038	425128	568111	211104	199271	348305	218587	619259	344221	316478	441894	537444	693494	262411	236174	217985	219083	263771	785538	870137	190083	216110	95426.2	215805	350301	613879	317290	119321	488022	225676	307306	383902
ANXA3	100937	13662.9	32121.8	22998.6	49299.6	30537.7	32686.5	14666.2	251063	54411.1	29443	14449.9	20399.7	31033.1	30855.4	100737	83488.7	154233	100852	79062.3	18331.8	15799.8	14191.6	130285	15726.4	19625.6	188265	17991.3	106623	56137	15887.2	13006.7	206497	22634.8	11888.9	88094.3	77406.6	53495.6	10559	14171.2	14912.9	27146.5	48061	115883	36702.4	65251	21107.8	14277.8	76331.5
ANXA5	130922	367603	85370.1	238658	140278	142451	105377	270381	322995	144234	180114	208084	671242	169030	184161	71406.4	138605	138719	178936	238259	115415	186637	363049	95732	276449	107258	226966	181772	297509	201509	200484	285058	99960	121348	68648.8	157660	87783.7	340363	171649	90826.8	115770	461745	383377	66327.7	163395	107860	167793	469191	79857
ANXA6	39291.4	75641.4	157695	80887.9	57248.7	93653	57538.2	70241.1	57824.2	21425.8	74345.4	122422	42721.3	42533.9	68450.1	105857	94996.5	48521.1	10459.6	27375.5	46386.5	32009.4	79456.8	13793	100513	13026.4	80762.6	104439	16473.2	10770	696442	50978.9	38075.2	38478.8	189501	6585.57	6569.49	69689.6	108617	54082.2	37550.6	116312	31500.4	15723.9	8957.94	12001.4	19164.4	83763.5	33126.8
ANXA7	54677.1	34777.2	68466.3	45792.6	30746	38470.1	27594.6	24372.5	40966.8	25041.5	29923.1	37945	39993.3	55229.1	27230.3	46527.4	56505.5	49982.6	41106.8	44676.3	39575.4	25019.8	34802.3	46608.1	34045.6	45942.3	45212.9	38782.7	35201	81729.7	51285.1	32437.6	44269.5	24442.2	17920.3	21242.6	19176.2	36696.9	44592.6	53258.4	22092.7	32576.1	104761	41497.1	32546.5	35014.5	41980.2	50851	31558.9
AP1B1	31386.2	22315.2	35709.8	20896.5	20917.3	20900.2	19055.1	24079	28088.2	29621.3	23175.2	20525	27249.2	20744.4	26286.1	28111.1	20263.4	21716.9	24184.6	18785.9	36280.9	26656.5	27508.4	22934.6	21786.2	18882.3	23364.2	19101.8	28579	45658.7	44269.9	12999.8	27594.4	17526.9	17257.9	22236.2	26097	31601	22172.1	15896.9	19833	33907.1	24374	22460.1	19437.5	25182.3	35687.9	22542.1	21872.7
AP1G1	16144.3	20631	17818.4	20306.6	17694.7	16103.9	16120.7	19085.4	21218	19582	21695.6	17718.5	19049.4	17364.9	18645.2	15134.7	13657	17919.1	19303.7	13380.4	31397.4	19272.1	15470.7	22155.3	13257.1	14487.7	19413.1	18804	18726.6	18922	33416.4	15634.5	19959.8	12681	11569.2	22010.3	15088.9	21823.5	20028.1	9551.15	21528.1	15738.2	20897	20410.7	12432.3	14798.6	31636.3	17693.3	15236.7
AP1G2	6570.9	4792.2	8952.21	3572.23	3414.95	2114.45	2414.32	2633.94	3054.27	5092.59	4194.16	2896.34	4610.65	1403.74	3436	7370.46	5090.01	2822.59	2817.74	4416.55	1955.07	4195.74	3615.21	3054.7	4913.74	1824.45	4654.9	1719.6	6759.06	6012.64	7261.45	1425.28	5109.95	3365.3	1903.66	8214.66	13266.9	2978.03	2613.64	1491.09	1542.87	5472.86	2348.32	4450.77	9192.93	7944.3	7740.18	2209.32	4082.21
AP1M1	10336	19345.6	11882.4	20367.3	17367.6	15930.2	15161	20153	19634.6	17988.7	19367.4	16504.4	18853.4	14951.6	18881.6	11924.5	14550.5	17325.9	11037.2	14885.4	16606.2	21947.2	15570.9	19586	17541.2	16956.6	16900.9	26582.1	12386.4	11454.8	22697.1	15566.3	10553.6	20542.6	16507	9045.18	9242.25	23250.5	24457.8	12779.7	21333.2	20014.2	22630.9	14104.5	15872.5	14668.2	11625.9	19821.9	16208.7
AP1S1	7835.04	5547.49	8046.89	6743.23	4903.31	5553.26	6321.22	5162.39	5835.09	6571.64	7050.26	6417.93	4410.12	5241.31	7386.4	6342.55	5268.37	5433.79	8913.28	4845.27	12135.1	7765.52	3707.36	4867.63	5674.03	5236.52	3938.15	4300.21	9023.41	9104.93	14043.8	5674.78	8878.63	4477.29	3244.83	7007.08	8024.84	8947.39	7522.55	3514.86	8438.88	2404.58	5269.47	8441.41	4226.87	4432.88	12682.7	6382.04	5493.79
AP1S2	4036.61	9360.12	3774.01	6078.41	10539.9	5406.71	5009.36	11813.7	4269.36	3288.58	4312.77	3377.28	17959.1	7418.87	12864	3148.8	5221.19	8256.7	3773.71	4731.43	4085.14	10395.7	8934.25	11599.9	5572.01	4010.14	NA	NA	NA	NA	NA	NA	NA	NA	NA	7049.23	1449.73	5650.65	7006.55	5926.78	10621	15389.9	6085.18	4440.44	8715.8	4761.28	4536.03	7211.14	4863.58
AP2A1	32388.9	31135.9	31189.6	41863.9	33346.8	45588.7	33510.9	41689.8	49166.7	29768.6	25858.2	46020	35735	34079.9	45024.4	33414.8	36815.1	28997.7	56248.2	28390.9	46413.1	39872.1	33820.4	27461.1	47413.7	26912.4	36385.4	54169.2	26221.3	46627.8	55900.4	22540.5	33281.2	36254.5	27169.8	32033.7	71737.2	30270.3	32930.4	23758	26872.6	56903.2	46475.9	28211	29219.8	36860	35063.7	41133.1	33361.3
AP2A2	10900.8	8659.85	16298.8	13060.4	13950.3	12536.6	14910.3	12886.1	13245.9	13937.3	12312.8	17638	13567.2	15110.1	10803.2	9126.59	11205.6	24001	8724.39	9721.86	12070.5	10541.4	12779.1	12973.9	15441.9	10179.4	9795.96	14307.8	10040.7	19739.9	18475.8	8207.68	13310.3	11622.8	14550.3	6745.23	13075.8	8014.14	14862.7	10616.9	13000	15847.4	22214.8	12991.8	12969.5	14495.8	13052.2	10564.9	21513.8
AP2B1	30816.7	32434.7	33028.6	39841.9	31776.6	40572.5	40396	37453	41617.2	30345.4	31383.8	45827.3	39112.4	35178.6	36343.8	28261.8	34832.1	39630	41372.9	26269.1	41025	35452.7	28356.5	30261.7	46185.8	31004.6	32542.1	44775.2	29467.5	40974.8	54269.5	26063.8	34322	33559.1	31200.6	32718.8	54203.4	29377.8	37651	25973.4	33305.9	43363.6	45745.1	29122.2	31993.4	35409.1	37365.2	33412.4	37327.1
AP2M1	15267.8	15786.8	16775.7	21912.1	18065.9	21539.3	16276.9	23335.3	19749.4	15701.3	13760.8	23290.5	17749.2	18977.2	20016.7	17429.1	16702.9	21053.5	24869	14043.5	19686.1	19209.9	16026.6	14567	22853.7	13389.6	16793	29365.8	11790.7	23988.5	26916.2	13505.8	17095.8	17547.2	16739	14940.6	35487.9	15074.7	16633.9	10297.6	16826.5	28104.2	25584.8	15116.3	16450	19357.7	17927.1	21183.8	17965.3
AP2S1	14227.4	12880	15087.5	15656.9	13957.3	18840.6	15611.9	15763.7	18585.4	14275.4	12618.4	17552.8	15268.4	15793.9	16420.2	13054.8	15383.6	14623.1	18479.9	11037.2	18890.3	16329.6	13876.5	13016.1	18441.4	13180.5	13735.7	19383.1	11946.3	19355.8	19238.2	11167.6	15752.7	14570.7	13018.5	11549.7	22306.1	12234.8	13206.4	11860.6	12455.8	22431.1	19953.6	14313.8	12276.7	14117.2	14707	16390.4	14432.4
AP3B1	16890.8	28839.9	16658	27237.2	20066.6	17051.5	15031.9	24858.6	18340.3	18210.1	17541.3	21513.6	22847.6	16014.7	19665.3	13099.8	24979.7	25938.8	15785.3	10193.2	19526.4	24581.1	19977.7	24229.6	23798.2	16798.6	27403	16305.6	18900.2	21887.5	30090.2	12218	25024.4	15161.9	16385.9	14804.2	12550.9	24717.7	28145.3	16667	23254.3	22087.1	20459.5	16704.3	19351.5	12911.1	22196.9	22406.1	29651.8
AP3D1	15973.3	29154	15895.3	27143.4	21328.1	18777.2	15702.5	30460.5	20322.3	18775.2	17778.2	22376.5	23654	15594.1	25048.5	15355	19506.1	24848.5	21743.1	14255.3	20040.6	26217.4	19344.6	24804.5	24788.7	13746.9	30611	19503	18528.2	21013.7	29233.8	12870.8	25682.4	14191.1	20868.8	16314.1	11403.8	29449.9	34652	14228.4	24370	25093.5	21163.2	17743.5	19802.7	13572.4	21831.4	26447.7	25904.3
AP3M1	3515.73	5117.5	3446.74	5891.67	3445.95	3588.8	2579.17	4287.21	3644.99	3399.8	3587.25	4176.98	3870.1	2865.29	4118.03	2753.98	3853.24	3980.34	2586.66	2256.59	4094.64	4153.05	4312.96	4945.55	4515.07	4312.53	5472.32	3273.93	4153.27	4847.53	5000.77	2613.65	5478.22	2639.97	2413.35	2630.89	2480.57	5065.38	5776.9	3301.09	4491.74	3357.38	4895.31	3459.01	3575.19	1923.22	7000.54	3630.85	4349.58
AP3M2	9094.12	21130.6	6541.94	11336.9	11830.9	11588.6	9572.9	16004.8	8824.56	9801.38	10105.2	12860.6	13660.8	8505.73	11105.8	8253.76	11708.2	16596.3	11247.3	7503	8448.76	10777.7	10604	10874.7	16947.1	9059.52	15570.4	9544.67	9923.4	11140.9	20509.4	7502.37	12811.9	6981.1	11218.5	8426.19	5628.64	13476.9	14009.7	10401.8	13937.8	18924.1	11375.9	7965.54	10987	8778.78	10190.4	11698	16008.9
AP3S1	8510.15	16971	7747.7	20609	12361	12500.7	12564.8	11506	10354.2	9219.44	11690	14336.3	10822.4	10060.2	12229	10286.6	13205	12582.3	19173.9	7396.62	6893.56	14623.9	12035.4	13275.9	13399	10912.4	29459.6	16336.3	8844.19	10114.1	12617.8	9793.25	14325.8	7743.22	9272.34	9403.44	7093.44	12619.1	12855.6	16005.7	14908.9	14204.7	9939.7	11001.3	9898.72	10004.9	11894.7	15961.7	15446.7
AP5Z1	2460.62	2598.48	2678.27	2905.95	2748.03	2536.96	2092.03	3514.07	2611.4	3147.25	2281.09	2583.73	2473.86	2578.69	2712.51	2005.52	2835.91	6652.56	2466.03	1693.44	2842.76	2610.87	2114.67	3301.66	3661.63	1691.19	2007.35	2443.82	2250.51	2303.27	2803.55	3175.08	2588.66	2403.88	4301.5	2922.32	1796.63	2026.31	3644.89	2065.99	4573.79	4162.2	1594.1	3171.31	2810.07	3045.17	2898.27	3139.2	1808.37
APAF1	1303.74	1138.88	1271.33	2132.06	1887.95	1499.83	1092.5	1250.59	1586.18	2037.7	1745.71	1600.42	1639.39	1426.58	1478.91	814.723	1377.93	2038.67	1421.55	929.397	962.894	1819.57	1199.47	1958.55	1809.09	1135.96	1047.88	2205.9	1022.09	1139.54	1984.74	1456.79	1730.77	1082.99	1465.19	930.239	858.12	2662.11	1495.49	880.865	1615.74	1237.44	1799.41	1496.6	3569.82	962.862	1714.76	1752.16	1701.56
APBA3	3549.65	4356.98	2863.05	3361.56	2809.59	3972.09	2948.06	2799.01	3346.89	NA	NA	NA	NA	NA	NA	NA	NA	NA	NA	NA	NA	NA	NA	NA	NA	NA	NA	NA	NA	NA	NA	NA	NA	NA	NA	NA	NA	NA	NA	NA	NA	NA	NA	NA	3267.38	3487.98	3062.37	6600.8	1436.77
APEH	26468.7	37480.4	54931.9	18060.8	29478.9	19408.2	19747.3	35402.5	30943	25384.9	32325	24651.2	36929.5	13901	38198.4	20097.8	34040.7	35204.4	28822.1	20269	34861.7	22778.1	23405.3	34292.4	33235.9	29071.8	37476.2	13187.9	36565.4	30110.1	21995.6	23245.9	66208.9	22828.6	30922	27503.1	11923.3	26621.7	23705.4	30286.8	30536.8	29645.9	28055.8	47887	23793.1	15441.3	38826.5	29287	50379
APEX1	70380.6	30188.2	47449.9	20155.4	37265.3	24123.3	20785.6	24299.8	18245.3	41916.3	42837.9	34056.1	23403.5	17971.3	23734.1	40748	27928.2	21456.3	22483.6	22404.8	41436.2	29764.3	28145.7	40427.3	34651.6	38725.9	48086.6	29476.2	17381.3	29657.4	30926.9	37420.9	39255.2	38204.4	18352	45792	16806.9	52918	70572.7	38713.7	20662.8	16825.8	31308.4	15634.9	36692.9	22528.8	31646.1	27492.1	47672.9
API5	60592.2	30180.6	33312.4	28812.9	43838.7	26170.7	31594.1	38103.3	27229	35846.3	32826.5	34440.6	29833.5	32880.6	29449	29519	35644.4	40571.5	42932	28428.5	31802.6	33609.5	25616.2	53786	29564.3	29191.7	39581.4	27970.1	38362.1	17562.3	27051.8	47513	45296.4	42860.8	31393.2	30786.8	25170.2	29910.3	39559.6	32638.4	33036	31701.4	37385.2	38990.8	43216.9	37605.6	35025.5	23349.3	56196.6
APIP	34220	13839.3	18064.5	13039.2	7168.86	7236.08	8934.17	15999.2	7498.11	20678.1	11650.5	8273.09	16200.4	13816.3	11636.6	10257.1	10489.3	13095.8	15686.1	17253	6347.05	12249.6	17196.9	22432.4	9434.57	7565.21	12564.6	10233.3	19011.7	7685.97	17259.5	8840.22	12581.2	17794.2	13243.5	8595.31	6341.05	12566.7	16804.1	20322.4	13109.9	6530.21	18724.4	14686	15211.1	9908.14	12617.3	12632.4	12014.9
APLP2	7317.41	4250.96	5065.32	7636.54	15048.5	3663.4	6730.43	2961.48	6270.96	3139.12	9035.64	4256.21	3285.73	9614.71	3897.34	9986.44	5312.49	8964.75	14179.7	5045.35	4907.58	3111.72	3135.91	10175.1	4190.48	6005.4	3291.72	10674.3	8755.76	20558.7	3259.77	5425.24	3571.27	4522.11	4269.59	12124.9	10848.7	7844.61	4095.14	2971.96	7792.54	1612.49	6468.9	8568.2	4650.05	5524.38	4337.95	15690.9	3731.35
APMAP	18285.1	37851.9	27624.5	28726.2	35011.8	47104.9	32835.4	23010.9	10101.9	22754	55019.8	24031.7	31698.9	24548.6	32119.8	19563.9	20982.9	19887.5	16365.3	16288.5	63880.9	30589.3	25470.4	25190.1	32440.3	22155.5	19788	35990.7	21525.7	21304.5	31282.8	26032.9	18672.5	24568.5	46655.8	36173	51918.4	20652.3	18373.6	19231.5	16255.2	58022.1	17545.5	32902.7	15969.7	17197.7	47107.1	27524	22072.3
APOBEC3C	6517.67	21136.9	1536.1	25429.3	2453.97	15821.3	7881.21	12834.9	9852.05	1110.76	3621.66	29803	25660.9	10444.5	26262.7	8812.8	11751.5	9688.19	7560.37	5448.92	1945.71	11828.9	16844.9	24452.4	40819.7	1938.74	21528.6	29497.7	1862.71	16746.3	1602.11	19605.6	2211.69	2526.75	19543.3	8536.88	16085.7	1433.56	12467.7	3829.93	12800.5	25531.1	21280.3	2305.54	NA	NA	NA	NA	NA
APOBEC3F	2376.18	2275.81	2036.55	1881.63	3259.16	2137.2	2013.6	2255.28	1861.38	2503.08	1256.91	6246.36	1775.42	1119.43	7746.85	3864.25	1532.51	NA	NA	NA	NA	NA	NA	NA	NA	NA	NA	NA	NA	NA	NA	NA	NA	NA	NA	1611.02	1770.76	958.728	3329.21	1109.7	1918.9	4376.23	11043	670.933	NA	NA	NA	NA	NA
APOE	6168.23	27821.8	6357.04	4330.37	16113.9	7271.29	6977.43	10754	6420.79	30098.2	18355.8	5178.45	17002.5	7314.82	8501.75	10669.4	4868.94	6990.1	7560.42	7176.47	7526	7368.11	9782.46	9149.18	9713.31	18469.8	4726.91	6224.61	8341.92	4995.16	6638.62	7183.78	6578.03	44749.4	18806.5	6429.27	5279.38	31335	8377.62	15008.4	7126.92	10196.3	7973.16	5959.59	7486.21	6583.58	9540.2	16228.9	4025.14
APOL2	6283.03	6762.45	7728.29	41507.1	5782.07	7921.76	12308.4	10772.1	10412.9	3992.32	8497.38	14391.1	6156.42	47760.7	10427.9	11462.1	6004.97	9034.02	14404	12454.9	6134.82	7122.21	8955.27	6820.22	10127.1	13699.4	3697.84	79161.2	6891.73	3621.3	6552.22	4445.87	4470.57	10124.7	35709.4	7131.79	8141.43	5900.62	5804.87	8529.14	6903.51	33102	21789.9	5746.97	6279.14	5213.89	6081.82	18003.9	3789.99
APOO	10885.1	19102.3	8847.67	4884.38	12385.7	5361.01	13057.4	19464.7	5328.62	10047	9216.72	9437.91	11985.3	10305.6	12630.2	9651.74	7214.13	7288.85	12779	13397	10365.3	10401	9537.69	14861.8	7464.79	5518.91	8680.93	13270.3	5094.22	5470.38	14960	9901.73	11522.3	7996.48	16370.6	10410	5570.13	7259.69	5945.81	12716.1	18772.9	16526.9	10304	8130.24	12969	6837.6	12337.4	7639.15	9883.67
APOOL	2356.18	1870.52	4336.27	2221.44	2104.49	1773.8	2929.08	3971.05	1682.54	2771.34	2454.03	2220.24	2337.79	2771.14	2837.39	2556.14	1583.81	1404.34	3045.38	3346.4	3918.94	2113.42	1961.25	2172.74	2060.74	2650.68	1484.94	2859.53	1996.25	1691.09	3859.35	2775.36	4101.12	2214.12	2863.36	3470.91	3137.9	534.907	3102.56	2825.2	2996.03	3723.55	1987.14	3853.3	2815.06	2413.9	2603.31	1429.77	6451.93
APP	114128	86246.7	61932.1	72952.4	96707.7	47492.1	89563.6	58809.1	70968.7	32381	28569.6	34237	30469.9	44341.8	56984.9	22535.9	65176	30451.6	60529.5	48070.6	29848	23908.5	33636.9	55732.1	54230.2	22110.8	22272.9	50498.2	46917.9	58361.2	20028.2	36027.8	38088.9	25968.8	58653.9	46408.1	49063.2	21505.7	62047.6	23046	27176.6	40834.6	68722.9	34904.4	23943.1	34388.1	27558.1	75827.7	27007.3
APPL1	682.847	698.916	944.3	623.039	753.253	999.31	610.726	728.076	549.511	497.706	657.054	681.678	1087.74	624.799	833.075	811.164	639.138	1320.87	814.041	599.348	498.756	676.533	626.626	815.26	678.379	708.549	620.312	528.249	747.749	1006.6	776.588	777.036	675.529	628.304	769.826	625.731	334.453	815.355	791.967	1198.65	933.914	684.087	950.215	356.687	964.577	402.557	698.208	931.869	693.587
APRT	43275.6	46228.9	27881.3	30749.9	32906	22556.1	33057.8	28130	38464.6	39605.8	56481	21689.6	31270.1	34484.6	31795.8	28845.9	25318.2	43598.3	46514	29584.9	53514.9	27277.5	27064.5	33734.5	26326.9	25209.9	43125.7	18924.7	52678.4	30166.9	65210.9	16501.1	63213.5	40550.4	13406.4	34520.1	25452.4	29645.2	43224.5	81019.4	29595	15556	26541.9	36317.4	19635.2	12657.4	92426.5	27194.5	76495.1
AQR	4961.46	4134.73	4600.6	4530.54	8241.29	5726.35	5403.08	6996.46	5649.25	8407.14	5912.64	4139.08	3822.54	5410.42	6291.25	5368.55	5155.34	5433.44	5750.39	6121.02	6020.4	7844.61	3714.83	6703.58	3103	5042.37	5088.48	4900.52	4939.06	4151.85	5342.48	7569.95	6859.59	6520.55	5698.89	7766.8	5598.9	4860.6	7909	4405.89	7497.86	5234.73	4347.46	4244	7115.14	5906.85	5164.41	4896.7	5304.14
ARAF	549.485	673.094	689.494	446.167	431.509	560.134	444.243	401.785	426.584	501.386	642.968	487.963	449.094	461.816	578.303	558.947	348.807	470.519	540.956	417.469	534.902	546.211	511.433	565.772	536.423	464.147	468.187	406.704	575.357	376.701	807.686	485.238	531.907	389.532	506.492	461.389	348.196	543.594	661.485	598.519	484.029	436.307	545.024	403.675	571.593	364.174	678.686	486.679	459.28
ARAP1	5894.34	8412.68	3592.06	8458.33	5620.63	5500.4	2337.77	7153.61	5954.7	6058	7739.28	5607.14	4584.67	5122.64	4703.41	6718.1	6389.85	10870.8	3522.04	5106.33	5058.4	4948.63	5526.41	6094.52	9912.67	3043.27	4527.38	6791.79	6748.03	3450.7	4173.15	7487.96	5371.98	6095.69	6176	6355.14	6407.92	6926.77	6638	2838.5	4835.77	3594.42	5761.68	5862.59	4712.21	8131.83	6769.06	4794.47	3106.7
ARCN1	45648.4	35918.8	52036.1	59463.3	41830.8	44096.4	32293.6	39935.4	40326.3	53555.2	50716.1	38401	46504.9	40245.5	42025.6	49581.5	31997.8	36355	42344.6	29749.2	46183.9	41063.3	47721.6	44811.5	56826.7	46746.6	44771.6	44711.4	56845.7	60865.8	50769.9	38074.2	40924.6	23264	26713.2	29371.8	26207.8	57268.5	61944.2	42939.6	36728.5	30570.1	65297.8	44057.5	43537.2	39001.5	50901.4	44369.7	53239.8
ARF4	90818.7	85235	87631.4	158172	87886	175383	97339	155525	159559	80292.6	114734	98748.6	106611	91767.6	145454	151161	87715.4	108696	106122	152387	61090.1	166906	139482	75386	115187	94100.9	110924	100583	96922	154350	78263	120137	126100	79295.9	127529	80758.1	65920.1	156789	99976	79487.6	97597.1	162093	187300	128701	95774.8	77559.7	121136	203462	116054
ARF5	17511.7	13724.8	25657.6	11578.7	15543.2	10553.3	10248.5	9428.59	11755.2	9564.3	8586.48	11587.6	13206.8	21265.1	13505.3	19515.8	9694.71	11951.2	10505.4	15309.1	17814.2	12842.3	11452	16230.5	12567.2	10654.9	17964.4	5727.55	17675.6	13260.8	36812.3	15185.8	16415.7	5140.91	8334.07	9988.11	7160.49	17034.3	13750.2	15274.7	11568.9	8105.3	17523.9	16240.3	15904.1	8637.19	20307.2	9709.59	14699.5
ARF6	24895.1	45013.2	42986.3	35313.7	27477.5	28407.8	19800.5	23693.1	13345	23975.8	27643.1	48209.5	20408.7	16684.6	26389	18527.7	31008.2	20257.7	18673.5	24781.9	42256.9	24659.4	23102.2	34464.7	29645.3	26665	33614.5	34892.6	21134.7	28799.6	45388.9	20260.2	37196.3	23616.7	10798.8	41410.4	38170.7	21818.2	21062.1	14136.5	16910.3	28074	38753.3	39747.3	19648.9	23079.5	24382.8	32804.7	42348
ARFGAP1	4407.84	5669.38	5677.58	10101.9	3221.29	7895.8	3887.19	5758.97	10328.4	12039.2	15400.8	9358.07	10127.1	11368.1	12350.3	12864.8	8024.89	5564.01	7951.22	4625.09	6223.47	6697.59	5531.02	6122.42	7136.9	5241.71	4503.93	5255.4	7245.53	6788.35	6439.67	6956.81	3509.34	4286.34	11843.1	5712.19	9931	12268.1	10667.1	20028.6	12029.8	13055.6	14361.3	14470.8	3940.33	3462.63	5926.32	4910.68	12384.3
ARFGAP2	12434.5	6069.61	11140.3	8223.12	7414.53	6950.69	4625.18	7377.69	7486.68	10555.1	7144.41	6589.26	7087.01	6447.28	5902.88	13962.6	8345.12	9200.71	10881.9	5788.55	7407.85	8372.27	7122.91	8269.61	10403.5	5276.9	8955.41	5735.03	13488.8	9237.96	8737.28	7195.83	6727.59	6491.61	6655.17	5195.49	5090.37	10381.7	13923.8	7462.8	6408.65	3731.71	7864.05	13402.1	8286.91	7960.02	10430.9	9284.11	10468
ARFGAP3	6703.29	5648.69	5375.92	7370.47	5065.31	5394.29	4513.64	4805.97	5157.06	5121.25	6187.85	6287.95	7339.76	6828.18	5014.89	5752.77	4551.42	6457.35	3893.15	4212.84	3030.33	4942.79	9095.07	4915.14	7748.62	5741.21	4750.13	4551.52	3502.94	5351.02	12112.8	6883.4	7434.91	2462.82	4533.12	4613.02	3384.68	7509.3	6976.44	5580.62	4236.39	6027.71	15683.2	2154.43	5843.99	3872.91	3393.24	7390.57	3338.31
ARFGEF1	467.483	739.183	664.165	627.355	582.511	476.432	334.031	492.511	557.488	390.002	559.964	676.122	497.646	588.924	575.516	645.062	404.811	700.066	714.546	532.173	441.577	617.78	526.141	478.73	521.636	363.994	331.012	422.896	690.455	695.652	1153.52	619.257	416.501	320.934	537.983	451.439	354.454	741.481	593.087	237.029	779.768	564.882	752.21	600.514	464.051	406.492	1165.51	633.929	606.204
ARFIP1	20712.9	15942.2	20513.4	15332.7	13346.6	15131.1	11087.1	9094.8	14253.2	13056.3	13358	12227.6	21229.1	12410	19052.4	14370.2	15116.9	12687.8	11918.1	13097	18248.9	13538.4	22293.2	18735.2	15524.7	9915.22	15536.1	9176.44	23600.7	24763.3	30171.6	11234.4	21445.5	7252.8	8610.97	15031.8	8984.69	14858.4	9879.72	15049.3	10290.4	11221.9	25933.6	23805.1	26240.3	10447.9	22895.5	12416.8	20259.4
ARG2	81655.8	28594.3	8594.4	3059.08	6682.15	11096	12070.3	2768.08	2857.92	11103.7	87731.5	2472.7	3925.42	5515.66	7228.71	28364.8	9058.89	8191.26	6137.03	8450.56	7228.2	8415.59	17890.8	40695.2	8501.49	7484.63	10921.6	94510.1	4882.09	8344.21	4258.94	32185.9	10552.6	1762.08	6456.8	2096.24	6245.32	20136.4	6991.08	31490.9	5834.79	7691.75	17736.3	29554.2	47431.9	116275	4739.06	5642.85	5786.43
ARGLU1	7548.83	2767.26	4102.37	4126.07	7535.84	4398.12	5497.02	5043.36	3709.32	6336.91	5693.88	3674.81	4140.92	3561.58	4491.61	3748.66	7991.01	5214.07	4122.86	3658.3	4219.66	4095.22	5243.67	6107.35	5634.78	4743.55	6044.71	3521.62	7390.09	4485.41	2705.16	5618.49	3426.74	8892.09	5521.12	4728.73	4180.16	3064.26	3805.62	9192.04	4876.2	4143.02	3560.88	9441.57	4814.82	5531.5	3041.31	6184.28	4233.34
ARHGAP1	39539	27643.8	31557.9	51992.6	25953.3	23744.1	14509.2	19750.9	42056.1	36883.9	22081.7	31950.7	32511	43684.4	32010.9	15060.8	21743.2	25279.1	28691	28516.6	46971.5	36277.3	27057.7	26287.5	40081.1	13874.8	22117.6	30828.4	32895.1	22823.7	40861.5	25011.4	32097	24690.2	26375.2	23986.5	22923	31771.4	28211.4	14715.3	27114	17157.6	47445.9	47989.6	22749.6	28535.9	58617.3	32947.1	55536.8
ARHGAP10	4752.68	4172.08	7401.5	7363.04	6887.85	7871.74	5873.36	3973.19	8732.46	3805.13	2461.59	13656.1	9663.88	4982.03	6302.96	5307.25	5410.11	6764.41	14234.6	6182.82	6140.95	5330.72	5041.52	4316.12	10070.2	2701.27	12296.5	10904.3	3469.5	14092.9	9969.46	6310.67	2118.14	2447.89	5154.6	6690.88	11760.4	1662.42	9012.03	7040.01	5217.26	4035.32	13219.3	3874.44	5343.37	6624.05	7044.17	7289.08	2689.05
ARHGAP17	2590.4	4434.45	3908.24	3258.5	3754.95	3871.79	4469.42	4594.84	5593.23	2141.68	3256.05	2642.35	1865.04	1819.06	1705.15	1230.69	1534.21	4078.59	4841.62	4533.49	3112.62	4448.52	5167.04	3211.78	3945.59	3596.63	5212.7	5402.98	4393.22	4228.29	2370.27	4459.19	3260.03	2543.09	5909.92	1256.27	1037.16	1971.57	2076.88	2305.53	1987.46	2039.34	2957.64	2088.78	2659.34	2346.86	3613.19	8349.43	4576.32
ARHGAP18	1336.95	1921.11	975.652	1618.75	1902.32	3140.63	1467.31	1370.88	6929.39	1344.3	4701.33	3855.81	2415.21	1334.12	1303.64	747.184	1651.38	2181.17	3295.03	1300.92	1090.26	1993.43	2500.54	3710.48	1962.87	1162.85	5802.91	2259.12	4217.73	1545.42	880.303	1300.43	4499.38	1060.45	1225.77	1073.98	1049.8	3787.73	1515.87	970.435	2188.53	2345.08	2257.2	3939.65	1773.71	1387.62	6478.95	2818.07	1646.38
ARHGAP26	9329.91	4905.14	6296.58	4975.98	4001.52	4703.09	8168.79	4158.73	9468.59	3892.73	5586.1	6056.82	4848.13	5496.18	5330.32	4168.81	12737.9	4384.7	6465.89	5051.48	5116.08	6057.29	7772.16	3881.49	10776.6	3347.78	10064.9	6359.16	8883.51	4903.51	3813.57	3742.95	8782.61	6315.16	4747.03	5674.82	11505.2	1747.34	5674.54	6181.28	3791.23	4009.28	11279.5	14887.6	9068.9	3385.74	11532.6	3449.26	11637.6
ARHGAP29	8055.79	2059.58	2818.77	5530.78	3899.32	3803.27	2522.7	2300.39	7102.54	2676.45	2666.55	7768.59	1349.49	5814.78	2357.64	3758.12	8773.41	4980.45	4200.28	6735.09	3291	2304.02	2624.26	2882.82	3874.04	5442.83	9524.15	9108.8	5644.57	4151.58	10072.1	1563.87	2076.05	2202.82	1377.19	8190.34	3877.52	3573.28	1992.11	2381.47	3839.07	2626.37	7867.41	2805.93	1558.9	10845.5	1878.6	6319.01	1831.73
ARHGAP35	2700.03	1459.23	2420.58	3033.71	2528.32	2505.3	1548.49	1811.17	3052.25	3315.29	2134.9	3119.85	3224.8	2346.62	1737.35	1468.44	1475.37	1843.61	2013.62	1565.48	2594.94	2667.79	2234.64	1753.44	3665.79	2186.67	1323.67	2297.99	3357.17	4353.84	8404.21	1739.29	789.548	2853.47	1025.51	1846.31	1259.18	3130.31	2516.67	1513.76	1583.97	1810.86	6307.04	1955.13	2904.29	1890	2109.98	3021.96	1481.43
ARHGDIA	52137.6	89187.1	51374.9	60803.1	39735.7	66118.6	36665.5	99654.7	40277.7	42839.4	49663.5	54907	89091.3	42053.8	52619.6	52145.7	61865.2	58188.6	47893.2	38038.9	31086.4	65073.3	50180.5	86523	103075	40311	86057.6	34570.6	69898.2	41892.9	49774.6	51523.9	48046.2	47619.4	90943.9	59769.8	24998.9	38480.5	82103	87416.1	48884.3	49120.9	42883.4	65953.5	80736.1	43957.3	47967.5	58133.3	54306.6
ARHGDIB	50572.5	3907.15	6037.71	3963.98	12014.1	26042.3	4030	4043.29	4731.12	3709.88	3305.12	18476.8	4693.96	16339.7	5004.62	10210	5732.22	7489.81	97248.9	7201.42	1614.88	5109.21	18475.2	4339.65	5210.05	4854.73	3250.13	4008.63	41351.4	18564.3	3580.34	2723.26	34525.7	3118.32	5166.68	19236	70893.9	4059.29	3002.07	4085.83	6577.6	2868.49	5636.33	6149.97	9763.78	28991.9	3006.28	8049.82	2641.86
ARHGEF1	6355.58	6686.25	3485.15	7331.88	3282.84	7543.04	4569.58	8178.98	5514.32	5159.07	5251.55	7279.28	7324.36	4764.72	6178.64	5245.66	6136.31	5414.19	5324.62	4317.5	4287.2	10921.6	7240.1	5110.51	5852.27	5186.62	6793.3	5473.67	11839.3	3350.38	4132.63	6767.05	4394.16	5996.63	5203.35	4782.23	4044.03	5405.89	4510.42	9212.74	6496.47	5395.12	5166.13	5522.17	4318.74	4854.99	9667.34	5450.35	5496.34
ARHGEF16	6167.72	1514.28	5713.01	1829.88	1887.06	1223.61	2144.93	1752.25	3386.72	8126.13	3576.88	1592.4	1146.13	4053.9	1395.23	4802.78	1278.38	2695.48	3064.96	2124.32	8544.49	1319.44	1573.57	4904.25	1382.02	1739.92	4052.66	621.447	6621.96	1848.73	6892.78	2326.7	6291.39	1615.07	803.129	4826.25	4216.45	3544.27	920.51	980.37	1647.04	492.331	1359.23	16212.2	2400.45	1449.46	6391.99	1688.93	2676.98
ARHGEF17	5164.1	2509.26	4396.65	4902.88	3501.27	5911.82	4251.7	2661.87	5231.66	2307.04	3412.3	6405.76	4185.49	4699.82	2983.7	6533.92	2772.39	4997.54	5058.38	10528.1	4280.65	2454.92	4934.1	2036.26	6630.39	1617.41	4000.67	4866.98	4751.52	5219.22	4219.9	3043.56	2595.72	5539.36	2621.61	4067.63	5978.4	3061.61	5566.35	5728.03	6139.09	2755.25	3642.87	2068.3	3103.5	4493.65	3549.7	4183.2	3425.5
ARHGEF18	9144.65	8927.24	5553.27	11513.7	9862.14	12075.8	8720.6	9780.4	10756.9	11130.6	8451.25	9468.56	8147.77	6501.47	11741.7	8307.72	16276.7	11877.9	11046.1	8048.31	5404.17	10790.2	11918.8	8177.67	12892	6833.81	8239.09	17852.5	6127.02	16490.3	10237.5	9170.88	6990.81	7465.86	7116.35	7945.85	12786.6	14243.1	12328.6	5910.23	8539.38	12950.8	6981.28	5471.28	6498.02	7246.07	6570.44	12972.1	8616.53
ARHGEF2	9172.54	9316.48	6038.42	7243.06	4977.83	8140.83	4432.69	8237.25	7917.39	7313.5	4165.87	9742.24	7951.17	4241.27	7714.29	4126.58	27626.8	6354.15	4973.94	8477.57	3206.36	15595	11979.5	6652.97	6457.67	5469.75	7099.67	10175.5	6516.92	7636.23	5029.98	9555.82	6222.82	4575.06	7433.22	5787.93	4414.13	5604.2	21227	7098.58	7267.94	9786.89	6990.16	3120.51	8973.05	4767.8	6708.41	19977	5001.84
ARHGEF40	776.892	1127.83	509.955	648.634	640.615	1076.26	800.027	1073.99	607.861	1015.56	832.697	724.888	887.71	630.293	1149.82	687.437	578.208	558.547	717.787	635.858	1589.61	951.443	1206.65	369.545	1079.78	834.848	589.473	1873.25	764.397	355.247	338.14	864.2	653.837	1315.11	1180.9	328.811	550.009	1027.24	1549.16	817.058	910.146	1004.1	1112.35	483.517	784.828	793.643	852.418	743.667	692
ARHGEF7	5138.12	5296.57	5999.65	4753.65	5006.91	4760.27	5068.68	5707.88	3619.26	4642.51	5176.79	5206.78	6117.86	3572.01	5901.27	4173.41	6634.17	5197.21	5862.03	2849.47	2593.75	5969.84	6891.18	6979.17	6847.09	4174.42	6598.68	3439.5	6739.6	3112.82	7293.07	5788.35	3277.59	4612.71	8138.69	4300.74	4191.09	4407.77	5252.86	5794.94	3695.81	4723.82	5721.94	6826.07	4051	3396.82	5495.97	5395.17	4957.49
ARID1A	1214.99	1002.5	1267.13	839.341	552.321	1242.92	1333.54	1298.36	1278.17	1505.84	1158.22	1435.74	1308.36	1281.89	1062.18	1190.26	438.908	1069.48	1306.92	1039.46	1285	1474.16	1106.83	1482.51	977.369	405.442	1362.59	1427.72	1452.69	850.5	1122.79	268.487	1243.56	1962.37	1120.33	1590.95	1296.72	929.481	895.411	1414.87	1229.01	993.531	648.167	1354.42	1499.68	1294.07	941.731	1255.17	1099
ARID2	923.695	870.235	1102.87	777.421	2062.87	985.546	1576.8	917.796	815.62	1069.18	1137.98	919.817	949.799	1104.84	1026.85	1420.14	1015.16	1056.54	1047.32	924.99	1315.47	1147.27	929.581	1420.04	946.742	949.327	897.709	935.398	1002.84	1193.3	968.157	1632.6	1056.13	1336.58	835.67	892.302	1076.84	1029.11	1444.08	1198.7	1607.76	825.657	891.929	936.827	2114.08	1194.75	881	655.751	1053.06
ARIH1	2981.1	3408.75	3188.07	3043.36	3578.12	3327.73	2695.17	3623	3052.64	3386.36	2886.25	3673.67	4597.66	3379.42	2722.59	3246.36	1848.69	2792.81	2768.4	2971.3	3040.14	3889.56	3497.06	3266.8	3189.31	3174.27	6751.98	1739.69	2832.29	3503.88	3136.94	4298.4	3340.75	2052.61	2774.58	4215.47	1644.51	3954.39	4664.38	3057.57	2746.74	2464.68	4505.8	2222.14	4627.79	2331.15	3087.42	2961.38	2420.22
ARIH2	930.615	1290.72	1305.46	877.142	1722.42	1277	1145.06	1458.18	1655.77	1222.95	969.153	1550.58	1625.43	923.753	1891.45	923.795	1940.85	1536.48	1468.99	1065.65	792.105	1777.01	1695.41	1489.11	1274.91	1346.15	1451.68	871.522	876.981	1548.08	953.84	1871.56	2006.56	1179.39	1740.69	866.117	424.148	2513.27	989.18	3359.03	1308.57	1362.63	1689.91	1087.43	1630.84	1002.43	985.745	1817.34	1202.88
ARL1	15427.9	15963.3	18764	21736.4	11027.1	12501.4	11477.6	12683.9	12276	9840.57	12514.2	15060	14768.7	15848.4	17031.9	10190.4	9092.9	14505	17539	11890.2	13801.5	15439.5	14651.3	11093.2	14437.5	11744	13295.5	11733.2	12460.2	17151.4	28287.7	12665.7	15864.2	8361.86	13628.5	10319.4	13466.3	18843.5	10212.9	7171.07	11855.2	20605.3	20294.5	16447.1	10713.3	9892.93	20135.5	15750.8	12869.9
ARL2	10130.7	16469	10754.5	7963.33	11314.4	9332.54	7776.84	11714.4	10315.6	10960.1	7329.75	11893.6	10851.6	8862.9	8476.01	13106	10908.6	15678.4	6326.67	8744.73	8482.81	12771.9	10102.5	10404.4	27462	8412.18	13513.4	14373.2	8355.75	5981.66	8606.62	8822.45	15188	12527.2	10131.7	9308.87	4847.28	5607.71	26090.2	16555.3	14315.8	9021.63	12952.4	7992.4	17768.3	8742	10210.4	9383.77	8196.81
ARL2BP	5358.64	7330.37	4165.33	11577.3	9644.15	6392.75	5983.31	8675.1	8376.6	6454.72	8200.24	7649.2	7233.66	6922.57	6990.48	7450.08	8290.32	16007.6	5954.04	4195.67	5702.95	8607.66	7252.36	9974.52	6717.09	5090.58	14471.9	6295.46	4368.66	8198.71	9621.04	18868.9	2449.49	3466.83	8587.07	5100.25	2200.61	4252.86	7343.44	14215.1	9892.04	6135.84	12172.5	8362.41	4669.28	2921.14	8880.44	10219	6925.36
ARL3	22968.2	12160.8	5626.81	22689.5	28723.6	18836.6	17282.6	10543.8	13946.4	10122.6	10504.8	25389.6	17919.9	21617.8	11086.1	23771.6	11474.7	13184	9138.26	14787.4	14684	19841.6	18968.4	16070.8	26906.4	9785.85	25630.4	27749.8	22543.6	25035.6	12275.4	16867.3	11667.1	7385.31	5385.22	9257.31	3858.24	12714.7	40475.3	33720.5	14645.4	11397.7	34415.2	10749.8	37748.6	7283.01	20084.4	18522.8	9419.74
ARL6IP1	2796.2	3300.32	3060.68	5297.77	3540.7	4284.25	4201.36	3500.2	5733.35	2998.8	3092.51	2659.75	3095.9	8409.6	4326.41	5131.19	3470.37	2415.22	7918.1	5689.66	14340.7	3281.93	3032.81	3919.13	1782.56	1668.11	2342.69	6261.27	3358.95	2912.96	4558.68	4282.25	3111.56	2892.22	4449.22	6130.07	6109.39	5772.07	2049.22	2537.52	5505.27	3778.1	3936.84	3280.37	3072.15	3802.76	4458.15	4945.78	2375.59
ARL6IP4	6522.17	3944.89	5194.87	2738.18	4459.86	2928.19	3228.15	3678.16	3676.76	3773.85	4410.1	4390.68	3771.04	2883.11	3834.71	5030.41	3987.34	9346.39	8217.51	5959.09	7562.5	8749.82	9575.4	8516.91	9582.41	6086.87	5417.09	2987.35	4348.8	5057.04	2429.16	2637.71	5087.59	4290.53	4310.31	6580.32	4015.34	7864.47	7377.44	18709.1	6559.32	7064.3	9535.55	8587.95	9356.07	8620.03	7836.39	8149.38	8012.3
ARL6IP5	9947.86	17205.7	7722.04	8851.58	7907.19	12352.5	9925.31	8967.66	7074.36	7079.73	6191.58	9226.12	10616.4	9768.3	12681.9	10014.7	10576	6390.01	13308.1	16145.1	15410.2	9469.92	10539	6572.09	7695.66	5028.43	4714.07	14325.3	8309.16	16603.3	10716.2	6475.76	9981.73	7648.47	13367.6	13606.9	10697.9	4327.32	8205.6	4462.51	8501.94	34378.5	11332	9105.63	7487.92	11262.6	16631.5	6678.41	7046.99
ARL8A	3726.44	4802.95	4135.64	3823.58	3171.33	2066.05	3543.91	3037.25	2868.86	3525.3	2418.86	3623.33	2865.55	3169.94	6054.95	3101.11	2086.51	3564.91	2040.71	3529.32	4314.39	4187.36	3102.99	3078.09	3763.22	2826.97	4646.34	2782.51	2367.76	1932.86	6088.35	3124.41	3097.71	2694.43	5431.28	3106.18	1973.3	2156.77	4631.62	3190.99	2680.91	3705.73	4244.14	5225.69	4061.38	2821.24	3303.57	3592.26	3647.72
ARL8B	10050.6	22861.7	14028.3	13856.8	11319	12440.6	13414.8	18338.7	8445.59	12815.4	8121.3	9036.46	11596.7	10887.3	16772.4	16450.7	10135.7	14571	14246.1	9839.47	17870.3	11046.6	9266.59	9448.7	14222.2	10197.5	11233.2	12118.6	8235.62	8968.92	14793	12373.7	16343.1	10670.6	19142.6	10418	12532.1	11490.5	9339.06	6531.2	6555.2	23048.2	13473.1	18555.1	11811.3	8130.49	10733.7	16986.1	9897.47
ARMC1	1687.32	3402.28	2573.48	2219.68	1859.92	1920.32	1865.49	2855.02	3213.41	1826.15	2037.8	2252.96	1776.91	2695.65	2135.49	3317.96	2393.57	2882.99	2210.28	1982.92	1595.88	2369.19	2436.97	2586.87	2432.17	2214.71	2850.57	2079.15	2769.87	2028.86	2045.6	2264.16	2149.57	1492.03	2817.92	1408.97	2013.47	2300.71	1926.14	4156.01	2215.09	2652.84	2287.26	3450.32	2711.82	1554.41	2636.32	2484.96	2265.27
ARMC10	3018.85	8398.28	4560.32	3688.22	3284.63	2836.13	3662.49	4398.93	2339.27	2414.17	1789.23	4569.28	4991.88	4833.46	5765.46	3246.3	2202.26	2358.12	3480.49	3927.78	8820.85	2838.84	3088.08	5408.79	3192.94	3212.36	3673.13	2850.82	4481.34	1570.06	4360.18	4197.56	7742.05	2465.01	5595.83	3130.3	3143.39	2451.5	2290.99	3474.46	4028.48	5738.04	4064.43	9169.22	3213.66	2924.57	5624.01	2210.45	4875.26
ARMC6	10913.1	6965.14	4956.35	8140.24	6010.63	8344.63	4034.31	8096.97	5628.06	8925.29	5831.97	6296.94	5688.85	4819.56	6988.06	5477.06	9303.18	9514.02	5020.01	6571.32	3669.42	12659.5	8746.45	8150.1	8807.82	5070.22	5661.48	4858.93	7427.91	5093.65	13870.7	9333.46	7499.11	6419.16	5253.94	4304.95	2251.3	14568.4	14198.7	12789.1	6793.86	6129.27	4300.76	4774.17	6405.36	4524.7	6573.85	11290.7	3752.87
ARMC8	3818.82	4549.98	3070.54	3835.59	4189.78	3842.82	3145.49	4705.13	3532.51	3525.06	3245.03	3415.94	3499.49	3483.92	4405.06	4644.5	4421.17	4092.81	7081.65	3666.57	3938.47	4152.34	3221.91	3636.03	3626.38	2587.22	3183.65	3498.21	2808.89	4907.26	4985.14	4395.3	4141.79	3060.85	3571.03	3719.99	4104.58	4853.43	2924.78	3532.67	4724.52	6233.44	4262.96	2055.81	3979.65	4672.2	3845.04	2936.02	4061.59
ARMC9	1045.29	7949.78	1315.11	1334.08	1524.77	2121.81	1153.68	2315.27	1705.13	651.473	826.912	1742.26	4619.47	1148.09	4548.13	1323.93	1248.87	1758.61	1440.3	1059.62	1924.8	3215.07	2560.11	1228.21	3028.77	865.857	1427.21	2674.2	1582.69	1707.59	2959.57	2942.83	734.696	677.044	2430.14	1226.16	821.687	899.806	1281.01	1216.83	1720.01	16886.5	2906.92	943.657	1493.06	1603.52	731.067	3456.64	542.499
ARMCX3	2565.58	9196.4	2402.79	13199.5	7321.12	5741.49	7450.2	13566.9	5461.52	6518.04	6301.02	8772.44	4884.09	6599.13	9364.75	6976.49	3891.56	5953.48	8528.71	8043.08	10702.2	4812.73	4895.77	8039.92	8448.92	2473.21	6953.22	13881.7	4897.69	6218.8	8528.43	10434.8	1080.04	4624.22	13344.2	5974.41	9449.82	7605.72	8842.75	3629.22	6058.93	18939.7	7490.45	1285.16	5544.89	7862.84	5750.69	7549.96	9448.15
ARMT1	15673.6	10047.5	19024.7	21586.5	24828.2	12827.2	9557.62	14715.5	18394.4	32891.5	31583.8	10143.4	14813.8	26240.1	13569.8	11602.8	7580.12	15459.8	10704.6	7960.37	41879.4	15361	17185.8	14347.8	16475.9	12520.6	17320.3	10531	13439.9	13540.2	59304.9	15168.3	15713.9	12728.8	8586.28	7919.12	6933.17	33002.4	12877.4	12705.8	19437	14957.9	25125.2	12352.7	20899	8881.74	28478.7	12573.2	16834.1
ARPC1A	4031.63	3965.26	3115.33	3099.88	8064.89	11394.5	4578.82	5423.26	8199.02	6153.62	5207.14	4935.74	5141.87	3710.85	4057.58	6303.63	5035.34	6009.51	5537.95	4511.79	4387.7	3956.14	5146.1	4921.66	10516.5	4366.86	3488.77	3675.4	5340.02	5377.32	9432.6	7598.84	4641.48	5871.03	3811.73	5839.59	2855.93	6163.75	4376.82	5754.16	5423.88	4795.58	4766.16	6753.61	10322.4	3265.09	5602.14	4755.36	4838.11
ARPC1B	25852.9	34203.6	27503.8	33060	17268.1	30369.3	25572.2	27331.9	31062.8	28971.4	18828.2	30610.1	37432.6	26686.9	28204.6	28060.5	26824	24475.5	28941.2	33529	21926.5	22875.6	37172.4	22652.7	35105.3	24855.8	25849.8	19403.1	37026.9	25354.1	25191.6	31296.6	33486.5	24242.4	22748.1	21010.9	20538.2	22524.7	27173.1	14198.8	28598.1	43339.8	32765.8	31364.6	14550.3	18942	42626.6	24485.5	30544.5
ARPC2	44246.7	57445.9	46430.1	53436.4	37203	67124	40911	49084.5	58992.1	52411.9	35201.2	43473.2	58521.5	40007	47569.8	51298.2	46352.4	42102.7	49352.9	50797.2	46201.7	35529.5	59245.9	42446.3	77396.9	43585.4	42422.9	45883.8	68574.7	47380.3	37015.6	55157.5	56673.3	43568.1	41997.9	38634.7	31339.1	40014.2	42497.3	30987.7	46416.9	71597.3	51222	72721	38207.4	31480	74839	42790.8	45811.6
ARPC3	30534.6	36227.2	30220.2	38054	27558.5	46955.2	28219.2	32810.2	41648.4	37624.7	23719.7	31186.4	44119.3	29192.4	34315.6	34504.8	34163.5	37164.3	38108	36343.8	27703.3	25420.5	37972.9	27746.2	48691.5	24760.5	29182.6	23943.8	43931.6	32504.2	30223.7	39408.4	38044.5	32879	31743.9	30708.3	19435.1	31786.2	33095.3	18605.4	32370.8	56011.1	40939.7	43009	25625.4	23280.6	41996.6	30969.3	43322.5
ARPC4	50926.3	64809.4	51155.5	57015.3	47552.5	73241.5	43766.2	58515.3	70472.8	63944.5	41975.4	49569.5	69602.9	46752.7	56342.5	54032.9	54239.7	54107.6	65882.7	56594.5	49354.6	41590.3	71362.8	42822.8	92081.8	52412.3	45373.6	40500.7	62996.5	54105.6	56707.8	75195.9	66454.8	48471.6	44634.5	45474	34114.3	50425.2	49496.2	28866	51976.4	93986.6	68127.8	88866.7	41337.8	32893.8	71782.6	58500.7	81153.4
ARPC5	21239.9	25665.9	20780.3	28732.7	17017.7	28687.2	17204.1	20555.6	24190.4	20591.3	16326.1	21359.1	29496.3	21025.5	21675.6	19766.2	22621.7	21211.6	17489.3	26903.6	18929.3	15023	32002.8	18853.9	34344.1	18313.8	15803.8	16829.1	31234.8	21585	21724.9	18269.1	28249	19870.2	17400.2	16632.3	10545.6	18302	25060	18257.9	18619.8	33543.3	28199.9	25839.5	19783.6	12475.6	24603.9	20640.5	29934.8
ARPC5L	15788.5	16237.9	14358.1	13404.6	13421.1	20366.3	17072.2	17412.8	20890	17970.3	13336.4	10963.7	13900.7	12529.1	15539.3	17649.2	17522.3	13933.9	20444.7	17154.8	14169.7	10274	18125.6	14104.8	22032.3	15361.9	15983.3	7196.44	30401.6	20940	13681.2	24079.9	13755.4	18560.8	10674.9	13194.7	12542.8	14649	12147.9	13059.5	17138.7	20564.9	14390.5	35280.4	10297.7	12595	14208.8	16779.8	16722.1
ARPP19	9329.2	12969.8	7079.18	8766.49	9139.85	9027.11	5957.43	15353.8	10835.4	16767.1	5071.5	7405.13	12190.8	10013.4	8065.29	5416.27	9309.25	7423.77	7872.4	4583.09	6977.14	14457.6	17482.8	10730.5	10547	6692.59	11751.7	6562.64	15147	12987.4	10431.8	9545.32	7669.28	5738.31	10435.1	9070.07	3580.38	9041.94	9106.07	10324	6602.94	8217.42	13915.3	16140.3	14443.4	5199.65	7740.45	9125.32	7994.73
ARRB1	5360.86	3792.08	5310.11	1122.84	1934.45	2584.11	1971.96	2844.77	2663.32	3388.84	15640.6	2057.3	2808.87	1700.97	3514.22	2239.78	789.65	3068.1	5849.14	4950.41	4889.51	1547.17	3412.67	3050.53	1269.88	1161.36	1842.99	976.09	3236.38	5717.58	6371.11	1764.11	2135.37	3461.05	3262.78	2062.91	7369.58	2913.34	3456.58	4768.69	851.015	1188.1	3254.04	5561.95	2547.69	680.525	20060.9	853.782	4463.19
ARSL	161.471	209.498	139.713	432.616	848.215	213.138	156.483	231.494	303.572	163.231	719.101	193.833	403.984	566.974	212.783	145.204	151.218	NA	NA	NA	NA	NA	NA	NA	NA	NA	116.597	892.755	349.999	82.1685	147.752	139.775	262.823	1574.04	178.06	98.7554	135.311	2604.45	114.972	140.61	105.863	204.512	572.767	704.324	148.371	141.888	2226.62	195.936	377.515
ARVCF	1089.03	360.376	276.71	162.713	416.145	120.92	140.383	206.823	223.189	335.16	285.865	173.026	181.768	242.846	249.399	988.458	218.344	185.149	462.026	189.644	451.772	194.238	220.142	208.171	475.549	203.731	342.643	233.028	981.707	206.735	299.076	171.777	140.458	204.196	250.588	369.302	470.494	337.017	190.086	237.395	241.712	181.439	279.644	208.958	289.407	610.349	182.105	214.811	280.136
ASAP1	1134.6	2180.06	1082.21	1550.26	1135.94	1764.82	1328.41	1876.14	1592.66	970.395	964.303	3399.35	2118.83	1183.64	1296.04	947.833	1470.52	1946.27	1922.82	1724.38	948.083	1220.74	1820.71	1127.96	2061.04	1025.13	1253.42	1065.79	2333.47	2934.21	944.191	1938.41	1033.56	772.842	1758.66	1402.12	812.853	1446.17	1072.75	1155.62	2126.83	2673.89	1664.74	981.883	1437.99	852.508	1222.47	2210.3	858.27
ASAP2	2113.59	2085.27	1656.78	1482.57	1339.19	2400.32	1412.81	1600.64	1355.05	1018.89	1117.01	3446.19	3061.54	1321.85	1822.02	2145.32	1366.28	2580.28	1744.11	2365.39	1757.45	1548.33	2111.24	1647.22	1634.95	829.74	924.789	1521.51	4644.55	4193.14	1203.31	1312.84	1844.93	752.144	1676.55	936.635	1451.49	1375.68	1634.56	1264.41	1906.94	2161.06	3151.6	1477.18	1793.17	1749.83	1631.81	1582.73	1306.3
ASB9	1387.57	16751.9	1353.84	2690.1	3530.42	3515.29	3948.54	3576.72	1549.51	3885.89	1997.56	2806	21579.1	5901.02	20603.9	895.015	435.535	683.796	370.881	4580.78	7433.6	6890.78	13123.1	4788.57	1198.6	5830.71	2903.5	4820.11	3.23315	236.158	628.862	252.753	16493.5	33924.5	9603.02	3445.74	1508.39	4969.71	1869.62	15981.4	1958.94	2817.83	1879.94	3166.4	1466.2	1864.29	5602.18	3144.83	5581.06
ASCC2	6595.75	3584.53	6774.46	6787.1	4295.13	6836.89	4847.46	5235.91	3254.68	5607.53	4785.13	5727.92	5786.79	4866.19	6514.74	4483.69	3779.82	5827.66	4346.68	3635.96	4424.22	6157.69	6483.39	5349.99	6090.73	3916.76	7538.81	4325.54	7411.16	5011.55	4846	5934.06	5935.46	2980.81	3820.4	6202.67	3647.87	6702.84	6005.74	3855.3	6309.67	6310.99	6249.19	2780.36	6151.42	4669.22	6642.49	5305.82	3394.86
ASCC3	10153.2	5881.46	11241.1	11276.6	7330.99	10050.8	7445.39	8235.64	5664.61	9532.85	8068.78	8958.09	9665.64	7548.5	11092.8	6320.1	6064.72	9967.9	6850.59	6113.75	9051.15	11523.9	8475.19	8996.76	9873.54	5107.85	11574	7464.07	10152.4	7000.46	8249.69	11007.6	11706.1	4730.33	5869.64	8325.31	7312.84	10902.4	9081.9	5657.71	9592.01	6711.97	10294.3	7068.35	10294.3	7315.46	12125.1	8896.45	6221.56
ASF1A	4048.12	2143.5	3689.81	2956.08	3715.62	3740.26	3413.65	2696.48	3464.55	3009.91	4794.61	1257.91	8017.74	4329.25	2412.58	2115.9	4858.07	1406.48	3342.49	1881.85	1784.64	4319.13	2926.55	5033.66	2594.83	10127	5613.55	2213.55	4587.45	3888.4	2221.73	3058.59	2013.64	4685.92	2898.77	3524.74	1947.92	6427.95	4146.15	5133.35	3161.37	1668.31	3122.43	2110.5	3845.14	1816.25	3648.27	1731.73	3300.05
ASF1B	4305.07	1603.21	1286.75	1770.08	3010.01	3419.59	2109.05	3344.24	2986.43	2321.21	1512.15	1243.84	2180.69	2322.66	1922.79	4946.92	4793.09	1993.85	2543.99	2650.91	2032.72	3682.52	2179.64	3306.52	3306.18	1895.85	4711.13	1946.52	8400.38	4383.14	822.78	3790.86	2387.98	423.563	2527.65	NA	NA	NA	NA	NA	NA	NA	NA	NA	3671.9	1371.03	3079.21	3389.66	1414.49
ASH2L	5382.36	5660.83	4170.2	4245.16	6167.24	4916.62	6134.49	6944.36	3999.98	4743.18	5179.95	3632.69	5284.12	5087.33	4668.09	4346.41	7115.58	5653.31	10502.2	4965.73	5458.8	4898.21	4503.31	4687.07	4675	4638.65	5230.05	3464.24	3307.01	5131.5	7092.75	3317.5	5224.01	7812.08	8958.39	8716.78	4768.95	5301.72	6205.93	6410.8	5069.12	4616.43	4426.49	4179.53	7026.42	5262.05	4214.63	3642.8	5026.71
ASL	949.951	1217.13	1843.69	1131.86	689.223	978.141	621.987	819.422	1293.32	2471.81	1475.32	1635.07	1352.83	359.4	873.7	762.824	728.777	728.067	588.197	1518.77	1309.59	649.378	753.283	875.037	1851.8	1394.23	923.487	847.685	1685.55	429	1594.7	611.216	1892.86	2913.11	517.985	968.438	672.505	2007.65	1324.07	478.749	1077.01	441.086	1864.93	1390.35	666.894	557.238	3793.49	409.254	2595.85
ASMTL	5872.69	5887.37	6217.69	3117.47	9820.78	4630.18	10671.1	8299.18	6617.19	2358.81	10291.1	12479	4698.57	4542.26	4506.55	6487.76	5645.49	11119.5	7491.9	4747.37	19016.8	3821.85	2752.49	12245.8	4020.22	5084.2	15773.2	4575.33	7794.5	6382.3	10984.3	10956.8	4954.11	3207.34	2433.71	5720.35	1624.64	9073.92	5985.62	19657.9	8144.52	3071.33	13179.1	4170.9	4973.42	4800.28	8290.57	9655.52	5337.74
ASNS	34430.1	51526.8	29709.6	24819.5	21104.1	14199.1	19941.5	27937.9	44043.3	27412.4	17269.4	36247.2	31121.8	41757.6	21683.9	31892.8	28374.7	31158.1	22620.8	22426.9	17371.2	39648.9	27391.2	66677.2	20710.7	26540.4	92650.1	17484.9	21799.8	49648.8	32439.5	54477.2	59130.5	6462.54	8448.98	17301.8	18042.3	35163	81608.7	43478.1	76911.5	7125.74	38113.4	9843.18	65811.6	16866.3	16204.9	46762.6	18066.8
ASPH	6187.65	8327.41	10043.5	13503	7849.07	13614.3	22000.6	6977.67	15086.5	10185.7	16154.8	7259.73	13912	31060.5	11716.1	6597.46	7868.81	8340.34	22040.4	15160.9	9680.01	6077.5	13379.3	6428.2	11404.3	10189.9	13848.9	10471.7	10396.3	13869.1	5203.85	9165.46	7112.14	34814.6	5950	23370.2	22176	9211.51	6448.2	4280.51	8773.96	8606.82	26480.5	6929.37	7941.07	12695.6	9351.54	9515.19	9448.13
ASPSCR1	3878.39	4343.72	3498.44	2805.94	2844.02	2573.97	2917.34	4524.18	2670.72	2913.32	8621.55	3035.24	2833.39	2124.95	2444.31	5603.1	2937.7	2813.27	3566.4	3929.78	3173.82	3248.12	2360.23	5484.37	3346.79	2940.98	3275.85	2562.24	3504.91	2757.23	5825.53	2011.54	3007.8	4846.37	2978.25	2398.02	1459.26	1921.51	7036.23	7411.29	4002.81	2530.3	3043.41	4007.69	2985.84	1931.47	4958.93	2763.35	2230.88
ASRGL1	6095.01	1946.16	4868.25	1780.07	20731.9	1846.39	2978.12	2893.23	3033.35	10523.4	8720.65	2240.02	1996.07	2770.98	1553.51	5103.78	5989.84	8941.42	759.597	5147.6	3661.27	2002.52	6674.72	6898.73	727.117	4723.92	9244.81	4882.75	6567.38	2762.22	356.74	865.408	3969.13	7166.62	6208.65	418.252	445.156	8318.81	8042.48	17656.5	4819.58	11594.9	2116.4	1573.82	22152.8	2112.43	6531.51	1801.63	1752.81
ASS1	281261	16462	284353	21290.4	42290	39644.5	19121	16199.9	23503.2	161605	50400.7	24470.6	16744.6	52780.7	18565.1	170306	19966.1	14431.2	104822	86690.9	144635	12121.7	13228.9	85293.7	14064.8	71648.6	42530	11830.7	15981.7	99208.4	266755	15352.7	283373	34688.5	11179.6	15978.8	13703.5	38802.8	550126	140889	14976.4	12074.2	21547.7	100368	16947.3	28624.6	105884	28484.9	172773
ATAD1	11190.5	15231.3	8793.91	7080.08	9873.5	3668.39	12299.4	8867.45	7561.64	7048.26	9332.2	8449.29	8563.73	8752.16	10367.4	16260.8	8279.11	8377.61	6587.85	11420.8	11097.7	12446.6	8693.43	11393.7	5343.72	9036.77	11623.7	10349.8	7172.33	9183.23	8338.4	6235.46	9687.25	7231.92	13685	11043.4	18879.1	9700.1	895.263	7523.28	14031.2	10504.6	15260.6	11372.2	9082.2	19734.8	10597.8	5534.57	13050.4
ATAD2	1778.98	1448.27	6865.67	909.606	3453.62	1592.81	2630.62	2358.83	1698.23	5270.93	3341.86	881.481	1321.24	1716.01	1534.48	2277.4	3660.62	2310.82	1699.89	3893.28	2577.95	1722.34	1735.45	2107.17	1456.03	2812.13	1628.71	1131.19	4752.24	2071.77	1357.77	5356.04	2223.56	1536.82	2014.14	2817.77	856.065	3606.11	11634.4	1695.8	2169.23	1700.1	955.576	1521.36	2613.24	1299.28	3631.57	2087.88	1608.13
ATAD3B	3469.78	4576.95	6520.52	4063.97	7342.7	5533.58	6550.73	8593.07	6707.3	6450.94	8428.89	4527.16	3154.69	6481.53	7822.21	5453.54	6701.18	4376.08	4980.96	7765.73	6207.3	6734.47	4691.48	8345.06	5406.85	5836.6	7641.7	8616.33	5543.94	2497.62	5649.83	9545.33	6032.62	4218.1	7377.3	9107.61	9661.42	6713.07	4258.34	3284.47	7887.09	9342.63	3879.21	4149.74	6378.08	7069.64	6062.33	9097.86	3699.6
ATE1	1492.35	2421.08	2342.88	1608.94	2550.28	1961.49	1884.51	1449.64	1767.32	1794.08	3020.92	1971.33	2615.15	2194.43	1537.12	2066.41	1694.76	2955.28	1114.35	1431.06	1259.27	3060.6	2140.97	2325.29	1534.26	2652.93	3495.8	1471.4	988.664	1532.98	2207.34	2237.96	2911.51	2009.34	1434.24	1527.7	779.713	3246.97	1931.16	1764.01	2022.02	1577.85	2696.99	2247.67	1876.75	1806.9	3384.11	1377.53	2474.61
ATG12	2157.05	1253.71	1986.29	2669.93	1757.8	2325.2	2265.31	2022.51	2104.16	2095.17	2167.48	1900.07	1674.52	2407.9	1732.27	1796.04	2493.57	2751.43	2702.36	1559.92	1430.13	1804.34	2065.03	1850.56	2272.39	2478.5	2860.34	1898.8	2314.41	1713.02	1780.95	1988.97	2659.33	1799.94	1752.69	1269.99	749.189	2420.07	2840.12	2491.46	2569.65	1897.4	1872.71	2951.05	NA	NA	NA	NA	NA
ATG3	22287	18652.7	14044.4	10752.4	16224	18649.3	10410.4	25393	15410.1	12793.7	7838.5	15549.6	27214.9	17105.9	14863.6	18523	21379.7	26213.3	16631.3	11762.1	13459.2	17712.3	17435.3	18797.6	20562.7	10333.6	14942.6	16083.9	23912.9	20367.5	16190.9	17319.8	23446.7	6253.18	14775.4	11600.7	5705.14	18238.3	25326.4	34707.7	20148.8	16790.4	7836.47	17042.7	17126.9	9681.47	18662.4	23159.4	24978.8
ATG4B	24133.3	18216.4	15905.8	14562.2	22296.8	19577.6	16024.5	12040	22029.7	16820.1	22913.9	16114.2	16107.1	21338.2	18752.7	18196.5	17035.2	22116.7	18219.6	14051.6	13758	17911.1	16954.9	27248.7	19516.7	11930.8	17243.1	17190.1	26035.1	18848.1	12999	20500.3	12872.7	11347	23848.9	11390.1	9021.45	23299.9	26549.2	20622.9	23502	32861	10344.5	12301.9	27557.3	7125.68	30604.8	24195.1	22299.9
ATG5	3805.32	1920.63	3452.92	4393.68	2872.84	3762.89	2798.41	2491.57	2714.31	3065.06	3137.12	3117.33	2797.21	3637.15	2741.18	2745.1	3338.27	4177.15	2811.91	2507.99	2791.43	2384.99	3442.87	3321.8	3407.28	2872.07	4042.16	2962.52	3689.49	2909.55	2236.65	2834.48	4362.34	2643.36	2609.64	2842.02	1800.49	4018.55	4034.47	3408.34	4384.72	2469	3129.91	3881.97	2973.13	1831.38	3569.18	4270.63	4049.47
ATG7	3132.84	2920.8	5017.14	2740.88	3363.43	7285.68	4650.33	4441.23	5941.56	3652.71	2488.22	5111.62	4841.13	2688.96	4556.85	4182.8	6644.84	6949.28	4456.92	4990.35	3439.98	4569.67	3696.49	3049.06	4099.01	3199.71	4456.43	4610.54	3275.55	2386.72	6370.32	5136.45	6738.47	2414.39	2521.17	4011.01	2006.41	3622.15	4345.56	4077.5	6681.52	3652.08	8196.06	2810.17	3939.09	2289.73	4173.96	9749.58	2663.32
ATG9A	3124.9	3881.62	2766.1	2789.11	3942.92	4048.15	3475.61	4046.74	2616.06	5073.82	5887.16	2541.13	2606.68	2637.82	3857.88	3043.69	2888.85	3091.94	3740.11	3412.25	3725.18	4053.8	3405.47	2673.13	2261.44	4130.8	2852.71	5133.77	3630.46	3685.76	2467.21	2667.07	2987.07	3298.06	3684.4	2875.76	1945.71	3335.04	5627.37	2427.01	2554.51	3629.35	4155.83	3353.44	2299.05	1956.39	3976.38	4540.55	2441.93
ATIC	48179.2	73429.8	43398.1	80234.3	53834.4	61261.9	61575.1	73812.3	80409.6	80513.5	91705.8	73649.2	80813.2	55977.7	51538.6	46076.8	51226	76306.8	34586.2	48650.2	81995.8	53673.4	66982.2	74294.2	75026	77756.2	64442.6	51484.9	76684.4	64650.1	44503	57600.1	90032.3	65417.3	63845	64748.3	27433.9	77190.7	120531	128777	66126.1	57652.2	85407.5	14467.9	86124.4	34191.1	95634.9	51224.3	76260.1
ATL2	4807.84	4426.56	4041.7	3843.25	5519.52	3928.24	5680.78	3899.67	3272.67	5404.95	6781.64	3223.34	3742.18	4437.99	5473.16	5119.78	3814.92	4505.07	3786.65	3693.85	4580.82	4938.4	5621.72	3931.8	3102.51	5139.97	3220.76	4727.84	3863.3	5770.91	3232.28	5861.77	2922.6	5238.5	5904.3	5675.3	4042.34	6033.6	4167.05	2631.77	3976.66	5991.37	3002.59	5093.5	4533.35	4106.17	5369.88	2171.14	3364.9
ATL3	20152.7	8981.14	14256.2	23668.4	12806.9	21265	16493.9	8106.96	14776.3	8495.34	2448.69	20698.3	19538.1	28841.1	18116.2	21906.2	10850.9	16193.3	19340	32480.6	24124.4	9791.04	12129.8	4967.41	15560.5	11992.9	8948.37	21911.9	15304	20013.5	14367.3	13677.8	16501.8	11996.5	9865.29	20524.9	27602.7	30862.4	13402.2	3997.94	12957.3	12485.9	16787	10668.6	16159.3	29203.4	8978.27	15052.5	6255.15
ATOX1	28009.5	77101.1	30424.3	15514.5	13870.4	16251	15854.9	78902.4	14865.6	14971.8	12598.8	32220.1	81100.8	17354.8	30135.1	20928.6	28989.2	26849.3	21978	15907.5	22523.4	35219.4	83695.9	12694	38619.4	14579.1	14065.6	13237.1	14477	41679.6	58516.4	15945.7	13238.5	13348.9	179699	12557	9289.84	29151.4	20417.6	35081.9	34691.6	152794	12301.9	20411.1	25384.2	13558.9	16886.4	34166.8	29956.8
ATP13A1	7836.63	9736.57	7539.29	7879.49	8388.96	5838.16	9244.15	7433.36	5775.1	9461.84	8545.97	7899.57	8256.44	4567.8	20765.2	4372.38	5883.63	5302.83	6825.19	7180.45	19627.7	12433.2	5876.76	6928.4	6180.77	4629.6	5857.31	6210.64	4706.94	7528.79	11858.7	8263.65	10750.4	8364.2	6867.88	4894.63	6503.5	14397.2	12263.5	4280.39	8064.04	10628.5	7846.25	5796.4	7297.48	6762.12	10350.9	7379.26	6816.62
ATP1A1	79303.7	66619.8	70242.4	52972.8	56715.2	46607.3	57629.9	61635.6	51118.9	56376.9	76738	28284.5	81268.5	58566.7	66519.2	57455.1	49798.2	34842.6	44691.7	61270.1	112744	81173.2	70000	66818.8	36378.2	42151.7	60033.5	57818.1	58856.9	61726	61408.4	35049	81559.8	64083.6	48803.1	57580.8	96895.1	67490.3	27927.5	31659.7	38515.4	122375	54919.8	98057.5	40713.1	67283.1	135440	54151.7	103689
ATP1B1	28873	2414.64	31959.5	24366.3	21998	6109.59	19162.8	2760.96	21667.6	23707.5	35185.3	6642.31	4029.2	31238.2	13972.6	12168.6	9872.3	8852.8	15730.4	17700.3	45994.3	11108.6	12572.5	8328.53	5121.33	14826.3	9487.02	12638	23845	15865.3	19768.9	4193.53	29002	23516.1	2772.63	28028.8	18575.8	32853.8	2071.64	4711.67	7411.34	8627.05	21129	38364.8	7958.78	13996.6	37810.8	5683.59	40837
ATP1B3	43778.4	69886.8	31016.1	20794.5	29167.8	38236.7	42212.4	56634.3	24537.6	26086.1	36173.7	19810.5	75577.5	20900.7	48487	47141.2	34670.4	25336	22793.8	37162.5	33409	54498.3	47898.1	49484.8	32173	28934	54862.5	48854.5	20741.9	43990.7	26962.8	34048.1	28230	26261.5	57780.1	17141.6	77915.4	33453.9	28804.9	33426.9	27046.3	124966	17005.5	50233.2	25669.1	43362.3	57158.5	47961.7	33298.8
ATP2A2	21249.7	24726	30961.8	19869	20475.5	23275.1	25960.1	17264.6	16596.3	29704.7	21216.7	24776.7	22457.3	20834.4	30128.7	16431.9	17987	19390.6	28647.3	25649.7	27027	24915.6	20628	19176.5	14384.9	22186.4	16296.1	27307.4	19606	18405.4	21748.4	21956.2	29296	26516.2	21990.7	31553.5	31502.6	30452.1	14859.7	13709.2	20482.9	28593.4	18155.1	21235.3	24044.8	54875.6	22502.6	16335.3	19505.1
ATP2A3	525.677	354.436	5543.34	351.976	428.199	388.246	488.793	556.584	386.305	NA	NA	NA	NA	NA	NA	NA	NA	329.694	409.183	548.138	7180.7	387.549	485.956	400.453	388.488	351.719	748.289	374.12	1211.19	255.177	1163.4	303.331	497.536	319.12	525.464	602.021	258.354	287.08	342.006	390.968	443.116	634.152	782.135	2550.93	497.184	506.512	1312.65	477.351	459.217
ATP2B1	3037.42	8021.16	3175.38	3952.82	3459.68	6677.18	5792.81	2871.76	2712.05	5248.05	3836.36	3449.02	6915.14	3887.17	9001.76	2024.05	3629.96	2982.28	4699.4	5359.01	6247.85	4918.78	3690.78	2366.75	2612.82	5152.37	4263.44	4963.99	3552.22	4759.97	3488.55	1872.33	6042.72	9433.5	2364.96	5605.17	5958.51	11064.6	4455.99	2434.29	3202.72	5477.19	2033.04	2521.49	3598.56	4501.24	2095.48	8817.38	1960.22
ATP2C1	1136.87	1668.39	1424.25	1664.21	1697.86	1786.28	1470.81	1690.28	1477.44	1585.29	1029	1441.82	994.656	2363.96	2358.63	2001.42	1608.42	1295.15	2105.54	1696.99	1351.02	1553.99	1987.41	1517.64	1434.82	1178	1385.72	1271.15	1520.38	2023.51	1887.65	1712.58	1634.1	1047.98	1635.59	1778.14	2962.79	1552.49	970.21	721.611	1755.56	2713.15	1206.85	1426.43	1394.72	1920.12	1308.53	1601.53	1253.97
ATP5F1A	231128	295271	232701	172882	342075	208995	416099	245933	255055	289723	352145	225669	237103	220072	255463	261603	206676	283839	155915	210447	382319	194660	295660	187292	267874	351957	269008	256795	210345	179010	330130	268707	328335	339598	154232	172588	301487	246054	359962	349994	283584	323165	139010	287767	347437	215840	309049	203159	316866
ATP5F1B	162062	197409	161287	124926	226359	148055	303512	176580	177653	197785	245521	155797	201129	157426	184493	186236	152019	211206	111673	177188	277799	134096	199305	135730	168309	247782	182767	152733	149453	153453	223889	172214	217040	284554	146811	135798	195327	174636	264936	227995	186478	200453	105054	221608	240099	149911	215589	125311	211920
ATP5F1C	45711.3	52553	45312.9	33549.4	62595.7	32802.1	60614.9	39086.2	43878.9	54800.4	60528.3	42259.7	39092.2	43737.5	46667.1	45756.9	33533.2	47053.1	33874.4	39723.6	86126.5	35280.8	41566.8	37401.9	40778.5	59594.2	58220.8	43281.2	31627.6	25171.4	80317.6	55701.6	61076.8	63821.9	19519.6	31258.8	54605	41732.2	72101.3	46188.8	49699.9	56460.9	23351.2	54048.7	66230.4	43424.1	69329.8	32351.5	52061.7
ATP5F1D	20597.9	21477.3	21405	16913.9	26017.3	18470.9	35712.6	21090.1	21815	22762.9	25388.1	18930.4	20317.2	19822.3	22400.6	24312.4	21486.8	21973.5	19209.4	22704.2	27701.8	18239.8	23549.2	20197.2	22401.7	25851.4	21100	15928.2	18996.7	18314.6	26938.8	20305	24471.2	32337.2	19358.4	17163	21498.1	18696.3	24769.4	31829.1	19688.7	25427	11045.1	45665.9	31055.2	25748.5	28368.3	12669.7	21049.9
ATP5IF1	1691.5	1507.3	2072.56	1157.47	2266.69	1480.06	3151.6	1563.78	2441.3	1229.86	1576.83	1882.68	1554.62	2016.34	1731.77	3457.02	1897.18	1328.26	2015.17	2424.64	5376.98	1266.82	1433.85	2724.96	1153.87	2203.53	1719.13	2015.86	2202.03	1406.64	2195.71	1700.83	2169.41	2619.55	1907.43	2035.89	2073.05	1407.53	1353.13	2637.8	1426.28	2070.12	1857.88	3339.22	1437.33	1967.02	1541.9	1697.51	1920.91
ATP5ME	29362.4	30213.1	31955.8	15318.4	37001.9	24155.1	46489.8	25262.9	28265.7	39718	41571.8	29507.5	29670.4	23936.3	24138.6	32097.9	19176.7	26670.5	18368.9	24887.2	41371	25615.8	36441.6	21948	36788	35472.9	29856.3	17055.6	26014.4	25845.4	54896.9	26436.6	31161.6	40895.9	18526.4	19375.7	38181.9	27659.5	43713.9	42382.9	29729.1	41326.3	15518.2	22733.6	43377	23856.6	40641.9	16221.6	38708.2
ATP5MG	18724.1	24819.8	19422.5	11057.4	26665.6	13428.7	23021.7	16921.4	16493.2	19743	24696.9	14353	18227	16202.5	24498.9	19340.2	13193.6	22860.8	11377.7	15295.2	46934.4	16821.5	15474.8	15038	15232.4	19590	21738.6	29547.5	11472.1	9115.4	30738	23502.5	26557.2	20880.3	10224.9	15901.7	26348.6	18086.9	25591.5	13475.4	21232.4	22592.6	12050.2	18766.9	31951	17757.3	28394.7	11606.1	24226.3
ATP5MJ	2882.99	4196.5	3004.1	2251.99	5108.95	2460.63	3358.18	3594.09	1576.26	3196.6	4664.07	2684.51	2118.42	2540.63	3898.39	3667.15	2334.83	1874.5	3066.13	3529.58	4538.98	4125.05	2500.25	2654.48	2380.68	3271	4585.33	2810.66	2967.74	1843.88	4595.48	3321.71	3427.75	4520.25	2131.93	3718.95	3855.54	3803.29	3951.99	2078.6	4342.66	3887.33	3388.47	2038.19	2871.48	2812.57	5603.23	2161.23	7428.46
ATP5MK	5442.36	5877.88	4406.76	4340.68	7293.73	6271.46	6627.3	6644.31	5382.16	5433.16	5233.32	6815.43	7142.36	6650.06	6156.06	6605.27	5725.24	5642.53	5394.76	5175.69	8247.26	5299.67	5254.71	4595.12	5716.93	5510.09	6739.6	4986.94	5912.54	4930.13	7344.57	5979.14	6353.23	6086.07	4720.1	3818.22	6592.34	5780.21	4836.07	3917.35	6725.66	4582.72	5379.66	6112.87	5060.39	7744.49	6554.3	6256.09	3529.46
ATP5PB	35426.5	46273.4	34929.2	27318.3	56236.1	30347.1	53960	40334	35949.3	50643.1	51488.7	35513.7	44056.5	36420.7	43436.3	38710.5	30994.9	45078.8	27473.4	34762.1	79154.3	35078.3	37493.2	30327.2	32166.3	40046.2	46798.5	41065.7	26320.5	27625.7	60279.7	45188.6	55234.4	48643.7	22597.5	30992.3	46183.2	39361	56249.3	33335.4	45968	46847.2	23094	48573.6	56122.7	32422.3	58225.4	35600.5	65416.7
ATP5PD	36958.9	43765	33841.2	26918.3	50674.5	35941.7	71114.6	37671.1	42374.2	45917.1	58415	33897.9	40277.9	35005.5	40790.8	42155.2	35051.8	45713.8	27184.9	41324.3	73468.3	28417.9	45404.4	30862.9	37196.1	50099.4	43860.6	35745.1	35727.1	32549.6	54578.1	34322.9	47244.7	68163.3	31169	29150.9	42104.7	38922.8	43463.4	56351.9	39816.7	45740.9	20506.7	90616	58056.9	30782.1	41144.9	22849.5	67107.5
ATP5PF	21240.2	29832.9	14388.3	11583.8	25891	15001.5	23831	21278.5	4348.63	26318.5	20773.8	18160.3	17615.7	15178.8	13491.6	23077	11886.6	36749.3	18859.4	25936.3	15548	11834.7	28842	5817.41	16639.3	25648.3	15579.6	22240	9420.37	18981.1	27607	18543.1	12710.5	29608.6	23098.2	14243	28444.1	13566	22533.7	23967	19185.4	39573.8	12373.7	15230.3	30671	17741.8	18956.3	13554.9	25544.9
ATP5PO	60878.4	71262	63244.3	36267.3	85909	38846.5	74132.4	57291.6	55008.6	75517	93373.6	56503.6	57009.7	51330.4	67718.5	52016.7	41823.6	67588.5	31864	40998.6	114773	50412.6	59250.4	48320.6	60695.5	80205.2	74441.3	107935	43709.3	26062.8	100491	73658.7	89128	46941.2	26015.4	49315.6	70836	66683.3	76086.6	70945.3	70792.3	70907	33706.7	52898.6	93622.6	53742.1	73846.7	32576.3	91876.7
ATP6AP1	3211.56	4743.2	2831.12	3441.59	3440.14	2306.94	3550.95	5253.57	2286.31	2283.85	2386.44	2038.27	2687.9	4606.19	5016.44	4350.15	3569.09	2318.44	3963.64	3806.16	3968.84	2821.36	3203.6	2660.85	3479.17	4238.82	2549.94	5126.96	3633.29	2723.36	2818.39	3578.85	2913.4	1977.88	6470.15	3460.15	4976.37	2762.96	2935.06	2292.14	2807.5	7068	3221.26	2510.85	2042.61	2342.8	3710.56	3908.75	3426.37
ATP6AP2	7002.99	6810.39	4738.91	6151.11	6059.68	5184.59	7226.69	6679.38	4117.06	3883.48	3668.42	5341.18	4204.86	6890.69	8325.74	7603.97	8260.34	3961.83	9487.36	6238.36	9015.91	5703.57	4790.54	4986.79	4711.83	9489.76	4156.62	10289.4	7443.58	6369.75	5196.79	5023.56	4641.72	3048.53	9894.86	7537.84	8462.41	5070.08	5912.44	4244.25	4936.5	8689.8	5876.57	5425.32	3954.26	4442.46	5448.47	9603.26	6627.31
ATP6V0A2	3338.64	5762.03	3242.44	4007.71	5893.43	3489.29	4072.17	6795.79	3659.31	4120.47	2723	2054.38	3486.64	4617.36	7828.17	8583.93	4490.96	3856.22	2599.38	3645.59	10079.1	4685.74	4671.54	5422.96	3078.99	2817.78	3131.33	6267.51	3922.63	1984.18	3810.57	2746.02	6528.43	3531.99	10257.1	3055.76	4312.49	5887.97	6368.35	1950.59	5223.09	6874.85	2926.62	4324.21	3064.25	3020.11	5288.84	4026.84	3285.89
ATP6V0D1	7145.19	19415.7	9301.82	12017	10173.6	5857.79	11986.1	23786.7	9062.34	9199.88	7648.24	6049.12	9127.6	15953.4	14252.3	12160.6	9781.09	9682.33	9265.56	10759.8	16003.1	8619.7	11122.3	7778.1	11597.4	10396	7188.29	16072.5	8555.8	5658.86	11599.8	8916.45	11279.8	6488.14	31540	8991.79	16265.1	9605.59	8446.18	5430.61	7264.99	24845.9	11144.4	11497.8	4833.99	7074.6	16866.8	9565.61	9911.98
ATP6V1A	34249.9	44445.1	27807.1	25339.3	22832.1	28900.8	25172	49056.5	26960.7	27477.1	24622.2	23275.2	48542.2	38268.7	36726.4	35984.1	23357.3	32875.4	34312.7	23439.6	23645	32465	43111.6	29021.9	35107.8	24628	23436	20608.2	29395.2	48159	30509.4	20425.8	31559.6	19890.3	63564.8	20125.1	25706.2	36169	31765.9	54582.6	27078.6	54098.5	15902.7	21072.5	41241.6	27077	22420.1	25836.6	26726.7
ATP6V1B1	5312.95	4691.37	3654.02	2586.18	2283.35	2795.92	2077.77	5067.71	1601.45	1876.74	2662.83	2536.62	6102.98	4401.44	4117.75	3442.68	2277.95	3581.09	2194.63	2556.08	2554.34	2469.94	5771.35	3604.04	5070.31	1608.39	1806.36	2425.16	5923.55	11849	2085.53	1985.45	2559.53	2190.83	4234.05	1936.41	2416.71	3941.81	3705.82	3848.55	2816.41	6167.42	1726.26	2209.59	3208.96	2685.67	3016.62	3599.08	2222.98
ATP6V1B2	16522.3	32812.6	14806.5	26976.6	20072	21440.7	15188.3	43064.1	13722.5	14700	17118.5	17348.2	35402	28345.7	25556.9	23264	16713.1	24254.4	16216.2	17667.4	16836	18079.8	38556.4	24700.9	32940	11946.3	18410.5	17292.9	10457.1	22266.9	19602.1	19645.8	28487.7	12226.8	57060.8	13684.8	14726	33661.9	27183.5	23175.6	20766.9	46836.7	11962.9	14294.2	22937.9	18796.7	18835.7	22312.7	13282.7
ATP6V1C1	21061.8	35436.9	9145.76	15064.2	10635	9899.53	10828	30897.1	11629.3	16355.7	10490.2	12599.5	13332.6	25845.4	16952	15103	13195.8	24262.1	13291.3	9781.65	12111.1	15187.8	19827.7	13113.5	18539.9	11057.3	14722.7	11666.5	9608.24	20153.6	14937.4	24131.3	11871	7519.55	28877.3	11873	10404.9	19653.1	10316.5	10711.2	17584.4	36870.2	12857.5	10423.1	12036.1	12396.6	12249.5	22348.2	14902.2
ATP6V1D	2461.64	5039.47	2428.25	1420.34	2873.34	1978.75	1210.2	4953.49	845.113	1328.86	1790.19	1690.07	4094.79	2769.32	3827.2	2299.5	1551.11	3123.09	2032.59	1630.44	2483.47	2169.69	2919.08	2744.78	3265.68	1030.31	2082.18	2322.68	1480.08	2242.08	2591.35	3118.58	3180.06	992.568	3042.31	1638.47	1964.23	3173.32	3232.69	1592.56	2714.22	4211.66	1705.51	1474.38	3081.09	2633.54	2296.66	2218.78	1769.09
ATP6V1E1	22627.6	32006.8	17990	13554.7	16524.8	16456.6	12921.9	34470.6	11674.5	12597.5	17244.9	15518.5	29703	28700.5	26172.3	22577.7	14246.1	21906.1	14026.5	15114.7	14873.8	15758.1	31856	19954.8	30335.9	12203.2	15263	23605.8	12073.6	24188.9	17282.5	17912.5	23134.5	7658.25	34209	11704.8	14877.3	27499.8	19696.6	22852.6	15898.9	38577.2	10950.5	15040.3	21109.1	16805.2	18809.7	14547.6	16417.7
ATP6V1F	12047.9	14935.8	11942.8	8604.86	9589.73	9989.11	9418.22	16331.4	6307.09	6035.77	5924.68	7986.07	19652.6	16963	15023.4	15604.4	11000	12795.9	9915.73	9875.54	8239.99	7960.31	16310.6	8653.44	18873.1	8669.73	7303.81	8020.17	9548.15	14844.3	8830.07	10393.4	10803.9	6207.05	30972.6	7959.89	9100.73	6784.61	12980.2	17218.4	8272.28	21779.9	5402.1	14172.5	11923.2	9516.51	6747.92	8646.86	10606.2
ATP6V1G1	10167.6	15926.9	10611.1	8472.86	7026.79	7723.49	6517.02	15789.3	5894.97	6102.37	7385.63	7257.92	13524.2	12487.7	11965.9	9720.45	7451.05	9674.96	7008.23	7661.98	7614.1	7230.34	14939.5	9740.94	13609.9	6337.39	8133.74	5941.45	6667.95	15996.7	6169.45	7271.08	10447.5	5595.38	25942.8	3160.01	6184.44	8336.98	10374.8	12986.8	7475.56	24005.1	6350	11730.1	8526.31	8307.88	7792.68	12165.8	7257.18
ATP6V1H	10092	15652.1	10609.5	10454.1	8706.78	9522.93	6839.89	18680.4	7426.54	6591.64	9217.08	9840.1	15442.3	13172.7	13185.4	10979.7	7973.6	12957.4	8176.61	7999.99	7648.15	9733.97	14421.8	11828.5	14651.3	6663.6	6892.94	8071.03	7328.73	14615.4	9399.68	8696.92	14903	5019.07	23384.6	6678.25	8876.81	11886.7	13451.4	8579.44	9561.23	22656	6804.34	8922.75	13085.2	9026.07	10158.1	10807.3	6701.08
ATPAF1	7990.34	10580.5	11211.9	4976.46	7989.11	5219.99	10700.1	11901	7361.8	4078.72	7236.05	7076.65	7351.84	10406.2	8629.82	22624	7718.51	5777.5	7262.09	13545.7	9668.28	6475.13	8402.02	10425.8	4092.36	13987.7	5948.75	7416.6	6678.62	8390.86	7924.72	8198.5	10036.3	7985.87	14447.1	7699.24	5292.99	7623.79	7766.54	13109.3	7109.26	8140.68	10472.4	8607.21	6615.07	14676.9	9523.35	6201.24	7193.6
ATPAF2	2895.29	5620.97	3515.05	3738.53	4280.9	3205.5	5043.74	3263.49	2884.71	4630.07	5380.89	4264.84	3694.03	2582.34	4285.04	3206.25	2300.77	2698.85	3167.42	3836.09	4990.43	4259.44	3920.84	3366.47	2341.09	4268.01	3547.95	1939.42	2670.85	2667.11	3790.23	2439.82	12174.6	5673.56	3900.85	3833.83	2608.5	3289.68	3761.21	3584.77	3487.08	4118.91	3151.62	5443.59	2757.12	1892.09	4032.29	3463.79	3661.21
ATXN10	22939	25348.9	16181.5	30035.3	26990.2	20735.2	16930.9	24281.9	28355.5	39510.8	17284.6	59664.8	25088.8	18652.5	16060.3	26844.7	17202.3	35830	19654.9	14944.2	10865.4	28407.6	36909.2	39000.4	37140.5	10470.3	33410	23831.7	18016.8	18216.5	33919	24051.1	20779.2	20075.8	20437.3	22459.5	23756.7	28667.4	36430.2	18635.5	19181	22423	49580.7	7796.96	46648.8	19684.5	24336.8	31376.2	12795.5
ATXN2	5528.19	6710.56	6695.31	5359.9	5592.54	5048.9	7678.08	4989.72	6375.57	6816.61	5276.86	9640.39	5040.51	6410.47	6426.78	3984.77	8222.13	7459.56	7810.59	4237.07	5852.93	5630.79	6783.56	5443.66	7328.84	4968.4	7160.58	5506.39	5818.49	7996.32	5437.23	6761.03	5836.48	4745.5	6307.74	3030.06	6769.59	6340.28	4983.28	10662.8	6140.17	5585.28	4407.4	8775.23	6385.71	5937.12	4140.74	6352.84	5103.9
ATXN2L	18123.7	19453.2	20655.7	22655.9	23030.2	18245.1	21720.6	23716.7	29015.9	23186.3	24803.2	18772.7	18992.4	23257.6	19525.7	26268.6	24367.8	24208.4	17124.7	19476.3	14062.4	28561.4	27483.9	28012.6	26115.2	18660.8	28114.6	15527	26426.1	19057.7	21421.6	24114.6	20877.3	15782.1	29758.4	20797.7	17694.4	22312.4	23359	35086.2	18011.1	13750.9	19755.9	26614.4	23981.6	19580.6	16750.9	21088.5	21840.3
ATXN3	3921.61	3459.82	3933.47	6161.55	3694.08	4604.37	3136.04	2980.82	3267.15	2863.21	3172.21	4326.5	4645.12	3685.73	3574.76	4408.65	4420.02	5512.97	2357.77	3719.83	5012.73	4351.92	3663.96	3978.6	4436.79	2377.57	4445.15	3294.89	2955.98	4727.14	6722.11	3745.82	4526.6	2645.64	3404.65	4302.24	2035.5	2370.56	8089.18	6275.31	5379.53	2789.41	2967.72	3256.41	4414.06	4337.89	4437.34	4363.6	3163.48
ATXN7L3B	NA	NA	NA	NA	NA	NA	NA	NA	NA	4797.99	2278.84	1797.53	974.491	1884.84	1502.01	1677.86	2467.5	2082.21	1843.4	1881.8	1824.74	2321.15	1633.05	2713.09	2493.6	2250.91	2283.32	1472.65	3014.34	3740.06	1547.07	1952.84	1445.35	2757.53	1400.15	NA	NA	NA	NA	NA	NA	NA	NA	NA	3450.74	875.022	2003.75	1996.46	3355.22
AUP1	3790.33	8577.64	9509.94	4222.94	4632.85	6067.85	7486.12	9996.83	4915.84	6763.55	6884.15	5778.54	6454.26	5082.57	8212.19	6285.52	5708.16	4715.91	5564.37	6554.49	8173.61	6467.68	7718.86	5260.17	5427.72	6391.64	4048.79	8652.5	5108.47	5433.52	3021.44	6333.92	7483.12	9166.78	10079.1	9777.46	6335.31	5635.37	4088.53	3936.96	8045.92	8218.3	10171.6	4499.64	5832.91	6203.9	6385.34	6303.11	4165.35
AURKA	897.999	648.495	1165.84	758.737	832.513	1456.35	705.978	843.103	1530.43	1062.28	834.618	601.491	676.704	817.665	1306.25	1084.31	1025.93	1700.19	1193.38	646.761	519.124	1020.86	918.084	862.636	1142.57	994.543	687.183	1969.94	1113.99	1198.78	355.754	1399.3	776.686	443.752	1523.26	1737.65	1242	1535.44	350.843	908.284	1044.32	826.24	533.819	1352.41	1238.93	346.967	822.561	1263.14	1354.17
AURKB	1208.85	827.266	762.804	857.14	2157.99	1510.77	1267.58	1815.94	1455.77	1755.82	640.103	759.39	671.707	1778.7	1303.96	1350.42	1895.46	1951.02	1221.74	980.046	693.949	1559.9	1163.61	1824.05	1259.12	1360.02	1052.43	2438.92	1188.64	638.851	422.539	2481.96	1682.37	647.871	2329.56	2302.01	2372.54	3017.63	251.885	1763.13	1736.11	943.527	273.75	1661.36	2854.87	794.395	1469.5	1902.74	953.632
AVEN	998.5	1387.77	1680.4	1263.28	1432.07	1619.45	769.587	984.298	1065.2	1542.87	1011.23	1279.84	1189.5	1108.55	1307.67	831.078	1352.96	1294.79	816.775	1017.25	1201.96	1192.82	1348.89	1550.4	1207.13	1391.61	1313.72	826.404	1495.99	966.592	1587.25	1113.81	1512.76	793.189	1221.98	899.52	754.237	1075.44	1948.84	1836.37	1557.75	697.387	848.669	1946.25	960.597	921.162	843.331	1433.08	3140.65
AXL	687.255	947.352	547.894	977.17	988.955	4087.06	3401.4	652.994	5066.52	461.023	515.435	1985.11	827.277	2661.65	1351.41	1627.64	3813	2125.81	2348.17	1641.79	676.35	1450.64	1405.42	856.559	1749.5	1296.79	1904.65	4331.51	852.468	948.234	935.325	3610.63	1046.2	810.691	996.386	697.704	1645.36	673.355	965.252	703.722	10626.5	809.002	4737.69	633.408	565.408	3065.98	606.622	3981.37	326.705
B2M	16728	11515.9	5100.47	44992.5	5840.62	29520.1	15609.9	10529	22421.4	4975.2	6556.39	18738.7	16913.2	44654.2	17234.9	42018.8	17062	12521.8	14296.6	25113.1	12786.1	12876.8	16835.7	15378.8	12187.3	16336.5	15205.4	45248.5	29934.7	11714.7	3753.48	15980.6	1347.19	12237	39182.4	21424.5	9993.81	3348.17	12382.4	22298.5	10315.9	16315.1	17025.3	47322	15200.9	15315.1	10947.2	34507.4	24639.2
B3GALT6	6319.13	7267.21	3827.7	5616.8	8123.02	6419.57	5956.22	5876.84	4795.34	10777.6	5259.49	4706.26	2378.91	4282.29	9329.51	5682.29	5019.26	5178.84	5044.02	5658.49	7047.26	5991.21	7281.14	5828.15	6683.89	5819.36	4165.16	7763.13	8478.75	4564.87	5317.25	4120.1	3904.59	7233.74	9046.33	7302.7	10028.2	6730.27	3647.09	2895.33	6776.33	10764.4	3822.38	7991.06	6971.29	5594.97	4904.77	12050.1	2235.74
B3GAT3	6520.97	6452.47	4945.29	6270.11	7143.12	5360.84	7351.86	6853.97	5904.04	5590.2	6062.2	4723.48	5810.07	5649.09	14060.6	12268.8	4452.21	4989.03	5711.17	5951.21	7737.98	7630.4	6829.2	5572.49	6446.51	5522.72	5735.79	12164.3	5486.94	5553.67	5049.74	3686.14	4693.85	11532	7578.33	5439.58	8370.92	8067.42	4846.36	6189.93	4781.61	10566.1	5818.46	5814.81	7994.18	5236.26	5312.28	10546.7	3379.85
B4GALT7	3100.61	3384.66	4036.99	2746.94	2600.68	2187.3	2674.58	2529.52	2212.55	2281.73	3114.91	2297.96	2482.34	4110.81	4567.6	2617.44	2023	2513.54	2503.79	3268.51	3033.9	2829	3027.36	2406.17	3020.14	2487.88	2022.34	3445.44	2219.92	2674.75	3520.41	2479.82	2243.94	2045.81	4609.33	1296.06	5861.27	3375.61	1895.91	2098.04	2409.59	4641.47	4511	2427.83	2674.56	4186.19	2607.09	3494.66	1719.41
B4GAT1	277.471	930.541	530.075	528.837	756.9	642.065	553.672	369.788	347.525	2024.77	1284.94	468.63	303.125	317.898	586.664	441.647	286.652	561.993	382.695	522.689	509.975	597.455	605.847	597.84	532.773	438.782	168.508	1324.67	451.324	534.864	1201.51	236.174	276.321	768.884	842.171	480.657	643.394	1874.84	481.96	398.199	371.385	378.039	575.507	335.944	457.301	487.619	1161.52	586.05	274.617
BABAM1	2482.11	2158.72	2155.51	2042.76	2043.02	2033.79	1934.86	2046.7	2195.08	1686.18	1787.73	2329.58	2171.01	1862.74	2133.03	2054.31	2430.09	2185.45	1914.21	2410.81	1585.85	2936.82	2509.82	1886.85	2309.28	1732.3	1931.35	1874.1	1785.79	2690.58	2480.64	2087.52	1947.63	2105.75	2318.56	1525.17	1442.65	1669.45	2918.4	3584.24	2086.32	1754.32	2591.47	1918.94	2421.23	1838.2	1272.49	2206.93	1854.99
BABAM2	952.555	932.085	933.927	840.902	1055.73	897.527	928.611	863.192	929.499	745.48	941.369	1303.04	1003.15	1053.83	922.102	654.309	1012.24	913.853	976.107	967.201	926.527	1134.81	917.707	973.827	802.608	842.977	938.757	866.964	666.65	928.858	1226.82	1126.18	989.263	870.685	853.195	811.055	746.355	827.345	1388.35	1018.42	913.47	837.706	1169.1	670.298	1265.86	918.512	941.003	1037.31	758.059
BAG2	13917.3	41002	6601.01	38436.1	39900.9	28814	45931.7	6422.13	23273.8	19719.7	22381.9	21758.7	8574.12	33532.1	21466.1	24991.4	31317.7	39614.3	38571.9	30533.2	4816.49	15167.1	34232.6	26909.9	7513.66	63218.6	35928.1	33254.3	45104.9	21161.9	3356.83	38390.7	13399.2	49339.9	14860.1	13933.3	13536.9	23211.4	36202.1	54612.6	40237.8	15281	43807	5802.51	22066.6	21591.7	5730.79	41481.3	5470.63
BAG3	9715.12	17477.9	15554.5	25384.3	8515.95	12956.9	17639.9	16277.2	31001.9	9856.35	7210.51	16575	13024	33950.7	16165.7	15364	17663.6	14401.4	40655.4	14722	8606.87	21047	22054.6	7977.18	12488.5	18061.6	19775.7	25751.8	12595	12376.4	59147.7	17396.1	6332.74	7231.35	13998.7	10759.5	28517.3	12014.8	8810.4	21978.4	15136.3	18178.5	19502.6	9108.03	9492.96	16867.8	8121.59	29694.8	10360.4
BAG4	929.062	986.94	474.743	535.948	1143.02	930.742	978.097	967.713	612.515	1367.33	925.536	562.053	682.034	594.141	518.357	576.887	863.11	1257.5	1593.41	508.264	543.978	655.504	876.799	933.417	953.651	709.533	1066.06	478.654	469.209	787.154	1247.82	1024.58	606.402	1027.27	1121.55	1096.67	414.441	1634.09	1112.75	1029.72	744.978	597.647	498.624	776.537	610.442	776.714	766.577	1091.99	497.182
BAG6	37099.8	24879	26942.7	22778.1	23328.5	24926.3	22179.1	25474.8	30589.6	37935.6	25082.2	20603.4	24549.2	21852.2	29046.8	23307.7	24822.3	29609.1	29226.8	26139.9	26590.8	23804.5	27753.7	25614.3	28551	21584.6	23352.4	24207.4	31408.8	39933.8	25369.5	28377.4	19708.6	19524.4	29697.6	29903.4	19481.1	24091.7	37522.7	29496.4	38595.8	18401.9	29355.7	15447.3	26562.6	20921.5	22345.9	32510.4	16939.3
BAIAP2	14889.4	8108.47	9535.15	10027.3	11498.6	6174.19	9900.03	10649.6	9682.58	9487.63	13683.5	16564.4	14809.7	22433.3	12443.7	73459.9	14696.7	7961.13	21427.5	20643.4	12433	8338.98	7290.28	13371.9	6044.72	4555.6	21344.9	7065.41	23422.4	11623	12840.9	6686.9	7398.88	4097.71	7152.76	52815.8	104787	12740.8	11177.4	19209	14670.7	10342.4	15507.2	14895.5	4260.47	10236.5	7869.57	4104.67	13843
BAIAP2L1	2191.39	1552.19	2185.88	1280.29	781.799	754.818	2904.89	1062.35	3049.95	2798.52	988.85	1283.5	785.975	2440.02	1144.16	3176.22	1113.63	1096.3	2066.29	1586.55	1673.04	1238.31	1373.19	1404.86	933.615	3538.27	1775.8	1239.29	4260.23	2007.41	918.917	917.342	2460.89	1395.59	932.269	2951.57	2277.6	1908.64	245.298	718.446	2458.54	2632.91	1530.77	3113.4	1713.55	1029.23	1490.35	650.347	3262.17
BAK1	2829.63	3903.05	6119.13	5267.19	3188.29	2003.87	2984.32	2414.7	2130.68	3001.64	2392.32	2191.1	2138.93	2705.71	4852.38	6322.11	2529.12	3623.7	3600.04	2971.63	4146.17	3050.49	2819.58	2736.65	2226.04	2642.77	1367.85	2995.63	2317.05	2676.62	7427.67	5189.4	2901.62	2049.4	2684.69	2500.06	3142.66	2656.57	3924.73	1956.02	4516.33	2753.24	5409.56	1381.52	3233.17	6038	3574.44	2744.4	1383.59
BANF1	113494	47812.8	54695.6	51306.7	69350.8	62146.5	64464.5	54111.8	32504.4	71845.3	38223.4	73715.4	43389.4	53748.7	36945.9	72399.8	64436.2	85088.7	55297.7	113924	46412.2	43398.1	45589.9	47444.4	55871.9	56945	55846.6	40125.9	74617.7	55995.1	94985.3	44061.2	38842.6	106189	60642	60437.3	63059.2	37187.7	45837.4	81808.9	59589.2	33926.6	53646.9	105851	46175.7	100906	57216.7	67914.9	34804.4
BAX	23298.9	27340.7	10930.8	32428.3	30602.4	23443.5	15562.9	20344.8	17908.7	23538	30358.4	35785.1	28350.8	15261.2	26291.3	10169.2	19694.1	23160.7	14943.9	11302.5	23759.4	35714.3	18795.4	23729.7	44625.9	17785.1	14873.2	26783.5	23516.6	19215.1	19289.2	31449.2	23516.4	26918.2	17353.9	12546.4	18497.8	30622.2	30088.2	19426.9	18195.4	19234.2	40490.1	17394.6	28139.1	16275.8	33855.5	27354	16379.2
BAZ1B	8742.05	14977.2	13887.9	8055.4	20415.7	9156.03	14686.9	16311.3	11046.3	12707.3	9918.98	9561.21	15721.1	19313.5	16065.7	12429.4	10466.4	11774.8	10684.4	14888	14991.5	14820.4	12221	12214.4	10636	9814.37	11213.7	10059.9	10402.4	7541.49	8979.38	22043	14751.1	19731.5	15450	15474.6	12830.4	11674.3	17127.8	11257.2	22258.4	7282.75	7863.01	11779.4	24833.3	9876.26	9676.58	14712.6	9130.32
BCAM	9036.17	2824.19	12675.4	2584.09	15969	3896.6	7306.57	2733.2	6079.15	14429.2	23555.1	2784.75	2136.98	9274.58	3040.49	11954.2	3391.37	3636.53	5648.37	22589.6	11053.1	3451.18	4656.51	4237.7	3330.67	3621.75	3775.82	2315.55	29635.7	5305.29	5890.07	3792.51	3560.73	22102.3	2852.13	7806.72	3330.66	29603.8	1984.93	2907.01	4860.88	2424.35	15192.6	7807.1	7606.01	18548.8	2749.95	3927.6	2237.62
BCAP29	602.817	1828.03	430.749	786.227	551.842	857.093	802.037	910.037	377.856	312.584	301.865	906.766	1305.84	1138.82	1637.25	515.908	555.482	840.719	566.385	736.37	1093.15	647.847	874.214	567.2	792.137	424.938	409.577	1148.6	543.668	1162.9	457.198	919.528	415.244	354.285	2169.06	455.56	1088.59	518.148	358.294	424.117	1087.74	2280.34	605.175	766.013	513.333	942.147	489.637	751.012	456.984
BCAP31	72364.9	48764	39286.5	41173.4	34610	30598.5	45720.9	58560.7	32580.3	29892.1	39982.7	37958.1	33789.1	47157.7	66474.5	49993	38449.2	22772.1	69169.9	42650.1	89416.5	42643.6	32905.1	30049.4	29964.2	51380.8	28020.7	45522.7	71086.2	51636	41654.8	40163.8	36953.6	40435.9	43362	47716	59437.4	33053.1	32309.2	18448.3	42361.2	85429.4	41333.2	58069.2	19167.6	73766	53433.4	61259.2	59008.1
BCAR1	8333.62	5018.63	6149.4	8695.17	6364.79	8220.26	6706.96	5361.47	21189.5	5552.51	5284.33	14392.8	5046.13	9573.14	6236.85	5431.12	13143.9	12496.5	6996.04	6145.16	5854.89	7575.49	8560.62	8215.51	9770.96	7269.32	6075	12205	11457.2	11159.3	11542.5	5005.8	7358.51	5063.64	4875.54	11611.3	8136.38	6778.15	3350.28	8654.3	11318.7	4502.75	9640.88	8942.63	4508.53	7232.54	6501.99	19473.3	6808.51
BCAS2	10053.5	6019.66	7108.01	6819.15	9795.32	9954.25	10331.5	8905.52	8214.49	10423.8	8208.69	6392.76	5902.04	9072.45	7379.71	8975.68	14178.9	9596.65	8128.71	9893.89	10684.7	7434.34	7671.49	8889.22	7032.41	9259.43	6906.39	7921.08	9599.27	8207.98	5226.27	9723.54	6240.11	14216.1	13212.3	10667.7	8719.68	7684.18	6501.75	13197.4	11548.5	7021.61	5631.7	10420.9	12934.2	9043.6	5205.01	6661.73	6916.52
BCAT1	3484.42	4061.72	4734.82	5578.12	38246.2	19812	8239.96	4240.21	13757	14694.1	15635.7	7930.43	1945.98	9793.31	7697.37	2641.46	4274.29	3224.41	40462.1	15652.3	1757.24	19516.7	3371.55	3403.06	13810.7	9839.33	3092.46	34962.1	4058.13	78870.7	3660.1	3546.33	3240.2	20195	3190.18	4164.5	5016.71	16210.6	21125.2	15690	12241.1	10134	5519.05	1528.28	5509.09	10894.2	3764.14	25602.4	3202.48
BCCIP	9129.02	9192.81	11338.9	9637.41	9850.25	8829.6	12102	9664.63	12667.9	12034	14303.3	9634.05	6667.8	10973.8	8075.46	10789.3	11986	15130.8	9690.27	10410.9	5330	13759.8	9422.18	11452.7	7446.69	17409.1	19923.1	8162.36	17045.7	6839.74	5661.83	19878.4	9970.99	10774.8	5939.92	11485.2	5149.35	10662.3	11448.6	15155	14894.9	8037.89	9148.3	7415.77	9794.21	15270.2	9522.36	6064.84	13289.9
BCKDK	3979.18	4876.71	5340.17	3926.86	3883.96	2576.44	4334.39	4825.36	5366.66	4389.72	4074.14	3333.41	3638.12	4251.86	4329.24	7113.46	3702.08	3671.99	3297.8	5726.35	4590.6	3540.87	5044.04	3153.59	5283.88	3371.68	2705.99	23851.8	2333.88	3124.35	7214.49	6622.21	3454.27	1872.62	3354.79	2870.93	4145.02	3665.69	4324.59	5521.72	2586.2	5932.22	8494.06	3340.28	2959.08	5578.8	4591.31	4407.58	3577.74
BCL2L1	4401.91	4633.98	3891.96	5636.83	4881.61	5248.34	4249.16	3320.22	6258.54	5327.04	10098.3	4786.29	1560.68	5377.3	3448.43	6119.19	5286.57	6654.21	8567.63	7316.54	3593.15	2724.6	2556.85	5620.35	6285.58	4177.31	5449.35	7408.34	7149.56	5160.28	5333.61	4403.6	3376.01	6968.65	2114.73	5338.85	11530.1	7437.63	2816.16	1957.51	4829.67	3074.38	7752.48	4608.71	3259.17	7240.53	5851.9	3454.93	4344.16
BCL2L13	11745.8	70476.2	13709.6	27526.8	14689	18724.3	53300.3	44131.2	27730.8	17903.6	12194.4	23668.9	35585.2	44785.4	24695.5	65172.9	21304	19519.8	25267.7	23475.5	16021.3	19776.7	36401.6	19524.8	34243.2	36261.7	17574.5	36664.8	11696.9	25638.2	38181.3	21194.3	18239.6	20208.6	86262.5	17567.9	73225.4	20365.2	13309.9	16567.1	24923.2	83629.7	31258.9	21533	13383.4	47301.4	23038.5	28956.7	15409.6
BCL7B	394.724	240.359	520.629	325.786	257.242	536.665	381.991	464.402	613.158	303.801	235.687	168.29	345.696	907.629	549.597	638.475	434.359	228.609	252.443	464.655	386.272	495.887	461.137	462.92	440.996	470.372	260.989	89.1236	837.527	378.011	236.903	424.063	422.623	858.086	872.027	561.179	480.657	308.472	192.117	957.335	148.19	324.631	234.144	1223.07	568.44	257.536	398.045	335.73	375.57
BCL9	903.655	1455.21	703.67	769.257	2014.15	767.156	1004.05	793.656	685.74	1508	595.547	536.91	953.729	913.902	1353.98	940.212	1726.94	682.074	806.296	1221.2	699.365	882.946	1193.14	770.279	949.886	934.176	810.114	870.327	980.344	1121.01	792.336	668.973	788.665	1488.33	1286.67	1132.81	683.593	609.857	1163	1375.7	792.857	856.092	943.758	1190.11	NA	NA	NA	NA	NA
BCLAF1	23824.8	12632.8	18018.9	11275.1	25668.8	17442.7	24156.1	20055.3	17465.1	20441.2	24933.3	14001.6	18862.3	22177.7	15880.2	16040.6	20383.1	19460.8	21975.6	14898.4	26947.8	15752	17553.8	25198.2	13439.4	21311.1	19938.9	16514.6	19261.4	18880.8	12057.3	20940.6	15107.8	34791.7	22819.9	18347.9	17467.7	15262.9	9951.85	35338.1	25312.3	18130.6	14047.9	29468.7	22381.4	17590.6	14517	14849.4	19772.4
BCOR	2148.66	1700.88	3842.99	1459.48	3585.47	2449.26	2115.25	3689.12	1605.02	2106.46	2105.41	1986.25	2562.67	2836.67	2899.5	2679.21	2209.96	1423.23	1502.44	2875.53	1434.83	2928.97	3405	2673.96	4619.72	2624.53	939.39	2060.52	2355.3	2242.21	2380.4	2821.85	1828.27	3360.99	4389.74	2631.77	2336.04	2883.03	3369.35	4780.14	1678.13	1907.17	1321.3	2288.31	2839.73	1505.09	3287.27	2469.05	2464.28
BCS1L	12046.2	30688.1	27013.2	14925	13512.5	12276.3	19024.1	14058.5	19329.8	15423.2	18597.1	22307.9	12042.5	13656.9	22745.7	14143.3	17037.7	17482.2	12227.8	24961.1	21626	12983.5	12083.4	19795.5	14347.7	24944.2	13082.9	23585.1	11273.2	8126.08	26849.8	16274.5	25884.2	16812.9	22882.5	16251.8	10259.9	12826	29615.8	15397.8	16607.8	25214.9	12417.6	25173.5	17157.1	14365.4	32285.1	12156.6	17659.8
BDH1	3888.55	5830.01	2248.78	1223.62	3837.54	2759.86	2813.52	7006.7	1510.02	2950.23	5154.3	1396.06	5111.76	2058.95	3521.31	3960.73	2262.62	3413.01	4228.26	1944.18	8718.89	1868.39	2646.67	3936.62	1694.29	3620.15	2925.39	1013.05	4317.96	1124.75	4071.04	7219.31	3298.74	3237.49	5501.53	2645.33	691.462	1910.68	1161.36	5264.05	1528.74	18254.6	1791.06	11905	1682.77	2015.16	9059.98	1582.57	8972.33
BDH2	2751.99	4476.35	1297.57	2699.93	7816.2	2768.54	1654.64	2810.78	4489.86	4820.28	3869.43	1413.18	5583.7	1618.13	4427.4	2953.2	3279.95	2700.87	2001.33	2634.15	2218.06	3235.64	4569.21	2255.96	4486.34	3764.07	1877.23	1565.51	1566.86	1919.7	4944.98	3910.15	1412.48	4504.76	8909.03	5047.56	930.849	3999.25	1248.76	7523.34	1743.02	3829.88	4416.02	2587.81	5720.25	2519.92	7633.75	2229.9	1151.29
BICD2	5976.29	6428.14	4152.82	7484.89	6918.95	9995.14	7245.66	9086.32	11144.8	5008.83	6138.33	10036.8	5728.27	10621.6	7310.3	4999.19	9851.57	8165.98	10104.4	5400.81	4641.69	8149.15	10053.8	5572.6	12350.3	6078.83	5873.45	7081.99	9662.26	8485.17	6083.42	12148	4268.37	4254.39	13167.9	6741.22	6829.15	8577.13	9134.39	7803.62	7705.02	7217.72	8366.81	4247.73	6082.83	7735.66	3513.11	14498.6	3584.81
BID	9562.29	6636.96	4563.56	11092.4	4397.42	5843.79	4600.58	6569.83	10010.4	7631.81	5468.47	7332.26	6426.16	6929.18	5272.68	11792.8	5948.98	6114.07	6456.54	4815.18	7320.81	5556.73	9729.72	5742.26	7955.44	8125.4	5802.54	2574.56	6960.05	26391.7	7377.15	8897.33	6464.37	5233.06	4866.32	4807.86	1828.52	9310.4	10185.7	8767.94	5725.4	6829.24	11118.1	7609.71	7982.1	6432.37	8302.28	8477.2	4445.19
BIN1	3602.42	13026.3	5714.98	20798.8	13559	19650.7	5109.86	8705.85	28863.2	5055.16	4995.24	22695.5	15298.7	13160.7	12322	29697.4	3262.34	11482	9931.25	12300.6	4959.86	7586.2	13556.9	14401.7	13983	10167.5	22692.9	2429.33	49550.4	2586.35	1626.36	20354	17483.4	41921.5	4560.86	17085.8	4012.72	30195	7122.72	7365.52	3644.54	3796.71	24283	30638	7517.17	5256.09	19143.2	10789.7	15199.7
BIRC6	1056.57	1048.77	1247.42	885.637	816.664	983.381	783.246	972.696	889.986	781.303	836.383	1179.06	1057.73	764.526	1403.15	911.694	672.673	1249.01	1053.72	836.479	787.533	1380.81	981.53	1009.38	760.043	598.161	956.27	634.101	932.013	1436.95	998.084	1227.97	790.848	760.899	925.77	872.378	611.449	883.022	897.944	834.502	1402	905.103	1352.98	782.492	1062.48	737.238	1671.67	843.762	758.395
BLM	3380.66	4951.67	3794.13	4083.62	7024.83	5603.84	5319.96	11885.8	4126.56	5626.12	3532.78	4558.14	4203.09	6797.59	6376.6	5143.83	6407.31	3724.31	5247.23	6041.14	3612.53	7276.66	5377.33	7481.02	4866.74	5060.09	4500.16	5359.89	5300.87	4747.09	2771.59	8421.71	5932.5	4843.06	7693.87	6976.8	4930.52	5992.67	3314.67	4330.96	7745.04	6256.43	4450.84	4296.86	6492.16	5641.27	3660.94	5463.97	3449.79
BLMH	8463.71	15459.6	22521	17706.1	13609.7	13061.5	9035.99	15212.3	10259.2	16137.8	15182.1	13263.7	17505.7	8556.5	18705.2	7440.82	10170.4	10456.9	15992.1	7624.64	5931.51	30295.2	20786.6	17230.7	7796.26	18250.4	28797.2	11703.8	4636.84	10970.9	6497.34	18150.4	12241.1	17040.9	16151.8	2370.57	4186.82	29331.4	33676	44541.2	8087.23	9605.43	30563.4	7273.46	27944.6	8306.86	8000.16	11348.4	5528.29
BLVRA	28383.6	26585.2	47198.8	28943	16844.4	21366	23458.8	29614.9	26753.1	28356.7	29963.4	28855.2	44698.3	25059.4	26603.6	45571.3	10204.1	21175	23968.3	22343.3	37074	21844	27034.4	21931	48978.2	17666.6	18896	30987	5847.26	26056.7	101294	32012.3	19830.6	19505.6	37451.8	14787.2	5611.53	15148.8	88279.1	46880.5	25663.7	27383.6	82699.4	8666.12	40608.3	20890.4	15061.4	31384.9	10217.2
BLVRB	55105.3	37215.3	73876.1	45068.8	24037.9	19414.2	37658.8	44360.5	36566.4	33110.5	28069.9	46489.2	35666.6	64041.3	26671.5	53153.2	40806.7	37922.8	75820	59545.1	54082.8	16785.4	24248.4	15032.4	37125.2	63566.2	41996.7	29137.3	28332.8	84702.4	102283	21490.5	38108.3	28413.7	22930.5	17886	14297.6	14916.3	52230.9	44956.7	67509.5	27230.9	146639	41902.4	54837.1	16987.3	45823.3	21873.2	31597.5
BMS1	14567.9	17597.5	16745.1	15201.9	18402.4	12036.7	16047.5	20103.3	11481.8	13125.9	20868.8	16370.1	11937.5	14389.3	16167.5	15083.7	17709.5	15383.4	15306.9	16454.7	17824.2	22449.1	13698.7	16394	12879.2	12350.4	21521.4	19768.9	11900.7	7727.13	11284.7	26944.2	22947.6	16855.5	13035.9	17417.6	21468.4	11995.2	18514.3	11528.5	23165.6	16753.9	11899.9	14174.5	12097.6	26016	18078.2	11728.9	16138.9
BOD1L1	8752.9	9023.52	8223.32	8320.64	12251.5	11157.1	11705	14889.1	11223.7	13025.3	9348.39	7343.73	8582.13	10558.1	11769.9	10262.9	14820.8	12596.4	9456.56	11688.4	9462.86	13659.3	11948.2	9800.17	12119	6436.62	7582.79	13392.8	12040.2	13143.8	9095.91	6788.21	6785.46	12869.9	19329.6	13241.4	8777.17	9915.08	7568.53	14453.4	13887.5	9193.17	7819.91	13088.9	12752.3	12396.8	6512.09	10062.8	8418.72
BOP1	12340.7	19467.9	18170.1	13471.6	17814.9	14254.7	17114.2	28584	18080	15001.1	26634.4	17235.6	12617.8	14811.8	21809	12595	23200.4	15241.6	20810.9	16868.3	11636.9	15655.6	14725	18128.9	18335.1	26675.7	23303	17646.5	12773.8	10190.8	13648.6	20357.4	24304.4	18384.7	25989.6	28582.3	16846.9	16484.8	15848.1	19601.1	20378	22962.6	9576.17	14802.8	14273.7	25888.7	17957.8	17661.8	13760.7
BPNT1	27868.4	25470.7	20477.8	13028.3	7386.89	11012.8	10381	12133.1	14798.3	25867.8	14997.3	12386.9	37248.8	11101.5	12459.7	11318.5	13927.2	14968.3	11213	11092.2	15875	20419.5	20345.9	13872.7	13099.8	14692.6	15584.6	10768.1	15208	15126.7	26386.7	12098.1	12393.9	10771.6	16880.3	13243.2	3109.01	27996.2	25156.5	22961.1	11519.7	14198.4	17897.5	12308.8	29167.7	7593.57	32600.9	11074.8	17913.3
BPNT2	8596.73	10962.2	10336.8	14655.3	11931.4	12679.3	11214.6	11946.6	10175.6	12125.9	9345.29	8190.31	8331.03	13365.4	15377.2	13848.1	9312.35	14558.4	14953	15148.6	10194.9	17068.8	12511.8	7406.99	9890.56	6572.79	9839.03	11062.7	9181.6	10823.6	24799.8	15787.8	5709.97	5601.19	14384.8	10512.7	22050.1	12799.5	8929.81	7223.91	15285.7	21651.3	8169.37	5826.98	12242.1	15577.2	5760.96	15860.2	7546.31
BPTF	2461.11	3062.5	7377.45	2096.06	4900.83	2805.66	3726.98	3698.02	2158.78	4113.68	3927.5	3074.6	2189.48	3365.42	3646.07	3563.57	3351.59	3037.61	2648.71	2955.56	5358.14	3496.86	2892.13	4254.88	2776.69	2843.3	3728.72	3304.67	4099.29	2221.26	2898.02	3267.66	3027.92	4927.64	3724.32	5640.74	3230.52	2890.16	3328.09	3561.23	3611.39	3081.63	2537.31	3113.57	4109.97	3242.62	2800.04	2266.67	3079.79
BRAT1	1804.06	1616.54	2006.32	1676.77	1841.69	2104.03	1741.3	2301.16	2031.41	2585.31	1381.72	2824.54	1734.24	1480.92	2983.98	1086.97	1440.09	1830.12	1810.9	2271.61	1598.64	2810.92	2037.65	1792.02	2090.71	1264.96	2285.65	1321.09	1442.7	1871.59	1690.73	2990.56	1784.32	1704.92	2300.41	2613.63	950.695	2530.04	4084.23	2081.02	3167.4	1232.84	1182.01	1018.5	2686.93	1270.77	1862.39	2637.13	1497.24
BRCC3	3880.92	3508.53	3673.78	3624.76	4319.22	3542.57	3753.21	3119.18	3653.38	3147.78	3681.79	4012.45	5464.45	4532.16	3950.93	2196.12	3876.06	2714.14	3130.6	2792.85	4228.54	4237.87	4358.67	3720.76	3290.14	3300.38	3106.77	2919.05	3179.86	6116.95	4287.81	3985.51	3110.31	3031.14	3505.18	3597.78	3491.02	3250.56	4775.67	4406.66	3911.5	3018.79	4638.67	2428.89	3757.66	2463.2	4922.77	4133.64	2780.99
BRD4	7664.93	6359.23	6149.41	5536.66	9521.98	7727.98	7791.97	10721.3	6519.37	9254.78	6325.09	5663.8	8100.96	6350.42	6780.83	7571.69	10220.3	6274.97	8635.36	7879.45	7144.1	8702.83	7002.97	8807.48	7103.11	5840.04	4955.85	7608.21	6203.25	8603.4	6068.58	8741.94	6407.48	8982.99	9298.46	7563.11	7196.23	6493.21	8297.83	12300.1	6696.75	7400.34	6023.64	8309.1	10232.4	7049.31	5074.68	6345.61	5397.59
BRI3BP	828.558	730.729	705.724	576.441	1132.93	327.575	706.063	468.931	520.64	733.31	637.584	521.411	484.568	455.261	725.161	976.968	570.61	630.375	1269.34	377.386	1182.29	713.461	560.362	685.159	284.424	571.204	692.993	635.261	819.243	489.985	428.437	746.586	989.446	592.293	564.814	887.884	651.85	418.066	369.209	509.598	516.038	742.235	518.221	1690.02	952.137	687.208	1218.47	314.996	508.232
BRIX1	17155.6	14219.3	14674	12060	13956.1	11170.6	15979.7	27109.1	13090.2	10442.1	14406.3	14073	8832.91	16660.7	14785.2	16167.1	16381.2	25268	18848.4	14303.5	11988.5	27037.3	14091.6	14851	7269.54	10505.9	16201.6	15889.9	12182.1	8180.66	13510	18571.3	30420.1	12272.5	16423.5	17495	27919.8	14192.4	16471.8	9958.79	21919.8	16213.7	10810.6	9606.55	11663.5	31980.1	14292.2	11846	12546.8
BRK1	6479.12	5759.65	4446.22	5534.43	4946.09	6780.78	4174.12	4910.74	4474.47	4493.31	3976.41	5359.18	6494.01	4826.25	4600.08	7212.53	5754.82	6116.52	6943.52	6473.69	5223.29	4191.63	6627.58	3339.53	5535.58	5052.04	5151.65	5258.89	6771.25	8081.49	7247.13	4558.38	4856.18	3699.27	5090.82	5524.52	3928.9	4536.88	4948.54	6264.62	3903.2	6108.59	7707.35	7517.03	5983.86	4017.72	4834.51	4708.24	6059.33
BROX	8927.38	5055.56	5941.8	6900.11	3374.21	3886.28	3204.9	3986.98	4500.66	4870.74	2294.39	4147.66	7564.01	4304.78	4776.5	6410.32	5163.27	5563.57	3345.6	3537.31	5879.8	6814.39	5990.34	4452.67	4547.72	3775.33	5550.52	2908.94	5172.96	4970.22	9708.8	4232.55	6267.24	3709.75	2816.64	3790.56	3019.87	4154.39	9083.68	3932.4	3289.07	3026.48	8851.28	6190.81	8092.71	2802.73	6934.67	3470.93	7724.94
BSDC1	675.434	345.69	478.192	507.292	341.989	477.983	434.72	412.284	640.348	302.363	475.487	442.463	397.649	547.239	402.541	815.144	597.759	471.023	522.939	615.584	430.191	472.461	439.967	389.135	409.993	566.759	327.168	371.3	637.734	726.118	742.059	468.026	412.485	302.715	495.022	488.206	383.117	452.088	270.796	640.701	319.589	389.68	590.126	932.179	372.962	352.693	440.17	624.883	531.116
BSG	19865.7	54981.8	36945.5	96988.8	57260.4	78707.9	191122	36185.7	106327	43042.2	120900	49328.9	43368.7	50779.1	44651.3	91726.2	66469.4	44111.3	92426.1	73405.7	36681.5	55236.5	61187.7	98862	35990.9	86861.7	125598	68198.6	63514.1	52363.9	20563.8	66064.7	62307.7	106324	47203.8	81261.6	101943	52943.4	51225.7	89175.5	39344.5	65561.5	41483.8	110981	33423.7	109773	45371.5	81059.5	32685
BST2	16707	39867.9	14312.6	87562.7	16102.2	33156.1	25671.6	8494.61	26484	11293.6	14156	23314.7	37202.9	32085.9	26863.6	67657.1	10449.3	17189.4	41440.8	81043.6	26675.1	19427.8	24630.5	18532.8	17239.6	17620.1	8873.84	8700.25	61472.5	8235.24	118907	166463	47476.6	6154.87	8048.07	80788.9	95228.1	9754.41	13458.5	15893.7	11326.1	52784.3	21451.9	12784.4	15070	17011.2	15387.7	77943.1	13329.8
BTF3	27720.2	27004.2	24639.8	30079.6	27878.6	30915	19428.8	31282.2	30498.6	26557.3	18334.4	35461.3	27068.5	28405.1	30672.5	26110.8	37369	41090.7	23357.9	15418.7	14575	42337.5	34525.1	36562.6	35104.1	25782.4	45625	23418.2	38340.9	25834.7	21981.8	45517.7	32964.5	17663.5	20236.6	25022	10494	35322.8	42193.7	50631.9	35766.8	19348.4	22241	28541	42263.6	24604.3	27544.7	31718.4	54390.7
BTF3L4	34040.3	15257.7	16936.8	13623.9	21160.3	20070.7	22764.2	15390.6	18409.5	15822	18152.8	20895	18803.5	17892.5	13615.5	28123.9	20000.8	17353.7	14129.2	22156.4	26745.9	26200.8	21114.6	20985.2	21672.2	13231.7	22010.5	20672.2	21412.6	44986.9	29620.9	19566.9	15043	12117.9	10563.3	26786	8256.28	22613.9	31929.1	30966.5	24208	13677.9	23603.4	10795.8	21755.5	18090.9	9603.88	19442.1	17868.4
BTK	NA	NA	NA	NA	NA	NA	NA	NA	NA	22530.5	23891.8	23770.4	18407.4	15992.2	24451.8	23022.4	27509	22796.7	29149	26811.4	36268.2	27716.2	23603.3	28322.5	22760	32064	34749.4	30433.4	30271.5	20557.6	29818.6	37023.4	27075.5	37521.5	26231.6	23833.4	70987.1	21245.9	15081.9	19103.4	18152.2	21692.4	19355.3	30858.9	26657.1	22846.7	48838.1	50946.4	10059.3
BUB1B	1592.94	1411.37	1803.27	1351.62	2971.67	2740.99	1547.19	2144.86	2184.96	4104.4	1258.88	1296.84	1980.79	1828.14	1930.67	1347.05	2199.42	2374.02	1674.96	1453.14	979.43	2129.9	2392.88	2226.91	2020.8	2671.57	1766.86	1537.6	2150.35	1624.05	1865.16	3269.08	1983.29	1342.74	1677.7	3290.57	741.136	3119.4	1682.2	2173.92	2291.51	1090.48	2157.81	1720.29	3204.78	999.27	1568.38	3081.54	1317
BUB3	33468.8	22419.2	24994.8	25553.9	33163.4	31017.6	40526.6	33337	27825.4	37355.2	28589.8	25909	28206.9	27110.6	27457.1	29425.5	46653	33044.3	30939.5	26999.6	25207.6	30440.6	29475.7	39092	31830.3	32667	31207.7	26340.5	38825.6	26607.7	24489.9	32970.1	26061	36552.9	34627.9	41237.8	29053.4	24891.8	33878.6	51339.6	32226.3	22293.8	19921.7	28416.8	35933.7	29565.5	23978.8	32794.2	23655.2
BUD23	342.765	435.549	622.081	462.487	447.004	355.214	514.981	764.89	541.241	305.849	318.024	424.213	498.085	502.135	415.918	582.112	536.124	558.779	487.605	520.784	580.192	643.782	501.036	709.504	255.326	420.492	434.308	416.638	598.313	369.913	360.895	546.04	1025.71	601.371	542.691	583.133	317.144	440.297	952.053	520.582	1017.88	365.315	287.899	364.256	941.995	465.268	546.538	702.598	480.543
BUD31	7956.35	7430.41	6993.24	6057.17	7560.17	8088.85	8661.12	8874.57	7506.9	6742.03	6092.83	6355.46	8037.45	9097.82	7861.44	7965.39	8948.82	7335.24	6931.93	6162.47	7536.04	10520.4	7513.06	9284.99	8249.07	6542.27	8427.49	6999.87	8304.4	7149.2	6530.16	12905.4	6900.28	6925.13	7538.4	6225.17	6282.46	5808.98	8980.88	10154	12668.3	5738.55	5754.13	8195.79	12395.9	8179.58	6360.1	7403	7504.17
BYSL	16004.4	23212.1	13048.4	23277.2	19716.8	15585.9	19408.3	28114.7	20696.2	17885.9	24450.1	20547.6	13435.5	18523	27182.2	17105.1	18265.1	21849.4	16650.5	18387.8	15502.4	32128.3	18929.5	24235.5	16861.1	16309.9	23174.8	24295.2	21969.8	10435.2	16538.7	27691.2	24334.1	19133.8	15227.2	24023.2	19361.2	17332.6	21020.1	24408.8	28649.3	19200.1	11149.9	16629	16726	19083.2	21573	17632.5	19517.6
BZW1	62275.1	44463.6	31448.2	60659.6	57371	63699.6	48195.8	46186.5	53146.2	46530.9	44309.6	66137.1	43293.2	48161.1	46343.7	38867	51303.4	79815.6	62351.5	38811.3	52662.4	46162.9	47718	42258.6	54157.5	43612.3	92075	55999.7	54562.9	36324.6	48539.8	69854.3	47444.5	33640.6	34088.7	88197	33417.9	62869.3	32551.3	39027.1	70232.5	40695.3	77968.1	28112.6	60583.4	50547.7	60445.6	46915.1	71956.1
BZW2	54622.9	27103	45379.9	26930.5	35235.9	38646.6	22140.2	36519.2	26337.1	46420.5	21553.8	42807.8	66059	15360.3	41451.4	19132.5	28772.8	30575.1	32386.8	28317.8	28534.6	49977.6	44002.5	42055.6	26614.4	27139.9	30376	17780.5	46704.3	35082.4	32726	41095.6	50354.2	25649.6	35809.6	35427.4	20716.6	37465.2	58200.7	56122.9	26572.4	27786.4	23360.3	25656.7	54881.6	17583.7	63244.9	43521.3	36150.1
C11orf54	1362.88	671.401	1246.12	598.799	805.72	525.121	666.981	1171.26	1085.75	1524.16	1917.75	689.603	1084.52	1171.05	386.404	1024.92	568.043	1067.47	807.347	804.631	317.464	1017.87	786.038	1604.72	782.289	1412.26	1227.66	371.124	2424.92	1197.66	713.786	553.402	745.66	791.841	643.022	572.314	320.677	1832.95	1318.02	958.938	615.136	350.18	1195.32	2642.08	857.072	367.586	1932.11	862.142	913.078
C11orf58	7909.26	7480.78	9530.42	8602.93	10634.5	6526.93	8140.32	9540.22	8891.37	15432.4	9166.03	9023.77	10066.1	7895.97	5994.84	5414.27	10326.1	9126.79	5449.77	6769.36	8138.49	7538.91	11624.3	12027.8	12774.7	7771.41	11051.5	7591.02	11375.3	11499.4	8216.51	7151.72	5621.3	11458.8	10694.3	8133.58	3279.8	9223.43	13855.1	13539.2	5432.89	10052.6	9091.48	10456.2	12318	10733.2	6365.47	5842.71	16110.5
C11orf68	2224.67	2589.31	2648.58	3133.21	1502.77	2931.51	1556.94	2021.68	3783.56	1887.95	1662.05	3594.6	2713.75	2835.06	1722.08	1204.96	3568.76	2664.65	2783.35	2839.47	1233.26	2244.98	2654.93	1845.13	7826.13	1493.88	2992.15	3484.73	2219.79	1083.05	5329.5	3338.08	1541.01	2487.08	1595.29	2622.55	1029.47	1145.18	5421.87	2616.22	4312.74	1630.62	3058.5	2382.9	1847.52	2261.3	2205.37	3273.65	1794.79
C12orf43	1419.03	2139.66	1703.79	1704.5	3046.21	2386.88	2107.44	2328.67	2330.33	2222.1	1925.41	1741.06	1658	2810.89	2064	2146.19	3174.46	2537.46	2832.65	2301.59	1550.49	1897.02	1840.51	1958.83	2296.99	2297.75	1746.97	2953.31	2304.79	1268.09	846.463	2793.84	2567.06	3328.29	4128.47	2787.24	2191.37	1428.3	1637.78	2271.25	2329.66	1007.46	1598.4	5372.75	1355.92	5144.81	1590.85	1352.29	3011.29
C12orf57	10064.9	11363	5454.52	5738.65	7006.95	9739.44	4620.98	6961.9	3201.35	5866.66	3178.29	6518.2	10075	5565.82	5620.22	10014.3	9187.54	6186.27	6327.74	9391.64	13164.6	7369.42	9701.07	4362.24	6163.94	3774.31	6584.29	4120.93	5916.72	10869	7480.51	10739.9	2883.09	6602.05	10199	6951.46	3382.78	6511.18	9916.96	9860.63	9246.3	7044.7	6541.99	2781.28	29825.5	9408.76	2141.56	9223.77	3070.83
C15orf40	1488.31	2697.9	1703.2	1906.92	2103.98	2300.11	2042.35	2208.61	2269.15	2869.42	1744.86	2317.47	2069.14	1940.31	1947.7	1602.78	1616.9	1194.11	1520.28	1632.01	2176.47	2367.13	2283.75	1929.84	2866.9	3447.53	1693.18	1392.94	3036.09	1919.66	1443.2	2778.76	1527.96	1830.43	4425.39	2688.7	799.988	1865.15	1116.84	2366.73	1952.32	2109.42	2696.41	4960	2171.57	2064.89	2078.61	908.405	3343.8
C15orf48	12765.9	18299.4	17116.4	121943	12326.3	23223.5	33890.1	13174.1	14599.3	6276.38	2195.27	146571	10376.8	88833.2	59728	195142	10332.4	52796.1	24688	30240.6	35891	13439.2	28103.8	8747.68	11688.5	12543.3	5895.87	386469	7789.49	32747.3	9462.16	7122.23	133474	9962.55	11506.5	21734.2	11108.4	8297.42	12524.4	7675.56	68416.7	8666.75	83291.7	74852.4	4597.76	8134.67	26993.8	11910	145253
C17orf49	1706.75	2269.25	1077.5	1359.98	5798.06	1632.42	1131.31	1343.44	1921.45	3638.15	2024.01	3229.89	2172.19	1563.98	886.113	1196.04	1619.35	1039.24	1180.85	1027.78	1992.51	437.676	575.024	1391.84	829.761	543.424	1273.67	1563.79	1583.44	1888.83	1490.65	1758.9	1893.12	2836.61	2605.15	346.337	528.506	2227.63	460.24	2383.59	649.991	888.531	923.781	1500.43	2647.95	2578.42	1119	1558.54	2137.04
C17orf75	1043.93	1128.42	896.45	493.135	827.152	865.792	1045.76	1143.29	935.439	826.601	839.217	1081.21	850.599	1055.35	640.216	865.619	1135.5	977.087	988.395	742.37	664.953	1135.16	926.718	965.419	909.516	1012	1054.01	803.2	1308.87	1004.3	1333.66	500.288	1129.73	836.322	527.227	885.9	657.425	814.369	1850.91	545.675	749.391	859.332	1046.94	1265.76	959.939	970.203	985.787	912.394	652.821
C19orf33	1137.27	328.844	2874.49	2402.45	1251.27	324.781	1554.05	297.074	6428.1	386.385	479.991	1045.84	269.47	478.592	446.702	6423.06	1745.83	18795.7	1406.75	7899.2	1570.31	28.7718	58.7153	504.267	48.6287	1285.16	2988.07	137.96	15259.5	10622.5	4280.44	52.2855	2898.21	1758.8	29.3965	1310.74	2190.46	453.151	331.55	799.721	791.77	473.61	5348.64	5290.83	NA	NA	NA	NA	NA
C19orf54	8345.61	14248.2	10617.8	11101.5	9829.82	10906.5	13080.4	12941.5	9526.04	12553.4	8598.98	9441.39	10074.7	10376.2	9328.98	11955.7	12915.3	8961.35	10677.1	12015.5	9426.29	11568.7	11351.2	9237.51	12978.3	9351.38	9348.9	8413.24	14299.8	11709.7	14371.4	7981.66	10900.8	10535.5	9629.18	7706.63	7546.56	6759.56	22107.1	20934.7	10917.8	9025.34	19145.9	8521.78	NA	NA	NA	NA	NA
C1orf174	705.341	711.563	641.649	577.719	1432.18	1053.97	686.951	958.606	820.212	836.223	876.145	715.439	665.573	953.7	897.602	473.914	1303.79	655.67	690.904	760.287	1055.48	844.668	791.867	920.668	786.177	794.339	838.509	739.525	1120.65	523.815	390.092	1023.93	696.695	880.817	1346.38	582.39	869.912	658.034	829.324	1031.14	846.088	969.819	671.79	944.584	844.14	1972.67	704.092	693.121	596.614
C1orf35	981.258	700.599	1364.77	662.424	1031.38	511.691	761.851	727.094	684.529	1230.45	702.599	576.621	672.567	663.926	671.443	988.153	1010.91	545.491	726.449	1062.85	1189.67	660.636	791.452	751.083	643.55	1066.18	653.105	720.548	759.07	990.018	622.612	853.546	708.343	1171.27	807.477	852.953	1041.98	560.072	789.232	1523.55	646.643	433.46	702.712	1324.67	1443.66	860.648	621.379	583.548	603.192
C1QBP	62532.6	82209.9	105406	64460	77505.5	65915	130610	65139.7	74298.4	85304.2	115151	112774	66379.4	48631.8	107316	57712	53445.2	55938.1	62397.5	55228.2	76911.5	78919.6	104867	104668	58013.8	164073	92093.7	76485.8	60202.6	58869.8	40551.5	82744.8	96324.3	161690	110749	81783.9	93016.7	85001.6	59386.8	100542	106236	78647.4	46098.6	105107	68100	121425	63564.3	50813.3	109340
C1S	NA	NA	NA	NA	NA	NA	NA	NA	NA	9367.09	10637.8	10337.8	8183.73	39946.3	36595.7	33120	9808.01	NA	NA	NA	NA	NA	NA	NA	NA	NA	NA	NA	NA	NA	NA	NA	NA	NA	NA	NA	NA	NA	NA	NA	NA	NA	NA	NA	NA	NA	NA	NA	NA
C20orf27	12678.4	5945.22	20450.4	4568.98	4553.31	5534.5	4023.04	5057.92	4683.18	5822.87	6113.38	7736.48	6329.08	5815.35	5132.14	6031.73	6467.68	9703.84	5871.67	2527.03	4639.79	5632.9	5176.06	11259.9	13683.6	6859.11	7602.34	4032.77	5160.3	10883.7	5604.48	8455.67	5653.83	4456.12	8857.6	4598.62	3501.28	8508.07	11303.6	10917.3	6260.06	5118.18	7402.49	3392.1	5192.01	2955.16	8154.72	8739.62	6488.76
C2CD5	1423.69	1640	1450.66	1303.59	1740.6	1143.53	1243.4	1216.44	1006.98	1800.26	1378.18	1881.89	937.448	1220.16	1178.86	909.915	1577.5	1333.9	1052.23	1389.22	1173.73	1395.9	1199.24	3758.14	987.327	1144.16	1479.07	1192.17	1315.47	967.669	1193.87	1369.54	1964.08	2182.93	1002.49	1008.4	1086.36	1374.75	1397.97	1342.14	1719.01	1747.38	1142.37	1754.81	1260.78	1132.05	1762.49	1447.06	1204.98
C2orf49	7113.58	5249.38	5591.6	5051.48	4650.52	7078.94	3913.21	7207.95	4426.36	6034.56	5817.44	4120.15	4326.55	4761.69	5503.73	6404.75	8149.64	4404.75	6974.65	6143.25	4691.8	5727.63	6015.81	5229.49	6279.81	5148.66	4692.91	5025.62	6615.32	5124.24	4387.84	5267.18	5158.83	6261.6	8448.85	6677.97	3819.69	4008.78	5351.77	7093.76	5365.28	5323.96	5157.03	7993.45	4978.26	5372.44	5055.58	2360.26	9211.94
C3	27518.7	19662.3	18581.4	40015.6	21347	21472.4	30772.8	19451.9	19543.4	86491.3	143047	21217.8	10154.5	12816.2	36511.2	15181.8	12947.4	16927.8	21730.6	25458	18101.8	15275.9	18844.1	20683.6	29361.1	66517.7	14437.6	15400.1	13967.4	13570	23650.2	20520.7	19691.3	179723	15549	14621.8	24930.7	40507.6	41328	15653.9	18686.5	16401.6	19446	21130	24060.1	26107.4	12727.7	18903.6	13755
C5orf15	1964.62	2408.42	665.97	4138.65	3731.45	1779.19	2298.75	2557.93	2393.94	1926.63	3641.21	1952.42	1264.67	2409.24	1935.36	3573.3	2050.31	2390.25	1639.27	1327.16	2016.51	3855.77	3643.15	2999.85	1028.14	2241.61	1492.74	4874.09	2196.83	1153.53	3975.23	1168.31	1067.77	2222.66	4397.23	2473.44	1362.02	2479.86	2752.62	1781.55	2891.22	3570.73	2309.25	1069.04	1693.78	2381.05	1041.89	4010.63	1153.01
C5orf22	1276.43	1009.59	1585.59	997.715	1030.01	1089.9	999.313	2018.5	1841.92	1644.41	1081.84	732.648	1192.45	669.357	2039.82	1627.98	1585.9	1575.14	1265.01	1210.8	1185.87	2174.94	1979.69	1096.52	803.048	849.006	1125.34	970.668	949.261	2832.73	923.366	982.926	1655.7	1126.71	2112.76	1337.46	422.213	746.712	1670.38	3775.73	1278.17	1455.98	1410.42	1102.36	NA	NA	NA	NA	NA
C6orf132	22896.7	7539.28	13344.4	6751.72	8015.5	9031.64	7854.37	6822.36	15735.8	20924.6	21218.4	8602.28	5627.5	6915.38	5829.83	26806.1	6866.83	9043.04	19715.7	14124.4	13265.4	6768.84	7652.59	7732.19	6800.57	10097.6	8052.03	5322.87	13761.5	15596.6	28648.8	7369.32	11544.6	6718.81	6076.26	14246	62316	7627.61	3416.61	4982.17	4804.96	3668.08	8448.23	51089.2	9043.15	7420.27	12964.4	7045.13	10747.4
C7orf50	8677.13	5662.76	3720.75	5739.41	7203.65	6036.32	6546.5	8761.67	6846.61	8863.98	9932.67	6124.95	6770.46	5499.65	6563.22	4319.58	6206.72	4682.7	13122	5864.58	7653.03	5924.2	6566.93	7193.76	6247.46	5443.46	3459.86	6411.69	6645.54	4265.55	6358.52	8692.74	10038.9	10306.1	5500.33	12257.4	5362.8	6600.69	5615.3	5209.5	12735.9	6767.21	5945.98	3715.54	9712.43	8290.07	7378.14	6817.07	7522.4
C8orf33	718.153	509.049	492.375	455.476	331.519	423.772	363.64	729.325	732.91	458.852	293.925	393.453	617.455	445.157	627.333	421.121	539.753	567.258	619.862	507.437	462.6	585.101	576.707	555.244	472.106	450.151	753.885	303.568	478.726	592.554	791.798	915.887	462.839	319.456	326.216	963.607	373.217	572.423	417.542	457.532	938.148	333.723	644.145	372.722	534.827	476.024	1100.14	821.628	379.548
C8orf82	12940.4	26496.4	17029.8	8002.87	12822.6	11799.4	11444.7	10480.1	13961.6	11862.9	24430.2	10531.6	8911.13	9750.3	20269.3	19880.6	9727.91	10653.7	16146.8	18130.4	14015.6	8328.48	13057.1	11091.2	12053.6	21860.9	12159	5273.49	13346.4	11525.1	30151.9	12485.4	11079	25384.5	12986	14416.3	8166.31	12627.4	12303.6	9705.37	16436.2	11578.9	12650.2	33809.4	10002.3	10579.6	15927.5	13802.2	14259.8
C9orf64	7289.95	3883.15	4368.39	13146.6	14296.3	10732.3	10604.2	14768.2	6703.52	18118.7	16775.2	7269.1	6728.73	7983.08	6562.02	6968.21	10535.3	6844.8	9220.2	10669.5	9795.43	6703.18	6619.54	14420.5	4906.24	14452.9	1415.22	8639.06	11315.1	1485.44	36197.5	19450.7	8610.46	17540.7	12419.6	11278.1	3785.37	18445	25111.5	7721.1	8471.41	2848.05	11269.8	7289.74	2731.45	4273.4	16875.4	8352.79	7739.11
C9orf78	3947.23	2010.63	3080.92	1999.27	2566.77	3853.41	3132.35	3667.63	2708.82	2958.12	3150.59	1954.48	2445.22	2948.56	2850.11	2587.51	4437.55	3311.87	3853.44	2630.97	1955.66	3563.18	2919.48	3238.01	2805.74	3692.91	3071.75	1634.33	3609.92	3200.05	1684.59	7086.57	2834.66	2194.68	4491.61	4440.54	1755.39	2643.51	3417.22	4909.78	2808.41	1558.4	2376.2	4469.44	3245.45	2538.02	2133.82	3041.6	3224.51
CA1	21231.4	24609.1	21530.2	21906.3	25484.1	21622.3	23369.9	28823.2	25810.7	23058.8	26034.2	20679.7	18679.7	28708.6	23938.5	25651	31037.3	23652.3	25934.2	23151.1	16419.3	22717.8	20644.5	21677.9	25202.3	33000.1	15053.8	12175.9	21504.3	21747	22074.7	18913.7	81488.3	18775.8	27005.2	20632.2	16538.3	30198.8	24582.4	27171.8	27005.8	22410.4	28083.9	26014.1	21166.5	18832.5	25870.2	29236.9	12612.7
CA2	5253.3	8595.53	6377.31	15007.9	106043	5007.12	6038.21	5646.71	62525.9	14703.4	6183.45	5409.02	4436.75	181932	4779.57	10564.4	7115.77	41472.5	6819.12	21206.9	12432.7	5811.78	6076.75	6536.77	6157.15	30106	51410.8	2738.97	18675.4	3129.84	29233.8	13738.3	23019.3	8613.4	3874.79	3810.53	4785.35	73639.6	11831.1	3823.42	9044.87	6850.11	158583	4106.24	8406.62	5874.48	5180.1	5281.08	60284.7
CA8	23114.9	25453	19210	20210.1	44300.7	18701.7	24004	23157.2	17531.3	11714.9	16609.5	28707.7	62696.1	11284.3	29281.2	24918.8	13864.7	NA	NA	NA	NA	NA	NA	NA	NA	NA	17593.9	11470.1	11341.7	65102.2	36894.7	13475.3	11524.7	9093.72	60044.3	12747.8	14388.7	15880.6	22009.6	23974.8	18381.6	44683.5	45922.7	19735.5	18890.5	14630.5	15190.5	25908.7	16426.1
CAAP1	4846.31	5075.1	5920.69	3500.19	7982.84	5290.39	13222.4	6165.37	6668.16	6163.57	7920.87	4812.18	3816.29	8102.06	6044.25	8407.78	5566.28	7151.87	5779.49	5841.28	7905.12	7238.98	6778.09	7399.05	4102.36	4571.94	6711.6	5297.51	7207.84	4304.99	4618	6461.34	5388.89	9558.39	6828.76	4938.44	6203	5093.63	4899.53	13304.4	6152.99	4259.22	5952.14	9253.97	6543.84	6005.56	5606.87	5722.93	6490.73
CAB39	9783.71	9966.83	7661.51	8189.06	7123.63	11899.4	6559.81	7548.04	10968.1	7214.73	7964.85	10595	7608.42	8406.39	8554.78	7288.65	8668.09	10093.7	13705	6539.95	6045.74	9605.77	7434.73	9783.88	12791.2	4669.19	12250.2	6414.1	9979.48	7226.38	9999.68	7583.97	11806.8	7094.88	6154.21	22251.8	4592.22	8317.88	6451.88	5594.58	6610.72	6944.66	11753.1	10319.2	7672.23	10792.9	10787.9	8141.26	13680.2
CAB39L	7408.67	3957.94	12925.5	2527.97	2594.6	2072.95	2830.83	1907.33	1075.28	NA	NA	NA	NA	NA	NA	NA	NA	5018.36	2507.1	1406.72	6567.1	2396.62	2376.88	15063.8	2518.42	1399.06	1634.3	1751.86	3563	10541.1	14877.2	2015.72	3651.82	1407.32	2046.75	3008.36	6036.96	2510.12	2391.72	1201.16	2285.31	1297.03	3283.47	28946	1909.42	1214.65	13502	2244.01	12456.5
CACYBP	70393.8	75529.3	94541	63574.4	49668.7	48216.7	43437.8	66127.1	50364.9	92879	43667.2	61046.2	64610.6	82842.1	62718	45269.2	50967.2	79323.9	84634.6	47510.1	39404.3	90647.2	85921.3	69823.3	55698.3	36146.3	79135.9	41716.6	61506.2	84089.9	52704.9	98284.3	58760.4	40855.7	52545.9	65135.2	20611.5	55489.7	97591.3	116551	84203.7	42116	66334.2	33874.3	139849	38893.6	61755.6	67823.2	79487.9
CAD	38017.1	50166.4	35819.4	44744.1	45365.4	42773.7	30063.6	38334	32909.2	43006.4	22204.6	54836.6	50095.1	30231.2	44521.1	29465.9	41103	48495	28253.8	33881.4	37558.7	49573.8	34060.5	57010.1	37333.7	43190.1	57071	34168.7	37299	51357.8	26266.7	38152.4	62046.9	30984.8	28659.3	39682.9	18043.3	25509.5	93553.1	63653	49645.7	24995.2	48676.3	33205.4	54541.2	35947.1	59349.8	31614.4	28004.6
CADM1	724.971	2054.19	4042.78	18269.8	1000.07	3334.43	5623.86	1820.09	2988.67	1830.95	14713.4	1411.96	7947.17	2087.62	3656.36	2391.96	1507.51	1242.15	1316.89	4353.46	2707.62	2942.46	7015.26	1748.77	9081.13	1767.24	1000.1	21408.2	1092.02	9675.38	1534.5	3008.9	1174.5	1157.7	5933.31	411.723	6865.89	4994.97	9040.58	4927.43	665.59	4630.7	2294.31	1842.91	28910.2	1819.5	1489.69	2686.08	1766.63
CADM4	2761.96	1978.73	2206.82	1788.94	3282.35	2772.5	2492.34	2390.03	2337.04	2909.33	3712.25	1215.32	3024.75	1594.78	4194.94	3374.29	1593.16	1768.63	2731.06	2314.64	1470.87	4001.2	4271.14	1722.72	2894.13	2090.86	4465.26	2941.58	1181.2	1817.35	3493.16	1927.89	1035.62	5213.44	3067.1	2847.89	3120.38	4206.1	1952.13	2298.5	3553.97	1955.74	2179.43	2023.81	10406.7	872.642	1818.3	2747	2336.3
CALB2	38452.1	5098.53	6784.54	25145.6	6428.44	18114.9	16195	4860.29	10296.8	13320.9	19126.1	4796.75	4478.37	4504.71	10346.3	8631.45	7910.65	9333.67	25043.2	11535.7	9891.02	16420.8	12704.1	10627.6	13328	12682.8	13238.5	5660.28	118956	6794.79	4635.28	191406	6039.81	4466.72	4201.75	4880.9	7568.47	3048.72	42758.1	77227.7	39910.8	2955.43	20350.7	5088.16	4945.36	7286.7	6707.75	5206.86	6384.93
CALCOCO2	961.545	888.526	633.003	1841.99	964.951	1065.11	857.442	988.347	1112.51	661.723	789.727	879.928	677.914	1672.59	1504.42	1643.1	1254.56	1153.08	962.027	844.354	830.258	1281.41	1105.95	970.105	1529.44	844.975	1199.77	1063.26	831.472	651.156	1584.17	815.428	1151.08	622.691	1288.23	789.784	631.024	1062.51	1947.44	685.385	1925.57	820.379	845.459	916.135	689.368	557.32	897.384	2085.21	569.04
CALD1	15843.9	19672.1	7869.8	30447.2	34190.6	53280.9	23788.1	37165	44339.3	14580.7	10343.2	20001.8	22547	21135.6	32985.5	21155.2	10382.3	20776.2	41742	20139.1	5836.2	20782.8	50897.9	22397.4	47478.6	32848.5	20062.9	68245.2	7892.98	146402	5643.96	25213.5	5855.48	39322.3	86756.1	11130.2	36530.8	77320.4	23498.9	41275.8	28462.9	35906.3	10474.5	14736.9	10989.1	14144.3	5173.08	47979.6	3225.53
CALR	176151	170570	88805.2	265912	186424	243815	165802	147452	134994	182828	166476	142883	198211	126131	202902	206361	162060	127130	146906	170788	202068	137172	198690	124413	242720	164689	112862	212976	153176	305545	114875	160588	113084	208043	180473	64138.9	251217	216978	208981	217074	99347.3	260188	106913	208529	122233	176057	78079.5	249933	142343
CALU	61939.8	130347	108499	165819	82474.6	139647	112390	154743	112445	84710.7	134923	95528.5	191843	157599	172792	87324.6	112307	105923	83115.5	167622	105749	94075.9	293239	62340.7	169782	100146	64460.5	172897	95261.2	261965	99829.9	86349.3	57930.6	71602.9	408930	40726.9	151503	144968	84093.4	199190	72171.9	325978	145162	72855	82953.2	154065	32769.5	140947	35131.3
CAMK1	1828.05	24638.2	1052.64	12329.8	19119.4	17262.3	10414.6	597.734	19802.1	6954.56	9488.15	6600.76	11963	5279.58	8577.87	6206.7	10476	14722.7	2731.25	7366.16	9269.45	1590.24	7730.48	9663.92	12508.8	10961.5	16677.3	1156.41	2466.15	2355.35	2599.36	37063.3	30114.5	22347.4	2067.97	5399.31	4056.34	20856.5	3262.13	8767.1	6806.85	4390.96	13875	3409.51	8366.5	2792.45	4976.63	18016.8	4079.94
CAMK1D	31908.1	7868.54	8221.35	13615.2	6726.64	6294.03	15454.3	4619.15	12396.6	8904.2	9340.02	14547.2	9465.53	9913.24	9228.72	12991.2	14285.4	13757.4	9915.71	10709.9	13404.4	6093.06	9894.46	10246.4	13788.9	8816.73	10614.1	8796.84	4367.72	13543.9	18016.5	17524.2	19140.4	8665.44	4989.81	9024.48	2799.53	8479.37	47134.2	15203.3	6729.37	5533.1	27472.9	8283.2	9506.15	3823.82	13475.1	21313.9	11337.4
CAMK2B	13075	7122.13	16338.9	6567.47	8720.87	5938.68	6307.14	4317.94	9930.29	12480.1	8116.55	7757.43	8825.98	6485.67	7460.83	6651.93	6097.82	7296.77	13324.6	7140.48	7619.06	5929.23	8222.82	7979.05	9635.94	6366.58	13659.2	7256.38	14173.4	13451.1	6911.27	4891	7263.1	7519.28	3923.46	7983.01	14596.4	8943.98	9613.02	7224.36	7258.15	3823.85	10810.4	5904.17	9866.67	6485.04	8864.35	11397.5	7765.99
CAMK2D	9452.24	10769.6	12200.5	8742.99	16466.8	7597.82	9969.02	5554.53	18213.2	22544.2	14006.5	9833.36	14314.3	8051.56	11372.8	4220.37	6364.37	8998.43	7301.61	10984.5	8005.09	9719.2	11981.9	11682.1	12908.4	12110.9	20883.5	8440.13	16998.4	13677.4	7420.57	6146.43	8436.57	14815.1	6644.58	17541.2	7928.75	22303.5	13170.2	9477.72	8456.65	6547.45	17231.7	5821.16	15166.6	11311	8154.4	28311	8221.96
CAMSAP3	323.765	112.841	241.466	109.504	242.665	129.672	168.235	155.492	353.319	900.318	516.942	109.78	80.3717	175.87	98.5891	264.934	109.107	245.623	597.994	119.104	537.302	45.4519	45.4347	730.364	35.2827	644.935	174.813	49.5732	311.115	223.403	685.805	165.345	223.585	460.435	55.2817	160.66	231.914	379.245	562.385	95.912	92.4258	67.029	127.675	458.569	295.355	133.211	371.616	94.6505	271.643
CAND1	77828.9	80257.2	94426.8	77371.4	78597.3	51735.1	65527.6	51648.7	59607.9	91263.2	60104.6	81897.5	72630.5	66162.6	87174.5	41701.5	45113.2	80066	65135	75949	88304.2	99428.3	62982.4	68799.1	46495.7	51182.6	83224.7	56733.4	62281.4	73533.7	101794	114712	71320.7	46522.9	45726.8	80064.7	41211	91949.1	77509.3	42543.6	72089.3	48305	173877	56107.6	116579	51406.7	65414.2	76947.6	62906.9
CAND2	291.125	295.974	457.953	352.076	311.002	198.876	270.499	218.435	289.211	313.215	168.51	342.057	213.395	204.626	276.182	398.189	330.836	299.432	268.792	360.365	317.454	463.043	282.278	283.172	190.824	182.693	390.073	254.777	320.868	330.952	307.159	438.063	292.168	192.786	184.734	336.086	179.302	387.155	296.639	224.632	256.495	203.941	726.072	238.236	514.554	201.685	275.213	282.177	239.852
CANX	138243	123630	113255	101354	92821.4	81885.4	175975	111323	98907.6	81068	119539	102198	99786.8	115855	75428.9	141564	97716.5	115499	142506	176606	119729	83866.8	91491.5	77756.9	65791.1	125214	81486.4	132176	85369.5	95715.8	136259	86330.6	81965.8	97388.6	235426	81648.2	199759	109086	140458	59254.1	73845.7	163815	112268	112601	86544.6	149995	100227	97384.9	109345
CAP1	143711	103415	59425.3	169055	59497.4	126139	77864.8	100241	100086	67618.7	68050.9	134482	142326	96079.2	81162.8	104985	134866	83490.5	84239.8	93851.6	93000.1	118286	137411	76716	120936	82084.2	100357	135564	112940	90739.5	105063	99866.7	116163	46168.5	94521.2	61193.4	38090.1	74159.2	108444	362017	107102	168451	86523.7	64172	65711.4	117371	68795.5	157812	96638.5
CAP2	4121.54	3319.33	4952.5	4632.74	1982.19	4303.59	2833.3	3414.57	4410.35	2696.18	2529.37	9798.63	3812.23	3982.86	2144.06	2879.42	4890.54	5094.81	2990.38	3766.36	2314.55	2887.09	4316.03	2192.66	5751.14	3810.94	1525.06	6056.62	1698.25	7450.7	10902.5	2996.7	1734.73	5209.5	1867.62	1889.84	972.541	4112.46	3282.45	8550.68	5830.41	5278.92	9500.92	1113.24	3004.4	2572.23	1786.01	5871.4	1821.61
CAPG	13126.8	5179.59	2941.04	13018.2	3313.97	6194.02	4954.91	95689	7106.12	4184.68	2969.71	21268	3295.87	9487.92	23512.7	9433.71	16651.3	17152.3	49507.4	32665.7	3793.44	11555.7	2700.88	6483.15	2391.2	2479.71	26646.6	13101.7	44490.8	3543.52	2146.65	12494.3	12460.5	2561.48	2575.32	5634.57	8152.89	3763.19	3635.32	2899.56	2755.97	85853.4	28484.8	15938.5	2630.54	6140.1	8023.23	17336.2	4703.62
CAPN1	113018	44708.2	58629.9	57059	46159.1	41625.7	25907.1	28268.2	35893.4	41339.5	34043.5	51948	47003.4	41823.4	39156.5	61525.7	29128.3	55127.5	73297.5	42331.5	70646	32764.1	31111	41355.1	57605.5	23029.5	71503	31582.2	74753.1	67689.1	24363.6	35749.6	96309.5	36686.5	20963.6	66381.7	27713.6	36897.7	66899.4	14539.5	47562.4	22977.5	67335.7	80993.9	39363.2	52211.9	89573.8	40541.7	47867.1
CAPN2	62817.4	32731.3	57126.6	46144.3	29635.4	53404.7	28398.2	33174.9	51469.4	17794.8	14830.6	75479.7	68574.5	40991.2	51440.4	26190.8	52731.3	69915.5	47956.4	52752.9	20864.2	47091.6	38271.4	37802.7	86632.7	17287.6	84922.5	83284.2	40260.7	75958.4	13409.9	78523.5	47420.8	14695.4	17521.6	85160.8	22410.5	11128.5	35259.1	17752.7	57698.6	46565.5	115824	44678	27225.6	32369.7	29126.9	87731.3	36035.2
CAPN7	2711.98	742.257	1711.01	1619.7	2249.06	1429.49	1310.98	1635.79	1530.78	2533.69	1979.45	916.758	1319.63	1173.71	1764.85	933.001	2451.43	3091.65	1504.32	1155.89	1287.97	2526.51	1251.96	1576.77	1468.13	1199.45	1573.73	921.561	1395.06	1516.2	3895.34	2324.66	1497.12	1203.24	1079.06	1416.97	968.263	2952.11	1698.57	1334.14	1827.21	1317.2	1199.24	2073.15	1561.4	767.823	2387.02	2363.82	1147.04
CAPNS1	78656.5	32618.9	48518.6	40835.8	28572.7	36432	22741	24446.1	32352.2	23245	17483	49243.5	47817.1	33327.3	38064.2	34452.7	36890.7	52549.4	43801.2	38444.4	30469.3	28856.5	31082.5	33426	65197.2	21983.6	66499.7	38056.5	48459.4	51175.3	16737	39823.3	58861.9	24275	16410.6	49781.7	19440	20724.8	35987.5	17768.6	41642.6	33305	66828.8	47133	27912.1	31427.1	34261.3	48380.2	32766.4
CAPRIN1	72660.5	25168.6	31532.4	34737.2	32169	40791.8	41682.3	32475.4	51107.6	44300.5	26076	32247.9	34613.1	36896	34465.2	44834.7	60556.6	46792.1	44034.4	43551.9	24437.4	35683.4	45279.9	47633.1	46132.9	30475.8	47039	33487.5	66364	37288.3	28155.2	43727.1	29050.2	31276.8	50754.5	42785.9	39162.7	37794.5	40935.6	44275.5	43876.4	31009.8	22870.4	48581.1	60816.2	33669.9	32187	29497.4	67201.7
CAPZA1	63478.1	46817.4	45786.5	66675.7	46285.4	72573.4	65398	51616.3	59533.8	46547	43838.6	66494.5	73071.3	49466.9	45131.8	55837.9	74966.5	43787.4	41068.9	71742.7	71852.1	58592.9	69141.4	58161.1	55121.7	45828.6	47538.2	48198	67396.8	69031	115694	47672.3	48996.8	40338.4	52647.4	58973.1	51301.6	45660	52129.6	62916.4	59241.1	65234.4	61787.3	45781.2	60604.9	61426.6	43683.7	66739.9	39251.9
CAPZA2	22941.9	38790.3	31519.5	33940	34697.2	29567.9	28282.6	33272.3	46593	34898.5	24931.7	27173.8	36628.7	63285.4	31133.8	39511.5	22801.5	25563.7	31077.5	44515	24304	24427.5	44722	33265.1	41348.6	22679.1	26554.4	25034.9	63896	32782.6	28073.9	21805	39908.8	24119.5	37928.2	23943.5	19815.2	35629.7	23334.1	46744.9	31862.5	28860.2	62186	20247.7	28407.8	15254.9	24360.9	27520.4	30286.6
CAPZB	56076.9	56441	57470	65177.9	52290.6	67269.8	59088.6	59669.3	68957.6	52481	65860	87068	62591.7	68922.6	50700.4	62679.7	65036.2	51267.3	49517.2	91823.8	60159.4	61584.5	76004.4	66275.5	66371	46535.2	53106.6	60390.4	81126.9	70550.5	102453	51992.4	59404.4	46284.3	55825.2	71191.3	53681	60678.1	45985.2	64582.2	65053.4	65172.5	83024.5	46899.9	65319.8	55966.8	46206.5	58190.2	60133
CARHSP1	28341.8	16530.2	19909.2	15049.4	20055.9	19535.4	19195.4	18327.7	30885.1	26038.5	28971.1	13252.5	15023	16495.4	15725.5	15644.8	68879.5	15678.3	22410.9	25459.6	16464.7	21179.8	28125.6	23283.9	14347.4	22040	18518.2	30105.1	23447.8	24772.1	23478	16104.2	13507.7	20627.6	21020.4	8296.87	17694.1	13019.4	29210.4	43090	9772.02	37397.4	29393.4	31173.1	19226.7	13634.1	17589.7	17367	18983.9
CARM1	6768.05	8434.47	4794.88	8269.93	8161.67	7321.67	5637.78	9992.87	8368.31	7973.79	8898.6	8061.02	6762.41	4660.87	6710.51	5867.77	8252.73	9227.05	7176.59	3882.28	7835.32	11437.6	5198.34	10575	8954.35	6939.92	13690.3	4341.98	5509.05	7493.86	7951.85	11771.5	9127.81	5784.37	5678.42	6169.85	4487.17	6417.87	20006.5	9876.8	7142.58	4082.72	8861.48	5914.95	7795.37	4092.72	7823.75	9756.39	9521.04
CARMIL1	3631.37	2124.27	3726.36	3467.05	3008.23	1412.81	1630.31	1339.19	3668.97	1797.08	1022.8	2253.16	2808.97	6059.03	2541	3205.89	2719.65	2171.98	2974.82	3006.93	3432.93	1560.85	2465.37	2610.93	1837.85	1783.37	2787.44	1618.59	3634.92	2226.99	4487.85	1200.34	7249.78	1437.31	1293.12	1905.17	1697.37	1177.47	1507.72	3054.3	2112.98	3649.29	5691.47	2692.3	2929.36	1617.08	5990.26	2462.83	1844.02
CARS1	35021.1	34091.9	26239.7	34941.8	19763.7	36045.1	24305.4	28869.2	39537	34723.3	26707	54560.6	29791.5	25774.6	20240.6	16650.2	35631.1	39040.1	23241.8	19257.5	25291.7	40516.5	37136.7	47469.3	32809.7	20833	52263.8	25342.3	30480.1	34733.8	39317.7	28620.5	46501	19689.1	15479.1	20501.8	20437.4	27121	80839.4	20747.9	35833.2	26840.8	42058.6	19031.8	29118.1	30479.9	27494.1	28419.7	48096.6
CARS2	5482.15	3885.72	3294.15	6838.07	4809.86	2667	3686.62	9458.08	2644.64	4486.46	4836.23	5261.65	3936.52	2180.5	5798.72	3754.07	5387.85	6042.41	5364.41	2709.58	2745.87	4487.96	3895.95	7129.11	5882.02	3422.48	3151.96	3583.41	5649.16	2303.48	5145.31	5641.55	3613.35	6529.87	4230.38	2740.09	6881.92	2430.62	5552.66	2465.41	2835.07	9899.01	3320.39	10311	3068.08	4056.48	8709.92	2466.33	4006.68
CASK	2173.61	1657.36	1583.15	2592.71	2588.41	1652.43	2686.12	1116.65	2918.62	1616.11	2812.92	4092.02	1338.69	2458.33	1817.19	2218.1	1009.97	1331.97	2922.5	1744.22	4188.8	1232.15	1141.2	1934.6	2383.45	2995.09	2175.02	2313.96	1454.14	1661.94	1958.3	782.435	5521.03	3185.84	1230.27	3954.92	3321.02	3226.41	916.072	299.98	1588.89	1410.18	4812.54	4120.86	1659.91	1099.95	4483.33	1382.1	4686.69
CASP3	15613.1	9892.12	8534.81	12492.3	15416.2	10609.1	5519.88	8349.99	10895.3	8050.13	13654.9	16432.4	12101.8	7338.67	8398.54	6260.31	14822.3	28334.1	6630.27	9435.76	3247.6	13479.1	15356.9	11371.8	11117.5	8460.4	8589.85	11768	7876.88	17730.8	12454.6	13007.4	10976.1	5535.78	8620.79	9099.73	4732.12	9248.36	10736.5	12405.1	12816.6	9259.21	13023.6	8139.96	35788.8	10812.7	11245.9	15197.2	6024.38
CASP6	10618.4	8128.33	3785.49	15051.8	11224.6	6413.33	5863.23	4037.81	10500.8	8722.54	5673.84	5378.53	4366.48	8431.93	7993.54	18334.8	8216.5	9725.38	10531.2	4714.07	6283.25	5855.13	7726.91	7490.01	9532.41	10134.7	7687.7	4747.65	11022.1	5792.22	13255.1	9843.26	8609.44	8509.54	3611.06	14256.5	4872.38	11754	6857.26	5245.87	6738.11	3660.27	8337.09	12401.9	15987.5	4139.54	15038.8	3989.89	13356.4
CASP7	3023.3	2291.09	3083.02	3855.22	2454.55	3380.95	2200.71	2388.42	2583.1	1886.85	3838.36	3948.95	2819.19	2897.4	1807.68	6069.52	2215.43	2399.75	2771	2659.49	2373.73	4154.18	2782.38	2746.61	2449.4	2729.39	4332.22	2037.46	3853	3228.84	5259.02	2417.12	2651.97	1640.04	1743.14	2766.57	1080.16	4270.22	2237.41	6771.82	2018.26	1600.41	4222.99	2705.16	4463.09	2135.52	3042.76	1680.24	4547.93
CASP8	4563.4	6116.67	4113.63	10842.6	3908.51	6304.87	5079.63	3250.21	9624.92	5206.59	3495.48	9389.43	6322.42	8265.09	4404.85	4500.32	4698.14	7901.85	5255.9	4194.05	3235.77	4912.96	5735.55	4168.09	8244.17	8015.89	6978.95	6525.72	6730.5	3700.05	4972.47	6646.92	5068.1	6134.83	3375.26	6276.35	2394.37	5954.95	4784.15	3156.22	5096.72	6167.82	16595.8	5718.72	5086.96	3060.47	5934.38	7553.75	6612.31
CAST	56215.8	38875.7	34142.2	34407.8	9725.66	37493.3	22462.1	16967.2	31665	26537	15403.1	42866.7	15728	34116.3	19201.3	51046.5	34222.8	36266.4	428072	249514	59571	37734.6	182155	217526	25112.1	19203.2	31726.9	35922.1	19728.1	172215	21142.3	24797.5	17451.6	9090.32	25418.7	30921.4	39627.3	11374.9	25355.5	24338.3	28060.5	16089.1	32394.1	54019.7	11260.1	27305.5	15150.5	36102.7	37345.5
CAT	28347.1	6452.13	14791.1	6995.67	9583.48	9021.96	7955.65	11640.8	8519.56	45509.7	13834.4	6799.59	10755.8	10649.5	5852.45	6725.81	10573.9	5548.74	13304.8	10134.5	12376.5	9694.28	11337.5	9672.22	7803.24	15506.5	7657.71	8674.82	19083.3	5072.03	8635.08	5677.93	6727.17	46569.3	11000.2	6266.5	5994.85	13200.4	10622	6045.91	5315.66	14253.9	11323.4	38138.4	10278.1	8942.8	9320.77	5476.89	26994.4
CAV1	4062.14	7897.51	3883.95	49413.9	10450.4	26341.8	20577.3	5419.84	20662.1	2919.99	2595.63	47249.3	16188.6	30676.8	9980.74	4223.81	13273.2	6535.3	38381.4	52149.4	3366.4	12285.3	8712.61	6167.05	19663.4	4372.83	59323.9	73288.2	5644.86	30907.9	2929.15	4843.22	3212.41	3053.34	9907.85	57290.2	45340.7	3205.43	2185.51	2860.43	30597.1	16310.3	29039.4	2486.76	7215.23	52503.6	3053.87	28008.8	4191.2
CAVIN1	10604.7	12181.1	7624.95	73248.2	16264.8	57080.3	31094.4	13309.6	32708.5	6888.76	5292.34	77710.4	40862.3	35381.8	21738	8788.81	29062.2	12863.6	44297.5	83643.1	4870.71	23450.1	19664.2	12833.1	54469.5	11003.8	44827.1	165914	16580.9	88682.5	5666.5	15587.8	7188.4	7564.66	7018.1	18346.3	80929	9546.13	8026.91	7252.19	49286.2	38616.9	66396.8	6321.71	5816.65	83890.5	8179.3	54360.8	4779.09
CAVIN2	3657.14	3113.32	5619.6	11433.3	20914	4263.09	3396.73	3089.53	5411.92	6204.74	4582.77	38978.4	2957.86	5476.25	2573.57	2479.6	7949.55	3832.98	3550.26	50702.8	3471.68	3570.18	3741.42	5371.53	3535.03	8318.87	6388.16	12148.9	6563.66	3235.97	4507.15	4694.42	3406.62	4906.84	4918.83	35935	8071.99	5224.08	2273.4	5624.66	4410.57	3379.5	3487.05	5269.57	3905.51	11876.8	4216.88	15819.3	1918.07
CBARP	NA	NA	NA	NA	NA	NA	NA	NA	NA	NA	NA	NA	NA	NA	NA	NA	NA	NA	NA	NA	NA	NA	NA	NA	NA	NA	NA	NA	NA	NA	NA	NA	NA	NA	NA	NA	NA	NA	NA	NA	NA	NA	NA	NA	NA	NA	NA	NA	NA
CBFB	9709.99	10685.9	3579.47	7699.08	6635.26	10041.3	6368.22	19610.4	9612.28	4929.74	4647.19	8844.64	9570.97	5998.02	8804	11612	15031.1	15194.5	6407.68	3669.93	4885.4	11176	10862.9	22723.2	10966.2	5363.51	9167.47	6279.08	12173.8	7709.51	4637.04	14312.2	4595.46	4298.02	19671.7	9575.25	9959.73	6326.4	8360.19	14709.3	7158.7	9074.16	6097.66	9531.66	8181.86	4376.06	8983.51	10789.5	5394.45
CBL	7680.26	6608.76	5283.77	7022.24	5010.52	6333.81	5477.06	5602.23	5466.11	4170.56	4106.51	7192.2	6253.54	5653.1	5453.14	4816.43	7987.42	10698.9	5852.23	3206.76	4087.89	7837.22	6748.35	8300.9	9177.49	3274.66	8555.65	8424.64	6418.05	4480.37	4666.05	11717.8	4800.68	2253.09	6387.42	5924.32	3905.08	4429.84	7400.26	4656.32	10164.6	3590.69	7582.76	6333.08	7355.99	3759.84	6103.48	8580.98	4734.71
CBLL1	540.721	440.675	556.206	505.647	709.918	653.929	706.965	657.334	562.62	584.997	560.662	554.947	542.325	666.167	516.244	637.029	684.548	498.974	626.692	601.541	550.313	532.354	648.533	661.375	509.217	687.253	630.256	553.486	584.689	496.112	433.449	636.47	546.099	796.682	830.328	699.126	522.887	440.146	520.083	902.268	868.604	367.627	594.748	640.933	644.978	715.892	468.496	595.43	522.658
CBR1	26867.8	32355.6	41138	25525.6	16206.3	24736.5	23047	28941.2	29089.3	15866.4	15269	18288.1	51359.7	29149.1	39612	45513.1	20529.3	16114.5	23618.5	30798.5	15718.6	23909.5	34605.7	15917.3	39007.5	57037	3847.64	26600.7	24739.8	27193.4	17311.1	37126.5	47427.1	34349.5	46237.5	14363	9046	16600.6	40755.6	51944.5	17725.7	25133.7	115863	14894.4	5240.55	13040.7	58390.1	46385.2	18156.5
CBR3	3638.91	4210.99	5800.65	3362.3	3753.2	3285.64	2526.16	5157.87	944.63	1072.39	1106.61	4323.05	10390	2496.76	5425.89	5942.75	4000.83	2228.08	2543.57	5939.35	2213.46	3874.97	7498.27	1230.78	6266.5	2109.74	1671.66	5205.82	1194.12	6122.51	1330.58	3693.1	3041.88	1699.02	12532.2	1874.38	681.728	699.157	7255.93	4199.47	3402.26	12494.1	9741.96	1406.58	2377.47	1790.45	1691.86	7595.72	979.778
CBS	12178.3	4706.23	1456.88	2715.34	12461	3338.47	3725.08	6549.3	1438.21	29160.3	5169.97	5105.28	2759.07	930.131	2025.05	6425.88	4667.28	1764.79	7136	6362.86	8492.93	3022.82	4648.16	4166.82	2423.16	5310.36	1751.31	7164.77	2085.65	14001.3	6435.78	1397.24	1851.41	10429.3	2676	9462.36	3009.04	11501.4	1003.64	10315.8	7990.72	1986.39	2191.15	1694.4	32111.7	1912.67	2093.51	6591.08	2549.14
CBX1	4781.06	6352.52	4406.54	3370.04	11023.7	4467.02	7531.65	5371.21	4947.71	6223.59	4299.43	4466.23	5636.12	4754.21	5803.55	7763.12	8079.74	5051.24	5790.93	6601.09	8296.47	4866.79	5455.24	5124.03	5379.48	5711.12	6289.63	5676.67	5436.24	5742.37	5537.56	4951.8	2920.45	8038.14	7899.83	6115.83	5439.34	4728.55	4286.09	12537.1	6150.53	4632.79	3469.96	7541.98	7090.12	4368.04	2881.56	4553.77	9894.62
CBX3	78756.4	31360.8	107036	25884.5	50748.8	53851.7	62720.7	57675.5	57340.1	67164.7	45071.1	40571.2	65289.4	51110.2	64486.5	54489.3	57796.6	36826.7	54499.9	60959	106642	49723.3	51872.2	62724	49847.6	56581.1	46817.2	32724.8	74166.7	83141.4	31641.7	46280.4	44054.1	85645.6	93184.7	85408.1	44371.8	50202.8	37834.9	97961.6	39632.4	48527.6	38679.4	88986.8	74527	34775	37480.6	36922.4	138654
CBX5	27460.9	9711.14	10582.8	10225.1	66806.7	16307.3	32017.1	9430.38	23269.2	26891.7	10086.6	10971	13761.2	20454.2	16532.5	27051.7	39579.8	15908.7	11603.2	35872.4	38700.7	9581.2	17558.9	27115.7	15250.8	17264.1	11334	28837.6	13270.9	32175.7	22137.3	14399.7	25283.4	20786.5	13928.5	28901.9	20768.8	25979.3	16930.9	32902	17191.9	5393.46	18588	25885.5	27378.6	18988.3	11630.1	21204.7	20016.5
CBX8	3367.58	5244.39	5085.88	2043.72	5689.06	3592.89	6151.18	6138.84	2226.12	5346.76	6506.5	2680.84	4264.49	2907.51	5603.67	3115.52	2956.91	2950.23	4339.71	3340.74	4759.3	4813.47	4589.84	4159.42	4334.44	4049.14	4250.12	3876.19	3055.42	2373.23	3084.74	4435.19	3945.89	8720.6	6956.04	5847.61	2238.45	3819.6	6768.53	5849.85	2903.26	4361.37	3131.62	4747.78	5172.18	3103.25	3256.51	2699.99	5566.96
CC2D1A	31546.7	29817.1	16087.8	18295.1	16421.1	18429	15445.1	23726.4	16610.7	13668	12712.9	18560.9	30451.7	14389	26323.2	26751	20693	18611.3	18492.7	12939.9	23373.7	23906.5	20228.8	21899.2	29105.5	16147.5	19421.1	12241.8	17666.9	15755.9	35371.3	37713.2	30608.8	11980.2	14125.4	12236.3	8843.55	12308.7	25672.9	34235.7	17762	22408.2	24640.5	35229	19582.3	14497.2	30730.6	16414.3	26394.6
CC2D1B	4609.2	3909.95	2818.07	2634.02	3575.49	3117.7	2609.09	4120.67	3126.35	2452.18	1908.23	3293.61	4454.8	4326.3	2997.81	4140.15	4292.09	3775.92	2817	3020.09	2813.23	3776.69	3582.92	3082.12	4094.18	3311.99	3057.96	4410.03	3720.88	2520.19	2742.04	2838.88	2459.41	2421.09	6644.97	2981.44	3284.59	2282.46	2754.67	2924.62	4202.97	4746.4	4120.63	2483.14	3135.9	2878.22	1998.83	5942.85	1520.7
CCAR1	15707.5	10881.8	17562.2	9406.22	19069.2	10695.3	19073.4	11836.1	9277.17	14802.4	15482.2	12865.6	9894.91	12687.7	10646.4	15289.9	17444	12628	12545.5	11519.3	16183.2	10099.1	12484.9	18681.1	12456	18076.5	11031.5	10353.3	14209.6	12168.2	13208.4	14053.4	13509.2	25486.4	10996.2	12324.3	13141.4	11050	15221.9	19151.8	17583.3	11170.9	10399.2	14945.5	13658.1	16132.6	14793.8	9448.84	10916.1
CCAR2	24639.9	18465.6	21663.6	21189.8	37817	28791	33875.8	24582.3	15338.9	29204.6	27315.6	22640.5	19893.8	26431.3	24492	25497	24571.3	17200.4	27437.7	20079.3	33021.8	22362.4	20075.1	31674.2	32934.2	16990.1	32304	25207.8	15409.1	20983	19528.2	34576.5	28422	24355.5	21987.9	48183.4	37660.4	22893.4	25871	21400.2	23327.8	15958.6	18332.6	20223.8	30870.9	27132.8	22731.4	31512.8	18725.3
CCDC117	2127.99	1514.09	2285.99	1832.66	2752.28	1862.42	1670.89	2147.46	1996.91	3537.12	2155.15	1773.53	1460.42	1869.37	1931.84	2059.19	2541.52	1893.8	2274.87	1694.97	2769.68	1631.93	2071.36	2070.75	2049.58	1844.68	1767.21	1297.13	1727.81	5732.87	2632.81	1564.72	1149.25	2497.27	2125.54	2066.01	1308.25	3648.3	2158.95	2901.55	1742.86	1603.21	2180.46	1338.84	3118.68	2136.14	1028.58	1891.96	1930.29
CCDC12	3475.09	2515.94	4888.24	3542.44	4289.44	4892.97	4787.76	4118.17	3143.57	4970.81	4919.48	2826.19	2669.3	2850.55	3361.77	3406.56	7979.43	5063.34	3198.93	3171.3	3107.98	4319.46	3133.34	5743.75	3404.6	4755.89	3613.88	2747.38	4293.86	4715	2361.93	3769.82	3820.64	5448.17	6339.27	4154.32	3611.92	3593.32	4189.39	7438.72	3602.4	2911.14	1905.71	7000.98	4495.49	4217.86	2837.58	2686.14	3683.5
CCDC124	41211.6	25938.5	20026	21402.9	29565.5	30743.2	23111.4	30905.4	34517.2	27121.9	15828	34068.1	29462.6	19667.5	31892.2	26061.4	26204	37068.2	21731.8	24658	19463.6	40459.6	26051.3	25258.4	35040.3	22077.5	41771.1	21954.8	31087.2	25316.4	30223.7	44267.1	19662.9	21341.7	22828.1	15341.2	18455.9	24021.9	42795.7	59869.7	31661.1	21622.5	33451.2	24738.3	30040.1	17268.3	22018	31402.2	26486.8
CCDC134	3434.35	4325.4	2917.73	4359.19	5097.69	3744.56	4281.12	5063.81	3385.92	6020.41	4484.85	2859.26	3624.55	4450.27	5009.96	4149.97	5372.66	2564.08	5075.38	3220.25	3189.87	3287.93	4507.22	4743.29	6068.2	4237.93	3153.7	6851.68	3848.44	2570.59	4852.43	1790.35	6107.67	3281.23	6062.64	3021.37	7928.82	5432.93	3431.21	2384.48	3646.97	8881.99	4605.72	1586.21	7203.76	4045.44	2999.51	3186.89	2322.72
CCDC22	9779.99	12789.2	8430.31	10366.1	8971	12105.9	8671.58	10610.4	8881.2	6134.89	8776.84	11872.5	11420.7	9229.56	13274.1	10481.4	9635.79	12689.4	9121.91	11636.6	9056.39	9600.26	9938.39	8423.69	11869.4	8834.97	7647.29	9804.88	9147.47	9998.71	16397.5	9836.27	8243.94	8732.73	10050.1	8586.7	4617.77	9416.9	11153.8	9787.72	11893.1	15042.6	18327.2	5990.4	9437.02	7290.88	9766.99	10356.9	10600.8
CCDC25	2883.89	3079.79	1808.34	2100.65	2901.88	4366.45	2594.66	3107.97	1644.21	2255.24	2317.33	2571.49	2792.3	2431.56	2480.79	2290.03	2558.45	3152.22	2302.04	2100.8	1958.42	2819.71	3283.88	3882.81	3706.21	1638.97	3369.9	1750.99	1780.3	2334.38	1982.44	3217.86	3489.44	2959.68	2939.2	2449.71	990.882	3474.25	3456.14	6046.34	2369.04	1473.03	3193.7	2597.87	2082.32	1654.43	2377.96	4751.18	2602.32
CCDC43	935.02	1351.13	811.859	943.492	749.785	830.75	553.66	1897.46	783.066	1116.15	862.42	979.16	888.606	764.633	739.043	1353.61	1044.21	1115.5	449.856	508.472	567.401	1395.4	1802.15	1228.32	973.017	744.575	737.244	764.238	1029.91	968.633	1152.46	623.401	757.099	853.927	2141.2	792.316	460.211	728.26	1386.4	2248.96	838.518	713.796	1263.1	720.151	1465.8	792.292	1268.49	643.801	720.411
CCDC47	8230.69	5545.48	8082.39	7621.61	7308.27	6519.61	9925.95	8433.98	6477.36	9231.61	9662.43	6636.7	5659.83	8924.53	7615.74	7812.42	6231.35	6340.62	8714.14	7452.68	13675.6	6468.99	7009.76	6692.78	5515.26	7722.32	7993.67	10123.9	7298.53	7758.89	6131.84	6702.28	6762.02	8656.7	7694.12	9207.88	12389	8788.57	7109.13	4718.94	7915.01	9613.71	5142.73	6080.08	7299.31	10017.5	8287.34	5962.42	5807.4
CCDC50	4874.72	10729	5243.13	9938.66	9637.65	8948.39	6260.45	7837.18	21870.9	13268.3	5565.74	6989.52	15175	7236.93	7715.58	6390.78	9445.98	5579.32	5066.13	3572.32	1477.8	3289.65	4491.65	4114.92	6040.34	7416.84	10615.5	41389.6	6758.15	10821.6	1708.57	20711.6	3686.63	10660.2	15699.8	1581.09	2428.42	6424.94	2718.23	4331.26	4333.06	9239.1	6733.38	3740.2	17534.7	6346.03	6786.93	10963.6	6168.67
CCDC51	639.945	1201.4	1254.1	665.959	822.173	873.196	1085.72	1574.52	1098.77	979.024	1290.42	798.98	920.446	726.511	1410.99	881.109	1050.68	769.97	983.629	1182.19	1156.68	1153.51	1029.38	1195.36	755.52	1192.59	1106.66	775.101	625.459	563.772	523.386	839.976	1842.53	1557.51	2143.28	803.517	791.827	1131.2	1149.17	1016.54	938.037	1369.91	803.528	1600.08	815.832	902.058	1361.48	800.539	814.845
CCDC6	32053	16336.1	31211.1	16407.9	19203.5	16845.5	14759	13757.8	23639.9	11882.9	14129.2	17813.6	13824.5	21535.2	12839.3	30701.3	34322.4	16096.3	16032.5	41524.6	27030.6	12123.9	15558.8	21077.9	17821.4	22742.9	20893.8	15830.2	31909.6	36131.8	26969	16878	19688.3	14142	11018.9	19394.7	18068.5	15904.8	25622.5	33514.3	15074.5	9562.16	17608.2	29192.6	18811.7	16194.4	14248	20780	27639.3
CCDC86	1438.7	1234.71	1228.54	1142.64	1907.52	1267.36	1084.97	2558.85	1552.22	2290.84	1974.44	1220.41	1013.1	1339.21	1256.2	1066.51	1761.23	2240.8	1395.84	1099.04	1585.82	1661.69	1111.77	1834.29	1449.51	1263.81	1737.55	2775.62	1324.2	644.038	723.622	2343.83	1439.43	1851.97	1734.04	1850.32	2129.11	3115.21	908.892	1634.6	2164.09	1173.25	575.532	1488.85	1254.34	1585.04	1512.92	1251.19	2086.83
CCDC88A	355.067	627.246	262.977	657.781	975.106	1018.18	888.942	956.867	525.428	511.253	568.66	824.53	719.123	552.461	678.797	436.145	756.906	770.859	409.279	720.737	343.628	618.164	838.322	589.98	872.08	706.738	380.497	1227.46	291.533	342.938	280.315	1003.81	353.949	756.622	2523.3	460.814	376.348	874.141	634.03	1053.75	973.056	1084.07	656.077	302.675	842.375	627.769	189.311	1140.03	135.269
CCDC9	5296.1	3014.14	4074.89	4482.92	3371.04	5191.27	4449.76	3998.61	4812.23	5211.08	3722.79	3596.78	3598.38	5674.16	3555.93	3522.07	6767.64	3356.47	5701.08	3623.82	4029.17	3589.28	4296.02	2880.03	4782.96	7329.01	5038.38	3469.94	6524.43	4272.34	4457.63	2667.79	3641.21	5588.54	3957.19	3012.8	3267.66	4314.09	3228.8	6024.79	3098.67	3366.84	4218.88	8622.97	4143.51	3631.36	3489.59	5817.43	5323.1
CCDC90B	1258.15	768.794	794.805	1009.93	1067.51	957.962	1145.2	882.097	856.952	678.034	769.084	1923.6	1007	1247.33	889.513	1259.88	718.324	1062.7	1409.2	1594.09	1145.63	675.526	753.255	756.125	1133.03	536.615	869.269	1355.13	748.566	631.068	923.811	865.372	968.76	1186.45	1400.37	667.581	2216.44	434.309	1019.59	527.462	1115.74	1501.42	1024.42	1379.11	694.177	857.902	1437.32	612.608	868.041
CCDC91	8331.13	7373.55	7594.76	10354.9	6826.8	10226.1	8910.84	12979.3	9058.5	11156.4	5814.5	16095.1	6780.13	8307.82	7372.38	4721.96	13567.6	8705.92	9644.93	6930.9	10498.8	8476.97	9803.65	10572.9	11717.3	6435.67	7610.64	6594.89	14753.7	9648.9	13122.5	6802.38	11097.6	6035.79	9638.34	5048.34	5042.69	3954.27	15986.5	12931.2	16320.5	10314.1	10184.4	10006.5	6393.55	15246.9	7415.26	11331.7	6034.32
CCM2	843.312	591.727	969.418	1376.24	933.665	963.711	662.769	745.218	839.539	883.352	439.346	851.831	1154.15	1072.02	929.541	1500.79	677.439	557.285	825.333	894.782	819.599	439.106	1088.5	663.282	1891.93	963.854	560.906	827.111	1068.3	972.91	1070.61	484.387	1007.25	750.126	993.379	506.675	606.204	492.371	517.793	2023.65	1224.16	564.202	631.312	1656.25	681.795	629.394	838.271	967.488	489.558
CCN1	15539.6	8837.62	12288	37817	24606.6	28463.3	21743.5	8308.15	41738.2	7611.18	9483.41	72355.5	7047.87	35493.7	11223.9	16281.3	59115.3	23751.8	38415.8	36595.1	25679.4	9011.64	9054.98	14797.9	13120.6	18420.6	14629.9	132018	9121.46	30034.9	12744.7	41016.1	10190.2	8707.43	9702.87	22842.8	70857	11133.1	10602.2	14998.8	56322.1	11110.9	14367.4	9157.7	13104.7	28003	9845.04	103932	6911.83
CCN2	2758.57	5236.39	3128.41	3685.29	16974	6544.25	14916.4	2108.4	10944.2	5183.84	11971.9	10700.5	2624.81	3697.37	5787.95	3422.01	4352.1	9512.3	4400.72	6158.76	3675.87	4618.11	4841.08	3966.35	15699.1	4530.71	1916.04	29750.5	5619.86	52919.2	1332.38	1880.81	1618.03	13597.5	2372.54	1973.66	10898.7	11559.2	1317.18	1828.6	20759.3	5081.09	23911.6	3831.82	3750.08	3823.44	4369.69	66599.4	2618.82
CCNB1	2242.46	1803.83	2012.59	1634.77	3263.88	3822.69	2571.82	2236.61	6325.91	2448.54	1805.98	1456.23	1907.08	3025.41	2802.48	2805.88	3998.51	7138.97	4124.49	1733.01	1184.18	3609.51	2261.5	4601.37	2133.67	1549.57	2358.85	4342.74	2593.66	2289.23	1242.35	6014.04	3208.68	1300.73	2425.56	5497.23	3201.22	6213.05	702.296	2835.29	4620.85	1644.61	951.605	2449.98	5544.89	1373.16	2377.01	4919.86	1581.35
CCND1	792.997	637.548	935.235	855.41	4234.35	1009.09	822.042	762.445	945.442	598.135	855.424	1129.18	1859.28	1170.86	806.027	1021.31	794.22	657.541	1251.98	1113.06	1447.83	853.702	849.887	557.16	3291.21	578.707	2058.45	686.617	650.472	2063.61	1674.98	903.948	667.792	367.914	873.808	2033.36	897.335	803.404	2391.03	265.886	619.629	2508.16	776.714	467.015	471.68	1776.2	674.785	631.465	1104.24
CCNK	3576.13	3178.83	1729.23	2937.84	4185.04	3386.2	4642.6	4531.13	2110.59	3810.72	3907.65	3208.53	2747.22	3449.54	3165.42	3203.36	3400.67	3143.67	2908.09	3155.29	3227.1	3191.16	2969.47	3772.79	3515.4	3816.87	2768.03	2732.24	3215.62	2384.53	2715.18	3831.7	2788.57	5375.39	3505.63	3219.29	3628.24	2412.17	2622.18	4676.55	3830.01	3441.96	2303.46	3430.88	2938.83	4289.29	2922.61	2104.85	3574.21
CCNT1	480.543	849.901	785.679	727.554	685.614	671.502	1523.58	792.465	881.136	757.417	582.717	864.576	545.977	770.529	1323.47	770.271	951.512	712.738	683.366	865.606	978.271	1301.48	826.497	968.924	593.35	615.64	1096.9	684.616	627.803	635.518	704.692	1221.16	836.056	784.652	908.575	1028	798.249	484.462	958.383	751.599	1438.66	668.346	719.85	813.386	994.064	1030.15	646.126	668.161	1283.35
CCNY	948.039	644.443	1057.61	1212.03	1270.87	1146.16	1084.27	689.757	973.556	747.139	1298.16	1172	768.883	1409.29	646.416	1268.78	533.098	1008.04	880.653	1399.1	1328.99	819.186	772.493	1308.6	790.21	858.001	NA	NA	NA	NA	NA	NA	NA	NA	NA	998.303	1357.68	753.884	846.245	815.852	963.315	888.587	850.704	1643.86	865.358	1596.91	1373.73	954.265	868.881
CCNYL1	8676.67	8948.64	8507.89	15616.7	10371.8	8889.15	14034.1	7646.57	7221.38	9702.03	14850.1	10530	10327	15385.6	7586.39	8534.76	6223.4	8261.16	9721.78	10363.2	7590.63	9019.95	9704.41	8900.78	9112.07	11932.2	8484.6	26090.8	7289.09	19202	7332.44	7746.09	6585.36	12102.6	5253.85	11576.1	22536.2	7530.83	5963.09	4823.65	8941.34	12262.9	15632.7	7814.95	8603.86	18455.4	6961.04	6932.04	6084.27
CCS	7699.3	3945.25	5713.34	4359.24	3397.47	4585.76	5799.22	4450.57	6133.83	7506.18	5806.01	5307.45	5601.38	3532.19	5012.21	5101.34	4292.55	6659.2	3826.2	6191.72	5505.75	3913.38	4333.61	4777.56	6108.52	4950.45	4493.64	4648.67	5745.59	5100.8	9047.72	3941.31	4493.49	6055.6	3676.1	2785.41	2740.49	24853.9	5741.15	7956.37	3047.65	2401.19	5718.64	5616.62	4989.88	6052.9	5807.58	4702.02	3136.71
CCT2	81978.5	58919.4	110674	89264.6	80183.4	80106.1	86764	81685.7	88528.4	90646.4	80762.9	68631.7	70379.9	71286.3	76884.5	67772.4	77984	92780.3	79248.2	72672.1	55394.2	96250.2	102884	102684	84632.7	91248.1	121335	80326.9	95912.6	91090.3	63005.7	95847.5	114352	59542.2	75920.6	92097.1	41581.2	135141	103778	111789	129720	61744.1	86453.8	45930.6	124243	68435.3	70152	91797.6	77957.4
CCT3	128035	84945.6	174086	126408	105337	119727	97189.9	112275	122485	150668	130773	104046	113161	111603	108552	102585	120998	124648	98915.5	107859	66236.7	130947	155496	156548	112132	135719	187414	107777	120999	102831	99079.2	133201	172335	74497.2	92014.6	116578	56731.4	161684	165876	142925	181249	90571	123016	66747.6	172683	89385.1	127092	137061	95932.5
CCT4	86185.5	59902.4	116203	85694.3	74515.8	88638.8	85552.7	82722.8	92969.5	98525.2	89099.7	73753.9	80886.7	76659.4	78684.9	69379.7	76914.3	96223.2	76665.2	76172.7	59953.9	101141	101226	108342	84703.7	91126.7	135425	79566.4	88261.6	87302.8	70777.8	93782.1	129916	48648.4	68381.2	92700.4	40329	135581	101076	92726.4	128671	65562.2	88105.8	49603.8	135620	76760.1	90262.7	98234.6	78331.9
CCT5	74314.9	44640.2	92694.7	71517.8	60143.9	67468	64862.9	65244.6	72365	76875.2	69742.8	55310.7	58679.6	59452.4	64904.2	61162.7	72552.3	80607	60266.9	64855.3	34826	74556.2	88977.6	85935.8	66622.9	74900.7	97838.7	55013.4	79636.4	76378.1	49699.3	66180.2	93942.7	49365.1	68362.6	73128	31181.7	89071.4	83536.5	97013.5	100774	51801.6	71947.5	38438.9	98776.7	56689.1	56377.7	70041.5	65127.1
CCT6A	91187.8	48646.9	105747	75774	63368.6	70038	67502.3	67857.2	74418.5	86006.1	80106.2	64116.2	71148.2	70471.3	69719.4	62151.7	72090.5	76364	61948.8	65686.7	39106.5	80721.2	95972.6	97382.6	70881.2	85835.6	109915	53684.3	81351	70165.4	56692.1	75109.6	105295	52193.6	65433.7	70082.2	40984.2	98670	87824.8	99845.7	106054	57565.8	78479.3	37180.2	106707	58457	69252.9	74772.9	72820.7
CCT7	50652.8	30653.7	68451.1	45790.3	44290.2	46563.9	43341.4	45828	49476.6	56977	50455.6	40768.8	42126.3	41528.9	43771.6	40057.1	45141	51171.5	42705.1	42943.3	27274.6	53980	59643.1	58789.7	46343.7	50879	69681.9	51799.5	45813.4	47033	39637.9	53449.9	66180	28199.1	36958.6	49129.9	23734.3	66937.1	58938.7	57324.2	73309.3	36186	50522.8	26028.1	68996	40729	48921.3	49294.1	42733.9
CCT8	120037	78283.8	145667	117418	98970.2	102143	91803.5	121977	106996	136539	107313	97675.3	103117	90348.3	112864	91064.4	108370	112684	100657	125617	56135.2	118290	127749	137708	106203	110729	176386	97845.8	110461	97699.3	84200.5	124172	160624	71436.7	90465.3	112224	53295	147164	143125	116449	169864	87612.8	120533	58748.6	151478	84789.3	113795	114607	92428.7
CD151	17043.1	17929.1	15746.8	43039.2	20685.7	24488.7	31742.2	13161.8	18999.9	16748.4	9277.16	27094.5	23513.1	34560.2	29082.7	18287.7	22982.6	40801.6	12160	28404.6	19523.1	16539.2	16967.1	26431	41549.8	10631.3	25086.6	103991	37816.6	8165.69	11911.8	27903.3	16943.3	13069.9	11086.9	25732.1	30074	15573.9	12134.3	11821	24570.1	26307.6	27748	24305.4	16076.2	27479.4	25240.8	24270.3	12101.6
CD276	5646.85	8353.1	4736.97	14573.6	8771.76	12920.4	14676.3	15709	8851.36	10369.6	7708.24	5563.41	15991.7	13529.8	15684.8	14694.3	6085.51	5257.79	12826.2	15547.2	7438.42	14000.2	9121.42	6001.86	12601	8806.74	10500.1	4353.16	12401.4	7988.58	13080.1	11634.3	4382.69	15678.8	10272.6	19050.8	24075.1	10337.8	7979.7	4817.33	3556.2	15421.9	8376.66	11755	9653.07	5692.31	5784.63	8605.19	6847.24
CD2AP	16006.5	12070.2	15619.3	19136.8	16480	9563.62	9701.9	5701.82	16984.7	11284.1	11410.5	17918.8	8676.85	21419.5	9847.68	20615.4	11300.4	23234.1	13842.6	12604	7265.5	8366.65	13346.5	14691.4	9587.62	16050.2	12342.4	10893.1	22993.8	18385.8	20545.9	9709.49	18114.5	9900.56	5383.86	10493	7812.06	9985.07	5483.46	12304.9	15841.9	7854.57	32771.2	30459.1	12765.7	5834.93	13705.7	9898.91	23234.2
CD2BP2	5344.23	5382.57	7592.91	5389.85	7895	7200.86	9691.78	9007.26	6916.75	7396.84	6039.72	5754.97	5483.14	5672.39	7533.28	7809.86	8444.96	5862.13	4337.46	10808.1	9614.97	7508.45	7632.04	7750.9	8793.22	5958.78	6428.44	7651.79	5505.52	7083.65	5110.38	8869.23	5232.19	8121.25	13187.3	6083.21	5455.24	5431.85	7852.76	8950.02	9849.36	6847.2	5328.23	8720.86	5760.71	6298.18	4523.91	6007.98	8332.98
CD320	1104.23	2095.39	782.478	849.892	3184.72	853.048	2002.29	1160.62	1232.31	1262.52	1235.78	937.382	1387.64	977.695	1676.69	1325.46	1698.96	1420.34	732.889	1050.89	918.483	1806.68	1834.53	1845.37	1426.56	1539.21	1041.66	1281.71	1485.84	587.508	1181.13	3117.63	993.9	805.952	3184.57	1337.53	227.55	1611.91	1880.01	1316.22	1492.63	4254.83	988.95	1584.76	2063.04	901.568	1176.45	3499.34	1021.38
CD40	501.767	492.824	905.079	8758.29	797.023	417.522	2735.77	412.991	2047.62	760.107	868.585	2202.04	753.831	1468.21	1459.83	1425.97	796.498	4373.54	342.56	9477.53	459.413	1770.19	499.763	389.248	338.718	1117.44	7108.35	11258.9	331.011	318.288	407.762	6019.29	647.435	182.142	336.429	815.87	578.571	407.106	628.565	1406.96	1605.95	1934.69	2347.4	831.304	NA	NA	NA	NA	NA
CD44	101542	43940.5	14369	88472	27054.1	111344	124120	43238.2	33667.4	13253	10294.5	131090	115409	28812	95650.3	26161	131617	53602.6	221478	158589	7958.4	90914.6	78366.7	14193.2	139080	12607.4	106625	443671	69515.7	6392.2	13550.6	46397.7	66383.6	15150.5	128904	38251.2	44590.1	11486.3	32084.1	19369.8	114036	177616	150918	48103	11554.5	88760.4	27409.8	136742	29002.3
CD46	31665	10324	20154.7	27670	28672.5	13059.9	24026.7	12176.1	12424.3	28769.5	24298.5	15636.3	10546.9	21567.8	13273.7	26324.3	21998	7635.64	13457.8	7836.41	7751.08	5332.62	5981.35	22888.2	6469.77	14457.3	11771.1	27564.5	25310.4	32291.9	8392.36	9958.43	35366.2	34336.7	8606.37	20259.4	45959.3	22062.4	6904.99	14904.9	12292.2	10025.8	18142	72062.6	8647.63	10049.4	13242.9	5325.39	52736.3
CD47	17110.9	29410.7	10591.8	13735.9	13886.9	13135.5	15186.4	18891.6	8287.46	16297	5327.63	14209.1	12184.2	15990.7	13913.5	31194.2	17593.6	9446.47	17520.1	40011.8	37640.6	11630.3	11394.8	9445.82	13141.6	5974.06	9283.58	13793.2	15619.6	11201.7	41750.3	8152.03	20114.4	11396.9	13483.3	22028.6	13943.5	6294.03	20504.7	12426.7	17598	15512	10496.7	16907.8	18800.9	34544.9	9425.22	14447.5	19925.1
CD55	1399.33	2267.32	1939.6	1493.82	3220.13	1215.54	6142.6	1666.08	822.296	1067.72	2635.86	1511.41	2118.19	1229.65	1562.11	2738.6	1788.75	1520.81	1799.77	7426.77	1823.54	2431.78	2194.7	834.369	1188.83	1320.14	2319.63	1462.81	2424.72	3925.84	1171.4	1115.45	4723.2	763.211	2274.13	3041.8	11351.9	475.698	773.613	1558.45	1005.13	1672.82	2284.5	6448.66	2248.58	1908.22	833.927	1863.89	1000.57
CD59	87997.2	37378.3	13389.3	35902	26770.3	27812.7	51503	31435	21171.7	27040.6	25711.3	39788.2	71050.3	24850.5	41579.9	20205.4	29898.2	42405.4	38959.7	75928.3	56026.7	21724.1	23470.1	19348.6	49707.6	16121.5	22648.5	130462	61195	17501.3	30315.2	22732.9	14508.7	38780.8	28621.6	28895.6	79642.1	16253.4	12934.3	19344.5	56520.7	63534	25100.1	44116.4	20028.7	110604	5187.62	31966.5	41262.8
CD63	9326.75	84926.9	9680.52	30657.1	20700.7	15136.2	13853.3	28587.3	10394.9	5598.29	4164.4	10989.8	59594.5	37336.3	49778.4	31466.3	15331.5	19266.5	10956	17429.5	28823.4	23945.9	24882.5	19907.7	28383.7	8984.24	6203.26	40342.7	25796	19198.2	6544.62	17884.2	26208.9	9963.21	59835.5	6380.52	11283.6	26578.5	46369.2	11860	19404.6	61408.5	22522.1	10302.2	18783.5	15166.8	11359	35538.4	20523.6
CD70	7889.09	6551.21	9960.91	160043	7092.35	7747.45	22318.4	5846.71	10672.4	9652.52	8131.01	9438.12	8395.69	22036.5	44870.8	8329.22	12536.6	10885	8379	46695.1	5813.19	32463.4	10671.8	7537.02	13410.1	5943.31	NA	NA	NA	NA	NA	NA	NA	NA	NA	4844.26	15267.7	7884.01	3946.51	6059.53	23067.2	13151.7	129067	6815.39	5938.98	4649.34	8499.37	132211	6284.51
CD74	7903.7	7292.09	8083.96	31164.5	10938.7	8468.55	9345.76	5736.93	10953.1	6909.62	13471.6	11346.1	5929.14	5003.79	25128	25097	40651.7	6101.39	8027.97	13959.3	8202.74	74680.6	9975.29	8893.54	6917.79	6876.49	10452.1	10601.9	10093.6	7466.22	6872.95	11619.5	12742.8	12683.1	6835.5	6236.54	5461.37	11641.6	4172.06	8698.91	7246.83	46696.5	12766.1	9003.13	5251.28	31734.5	7177.57	7136.89	5163.22
CD81	3275	18050.6	2246.39	5372.35	5613.88	11972	3806.98	8754.85	3133.31	4165.63	699.941	7832.77	6657.97	9425.67	9854.68	6048.02	2966.61	2917.31	4955.33	5011.66	5414.41	5266.19	5462.17	7858.29	5358.79	4020.43	5204.33	8866.47	4713.55	1167.2	3505.65	8304.84	5825.54	4368.98	10321.8	3496.18	7322.4	3359.77	9441.46	3102.99	2605.4	23802.5	5407	3574.83	3981.77	4275.9	3292.95	6216.47	7323.17
CD9	31906.8	1746.27	17843.4	1177.84	16690.3	6761.67	16866.7	26774.5	5932.07	748.365	2159.5	20970.4	6554.03	9968.11	9713.67	53563.9	13854.6	10267	33170.4	21051.8	27503.1	8283.74	1718.28	19098	6303.15	2135.84	17350	1997.27	11996.9	11460.5	30336.7	10040.4	25962.1	1443.85	8582.13	17101.9	27878.4	1904.68	3184.18	2450.91	13423.4	11447.5	13164.4	44170.6	4569.29	11275.9	12373.8	6411.38	21521.2
CD99	2829.98	887.23	544.66	2816.49	7352.19	6041.71	11109.9	5942.9	1163.71	1158.21	5628.39	2590.4	3097.69	4371.62	2952.91	5235.07	1324.92	3664.98	3141.58	4146.38	1631.56	781.302	5703.14	2583.8	3360.49	4058.18	1923.85	5487.41	780.953	3746.71	1788.56	3388.08	1476.26	6931.87	6798.52	3273.74	21353.4	2535.91	697.749	2167	890.435	6307.22	2561.95	4917.37	1909.24	2377.13	3802.26	3510.14	1435.79
CDA	10413	8911.55	7353.97	12581.7	9101.63	79715.9	9811.48	14451.9	13030.6	9533.25	8203.64	48728	7386.86	9594.41	8811.88	25935.9	12333.8	11423	33584.4	12946	21617.7	15843.2	10764.6	15079.2	7919.39	8698.79	36492.1	7503.61	25098	10874.5	8577.95	10424.6	23280	14280	5084.9	54865.9	49988.8	4894.85	4161	4437.17	5583.61	26891.8	3634.85	62024.2	9958.56	11174.3	16470.9	11393.5	10563.1
CDC123	8006.66	7502.69	6614.57	18761.7	9020.3	12960.6	8256.36	8050.04	16632	7429.55	4425.35	6647.32	5943.92	12202	11492.1	13316.8	19833	19710	8232.58	5986.43	3605.23	14787.5	14046.5	11551.5	11808.4	11501.1	9727.13	12977.2	12610.6	7685.46	4717.46	30694.2	8661.1	6519.72	8169.95	9461.26	3845.55	8172.6	22328.1	10619.3	11627.2	6697.08	13004.3	7112.68	11638.9	5770.88	10304.3	16967	8574.81
CDC16	2005.47	3260.41	1947.7	2132.91	3250.58	2160.88	2141.84	3220.18	1767.25	3209.11	2051.35	2683.23	2155.82	2770.79	3149.48	1819.33	2549.55	3345.97	2042.42	1656.65	1950.02	2841.14	2737.58	3179.6	2433.05	2159.48	3233.51	2296.2	1750.01	1078.92	2781.76	3008.42	2007.96	2910.27	3040.93	1976.69	2205.3	2164.37	2833.98	2114.76	3348.79	3245.41	2262.04	1694.56	1794.89	2467.21	3572.47	2323.72	1515.49
CDC20	16942.1	3940.05	6005.31	6334.36	7515.94	14598	10099	7583.15	11032	7183.37	3894.56	4138.2	5342.88	7601.61	8498.27	16066.6	19561.2	16001.1	8150.12	8988.47	7653.82	10915.8	9128.07	7644.11	7470.63	7016.66	8225.47	17314.9	8581.56	10673.4	4766.7	19872.4	7008.8	3506.82	8774.85	27526.6	10953.8	14126.1	6126.35	7109.69	12369.4	5899.73	1809.4	8981.96	15423.7	5748.64	7595.23	14094.8	4423.69
CDC23	3511.5	5002.78	3145.88	4138.44	6081.15	3797.88	3881.19	5125.44	3878.55	5322.6	3683.22	4166.86	3462.74	4956.12	4962.85	3594	4947.44	4343.05	3943.71	3072.75	4141.66	5270.7	4085.14	4821.02	3280.3	3708.4	5730.92	3422.3	2878.49	2396.81	4751.93	5611.26	3683.6	4965.08	4817.44	3566.7	3898.62	4480.3	4440.79	3724.65	5465.75	4535.49	4175.88	3202.85	3419.24	3691.33	4393.61	5090.45	2964.19
CDC25B	17340.6	11352.3	12341.8	10136.5	11374.6	45749.7	10150.7	15292.3	9140.52	NA	NA	NA	NA	NA	NA	NA	NA	15381.4	11965.9	15600.2	9696.78	11949.5	14134.9	16020.3	13029.5	16352.6	12433.3	21276.5	15047.1	23911.3	9573.4	11492.5	6695.58	9026.01	20668.5	NA	NA	NA	NA	NA	NA	NA	NA	NA	18011.2	8325.99	12846.6	29992.9	9883.46
CDC26	1642.49	2399.02	1534.34	1917.98	2820.81	2136.73	2459.75	2346.07	1268.89	2671.31	1756.99	1985.78	1575.54	2211.45	2269.66	2531.42	2232.44	3127.57	1549.83	1439.06	1530.66	2239.55	2669.78	2115.89	2133.61	2201.64	2127.36	993.133	1954.01	1679.85	1953.26	2474.11	1525.79	2530.75	3994.18	1665.1	1678.98	1285.08	1919.55	2806.2	2310.04	2156.2	1831.51	2588.73	1816.16	2303.73	1885.55	3364.48	762.084
CDC27	3526.21	6922.53	4232.54	5618.94	8876.32	5938.36	5772.95	7237.31	4251.57	5746.71	5195.14	6328.42	5130.14	5857.2	7198.97	5743.04	5098.35	9140.01	4811.52	4510.67	4517.19	6938.98	7200.04	6387.96	5003.47	4441.17	7689.6	5776.25	4288.6	3416.69	4931.89	9091.52	4496.21	5464.89	6640.86	4551.34	7617.58	5381.11	5578.82	5436.67	7718.48	6555.25	4336.39	4051.55	6739.15	5983.81	7171.02	4819.42	3078.4
CDC34	3534.16	3645.15	3226.8	4038.01	5079.02	3676.28	3789.66	3327.07	3813.29	5055.77	4358.6	3066.87	3809.23	2125.99	2991.84	2703.1	5612.2	5610.09	2754.62	2576.01	2771.6	4850.92	4561.17	4857.79	5167.84	3738.8	5627.59	3741.52	3314.85	3470.9	3569.46	4744.44	4479.05	2507.97	5797.82	2610.95	1282.8	9516.92	6919.6	5512.12	7059.03	1714.31	1936.61	3804.79	7534.49	2375.67	2448.36	5241.09	6153.94
CDC37	166586	52604.2	45526.8	62201.3	40921.6	54707	42039.4	65047.7	74863.7	59012.9	51486.1	46214.8	62016.4	36435.3	85663.1	63583.5	79288.7	65341	59008.4	39007.7	63379.3	115141	55425.6	54812.4	77256.1	46044	90216.3	39336.5	49069.5	47202.4	55721.9	101612	95426.2	39842.4	59247.6	48344.4	31430.7	67097.4	113057	73043.2	88524.6	57270.8	37280	46686.7	53773.3	35912.4	39482.8	69742	72752.2
CDC40	3427.02	1454.26	2470.07	2340.28	3846.37	2835.56	3070.76	2587.36	2241.66	3303.95	2885.02	2078.92	2019.07	3478.53	2274.21	2124.47	3066.58	2893.91	2305.56	2000.34	2917.92	2589.46	2610.18	2989.11	2228.75	3507.15	3014.26	2463.75	3041.04	2049.58	1427.8	3198.65	2680.2	3907.26	2516.14	1893.77	1887.92	2296.96	2012.15	4841.47	3796.42	2429.61	2151.32	2904.09	3138.99	2424.47	2455.31	2063.43	2357.5
CDC42	59876.6	47385.4	40812.4	55937.7	57480.2	40289.3	43661	52286.2	57638.6	46892.9	46426.9	58608.7	40380.4	64243.5	39494.5	54322.9	49599.3	47570.5	50398.1	53839.1	65787.1	51797.6	40528.5	53463.4	62824.7	39220.5	66636.3	67213.4	54008.4	49574.7	77130.8	46439.6	52714.9	32765.6	30248.9	69587.1	62932.3	51728	51012.1	27163	48144.3	72157.2	66445.8	42794.6	48849.7	52507.4	55323.7	40925	83445.8
CDC42BPB	2862.21	2914.44	3416.46	3360.74	3919.1	2905.53	2676.27	2135.28	3097.51	1696.71	2003.24	5366.81	3869.61	2748.42	2619.56	5150.57	2355.04	3489.62	2101.4	4771.94	4132.85	2666.09	2814.36	2631.9	2903.54	2121.97	3850.73	3232.93	1845.84	3828.02	4542.58	2556.82	3765.69	1870.98	2446.03	2653.46	2400.77	3013.32	5041.93	2238.87	4059.29	3434.58	1494.05	3606.68	2886.69	2535.85	3316.56	2259.21	2512.7
CDC42EP1	406.68	105.566	247.611	181.624	128.617	340.621	158.352	102.106	350.756	466.934	197.529	243.387	150.905	184.651	178.53	254.684	175.989	226.884	236.796	226.446	104.196	114.378	369.731	158.916	193.295	314.497	186.569	347.475	228.033	144.636	128.332	220.243	175.585	255.522	148.176	288.549	194.655	755.851	83.4938	289.833	199.296	70.8736	195.587	118.185	207.816	120.579	114.92	568.08	211.965
CDC42EP4	5698.74	2269.17	2710.97	2561.89	4774.24	2717.63	2487.52	3144.13	3152.99	5123.58	3368.39	2175.35	1665.84	3407.43	3108.28	3473.19	3075.8	1413.56	3857.92	4763.61	3214.83	3056.43	6586.6	2031.41	2853.07	3242.67	4143.77	2950.71	6375.34	1208.6	4664.42	1236.54	2819.13	5299.93	4539.89	1733.24	1739.76	3326.11	3169.13	3694.83	1670.62	2546.23	7501.03	6230.44	3669.77	2367.1	3506.3	4863.58	2166.7
CDC45	1444.03	1561.96	1152.52	1246.75	1963.01	1404.6	1291.96	2208.22	1774.63	1361.79	1314.1	1547.16	1249.51	1499.71	2542.5	1815.3	1692.83	1590.45	1362.3	1454.35	1077.33	2062.65	1531.42	2147.25	1565.33	1284.6	1282.56	1314.24	2312.34	1491.78	963.871	2914.96	2226.18	940.806	1259.98	2586.63	1150.7	2574.28	797.224	1738.69	2233.41	1685.65	1377.18	666.02	1684.7	637.067	2835.43	2048.74	770.083
CDC5L	17426.9	12176.2	13395.8	12525.1	18630.4	15442.2	15730.3	16538.6	13252.7	17870.8	15413.2	13789.3	11248.5	17303.7	13929.5	14419.4	18041.7	18846.4	16208.7	16294.6	15579.7	15835.6	12190.6	17799.4	12377.7	13582	13307	19586.2	15669.5	12120.6	10939.1	19146	11971	20785.1	16502.3	20553.9	16231.9	15325.1	11244.8	18622.9	23015.3	13511	11470.5	11762.6	20135.7	15809.9	12185.3	13405.5	13257.4
CDC73	6759.11	4639.57	8510.98	5357.71	8799.32	5289.22	7505.26	6098.59	4859.96	8016.86	5538.86	5530.3	6890.75	6818.64	6263.6	6007.62	7072.53	7123.97	6097.94	5869.18	6672.66	8126.04	5720.35	7143.06	5370.7	4773.72	6918.25	6877.81	5703.02	4681.49	6235.17	8079.66	7037.82	6849.31	4862.54	10226.8	6350.64	5270.07	7599.29	5590.09	7080.56	6973.83	4649.14	4298.09	11909.7	7061.41	6340.44	4899.1	4458.33
CDCA8	3901.19	2437.07	2953.62	2502.4	5214.01	3870.07	3544.64	4705.08	3357.31	4760.33	1415.67	1406.09	1823.62	5570.34	3672.39	5101.17	8537.95	4508.85	4009.74	4099.67	2775.66	3760.5	3497.71	3907.15	2877.02	3348.02	3295.67	7520.65	3229.35	2050.43	1448.44	6355.1	4989.59	2147.94	4568.1	5303.39	6344.47	6120.06	1428.87	4032.13	4979.17	2992.51	1323.96	4563.6	7089.83	3134.07	3467.76	4773.06	1941.19
CDH1	224998	24687.6	22506.6	25279	61892.3	28539.6	33736.1	78101.6	29677.4	167715	33193.6	22058.4	23017.7	31538.2	24473.5	233912	25348.1	21916	214315	25546.2	182067	20372.8	19920.9	45709.3	20004.6	63338.8	94561.8	18470.5	239174	156314	37799.5	11947.9	20071.3	74982.3	15901.7	175635	267414	41310.5	13836.5	16727.2	15268.1	30614.9	17954.1	353425	32385	60433.1	120200	19353.5	159775
CDH17	6806.77	9424.61	7126.29	6062.92	42213.6	7289.31	6489.74	7533.81	9250.47	NA	NA	NA	NA	NA	NA	NA	NA	8815.75	6865.51	3663.19	5554.23	6189.47	7095.58	7510.08	5876.3	87517.9	3652.8	5438.45	6537.3	3165.76	7244.37	4619.87	198055	38091.8	5257.48	5414.71	4420.23	15437.9	4236.41	5110.56	5402.19	5423.03	8448.35	367049	3823.68	4556.3	98659.7	5790.03	90073.6
CDH2	3050.42	8273.13	2750.89	13997.2	4326.71	8314.09	3620.9	3923.03	11292.4	7278.41	10319.3	3572.41	7856.28	15247.5	5791.18	1630.08	6079.95	3183.93	4385.75	13952.4	1205.53	9794.23	14973.2	1734.39	9318.92	9777.98	1931.16	30736.1	1929.5	1584.63	1840.34	3037.38	2789.46	60569.9	14783.2	5663.47	19777	10272	1020.89	3672.75	8466.34	6625.83	13821.6	1310.67	8280.78	2479.44	1737.43	21989.7	1906.09
CDIPT	4828.05	6093.05	5288.42	5342.48	5933.75	5575.57	5259	5547.41	4875.25	5663.56	8195.99	4609	3862.96	4408.61	7697.6	6138.69	4041.71	3412.48	3655.05	9290.11	13780.5	5769.45	5735.02	4880.22	3443.68	5703.75	4776.61	11389.3	4388.75	4203.52	6956.3	3585.43	4579.04	6011.92	5649.51	4532.29	4767.19	4276.95	5805.54	6014.84	4136.05	6386.77	9630.32	6444.67	3025.31	5179.55	6700.71	7154.36	5262.81
CDK1	47073.6	23502.7	27577.9	30323.3	37209.6	28242.1	19002.4	27563.4	42344.7	30623.5	17224.6	16789.5	26509.1	37893.6	24455.3	34518.1	54532.8	57093.8	38151.8	26096.4	14706.9	41087	30575.3	38038.8	29364.1	20601.1	45114.8	35467.4	39788	45162.9	22723	47305.7	22045	18233	16503.4	48914.9	24583.7	78022.8	21897.3	25138.9	59429.6	19281.9	11858.4	19665.6	57221.5	19909.5	28463.6	56756.4	22872
CDK12	59.026	70.7976	188.156	59.2523	67.8768	64.4784	84.4392	80.9003	56.1796	87.8152	115.906	71.2161	69.1779	82.0693	83.3448	53.0274	77.1854	72.4473	234.78	51.891	52.6399	71.0815	58.6182	81.9373	71.6698	90.6974	64.91	76.0738	73.279	43.4295	55.7741	125.584	62.1238	129.306	96.3934	77.8676	89.868	61.2147	47.2338	135.247	92.4825	91.0956	51.5386	74.8716	76.1148	98.2664	69.093	55.6899	76.3001
CDK13	19468.8	14891.8	21200.1	14101.5	21136.7	16769.6	18795.6	21187.1	13956	24472.4	15583.2	13590.7	14126.8	17341.9	18484.7	20055.5	18823.1	17808.1	22331.7	15538.8	15553.2	18585	18719.1	18226.7	21778.2	15537.7	12830.3	15316.8	19735.7	20848.8	12906.4	15075.1	16809.1	28613.5	24754	16746	18997	17819.2	17846.8	20832.7	19741.3	15919.4	14211.7	16491.9	22010.2	19141.4	16743.4	17128.3	14313.2
CDK2	7893.88	33285.3	6488.69	5498.55	11419.5	8230.07	8089.5	39412.1	9437.18	10381.2	4874.2	7334.84	10575.7	10392.2	19075.3	18630.3	17573.6	14582.1	8862.2	10191.3	6932.01	15501.7	32644.2	9743.73	9916.31	6244.11	9740.98	11024.9	9275.04	14218.4	8020.58	17965	8393.82	4474.33	38706.1	17374	11954.5	12368.8	9769.42	10479.4	10681.2	23864.5	6195.5	4421.57	24278.9	5963.32	11887.4	15005.5	12310
CDK2AP1	1563.29	1518.72	1337.7	753.189	1441.68	1318.01	1533.46	1803.5	907.686	981.376	1058.87	917.872	1572.36	1238.03	1395.98	1596.22	1934.05	1284.39	1280.17	1309.89	1709.32	1622.51	1788.02	1365.14	1158.56	1062.71	1277.61	944.097	1117.61	1565.51	950.053	1647.97	1079.52	1262.45	3185.77	1055.01	1059.74	1072.47	1203.22	2731.35	1390.63	1344.22	1058.68	1918.03	2864.8	1526.77	995.912	1177.17	543.049
CDK4	4790.13	3904.32	3051.83	4714.44	11850.2	4554.36	3556.72	3681.09	4503.43	6570.31	2080.53	2603.68	3382.79	3203.36	3615.29	3566.68	6908.89	5136.81	15788.6	4427.87	3143.57	4641.9	5668.24	2885.51	6385.44	2813.57	3659.61	3616.35	4047.03	4781.5	4500	7397.96	5307.06	3186.73	5300.63	5250.56	1756.67	5572.46	12051.7	15179.3	3246.54	4377.66	2852.06	2139.8	10172.3	2517.36	3623.53	11509.9	3368.45
CDK5	5534.67	7122.66	4314.96	3487.73	3419.91	3727.18	3741	5857.95	5392.96	4475.38	3230.32	3841.75	8169.83	6049.29	9929.15	4516.13	2359.83	2735.41	2595.03	5653.22	4225.28	7161.96	5508.97	6281.07	9084.12	3332.32	3718.53	3803.51	4559.08	3261.81	10151.3	5072.26	3862.42	2926.07	8405.65	2276.16	2561.05	4259.23	8209.07	7321.42	4279.75	5082	5111.29	4165.65	7098.89	2436.95	4941.19	2942.24	5047.68
CDK5RAP3	11341.9	6005.99	9000.9	9435.29	9379.48	7985.89	11892.2	12251.7	6392.08	9947.21	11006.5	5882.59	9973.35	11861.8	9068.13	10080.2	8060.65	13616.6	9584.53	8361.86	11442.9	5676.28	8259.6	9647.55	7526.43	9065.68	8781.74	11120.2	7127.74	8753.89	7959.19	7839	11864.7	8710.5	9492.33	6695.1	11867.4	7084.22	7449.92	7665	12982.1	12884.3	10406.5	11214.3	8204.69	9024.76	14108.3	4913.43	6654.43
CDK6	4972.09	9111.12	4858.28	20620.1	5106.58	12197.3	7335.88	6577.22	23010.7	17706.5	15118.9	7463.71	12382.9	16536.9	7093.97	1824.74	10804.4	7898.89	5159.34	7764.04	5587.3	19980.7	8816.45	22328.8	7411.43	7908.66	7549.25	7278.32	12853.5	9859.01	2684.71	12553.1	9555.41	9445	11540.2	7091.83	4217.76	9178.64	10259.7	11665	21222	6536.69	13193.7	4189.35	5747.79	7121.98	10178.3	14040.1	10299.3
CDK7	1555.19	1605.65	1732.71	2079.95	2039.85	1815.8	1956.62	1762.54	2147.93	1942.29	1565.53	2796.14	1264.64	2080.2	2074.43	1372.03	1911.28	2609.34	2183.2	1291.67	1745.42	2549.01	1492.54	2498.33	1488.72	1608.36	1819.84	2535.33	1537.8	1290.77	1584.28	3592.39	1719.92	2560.82	1584.4	1952.46	2847.89	1783.63	2465.91	1229.95	2433.14	2252.56	2609.63	872.231	1946.67	3799.4	1824.5	1618.74	2069.87
CDK9	4316.78	6889.22	5088.01	5340.04	6070.53	5809.98	9423.42	6277.46	5634.13	6793.98	6520.72	6161.64	4468.97	6399.64	7483.14	4848.35	6600.54	5494.29	5188.92	6459.19	7199.2	8313.43	5900.81	6102.07	5286.71	4881.67	9672.08	5221.13	4604.51	4336.47	6592.54	8947.6	6749.52	5125.08	6013.8	6170.83	4336.92	4369.74	7147.36	5940.34	7821.96	6069.23	5146.95	4942.76	7701.61	7197.93	6997.2	3848	7902.83
CDKN2AIP	4056.06	2887.73	7016.83	3280.97	6758.89	4602.5	4906.79	4290.28	4362.58	4997.31	5600.19	3591.24	3296.73	4256.8	5016.77	4557.82	5330.92	5784.42	2964.6	7895.91	3802.02	4996.85	4086.24	5223.4	4590.69	4255.62	3212.45	6295.6	3551.73	6550.03	4304.84	5768.18	5029.7	4193.2	4209.23	5228.57	4651.99	2911.63	5138.51	5435.93	3549.01	3663.68	3912.66	9199.42	5854.23	8320.74	4343.71	2900.92	5542.01
CDKN2AIPNL	904.595	1114.84	898.42	903.766	1306.42	1500.6	1597.97	1396.42	778.49	791.615	1501.64	1197.44	971.83	1882.86	862.211	1098.97	747.817	1092.04	871.475	745.565	1292.93	909.041	1327.1	1148.56	1416.11	1086.53	1077.59	1036.63	1053.94	1107.2	898.013	988.842	730.588	1251.67	2956.9	971.589	1242.93	1256.3	715.647	2902.82	941.109	2142.94	974.353	427.978	887.776	1558.37	944.508	2437.46	546.436
CDKN2C	25389.7	29960.1	20555.2	64358.7	30710.4	57720.6	43248.6	32105.5	105991	28813.8	39331.6	32029.2	62643.7	47708.6	38240.2	31724.3	68798.3	48278.9	39799	41560.6	27505.1	64674.8	39218	44894.6	40400.1	33809.1	19533.5	55839.3	35859.5	91084.9	32751.8	53983.4	10433.8	43721	40257.9	34356.4	25002.2	39508.9	120214	88551.4	28999.1	26873.9	60908.2	18126.9	79235.6	16824.7	22219.2	198353	12521.1
CDS2	2413.55	4297.12	1756.46	1927.37	2317.05	2224.59	2120.72	3341.65	1153.34	1780.27	5322.76	3030.58	2237.59	2966.9	1576.66	1566.87	2145.58	1955.91	3733.35	1458.7	2023.64	2039.16	2072.63	2298.93	2677.41	1341.98	1608.35	3815.61	1085.89	1924.53	2144.09	2071.18	1357.87	1870.86	8539.1	2425.74	3641.73	1744.72	1654.61	2110.18	1652.22	4402.81	2299.73	1736.41	2007.31	2793.37	3949.22	1418.71	1516.03
CDV3	34802.5	28036.3	26622.4	29047	17015.5	28841.1	17663.3	24805.7	46980.2	36675.1	16827.2	43977.7	19303.2	27661.1	18716.2	21388.4	42082.1	40409	21958	22432.6	20879.5	28699.8	27132.5	30502.1	29072	32273	34037.6	18873.3	31442	76164.2	22127.5	21904.3	26250.3	15933.2	23806.1	15793.8	13088.3	33707.7	19144.5	69094.5	54599.9	19848.5	28004.4	36254.5	26548.4	23892.2	23035	33279.1	45704.3
CEBPB	6521.25	1490.64	7683.06	1556.2	1442.9	3272.51	3067.76	1821.36	2419.34	2001.82	3083.12	2707.47	1624.23	2472.77	3697.91	3012.08	6993.77	3783.28	5414.83	2404.11	2576.12	1959.67	1590.43	2096.25	2562.02	4898.41	2771.36	5864.47	3435.9	3101.38	977.085	3602.8	2314.81	3493.73	2201.4	1951.22	1724.14	2060.46	1290.52	3627.05	2556.68	4623.77	2630.41	6837.89	1587.74	4384.46	2106.25	2361.33	2043.87
CEBPZ	6885.38	7065.43	6550.47	4835.03	7669.51	5098.08	7026.66	10011.2	4524.16	5542.31	8387.76	5842.44	4134	7358.24	10182	5258.09	5898.92	5019.14	7996.35	7253.69	6249.85	9790.65	5472.74	6522.54	5057.71	5915.12	5545.54	8327.12	5961.49	4084.93	3465.58	7291.08	9073.56	8077.45	9240.29	7111.84	6629.91	5475.39	7616.14	7098.36	7250.85	7684.42	4688.54	5836.73	5338.03	9214.96	5930.76	4645.46	6642.39
CELF1	23477	14153.6	18690.7	15528.2	25301.4	18767.5	22527.4	17081.7	16820.3	20957	16024.8	16599.4	14768.3	19665.9	15515.3	23332.2	27345.6	20347.1	19657	16407	18736	18085.8	18630.6	22871.5	16267.9	22209	18691.8	21712.6	26251.8	16434.9	9249.36	26314.9	13057.7	29398.9	20903	20474.4	20502.4	14902.5	19181.4	43028	23909.1	10398.9	12381.3	18759.4	21711.2	28517.7	9795.25	18294.3	18587.3
CELF2	6951.08	9679.95	7266	6386.74	7729.6	8536.81	7488.03	10447.2	7128.12	8149	7044.31	6092.09	10326.3	8195.27	6296.42	7787.18	10311.5	16645.6	18707.2	21931.7	14515.9	12880.9	15998.7	14143.1	19340.9	14476	7303.67	7606.56	12569.4	10058.6	3123.19	6591	10296	9590.61	11040.4	7744.63	5049.5	4171.15	5476.56	17017.4	6439.4	26589	3844.6	7532.24	17120	6011.14	5054.31	6022.04	10821.6
CENPF	9747.3	6739.5	9132.07	8037.37	12816.8	13672.6	11764	16393.4	12344	12853.5	6205.99	6794.24	6055.97	12449.5	15439	8755.13	23587.7	14390.8	11244.8	12653.8	6187.68	10210.7	11756.1	10405.5	13764.7	8705.75	6813.42	14048.3	12967	12300	5295.66	14670.5	6199.69	6686.22	27620.1	14611.2	16844	10107.6	4285.6	19070.5	10719.3	9838.1	5161.09	13855.2	32063.7	5847.92	5743.18	13479	5770.26
CENPH	1289.72	1230.31	919.567	1256.07	2181.29	1915.6	1601.2	2077.78	2706.45	1358.4	1192.89	1246.58	1509.98	1963.49	1537.79	1448.43	2241.57	2182.67	1656	1152.47	816.516	2765.57	1292.74	2672.02	1572.4	1275.33	1024.44	2245.23	2612.82	1179.12	1087.76	2369.31	1547.48	905.32	2105.62	1754.37	1503.54	1384.29	1022.32	3388.84	2112.15	1719.62	1061.74	1163.14	2274.73	1738.6	1384.73	1706.18	734.136
CENPX	NA	NA	NA	NA	NA	NA	NA	NA	NA	NA	NA	NA	NA	NA	NA	NA	NA	NA	NA	NA	NA	NA	NA	NA	NA	NA	407.117	289.112	386.784	223.927	345.432	520.355	322.464	235.168	405.768	590.558	307.8	220.096	233.57	541.333	483.914	420.666	206.515	366.186	NA	NA	NA	NA	NA
CEP112	NA	NA	NA	NA	NA	NA	NA	NA	NA	470.776	320.525	329.343	314.017	414.998	416.209	422.727	627.14	NA	NA	NA	NA	NA	NA	NA	NA	NA	NA	NA	NA	NA	NA	NA	NA	NA	NA	419.488	162.17	380.033	254.16	713.196	469.83	391.895	671.391	785.697	NA	NA	NA	NA	NA
CEP120	5117.6	4270.97	5734.64	4447.71	7358.31	5956.75	5423.81	4000.87	7686.95	NA	NA	NA	NA	NA	NA	NA	NA	7078.32	5209.42	3520.65	4356.36	6539.95	5153.7	7303.59	5703.18	4489.11	7291.78	5753.53	4409	4305.57	3165.29	8605.23	9300.74	3833	3728.09	NA	NA	NA	NA	NA	NA	NA	NA	NA	6136.24	5429.65	5035.1	6659.85	3798
CEP135	4126.89	4502	4032.34	4002.47	8908.2	5883.51	5538.9	5291.09	4212.08	3671.57	5063.28	4395.9	5232.23	4811.42	5578.91	5608.57	6400.76	11862.6	4460.98	4218.26	2774.2	5582.67	5037.13	5588.29	5717.76	4105.65	5770.23	9128.16	4473.3	3832.11	3660.71	9211.83	4111.42	2751.07	4990.23	6808.9	4488.09	5366.47	5229.15	7214.34	6419.33	3885.3	4216	3245.54	10292	5231.45	4374.35	3683.22	3027.28
CEP170	1087.19	1744.47	729.013	1853.85	1477.68	1718.32	1241.22	2001.54	1661.01	2661.4	1348.52	5832.12	7437.82	2607.89	3121.73	1360.12	3710.64	1769.48	830.759	1076.73	827.267	1661.75	2760.76	1319.33	4018.35	984.328	3431.58	4500.75	2955.47	2753.28	2332.59	1661.14	1233.44	2786.52	7198.17	834.211	753.801	1318.95	2870.94	2663.5	2220.7	2206.18	1503.97	510.931	2677.33	1534.03	571.84	2537.22	764.862
CEP43	4555.35	866.403	2454.71	2267.85	2388.03	3042.83	1619.12	2283.02	2507.41	3064.55	1470.07	1545.38	2283.72	4347.22	1761.73	1421.18	3221	3473.67	2250.55	1986.64	1514.86	1986.18	2592.43	1808.18	2438.66	2840.3	1861.59	3044.65	3266.44	1946.58	1491.84	2379.48	2173.05	2384.28	2664.68	1737.73	1231.83	3110.2	1700.35	3281.78	4044.58	1762.66	1640.41	2767.67	2175.14	1479.26	3607.02	3700.57	1077.04
CEP44	15828.8	14694	10914.2	14225.2	11358.5	19413.3	8103.87	12241.3	13993.9	9908.8	8069.84	11244.1	16993.1	16383.2	19538.4	11186	16185.7	17707.2	6937.7	22866.8	16198.4	10210.1	10097.5	10177.9	36689.7	10302.1	7639.05	14405.6	12548.5	16332.2	16662.8	13004.8	15594.7	8844.67	18523	10621.9	7925.6	11679.6	26196.6	14128.2	11775	9561.74	19728.4	16905.2	9037.45	8202.72	6467.26	15056.5	18775.3
CEP97	1441.56	2044.96	1445.04	1218.79	1591.45	2470.49	1388.1	1508.45	1489.11	956.735	937.844	1265.96	2749.6	1284.2	1920.01	2298.08	2518.39	2440.97	1027.35	1140.55	935.218	2982.07	2646.64	1388.04	2879.33	863.101	1661.61	1393.18	1439.54	2225.27	1963.1	2652.94	1164.43	710.033	1586.12	1191.42	580.792	1219.94	2100.66	5645.23	1790.25	1703.23	1436.92	1000.24	2473.63	1374.02	1859.83	2249.25	608.899
CERS2	4776.57	5236.76	7127.06	6721.34	6394.67	4834.8	7265.64	6531.9	7224.72	8143.81	5332.97	4783.25	3315.42	9004.09	6324.31	5521.19	8877.16	6821.94	4813.62	6011.74	16337.2	5988	5587.06	5834.41	4523.48	5824.45	4979.95	9816.24	6184.48	2565.36	15741.5	6388.85	4578.15	7903.22	5304.97	5818.12	5134.48	7330.24	4713.03	11778	8197.31	5162.85	5832.26	5885.83	5727.42	7407.78	7070.11	12504	4669.01
CERT1	10047.8	21130.4	13848.2	15508.8	16872.9	12233	7128.03	18587.5	17109.3	8675.97	9748.48	14200.3	25573.7	21762	14506.5	10119.7	12342.2	13237.2	14613.1	9261.08	12998.8	15702.5	14579.9	14545.5	18833.7	15217.5	11182.4	9838.77	10142.9	15108.9	16680.8	15762.8	14168.5	14345.5	24574	12762.9	10122.7	17313.4	13783.5	16245.7	10928.3	19175.6	10333.7	14958.6	12890.3	9586.19	15203.9	13624	15147.1
CETN2	1904.54	1310.35	1203.94	1192.04	1892.34	1470.67	1618.75	1849.62	1201.7	1651.8	1049.06	1135.18	1238.9	1470.78	1515.63	1515.71	3175.15	1562.52	1926.89	1412.3	1534.41	1323.68	1083.75	1265.16	2238.19	1712.95	1358.63	1650.57	2290.84	1480.68	1170.98	1769.21	936.683	1458.03	2033.72	1221.65	1786.93	1143.08	1179.67	2363.74	1046.57	1064.39	1589.56	2358.72	1836.79	1443.09	907.744	1726.07	1314.27
CFAP20	3425.16	3425.58	3042.74	4580.79	5376.32	2617.43	3107.44	4430.54	3506.66	2886.06	3644.81	4584.94	3336.3	4754.56	3577.64	3553.27	3541.72	6506.4	3521.7	2880.63	3244.93	5084.11	2748.43	4768.14	2818.11	2672.22	5404.19	3690.16	2925.57	2928.7	3622.32	6254.23	3303.01	3177.09	3007.76	4465.74	3863.57	3068.98	3381.52	2429.74	5150.64	3669.97	4314.08	3306.5	4383.29	4378.04	4261.1	3529.97	2752.28
CFAP298	1479.24	885.401	1194.46	681.89	977.181	1119.27	1463.75	1197.76	1392.61	1352.81	786.732	1029.08	1084.91	831.104	1701.07	1112.44	1710.72	1411.39	1293.08	626.993	812.395	1406.55	1303.15	1851	1461.4	889.204	1476.43	1062.01	1453.31	1093.81	724.511	1724.19	1255.36	750.992	986.146	909.889	449.401	1338.91	1770.02	2751.15	1828.59	737.468	1284.47	554.638	1518.56	558.779	1259.39	1514.22	1207.68
CFAP36	2667.6	3338.26	2456.17	3472.6	2797.54	3543.74	3501.45	3643.31	3410.13	1203.85	877.964	4199.54	3541.56	4399.49	3161.69	5421.33	3906.84	2489.68	3973.09	2109.48	2519.89	4777.86	3355.81	3772.98	3849.38	2386.27	4796.19	4765.94	2882.37	4380.08	2244.09	5138.94	1567.74	1272.12	4838.08	2217.46	1571.15	1671.71	4202.96	8363.77	5294.32	2804.24	5736.26	1636.19	NA	NA	NA	NA	NA
CFDP1	15718.5	5010.25	3716.82	4334.91	9729.49	10515.1	3959.23	5279.32	14489.1	7275.51	15225.9	12354.4	11129.5	5292.24	5426.56	3154.57	9203.62	9125.24	4942.56	4266	10676.1	5434.48	7351.77	17063.1	8224.42	4906.6	9470.5	7054.47	10172.4	6420.31	9032.23	5835.51	6165.62	5303.37	5014.18	9073.83	2768.01	6593.91	11728	17997.5	5398.46	2978.14	9316.94	6770.34	5385.93	3881.07	9558.93	6748.59	14206.5
CFL1	317264	180797	195675	313272	156441	284106	159759	179503	215027	203683	137820	202790	225609	205926	186540	215581	237577	235149	159390	225499	214200	254642	228222	208221	339865	134284	161924	223880	307013	208641	397533	191048	168391	208020	194984	236964	125801	217705	236328	243804	206230	136346	187771	312488	255334	188628	215936	248215	288899
CFL2	7347.26	18048.9	10468.6	19853.3	18526.3	31237.6	23745.6	14755.3	10522.5	15236.9	26244.8	32282.9	16754.6	12918	12568.1	7589.21	14268.9	28078.8	17333.2	13866	5123.55	11957	23393.1	5844.62	39272	23299.6	17500.8	42569.5	6381.97	41673.3	4122.22	19798.2	6072.8	21557.1	23211.7	18332.7	4931.84	22498.7	22563.4	82374.2	20674.3	15662	16951.1	2857.82	14750.6	17800.4	8658.45	33795.9	3927.75
CGGBP1	1353.68	4791.06	991.984	645.52	2180.33	2102.22	1160.47	2974.99	1514.24	1413.66	1303.59	1375.56	3843.66	1593.04	1594.46	2247.56	2489.92	1817.1	1412.02	1596.92	1497.07	1700.26	2038.34	1950.15	1942.62	1337.62	1760.98	1392.96	1121.81	1931.65	1193.46	1891.58	1463.55	1737.92	2891.8	2004.3	892.343	2239.93	1823.96	2687.88	1267.4	1717.67	1176.88	2245.21	2985.54	1061.52	1576.31	1443.84	2153
CGNL1	476.756	389.966	695.577	1143.3	1979.27	455.093	544.038	519.246	575.403	1414.1	979.203	398.392	314.841	947.494	437.205	466.391	496	422.87	362.781	3374.72	563.452	451.889	490.841	1094.93	489.917	488.263	436.441	492.321	1224.52	1438.37	1520	193.236	1041.22	1208.33	254.474	1334.82	630.67	1252.93	293.107	659.607	628.098	365.539	437.683	910.327	1183.86	428.949	627.673	783.853	672.67
CHAF1A	1248.05	1200.01	1105.24	1161.04	3394.03	1961.3	1786.27	3433.11	1584.81	2664.07	924.096	843.478	1812.04	1671.24	2122.53	1444.92	3540.92	1456.03	1900.77	1388.62	886.899	2217.89	2194.74	2260.31	2154.13	1938.4	1902.48	1477.36	1855.66	2225.59	674.342	3215.17	1419.97	1178.41	2714.37	1783.85	1795.72	2095.92	909.592	3672.42	1979.7	2108.68	841.994	1465.55	2286.52	1072.18	878.828	2999.54	1463.43
CHAF1B	1245.62	939.63	1206.64	887.629	2574.56	1300.15	1387.69	2452	1303.73	2151.45	924.726	592.321	1272.56	1209.37	1590.66	1462.15	2578.24	1340.84	1708.63	1076.49	654.381	1500.07	1753.46	1803.06	1627.05	1590.71	1517.52	1565.61	1203.82	1359.57	673.33	2621.48	1317.7	951.739	1631.03	1919.13	1549.33	1793.97	657.554	2849.91	1898.26	1695.62	649.998	786.137	2654.03	882.701	1155.33	1780.39	743.781
CHAMP1	7474.26	6396.93	7095.94	4535.88	11406.3	5633.43	9231.29	8607.49	3999.92	8094.09	5953.12	6698.45	6199.85	6088.89	6360.68	6263.32	11986.1	7224.86	5446.26	6498.83	7307.11	7205.62	8716.24	7451.62	7109.92	6334.18	6399.98	5476.26	7207.79	4303.93	8636.65	6583.35	3732.59	14203.2	11472.5	6849.89	5609.01	5595.08	7680.81	17413.9	5754.75	7585.29	4124.71	7778.45	10676.6	7512.91	4888.19	5485.69	7286.53
CHCHD2	25944.8	9425.58	11427.2	6133.69	9908.55	9076.46	8445.19	10215.2	11075	21921.7	7085.36	13863.2	8935.96	10097.5	9440.98	10261.2	6800.59	8940.48	10387.3	9158.73	8538.44	10080.2	10200.1	13915.6	8103.76	13770.9	6722.17	10299.8	13044.7	13320.3	6043.19	10641.1	14617.7	8161.92	16888.7	8150.17	11847.8	11998.2	5011.27	8581.03	4993.36	12326.2	17190.3	25805.4	14275.5	19910.5	12731.7	5555.36	6686.21
CHCHD3	21547.2	34010.8	18160.4	19864.1	20034.7	20476.2	43382.9	31019.7	23569	23542.5	22312.3	25205.8	27817.6	33600.5	27477.8	28951.3	23493	20004.1	24520.6	31237.9	28760.8	17381.9	24856.3	23532.6	21096.1	28567.9	18078.9	18064.7	25991.7	16651.4	25072.6	18200.5	22590.4	30965.4	69351.8	18896.5	18612	17497.4	24069.4	39632.4	22104	39672	17769.3	45439.3	24584	25213.4	22510.1	19572.5	18723.5
CHCHD4	2200.05	1388.85	4840.92	1391.92	2173.36	1257.44	3285.74	4214.15	1524.64	2846.26	2096.94	2395.28	1677.01	1819.7	1932.24	2600.3	3049.41	3045.56	2909.65	2717.72	1535.19	2059.05	2434.39	1388.23	1050.37	3384.59	2078.99	2104.71	1519.47	1147.84	3665	2027.14	2403.31	2741.41	5657.95	2255.51	1488.02	2603.07	2302.99	3330.1	2959.11	2755.44	1624.22	3698.68	2445.32	1863.91	2127.48	2764.18	3453.93
CHCHD6	88.31	112.169	127.353	43.8466	95.1091	93.467	135.893	74.1159	59.08	117.077	214.898	135.66	45.8671	49.7488	119.293	49.3351	70.6719	80.2137	168.225	79.3226	82.1351	85.9131	62.8754	82.863	58.4079	139.897	94.4829	65.8933	84.1046	95.5634	87.822	126.233	46.6479	143.74	105.762	85.2398	91.9638	52.2777	58.2805	139.606	90.1117	155.155	60.0477	175.534	70.4743	148.294	92.0487	72.9866	79.4545
CHD1	1450.91	2069.34	1257.04	1087.38	1837.75	1324.88	1405.74	3588.75	1744	1827.96	1411.48	1428.6	1496.28	1882.82	1697.71	1371.26	1723.69	1760.88	2573.23	1145.22	1673.11	2020.55	1678.42	1911.74	1201.86	1368.96	1827.66	2268.12	1489.59	766.508	912.583	3232.42	1905.09	1796.62	2194.68	1987.9	1584.53	1544.75	1319.97	1460.64	2261.8	2860.61	912.444	1713.13	2345.84	2049.75	1385.12	1617.92	2343.86
CHD3	5323.79	4987.63	5831.52	3936.16	9257.15	4401.99	4992.96	5986.73	4224.13	4675.49	3995.09	5020.37	4760.39	6077.16	5680.19	4938.26	6992.15	4050.74	6185.96	5624.15	8694.97	6763.08	4613.23	6073.91	4171.87	3448.08	4531.19	7328.97	4267.34	3976.93	4488.25	7276.15	4573.27	6299.64	6970.87	7780.9	5670.97	5417.54	8949.74	3584.6	6573.79	5868.23	3564.08	3675.43	9078.74	6181.72	4175.33	5190.17	3716.6
CHD4	12790.3	11325.8	15250.3	9669.82	14672.8	12864.9	11343.8	17152.6	11072.2	12557.2	9968.06	8737.29	11753.6	14242.7	15535.6	12325.3	15261.7	10353.1	14349.7	12699.6	19997.5	16734.9	9723.21	16073.3	9627.94	8469.58	12967.2	14570	11727.3	9220.08	11580.2	16446.4	11675.2	14027.8	14095.2	17786.3	14511.9	13010.9	13728.4	11860	12880.6	13977	8203.76	11769.4	19516.3	12679.2	12610.7	9658.97	12331.6
CHDH	32081.2	28287.1	29402	30770.7	48267.1	44428	34270.1	28144.6	21543.6	82692.9	186783	16860.4	13401.6	22466.6	21928.3	34701.8	28165.1	55684.7	23251.7	37317.5	40181.2	23892.9	21562.9	62185.9	22003.8	37352.1	30483.1	11297.1	65338.2	17220.2	69552.3	32719.2	82155.3	64267.1	14138.4	49217.8	12654.1	71628.8	20266.6	21423.3	16904.8	13106.2	26219.7	370892	33523.4	11385	131071	12457.2	142368
CHEK1	2172.67	994.68	953.113	816.261	1278.7	1030.93	660.691	1366.06	1351.93	1479.2	670.483	697.803	1086.47	1649.5	1271.5	893.933	1644.55	2186.58	791.937	512.383	461.134	1675.03	1154.86	2470.61	1741.37	1071.35	1166.16	1320.3	1651.4	919.564	667.576	2202.77	1223.34	588.204	1099.9	3076.59	661.471	1440.9	1409.12	1279.01	1648.78	662.88	550.197	652.716	2456.64	509.704	1678.94	1702.79	1329.35
CHEK2	3098.76	1567.19	3154.97	1956.51	2676.28	2205.22	2196.05	2970.84	2232.21	3773.41	2507.05	2169.63	2107.46	2416.97	2255.46	3091.28	1910.81	2718.75	2752.45	2071.27	1425.49	2373.04	2362.28	2432.67	2505.57	2671.57	2349.56	1987.05	3446.29	5326.55	1534.16	2386.18	2300.93	1995.61	1917.44	1549.76	975.287	5021.45	2906.02	4359.04	2160.18	1786.68	2381.35	1491.27	2849	2384.38	3382.26	2763.57	2527.89
CHERP	12432.7	9441.06	10480.7	8918.72	14618.6	9626.74	12048	13064.2	10300.3	14451.5	11427	8580.34	8039.11	10097.8	9910.56	13801.5	15149.1	10908.5	11624.5	10971.8	10722.8	10928.6	10655.5	12016.9	10069.7	13262.4	12668.7	9086.87	12793.9	10393.4	7415.29	11204	10380.5	18418.6	12173.6	10507	10802.5	10580	8674.55	21336	11987.7	10963.5	8016.95	13860.1	14490.1	10588.7	9103.25	7959.84	10475.5
CHID1	4151.19	9139.65	8689.29	4361.29	10037	5191.67	4742.99	7013.3	2892.47	4501.75	5179.75	6476.51	6789.58	4950.97	8977.84	5654.31	3729.26	5867.67	3398.46	2749.67	10740.5	5462.6	6303.35	9832.73	6508.11	3470.92	3229.26	4749.46	7114.8	7965.13	7962.23	4289.92	5612.02	3197.29	8995.24	3867.26	9028.8	3696.66	10529.1	3015.44	4160.97	9384.45	3707.34	10031.8	5400.4	5987.57	9603.97	4351.07	8294.75
CHKB	5248.82	15132.5	30616.3	12117.3	26637.7	8812.26	7370.89	13417	12298.9	NA	NA	NA	NA	NA	NA	NA	NA	NA	NA	NA	NA	NA	NA	NA	NA	NA	14575.8	18639.4	7060.52	7790.54	19648.7	7511.85	19579.7	13329.1	9900.91	20632.1	78798.9	14650.5	9527.29	5076.97	9121.22	9975.88	14977.7	14685.6	19516.9	8729.82	21866.4	20061.6	5908.69
CHML	1176.18	1387.67	1179.06	1127.42	872.778	1017.48	912.33	1017.91	1451.01	847.188	760.23	1098.54	2297.33	871.718	968.845	1003.66	1003.94	997.838	1205.32	882.108	958.357	1493.39	1260.27	1236.64	1212.87	1119.31	970.068	1110.98	1272.24	832.351	1332	1552.34	850.887	905.137	1107.16	1129.91	667.41	708.24	1715.68	1349.35	1532.61	962.238	886.258	1124.48	1773.34	776.128	602.613	2209.78	714.464
CHMP1A	4071.68	2767.45	1917.98	3960	3469.27	4207.66	2701.41	2476.61	4948.26	2196.93	3657.42	3153.32	3188.95	3590.2	2965.71	2319.33	4016.39	5790.96	4190.59	1579.15	4547.21	2793.81	3046.83	3144.8	2997.01	3742.04	9098.53	6252.77	9983.39	7136.53	5378.45	9953.62	6717.56	5607.47	3894.49	3256.37	2436.52	2997.71	3540.29	3690.13	5633.56	1571.61	3773.14	4561.27	2582.9	2090.43	3678.13	4230.19	3631.38
CHMP1B	18061.6	5892.15	5020.38	5525.14	8034.78	7332.45	11820.1	14694.1	8464.74	8827.32	8321.8	5429.33	5748.27	5439.05	6493.65	12317.5	18062.7	8524.95	7827.75	4104.06	7173.38	8174.53	12158.5	10463.6	8348.51	13074.2	7441.16	7002.17	11625.6	10378.1	6637.84	6827.05	8281.56	9371.81	13932.7	7653.13	6877.18	10555.7	8626.61	14789.6	9972.99	5943.25	10343.4	6071.01	8074.24	5385.01	7729.6	7094.56	14790.2
CHMP3	8459.48	4830.75	3994.05	7178.23	5853.54	5370.94	4787.77	4958.06	5171.06	6774.24	4741.49	4156.45	5244.11	6079.72	5757.47	5863.34	5708.27	5924.27	5562.98	5624.43	4579.64	4970.06	5111.18	5732.88	7364.89	5012.15	4654.14	5151.54	7942.13	8553.06	3674.11	4935.91	6242.47	6521.29	5598.18	3817.98	4510.34	4765.89	6071.62	10393	4677.59	5324.62	4496.46	7240.82	5173.25	6141.13	2835.95	7131.34	6175.39
CHMP4A	14366	9136.4	15961.1	6745.77	11780.5	7849.01	10002.4	8773.25	6275.46	11245.2	11426.7	7744.84	11221.5	7657.36	6331.56	12432.5	14297.2	11056	12609.9	11530.2	8932	9059.65	9092.18	11339.1	9742.46	4738.37	8816.23	9013.93	11504.8	10008.9	8232.14	7697.02	16664.4	11656.7	7198.82	9091.34	7007.44	8917.43	9706.98	11583	7316.42	7856.81	9950.36	13508.3	10096.1	7969.35	10477.5	12033.7	7965.43
CHMP4B	24624.5	15961	16774.8	16429.2	13436.1	21138.3	11091.2	16208.7	20638.5	11994.3	11490.9	13959.6	17597.3	20416.1	17984.4	14066.4	25155.5	15144.6	23751.1	15183.1	14035.3	12621	15422.4	18584.4	30776.3	15270.7	10548.2	14516.9	30426.7	23420.3	12557.8	17173.1	13001	13405.6	24767.8	11851.4	10716.3	12680.5	11465.3	18442.7	12565.5	12120	19620.2	54677.9	12062	11324.6	16941.5	16639	25811.4
CHMP5	2541.54	3127.66	3351.04	3513.97	2965.95	3621.76	4169.48	2997.95	4725.05	3743.22	2577.32	2671.11	3369.28	4025.59	3592.21	3221.47	4839.73	4601.66	2853.69	2488.27	2864.14	4900.62	4437.72	3663.21	3358.21	2880.39	4069.55	2549.92	3940.18	5516.73	3522.36	3141.71	3977.5	2469.83	2828.93	1977.75	2186.54	2620.84	4756.75	5500.34	3732.91	2905.29	4456.54	3701.11	5163.1	3066.35	2399.03	5679.67	3783.04
CHMP6	698.841	764.481	356.096	913.578	1189.01	463.601	684.293	911.918	331.565	464.453	710.061	582.243	694.48	855.525	744.881	532.859	351.166	578.149	757.548	1007.78	992.188	826.015	604.615	462.288	579.705	412.725	490.84	2413.36	283.528	383.904	1501.2	855.456	434.642	495.734	524.318	810.836	999.654	617.757	550.88	251.705	614.139	856.758	895.423	710.492	621.357	890.916	781.982	519.809	576.882
CHMP7	4441.84	4638.9	2607.06	4013.13	4152.53	3201.25	3043	4724.88	4035.36	2918.43	2608.84	4623.27	3749.14	4371.36	3933.8	4973.5	3653.03	4383.86	3093.61	2500.23	2096.46	4641.1	5418.23	4505.59	7522.07	2194.28	5380.51	3420.84	1981.06	2983.26	5381.78	6013.16	4855.72	1651.88	4076.25	3885.31	1616.26	3659.64	8014.28	4610.34	3446.83	2205.64	4613.54	2309.9	5061.89	2717.31	3753.99	6406.91	2401.71
CHORDC1	48350.9	34780.5	41132.8	42820.3	36713.5	40358.4	34747.7	65028	47069.7	28216.2	34195.4	40117.1	42993.9	37015.5	35294.9	65697.4	48372	62872.6	53159.4	33395.6	14923.3	46959.3	47434.8	68569.1	41146.1	37094.6	94495.1	24740	44343	39775.8	17229.8	64105.9	65962.8	31788.6	50653	61306.8	25923.4	56502.5	45962	64089.2	60786.6	20334.1	48814.6	18654.8	53336.7	21849.4	46011.6	35784.4	45186.3
CHP1	4314.39	4450.48	3659.34	4032.92	5817.38	5747.21	8849.56	7417.27	3554.55	3237.81	3203.96	3282.44	3500.8	5905.25	8001.06	4949.28	10677.5	3464.85	4250.76	7361.5	5277.18	4931.51	5246.21	3256.19	5451.39	11523	4240.49	6737.24	3980.13	6356.83	5690.97	4199.2	2861.97	4131.3	11411.5	7737.04	12205	4965.11	2081.76	3015.59	6583.99	7553.13	3578.11	6387.63	3726.96	5605.26	3894.95	5106.82	3391.44
CHRAC1	6836.1	10070.1	7831.01	6240.64	7928.18	8699.19	8363.11	9325.76	8417.11	11691.2	7217.71	4567.9	6515.98	8948.42	6391.1	8885.9	16128.4	7971.33	7714.99	10890.5	5803.75	7634.79	10438.5	9438.9	7482.4	9054.59	8131.85	5340.08	23382.2	11383.6	3611.16	12384.1	8262.37	9997.9	4850.34	15497.4	6198.63	7147.02	6836.47	12656.8	11445.8	5867.7	5743.98	7738.49	12258.2	9626.8	5979	11272.4	6341.74
CHTF18	6934.8	8885.28	10552.3	7566.4	11573.6	7467.99	7176.73	10635.7	9249.99	7045.16	4996.84	6434.2	9514.69	7998.92	10606.7	8113.46	13346.8	9195.88	10819.3	9346.88	8389.42	14037.4	8129.11	9523.56	8303.36	7357	13134.9	9829.78	12262.2	7441.91	5550.71	9902.96	11322.2	4460.92	9828.27	13504.2	8180.56	8427.92	8504.51	8036.34	8296.55	9176.7	7979.17	7417.23	8576.66	7719.63	10801.1	9164.1	6172.52
CHTOP	7261.28	3454.44	4850.28	4342.29	6381.33	3844.94	4590.16	4583.66	3068.24	6081.81	4288.37	4529.02	3619.57	4719.69	4046.49	4116.32	7421.84	5460.77	4831.72	5283.77	7578.35	6302.27	4279.73	4044.11	2857.93	2954.42	3946.56	7025.84	3700.99	3847.52	5993.43	7099.51	3644.18	6556.98	3077.74	4966.56	6451.96	4719.38	6386.64	2537.46	6796.93	5507.73	4265.61	3816.38	6556.46	7557.2	3669.72	3513.06	5113.71
CHUK	2478.79	3429.29	1982.02	2863.98	3344.53	2356.62	988.721	2465.48	3546.9	2847.14	2237.07	2551.34	2413.7	2524.31	2541.8	3753.36	2006.47	3108.97	1949.23	1680.93	1784.48	4025.56	2345.76	2351.5	2622.4	3867.13	4678.39	1844.31	2453.52	2737.8	2824.1	2925.28	3979.54	1401.33	1368.85	1898.13	1203.96	4071.87	10035	2134.34	2293.56	1834.41	2264.63	1507.76	3690.76	1695.3	2534.13	2961.1	2165.08
CHURC1	2344.66	2358.78	2140.1	4653.85	3154.94	4096.92	3007.8	2085.8	3085.74	1918.1	2430.62	3264.99	2053.08	2704.43	2502.49	2945.91	5359.31	4517.33	2005.01	2700.83	2178.48	3340.37	2971.02	3357.64	4772.94	2188.93	2684.61	2547.5	3128.05	3522.79	2218.71	3644.29	2810.78	2331.25	3124.93	2334.81	960.86	3986.06	11158.4	3768.38	3929.92	2479.7	1724.8	1362.98	NA	NA	NA	NA	NA
CIAO1	9390.2	10852.7	10732.9	11729.1	9194.6	11083.7	8187.35	11358.1	11753.7	8804.24	8905.55	9598.56	13285.2	11777.3	10297.5	11678.7	13044	12739	8764.75	9457.08	7187.14	11763.2	12889.8	11233.2	13164	10867.8	10982.5	7974.61	13723.4	13119.8	8413.43	10851.1	11791.4	9023.47	12056.3	9511.44	3463.77	12505.6	18558.1	17792	9823.76	6549.34	11154.4	12587.6	9215	10002.7	5940.04	14528.9	11645.1
CIAO2A	6744.06	5717.57	5792.25	5686.52	3645.15	5990.06	4580.57	9824.36	5097.69	4866.11	5500.4	4710.47	7249.32	8136.34	5217.73	7418.93	4139.06	5079.48	5829.27	5372.19	4590.38	5563.3	6771.56	5282.7	6199.43	5450.34	6117.16	2669.15	6930.79	4584.21	7024.44	5218.24	10362.7	4230.76	6687.61	4487.71	3202.69	5508.82	5646.68	5093.94	4558.88	4119.57	7226.48	12338.3	6615.95	1785.34	16220.3	5661.77	4382.28
CIAO2B	3158.5	5279.18	4013.55	4967.41	4329.15	5035.95	3520.03	4225.68	5354.44	3992.33	4567.66	5186.86	5566.17	4675.98	3347.39	3878.83	5821.2	6454.62	3111.79	4046.39	2724.58	5208.52	5608.59	4637.89	6007.27	3582.97	5453.04	4207.36	4823.28	4441.27	3351.73	4463.92	3914.27	3186.15	3564.7	3023.35	1544.17	4246.01	11624.8	8930.82	5486.17	2687.95	4732.53	3721.54	4267.65	5884.68	4693.91	4393.46	3476.94
CIAPIN1	21808.6	15018.9	22958.6	15016.4	21793.3	14549.9	15925.9	25710	24773	13487.4	21146.8	12826.5	19178.8	19871.7	20987.5	24602.9	18793.4	35335.8	22833.5	8847.93	10761.3	26962.5	27908.9	24436.3	14808.6	17151.4	22816.7	13441.6	22043	18866.4	19647	24137.8	10396.2	13516.7	33413.9	19850.5	9627.32	16290	24580.9	40853.9	19589	12385.7	18042.3	19904.6	14899.6	16021	22628.6	17686.3	27281.3
CIP2A	3656.96	4079.09	2632.74	4362.09	7092.07	7685.06	4938.34	6866.6	7542.77	4827.76	2081.08	3660.25	5309.15	6832.86	5282.51	6823.97	8288.87	7784.13	5195.58	3934.9	3412.45	7113.15	4691.67	4635.75	6311.44	4135.89	5476.35	5122.93	7135.99	4002.77	2894.86	11370.6	4374.72	2356.98	5487.25	5295.84	2948.42	10491.2	2870.65	5669.1	11142.1	5995.6	2197.49	3409.25	7377.1	3981.35	4036.85	10963.6	2401.23
CIRBP	23805	14692	10963.2	12664	27671.8	12147.4	11013.4	9446.57	11118.3	20136.9	11080.7	11419.7	18596.4	8100.59	12232.4	14730.1	24508.6	12100.9	10494.5	9620.1	33329.8	13476.4	11542.8	17772	24040.2	9215.15	22703.9	8381.18	10844.1	18707.5	23927.4	12998.5	5532.36	17218.8	19434	17984.7	17863.2	11593.2	34028.1	14938.7	12601.8	15148.7	5488.4	12572.5	30045.9	12180.4	8216.75	20860.4	10199.7
CISD1	26689.6	14928.1	25704	9103.31	14378.9	19338.9	14311.3	28952.4	16225.6	5839.12	13763.6	34472.5	13558.5	28083.5	12365.9	35657.4	17512.7	10008.5	17811.2	28633.9	27922.4	15659.6	13173.8	37953.8	10460	16612.3	41580.3	14009.1	12383.5	6766.58	15180.1	30145.8	23256.3	11093.4	27070.8	10813.7	62233.1	13367.2	16688.6	16662.9	13742.3	16631.9	20095	29627.2	15866	28101.9	42381.5	9007.96	34802.7
CISD2	20844.1	14022.4	19587	16008.6	15974.5	20091	18099.1	20155.8	19342.1	11402.2	21350.9	16134	13501.8	25203.4	21284.1	20805	16121.2	14291.9	16438.9	13624.8	32044.5	20290.9	22593.3	16969.7	15187.9	13894.2	20888.4	21151	17982.5	13654.9	11732.3	25276	12205.6	17433	25933	29934.9	19230.4	15485.3	14651.5	9537.52	23643	25090.1	21072	16585.4	21496.7	22776.1	20422.5	11360.4	16186.8
CKAP4	21317.4	30033.6	21440.3	101878	65243.6	43620.8	37721.1	12578.3	25232.2	41196.5	35369.4	67059.5	30319.7	40637.4	71366.7	17010.4	15455	31920	31282.5	68329.1	28014.3	30010.9	55991	14039.2	37998.7	24317.9	32161	61413.3	11948.5	37576.4	20935	22226	37504.9	39571.2	51855.1	21881.1	42219	139545	42921.2	38901.2	23955.7	18123.6	35850	11573.9	33878.6	60744.5	11170.3	60454	18316.3
CKAP5	28535	23493	28968.2	25401.9	26455.4	26171.8	20268.3	27490.1	26690.7	31204.8	17286.8	27113.7	22657.5	28122.7	26638.7	19049.1	27706.1	47977.2	36637.7	18093.8	17748.8	36160.1	24387.4	33203.9	25989.5	13058.7	30960.2	35208.5	26690.2	20714.5	23376.6	29167	24315	17234.3	25320.6	20196.5	28639	29984.8	36960.7	18046.1	39834.7	15345.9	23883.3	24740.9	35304.9	23766.6	23000.3	31431.3	39421.9
CKB	22345.5	4834.33	45053.6	5230.32	20800	5116.56	24541	5221.24	5950.75	36321.5	19790.2	4355.74	3870.48	5008.78	4354.07	29158.7	15773	4783.05	11073.9	16022.2	6111.58	9971.48	10476.8	11827	7989.35	14994.2	108306	4529.64	53428.7	6855.39	30118.3	4283.34	4709.49	4538.26	4446.82	37648.7	5183.98	41323.8	37637.6	30045.9	11597.4	3535	4134.66	4490.77	81799.2	6839.27	6214.51	11525.6	6324.97
CKS1B	7480.73	2936.47	4921.74	4153.75	5110.72	3781.85	3079.23	3286.38	6050.2	4310.45	1050.78	1483.1	4316.29	4970.19	2773.32	7475.02	15507	7315.09	3362.18	4103.81	2604.94	4599.05	5508.32	4610.81	4210.96	3934.63	4792.7	2832.59	8039.21	15374.9	4074.79	4178.25	2068.06	2211.59	4966.27	7292.77	3758.79	8263.67	5529.77	3196.13	5911.86	2289.74	1798.23	3700.06	NA	NA	NA	NA	NA
CKS2	4243.52	3224.82	2501.26	2952.71	3419.42	3876.75	2798.65	4317.24	4048.04	3358.79	2390.31	2264.59	2736.8	4067.69	2711.91	3541.41	5640.32	6249.3	4160.97	3392.99	1584.3	2884.33	4825.94	3174.46	4951.73	2284.47	5809.2	2400.05	4055.07	3896.84	4431.78	6218.7	2683.96	1269.59	4106.37	4060.34	1765.29	4613.02	4020.36	3437.12	4984.67	4337.23	724.581	3938.4	4749.9	2346.63	2517.58	4383.14	2000.05
CLASP1	3899.42	4006.6	3233.54	3482.37	4134.4	4938.22	3376.82	5285.92	4334.31	2046.88	1871.69	1931.27	1895.61	1397.98	2383.19	1783.26	2291.92	3239.32	4329.6	3891.39	3257.27	4409.61	6322.04	4800.55	3987.82	3074.4	4022.49	3864.94	3907.87	3455.08	3734.06	4644.71	2850.45	4995.25	6062.11	4914.22	2072.18	3648.64	3536.45	4637.66	4134.93	4188.61	6564.29	3185.84	3239.78	1720.11	1892.66	2355.38	1534.14
CLASP2	2524.73	2343.6	3070.74	2591.01	3924.14	3186.22	2567.55	3946.83	2547.88	2780.13	2443.98	2310.51	4514.41	2109.85	3046.26	4259.61	2761.8	4516.42	2703.43	1998.77	2202.77	3699.78	2920.22	3985.16	2782.57	2334.5	2027.6	2174.49	1821.05	2234.15	7136.56	3163.05	4320.32	2038.09	3666.61	2635.64	2073.77	4901	3292.91	2749.85	3202.49	2940.88	2657.75	2313.8	5415.1	2300.8	2960.58	2599.49	2135.04
CLCC1	9215.53	3482.7	3918.7	3463.28	4875.13	3782.48	6019.01	5343.55	2853.58	3648.71	2574.78	3849.48	6729.75	4897.89	4167.77	6192.95	4961.66	3760.13	3611.95	4866.86	10850.4	3582.29	4077.51	2851.06	3629.78	5628.26	1799.32	5812.28	3224.87	2674.61	9056.88	5460.14	3145.21	6993.58	6059.16	3499.26	6409.15	5097.38	3578.98	2918.89	4189.31	8511.78	3420.59	4200.78	3848.06	3998.3	5567.01	3600.83	2066.81
CLDN3	4140.72	726.768	3697.68	643.31	2118.61	705.001	1136.23	715.089	886.16	948.178	614.783	722.02	853.296	1143.09	1002.79	9362.3	1345.76	747.783	1476.84	1840.6	9105.25	486.74	610.249	1244.53	452.315	1548.06	875.809	390.311	4604.64	3710.23	2194.67	302.541	5444.88	1319.85	378.499	3190.58	1383.9	854.305	384.584	883.278	595.412	1002.94	1325.65	11139.7	869.2	311.944	15120.7	412.054	12734.7
CLEC11A	488.578	3582.41	467.01	354.755	320.979	8143.86	1200.32	3943.59	480.735	NA	NA	NA	NA	NA	NA	NA	NA	NA	NA	NA	NA	NA	NA	NA	NA	NA	482.046	722.96	686.278	868.598	606.272	8140.85	727.431	610.439	4052.97	218.765	1077.78	162.103	8731.38	299.038	34450.4	1157.3	202.705	273.404	NA	NA	NA	NA	NA
CLEC16A	10887.1	11117.7	13315.3	10103.8	10882.6	10659.6	14222.9	9944.16	8789.15	11602.5	11374.6	9539.14	11559.3	8948.54	12561	10455	16363	11731.6	9859.8	10773.7	10321.5	11103.6	12975.5	9779.66	10046	14318.1	9677.41	9523.61	11095.5	9555.03	14481.4	10611	12090.8	10473.3	10036.4	11240	9680.67	11966.2	14086	12834.3	10079.7	9383.97	12891.1	9376.67	12747.7	11180	8997.71	9337.44	12789.2
CLIC1	202569	303097	86601.2	221803	140898	182207	112083	111481	202130	185785	236553	249982	120758	151122	125979	110714	178620	253691	135743	167408	138058	113999	225152	173998	217472	97929.9	145335	201224	179357	185203	139575	213368	233012	140219	85111.9	105874	77152	214492	130612	111953	247819	146402	288843	155853	99282	125150	214226	213476	301446
CLIC4	39972.5	34608.2	20238.5	58800.5	29812.1	97141.2	27698	24373.1	49592.4	20837.2	31202	66015.8	75539.5	36700.2	29357	23578.6	39435.6	50314	63207.1	28144.5	25292.8	61962.4	57108.4	25212	31390.2	15861.7	42008.6	43046.9	40070.7	81422.8	37184.3	36746.1	15447.9	25720.4	30479.7	16853.1	37542.5	39254.5	61259.2	63448.9	34317.2	73621.6	31812.2	12138.5	45537.5	24644.4	10425.8	74530.2	22022.9
CLINT1	19608	14312.3	18455.1	12911.3	13460.5	11240.9	12490.3	11270.1	18495.1	16750.1	17831.4	13322.7	12436.7	17432.5	13239.3	14430.1	10927.4	14191.7	15390.2	13543.7	18634.8	16685.7	15613.3	11972.2	10610.1	14556.9	12294.1	12351.5	15901.4	16204.5	20675.1	11710.5	13869.7	9650.44	21135	12265.4	13682.3	11738.2	10711	14362.9	12321.4	16761	12957.6	29483.1	10856.8	13118.7	17471.3	13982.9	17724.9
CLIP1	8046.2	9228.51	7985.46	10877.8	6453.49	11204.5	10492.1	7370.56	16037	7441.45	6299.29	10627.7	9057.08	12334.5	8723.11	12543.2	10904.4	11324.7	13547.8	8969.99	6013.84	7605.03	11113.8	6640.9	11636.3	10848.5	7201.86	8050.17	10890.1	13998.7	6760.54	8377	10573.5	9921.99	13252.7	6116.01	15092.6	9467.18	5652.88	5523.81	9756.09	9631.16	16384.2	11054.6	8628.13	10411.1	6543.5	9959.57	5745.67
CLN6	2171.82	2421.48	2750.07	2449.94	4113.14	2692.09	1328.9	4326.97	1234.75	2273.44	1591.55	1954.36	2874.46	2745.15	3134.71	2463.93	2484.89	NA	NA	NA	NA	NA	NA	NA	NA	NA	1566.75	1749.85	3709.43	3040.72	1785.96	3990.13	3270.32	1880.86	2568.79	3594.12	2011.01	3726.97	4664.98	812.066	3574.76	2989.66	1282.06	1836.61	2817.27	2285.43	5106.75	3125.2	1328.9
CLNS1A	12578.8	10727.7	15091.6	10914.6	12249.7	15885.3	12913.4	16016.7	22410	13550.9	13608.6	13255.9	15020.2	12192.7	13553.8	13150.8	18836.6	19864.8	16239.7	11534.5	11420.3	16334	16202.4	13291.9	15534.6	14153.9	12737.5	12926.7	15720	15137	8923.7	20339.5	12336.6	17240.7	13210.4	14157.3	6454.4	16641	18098.1	44844.2	14651	7239.82	9176.55	15014.9	26103.4	8171.6	15285.5	19576.5	19216.9
CLPB	6040.03	5410.21	9805.74	3296.72	4484.48	5455.84	7902.96	5229.45	4459.19	5886.36	5447.26	3893.26	6839.64	4010.68	6052.15	6673.09	5675.37	5171.87	5185	6218.21	5886.33	5384.86	5236.52	5200.23	5901.65	6977.13	4508.01	4141.34	7293.76	3013.7	3891.19	8618.68	3404.09	9390.86	10065.8	5185.76	10474.7	4895.45	5797.02	6271.6	5754.69	5413.52	2658.16	6893.32	5831.13	9661.39	4218.71	5823.89	2950.28
CLPP	8522.76	12175.2	9307.69	8024.04	9859.77	8026.06	11758.3	9844.82	6674.63	14995	8161.29	6994.84	8524.67	5662.77	12753.5	6177.88	10944	9000.21	8447.37	9313.41	10642.5	8358.03	8175.97	8656.12	7602.13	13320.4	9315.99	7445.98	6747.44	7476.29	14972.4	9934.78	13267.5	10286.8	7883.38	5772.82	7315.44	6807.49	11963.8	14848.5	13002.9	9533.29	5110.47	13773.1	10599	6726.29	8126.64	7192.09	9142.07
CLPTM1	5752.57	5000.05	4862.04	5420.81	5142.81	5752.01	5868.58	6840.81	4618.12	5458.53	3613.43	3456.36	4163.13	7137.27	6377.76	5963.03	5784.68	3771.14	7338.99	4557.4	7692.43	5110.65	5588.34	3814.94	4697.56	6145.74	4259.09	8597.12	8282.84	5941.99	6877.49	3333.9	2739.35	4302.64	6378.85	5083.63	7577.42	8926.7	4104.1	2299.62	8620.81	7081.34	4044.29	4756.87	6809.24	6543.12	4242.55	7046.1	3497.48
CLPTM1L	7180.46	3609.55	5914.31	4575.32	3917.83	3209.7	5320.42	3716.39	7525.85	5261.01	2709.16	4284.23	2969.61	4383.31	8807.02	7207.59	4416.12	6773.25	3578.57	5106.16	9095.86	5020.08	7289.86	5995.83	2103.27	2635.35	3516.75	5920.82	5914.37	3464.91	4297.13	3487.6	6920.74	5052.74	5159.79	5657.59	10470	3581.37	6258.25	2639.48	5295.82	4602.88	3320.22	4002.4	3779.56	7542.92	4680.06	5416.56	2101.86
CLPX	22483.5	23157	29190.9	13592.5	26252.1	19645.8	37645.6	25519.9	20138.8	30565	28489.7	22518.6	22336.8	23857.9	25069.2	26571	16420.4	18867	20855.5	19644.7	23104.1	24104.5	24366.5	27185.7	19011.1	44618.5	21808.9	20433.1	27775.2	16086.4	20633	27600.1	19852.9	27455.5	36917.7	24691	16376	29698.9	19991.9	33045.6	24603.3	26001.3	17525	27318.1	24289.1	32705.5	26866.5	15125.8	26314.3
CLTA	37896.5	52683	29323.5	77280.5	55247.6	47848.3	53649	50327.3	33157.4	53607.3	42964.2	40373.4	57310.7	61993.2	41659.9	56402.6	39178.8	45461.7	40953.1	51078.6	29074.9	46800.2	73429.7	27065.4	73531.1	58269.2	43641.7	55177.3	50104.6	72225.8	46868	35707.6	26561.4	59753.9	55430.5	40579.4	18991.1	39752.4	42528.4	80177.6	48716.7	70462.9	53275	46241.3	62201.9	57989.1	29906.1	31510.7	31395.8
CLTB	18370.6	14795	20539.3	12329.4	12487.3	17504	19416	15620.3	8936.07	14940.7	9013.15	20404.5	12722	11995.1	9360.17	26375.8	8113.3	19134	21904.3	20176.2	22817.4	10902.7	12349.8	8581.23	13679.1	11729.1	11150.7	16023.1	12228.7	11460.4	25579.1	17117.7	9961.58	8775.36	41694.6	12024.9	41902.2	10209.7	11933.7	19695.5	14838.8	9562.08	9647.57	27613.1	12536.8	18991.5	16222.3	10611	11508.4
CLTC	82982.5	118621	88746.3	168636	116212	99951.3	97630.9	113144	109310	113839	84589.3	117480	129452	131226	117308	113560	79707.2	89208.3	105081	99339.4	164737	124150	120078	85186.3	115832	81936	116358	158355	82553.2	91704.5	148715	111181	86789.4	85813.3	104671	99184	133181	111748	127438	56765.2	119215	123117	115162	106851	108143	125278	121754	58282.3	93791.2
CLU	1919.13	831.677	1653.51	895.845	1079.21	1053.13	4151.15	916.852	946.876	6315.63	3442.84	625.473	968.763	1852.91	2077.83	654.35	375.08	918.792	1012.78	2054.24	3583.65	565.841	825.528	911.638	2140.98	1650.35	763.455	2619.2	699.408	4995.85	2746.6	1009.21	536.211	2758.34	355.029	757.876	6146.04	7404.12	374.296	614.494	805.962	496.948	2174.27	2323.2	583.11	1437.26	614.534	5825.57	541.342
CLUH	12854.7	13435.8	20491.5	13201.5	12686.9	10741.2	9855.17	11102	17532.8	14546.8	12667.7	14720.8	12574.9	11057.9	14983.2	9617.43	12785.4	14049.1	11365.6	8371.96	9642.93	17263	15764.7	16816.3	11848.7	15077.6	17661.1	9908.71	14991.8	9943.59	8985.6	25622.9	16295.7	8843.69	12439.9	11079.1	6601.8	32035.3	16269.6	14505.9	26161.6	11353.9	8326.23	11796.5	16800.5	8323.56	23027.5	20359.5	10231.7
CLYBL	19427.9	13642.3	5218.62	10956.3	14069.4	6029.64	20407.4	24063.6	14142.3	58261	39089.6	6878.8	9779.53	11202.6	5935.32	6169.49	11876.2	35422.5	14302.1	14670.1	12363	4907.79	7606.98	36031.1	4004.46	6348.95	30945.9	10382.2	8240.37	6636.24	13194.7	7042.83	21513.9	23031.9	7734.65	9900.83	4100.05	8498.97	9210.52	14632.6	14390.2	18036.7	12530.1	68676.1	11809.9	7353.42	73519.2	9417.25	8085.55
CMAS	7296.28	6262.36	4105.29	5270.64	3057.78	3092.33	5760.35	6846	4513.24	5319.65	4796.17	5697.99	3418.1	6373.7	6065.62	2750.23	5839.34	3563.41	2707.64	4487.91	6781.6	5192.5	4135.84	9985.82	3913.73	6679.27	3471.98	4316.79	4337.11	3639.71	5236.91	5359.98	13159	3836.37	4774.08	2670.56	5881.47	3109.41	4669.63	2704.54	6329.93	7254.32	6255.81	9811.51	2764.39	7895.7	10469.4	2785.45	11975.6
CMBL	3862.54	3929.49	4312.6	38856.9	25125.4	15019.8	4596.51	4262.49	52050.1	3329.12	12578.1	19548.3	12156	6840.6	15796.1	24517.7	4384.41	6953.51	7183.19	25305.6	9391.18	7919.18	12319	9499.68	9956.89	21827.1	17434.5	4481.32	18808.3	1919.67	39389.8	8871.77	28461.2	18302.3	4680.03	1883.13	8018.67	6058.99	9865.1	23119.2	10458.4	9421.68	167753	3635.77	3772.75	7725.42	51533.9	10081.2	5028.32
CMC2	1110.97	980.617	1299.02	640.32	1002.45	632.571	982.508	1032.22	905.787	1418.79	1265.15	626.666	906.863	748.041	1156.38	769.058	1111.01	1067.47	1225.71	681.31	1063.3	789.553	759.894	1292	753.236	949.626	1046.06	873.651	826.784	617.569	832.967	940.211	1299.07	987.845	1568.92	728.342	837.81	879.703	284.942	1623.29	1369.95	1007.35	489.884	3258.3	904.939	520.555	1096.06	705.415	1060.4
CMPK1	65122.3	35684.7	37131	48800.4	18428.5	35676.5	27210.2	34622.2	41974.2	41575.4	43184.1	31476.4	35373.5	42598.2	27822.8	55395.4	31738.5	24416	26825.8	35004.7	38037.7	44871	50842.4	34581	36682.9	49971.7	29366.7	17832.9	55250.3	37282.5	28996.6	37207.8	74036.2	38578.2	31300.6	29496.5	12211.7	62640.1	28994.3	73006.3	26323.9	24448.5	41489	68137.4	34359.2	21426.5	45393.5	33715.3	87358.2
CMSS1	2998.45	3425.13	3205.58	2061.76	2792.36	3514.5	2679.9	3113.55	2909.21	1994.61	2818.49	2949	3067.01	3648.34	3995.87	2296.66	3694.31	3679.15	3065.3	3430.41	2702.89	4608.83	1688.98	4884.53	2549.19	2650.55	4137.08	2881.74	3090.75	1199.97	2033.73	4548.16	6725.51	2614.63	2754.78	3653.17	2959.9	2518.57	3441.18	4408.45	4207.66	2310.33	2013.59	2430.52	3953.47	4314.83	2381.34	2355.09	5346.41
CMTR1	4272.71	5607.95	4609.38	3485.52	4128.71	4925.71	3855.3	3805.82	4278.35	5483.29	5707.01	3434.81	3199	4408.12	4665.16	4324.41	3162.94	5505.19	5104.6	4910.04	3580.8	4661.93	3790.24	4938.76	3597.56	3576.16	3918.77	4770.51	3821.08	3369.36	8573.24	4803.9	2096.83	3870.78	4683.74	4631.62	2926.76	3498.94	4439.13	5106.4	5386.07	4786.07	8249.13	2093.09	4770.77	3715.7	4140.07	5990.98	3241.01
CNBP	19636.2	22685.6	13177.3	10909	14449.7	17276.1	14457	14605.6	17264	8722.24	14383.5	9611.86	27538.6	15550.2	16980.6	16205.5	22756.6	24407.9	20313.5	15428.3	10614.1	14445.4	23385.7	16644.2	11711.5	14932.7	18260.1	7175.69	23625.9	29636.7	12106	17629.5	11273.4	15880.2	20037.9	15820	7181.5	19696.3	13386.1	36501.9	24076.7	14075.5	10045.4	22453.1	20867.7	12962.2	16017.8	19525.1	10960.4
CNDP2	48057.5	49041.3	108927	88768.1	41297.1	28497	27221.4	56522	93208.3	45118	57978.6	40090.8	57478.4	129170	31607.1	35603.7	53287.6	73213.8	110753	32344.9	28588	34901.7	57009.5	42250.5	106097	33264	44923	40929.2	51129.7	59036.3	68213.8	47357.8	89585	27377.7	71751.7	43882	26451.2	54598.9	69202.5	53051.8	44273.7	47997.8	79526.1	52784.7	76109.9	20289.7	139393	56428.1	40155.6
CNIH4	8156.52	9484.81	7418.98	8352.82	8518.02	6178.21	8059.67	7230.84	5805.56	7107.24	6066.22	7406.28	5361.35	8557.63	7341.79	9318.08	7693.24	6516.17	6846.96	8439.62	11310.4	7604.15	7065.51	6318.85	5372.57	7191.1	6070.2	4777.43	9033.6	6755.44	8591.57	7593.81	13021.6	7058.36	8066.02	6600.23	10103.3	6672.45	9199.96	3980.93	5838.44	6988.32	9935.43	11096.9	5604.75	7101.06	7787.88	8399.66	6311.95
CNN1	126.583	81.5227	134.256	113.581	6177.49	1311.91	6965.74	188.185	360.923	319.058	2001.68	363.29	474.565	392.185	980.825	296.429	252.836	735.39	317.963	459.274	245.22	320.366	396.292	281.316	968.969	1012.39	402.779	4676.29	304.845	300.419	624.987	517.144	348.315	610.008	484.443	559.439	765.944	1666.68	546.528	617.82	412.495	440.598	283.887	736.286	1380.17	368.195	373.813	1385.71	337.725
CNN2	32921.3	10586.2	14412.4	60643.1	34803	48338.9	37789.2	8358.91	61665.2	46535.8	30065.6	29436.3	13892.7	26889.7	28076.2	37203	20741.9	36089.4	31473.1	17232.3	18184.3	15049.7	23180.2	32015.3	71819.2	29671.8	33174.7	46127	57373.5	36038.1	22271.9	26992	22766.2	19479.8	8691.22	34017.6	18549.6	56068.3	54492	7075.24	39959.8	16757.1	17020	36157.5	39475.9	20878.4	17098.2	33102.2	24836.6
CNN3	49398	16237.9	12639.7	60555.1	34476.1	56665.1	25393.5	27099.9	61067.3	25201.5	30769.8	41081.6	31978	65166.1	27287.8	33702.2	33114.5	32905.2	27540.3	29991.2	9020.12	33937.5	60499.9	34992.8	82461.8	38529.5	31109.2	39385.7	12441.1	78447.6	66621	28428	12441.4	26876.2	54270.5	17839.7	23327.8	52391.4	30358.9	55735.3	40682.3	35792.5	29671.2	20503.9	64299.6	19968.6	9796.38	64155.5	14587.3
CNNM3	1500.21	1627.36	1329.84	963.164	1558.73	1061.41	1894.43	1089.79	1210.26	1578.9	1445.22	592.132	1234.98	980.324	1272.56	2457.17	2024.29	1445.32	1071.68	1555.73	1485.42	988.98	1549.61	1981.22	791.32	1431.61	1177.98	1291.4	2097.07	1448.12	973.975	853.229	1241.14	1953.48	1354.07	1638.18	867.143	1361.3	1306.77	1209.92	1041.78	2059.94	1789.7	1474.14	2162.99	988.495	1700.7	659.108	2354.75
CNOT1	12813.6	10804.1	13185.2	11416.6	15426.2	11332.8	11162.3	11877.4	11547.1	15044.3	10722.6	14582.2	9267.55	9897.09	11677.9	10727.8	11039.5	15085.4	16472.1	8650.72	11596.1	14992	10293.5	13998.8	10471.7	9567.67	13445	9252.43	12316	11695	17713.8	16167.9	12192.8	9976.04	8863.2	12158.8	9369.94	17797.3	16405.7	6469.82	11908	9501.31	16072.1	12565.1	12714.7	10995.1	13696.4	13453.2	13184.3
CNOT10	4646.48	3348.66	4396.07	2984.35	4122.48	3456.84	3607.87	3755.97	3872.5	4420.09	3628.67	4102.49	3067.23	2949.75	3950.32	3838.08	4019.31	4371.51	4324.95	2446.43	3766.06	4372.68	3370.42	4742.8	3000.61	3796.06	4416.56	2795.18	3729.02	3637.48	5012.57	4622.56	3878.82	3184.9	3297.35	3903.58	3038.37	4440.73	4031.35	3533.54	3416.8	2819.03	3890.81	4015.02	3654.11	3203.66	4783.24	3772.43	3844.97
CNOT11	950.474	749.247	884.935	1019.52	909.713	818.621	750.739	787.406	920.922	1185.02	881.324	917.568	637.303	636.727	815.457	886.616	973.223	1067.9	1060.35	626.696	874.572	932.791	796.723	972.372	871.271	666.479	1047.65	601.077	960.578	852.285	1166.46	958.083	864.372	658.548	702.255	902.939	767.356	1111.53	964.942	685.705	936.915	583.086	945.274	924.193	940.874	871.68	1078.07	708.38	1074.84
CNOT2	4850.61	3743.29	4907.12	4259.58	5553.3	4784.3	5151.07	3201.14	4789.46	5280.93	3763.71	4653.71	4210.3	3956.23	4629.07	3955.11	4987.17	4721.31	5804.07	3725.14	3624.98	4442.34	5135.21	5464.34	4515.12	4500.59	4374.73	2647.51	5704.69	5884.72	4565.23	4738.66	4848.91	4943.96	4605.7	5256.36	2915.24	6000.65	4271.98	4984.52	5325.54	3466.18	5429.43	5330.88	4572.54	4324.91	4845.63	6159.63	2719.69
CNOT3	5771.94	5101.52	6284.5	5162.48	6784.53	6185.48	6613.73	4611.1	5130	7150.64	4894.92	6790.04	4861.06	4466.46	5119.07	5701.45	6053.45	5645.06	7093.47	4474.71	4979.48	6432.28	5571.42	5991.19	6436.99	5357.7	6111.69	4475.47	7347.53	6749.28	5979.75	6194.7	5882.49	6385.74	4560.45	4756.3	3760.27	6809.8	6023.78	6949.11	5188.2	4323.1	6761.49	7328.38	6141.56	5636.44	4670.78	5454.83	6561.53
CNOT4	3530.75	3561.1	3453.75	2833.51	3860.7	2960.24	2935.06	3870.27	3205.37	3091.27	2186.02	3066.38	4275.69	4107.53	4028	3399.07	3263.87	2944.11	2954.39	2832.8	2321.36	3846.33	4493.95	3661.81	4280.79	4342.07	3388.01	1893.69	3448.14	3772.22	5393.06	4069.91	3037.92	2412.94	3161.95	2399.64	1570.25	4710.83	4178.54	6380.07	4053.57	2808.61	2844.54	2970.17	4596.37	2488.49	2715.11	3598.6	3826.23
CNOT7	3526.86	3133.07	2606.58	3134.78	3426.21	3638.92	3379.31	3696.41	3432.23	4033.44	2736.17	3624.14	2903.82	3369.6	2848.82	3961.17	3026.18	2965.97	3101.36	2586.79	2983.45	3121	4042.45	3585.23	3896.09	3226.61	4079.57	2631.46	2446.76	4013.14	3156.31	3855.1	3725.18	2550.94	3161.98	2666.91	1878.36	4982.64	4817.68	3679.91	2725.57	2754.03	3051.39	3646.88	3995.11	2537.84	3571.85	4787.74	2128.88
CNOT9	3885.74	3263.6	3832.66	3120.49	4943.06	3750.24	3467.46	3920.08	3582.87	4816.74	3703.4	4411.74	3050.39	2974.66	3663.95	3240.06	3421.48	4399.8	4490.29	3070.04	3302.19	4337.78	3588.18	4137.33	3125.02	3310.58	3906.12	2698.14	3857.08	3365.88	5139.65	4927.64	4084.78	3458.43	3022.29	3833.1	2234.49	5647.21	4714.79	3252	3564.34	2707.51	4411.03	3587.03	4311.37	3117.6	4216.81	3865.72	4101.5
CNP	18755.6	25630.4	22003.6	12969.1	24423.9	16073.9	16844.8	50143.5	17865.8	12332.3	43416.5	17939.2	45665.6	15607	41658.6	13550	13900.5	14267.4	10598.2	20583.8	12795.8	32759.8	50612.9	19333	23671.8	22171.6	16223.2	27308	16614.1	16034.6	11597.6	17483	11357.5	28354.1	77228.8	19175.1	18120.4	13947.1	22778.1	15994	12789.1	57639.5	16368.8	28303.8	29473.5	10847.1	23916.2	26999.7	13047.5
CNPY2	28341.9	35159	34172.3	34211.1	43365.8	28575	66190.5	28669.7	27897.8	44915.1	37712	26388.8	58793.6	29632	47570.1	49142.3	25035.7	26884.9	26366.1	38212	62968.4	29082.9	37135.2	37968.9	25820.2	64977.6	27737.2	32284.3	37134.4	75318.3	19448.6	30472.8	34311.1	44739.9	45546	15314.6	36941.6	41010.7	61508	27101.2	39528.1	32973.4	48366.6	51526.7	33582.9	44769.1	33890.1	60273	27919.7
CNPY3	3425.27	6772.38	2649.71	4588.87	7242.47	6223.13	6803.16	3300.05	2919.28	3755.36	5015.19	4676.05	5364.45	3628.75	4078.35	8529.62	4418.55	5625.93	5833.08	7358.37	4585.17	3256.29	4626.64	2829.98	4630.12	4788.16	4891.12	6222.85	6241.41	3869.07	5129.77	1851.95	5332.95	4505.99	3844.67	2695.57	4746.89	2659.28	6159.03	5045.96	4292.92	5905.21	4240.13	9530.75	5718.18	3519.48	3486.32	4043.75	3709.21
CNPY4	1650.59	2888.05	634.57	1351.93	1902.49	2196.14	3167.47	1533.27	688.656	2516.13	916.723	1210.88	2743.87	1103.04	2105.1	1900.83	1092.17	814.93	882.47	1425.71	783.571	1839.51	2100.98	1204.49	4475.14	1734.52	662.609	1362.53	1147.34	1336.88	1975.93	892.122	737.843	1827.51	7225.34	233.285	1493.45	1422.99	3962.84	4094.78	1545.89	2484.42	1407.54	555.816	1115.04	1215.88	810.643	3276.4	688.507
CNRIP1	11612.2	34479.4	15089.1	20504.7	11361.1	35558.6	25052.6	16909.2	11779	12029.1	10320.9	38647.6	35011.5	19672.7	14976.2	16324.2	20546.4	9673.19	8322.42	21066.3	9055.97	17601.2	122441	13149.6	48593.8	14915.1	11745.4	53950.5	12066.1	15168.2	12364	24819.3	9932.97	7826.89	31011.7	6356.1	7379	8664.39	9234.59	120741	26193.4	48364.3	10508.8	10567.5	NA	NA	NA	NA	NA
COA3	7881.21	10701.6	6328.8	6281.66	9594.32	6972.46	11353.2	13084.7	7612.44	9597.13	11201.5	7651.5	6417.56	9750.61	10651.7	7612.29	8349.03	7583.07	4760.56	8833.22	6990.84	8215.48	9461.71	7296.82	9070.75	22586.7	5277.25	12968.7	7055.02	6152.19	8891.76	9503.16	5844.55	19274.4	12145.1	7691.09	5997.78	7793.6	5562.64	6371.5	7257.32	13258	12205.1	17433.2	8085.82	10475.5	24295.5	5717.16	11454.9
COA6	4484.62	3666.61	6954.74	3802.19	3708.27	3146.87	6105.18	6101.28	2506.82	9675.31	6992.59	3715.35	2733.55	2564.61	6333.5	4155.97	3246.84	3384.41	3731.23	4275.5	6447.52	3750.42	7575.55	3508.2	3418.3	5619.93	3132.46	4308.3	3248.04	3522.46	3829.61	4042.13	5142.74	7831.31	8123.59	3646.29	3623.59	6465.43	4902.19	5012.69	5831.16	7608.62	1826.1	10929	4656.97	4547.88	4526.21	3048	5264.08
COA7	19832.1	12989.4	16282	9726.17	14112.6	13350.8	19125.5	18449.8	7615.79	17566.8	23395.6	16548.5	8152.24	7566.78	11638.3	12055.3	28670.7	12814	14373.9	13051.5	17252.1	14506.5	13693.9	15013.2	12201.3	19495.2	17074.6	13821.7	15547.9	6760.16	11661.1	13911.1	16631.2	24441.2	21492.3	23562.9	9383.07	11209.3	13111.4	22780.1	15687.3	14093	5272.79	30865.6	9139.01	16472.2	11137.6	13272.5	25011.6
COASY	5746.69	8120.63	7431.96	8857.39	11020.5	6081.03	7224.6	15371.4	8235.59	13474.9	9667.13	7171.53	9253.85	9321.92	9461.11	5538.46	6128.06	6590.9	5949.45	6025.95	5826.05	16903.4	11840	13099.2	9422.88	7958	7126.52	6332.14	10576.2	7899.42	15815.9	8839.61	10801.3	7557.87	7068.88	7397.29	4405.13	14362.9	18442.3	5180.78	6948.23	5723.66	7642.92	13514.2	5791.61	6942.35	19667.3	8646.66	4511.04
COBLL1	4012.62	3440.25	4095.45	6472.69	13869.1	1820.43	2340.09	2713.34	2409.18	10956.3	9341.81	2374.61	6800.02	2874.65	2719.45	2785.86	2044.88	4666.35	3156.35	5314.47	4865.72	2123.37	3918.86	2274.75	3789.01	4703.51	3912.49	3038.8	18760.3	15230.7	7108.61	2360.81	10569.2	10670.6	6812.98	8195.36	9152.54	7077.08	3641.65	12250.4	4880.74	5157.45	15547.1	8398.42	3474.02	3820.15	7383.5	4529.11	7191.6
COG6	10792	11531	12395.5	13820.4	10335.7	8738.11	9696.68	14823	9535.17	10274.9	16131.1	11575.1	13289.1	9572.23	12797.3	11124.2	7840.46	9552.97	8230.81	20999	16756	10538.5	11402	8268.4	9976.08	7530.22	11033.6	8846.67	13303.6	11564.4	19474.3	9176.84	10733.5	8464.67	11872	8766.91	9005.34	11980.6	16939.9	10331.5	8249.77	9870.02	14228.6	9214.75	7158.19	8957.21	15603.9	20911.7	7798.26
COG7	9516.78	10082.1	12364.4	12191.6	7824.68	8374.68	8900.32	11395.5	10164	9180.15	14340.7	8332.38	10925	14929.7	11371.2	10056	5500.03	8726.67	7898.6	8463.48	16685.5	11845.4	10533	9900.05	8763.15	8685.56	9815.91	6932.83	11384.3	9532.54	19443.6	9192.58	11726.1	6067.65	10622.5	7474.79	6612.28	10792.5	15362.6	7756.77	8748.99	8935.31	14944.4	7711.75	8594.42	10024.1	15274.3	8568.39	11972.6
COG8	1979.13	2496.99	2190.82	1986.91	1614.21	1758.32	1669.11	2039.65	1803.77	1754.38	3053.85	1905.26	2733.64	1713.76	2624.1	1650.68	1420.92	1774.52	1405.93	1516.22	3601.16	2495.79	2179.4	1874.23	1805.38	1496.06	1948.24	1368.34	2083.86	1748.57	3749.79	1812.51	1797.87	1348.12	1965.2	1719.62	1532.33	2179.41	2401.15	1889.79	1647.49	1729.16	2498.98	2023.14	1520.63	1758.38	3075.64	2397.98	1549.69
COIL	1881.16	1660.79	1180.8	1566.63	3103.33	1431.02	2921.27	3076.41	1486.5	4328.62	1794.48	2283.6	1179.02	1854.21	1992.25	2022	2477.2	1264.24	2734.44	1978.09	2952.03	1727.32	2022.23	1658.17	1502.04	2724.61	2337.82	3172.99	1189.69	1339.79	2200.87	1343.1	1595.25	2702.92	2563.27	1723.82	2379.6	1786.68	1505.08	2461.18	4431.97	1606.12	1335.86	1874.58	1829.12	3450.81	2392.76	988.154	1657.62
COL18A1	224.978	213.901	213.065	1263.92	3476.37	1606.54	798.859	247.73	923.43	925.011	599.277	400.971	591.417	1119.85	1330.21	665.912	426.836	367.539	636.191	713.441	433.926	465.346	1656.41	545.618	365.729	760.923	675.669	827.509	635.169	380.151	202.63	216.63	168.571	3534.25	708.077	876.738	504.573	1963.85	188.066	361.022	468.168	503.747	4504.82	198.031	937.004	378.101	273.605	1150.68	268.879
COL1A1	6439.47	6573.88	6450.08	6818.75	7145.74	51683.9	13011.6	5459.72	6777.08	29808.9	5657.51	8111.39	7408.17	6803.73	8365.21	5995.61	20898.1	22877.1	7760.45	11298.2	8022.35	10223.7	5719.7	5474.86	7467.14	6234.71	13289.2	9489.09	7479.48	6380.75	29558.9	10641.8	6257.25	4881.86	5716.23	4470.09	10214	6442.77	46296.4	10096.5	4657.97	7184.49	5618.5	11176.6	6635.66	8409.78	5269.82	53094.9	3755.08
COL1A2	3337.95	3145.54	3957.73	4041.66	5167.56	41616.5	6721.93	5161.86	4105.15	2769.87	2354	5178.41	21082	3148.7	17470	3086.41	3450.69	7739.57	4502.88	11865.8	5706.22	5223.21	4681.08	3695.51	3812.86	3969.55	4773.85	3907.74	3771.02	3457.29	28318.9	8962.98	2917.65	4034.01	3401.12	2522.77	4651.34	6558.38	14601.8	7515.31	2999.21	3827.6	2506.33	7514.07	4151.59	4140.43	4069.43	36823.7	1804.61
COL4A1	87.1007	449.161	104.787	2254.99	646.909	871.19	193.494	494.892	136.744	167.363	133.164	357.41	769.816	1144.16	1772.1	157.078	242.69	130.938	201.076	368.723	139.496	1177.69	1868.31	160.129	233.51	379.842	90.8502	6209.93	82.4393	115.562	62.7184	82.043	105.885	2191.14	2715.31	251.931	5189.52	54.6647	1871.79	638.855	164.504	166.528	844.813	89.4	561.974	107.027	146.926	1086.43	172.328
COL4A2	1232.9	3999.16	1227.13	13590	7919.17	6185.9	2557.11	1629.5	3660.21	1661.91	1614.11	3595.89	10572.1	6726.76	11371.9	1920.45	2773.37	1938.14	3477.48	4003.91	1146.99	8114.43	13522.4	1241.06	2650.66	5297.44	1150.46	1289.07	2253.8	1715.57	4719.74	2225.58	1669.44	17491.2	15407.5	1188.68	32635.6	824.918	998.104	11748.4	1140.55	2490.07	10891.5	2767.76	4103.69	1605.07	1810.22	9098.52	1437.73
COL6A2	2216.57	3148.34	2259.99	8523.3	5690.24	48477.2	3613.95	2870.58	2611.71	1681.33	2046.02	6848.48	4690.66	6063.61	14542.3	3346.03	23801.7	3320.91	8159.6	4118.94	2703.18	4343.44	3941.61	4226.32	27414.1	2876.28	5447.63	15327.6	2630.68	2951.7	5230.35	5034.59	2809.22	3512.04	7464.1	2258.98	8364.1	3020.03	5951.47	5209.64	10187.9	4234.36	3483.26	2381.22	7748.49	5000.85	5960.73	12989.8	3915.72
COLEC12	4481.2	6818.65	5964.08	4146.86	7114.21	18356.7	10690.4	5515.25	4965.92	NA	NA	NA	NA	NA	NA	NA	NA	NA	NA	NA	NA	NA	NA	NA	NA	NA	NA	NA	NA	NA	NA	NA	NA	NA	NA	NA	NA	NA	NA	NA	NA	NA	NA	NA	NA	NA	NA	NA	NA
COLGALT1	28170.7	32792.6	19099.6	65049.8	24290.4	40059.4	32922.9	27850.2	26017.8	26227.4	37506.5	38489.7	29045	26482.6	56197.8	19485.6	34761.5	30416.6	50212.5	38618.9	20852.9	42480.2	35975	19180.7	26235.7	26315.8	24456.6	68897.5	23852.5	30486.2	26021.4	26213.3	28563.6	31613.9	28833.6	19961.2	49529.3	25205.3	43725.8	29955.2	21541.6	56447.5	33650.4	19911.2	21882.2	24580.3	16718.8	58848.9	18828.3
COMMD10	5544.4	7057.05	4605.94	3781.17	4588.51	4926.41	3997.56	5761.3	5025.32	3421.3	4108.53	5259.94	7024.56	5203.63	6479.11	4247.05	4890.83	5915.02	4628.8	5546.51	4384.21	5100.68	5693.06	3817.22	6488.76	4370.09	4726.54	4207.24	4550.75	4893.13	8921.83	5573.62	3914.76	3409.19	4787.01	3762.91	2655.1	4609.71	6377.26	5451.55	5034.36	7309.64	8010.17	3198.22	4893.46	2537.35	4307.64	4986.59	9374.13
COMMD3	2547.19	2744.82	1851.09	2449.49	2837.42	3183.58	2276.52	2321.79	2159.6	2282.27	2001.47	2364.31	2132.04	2181.56	2176.06	2994.38	2901.34	3299.21	2104.32	2777.76	2043.01	2478.6	2409.19	2251.52	2585.78	2398.63	2061.89	2063.34	2229.21	3881.37	3851.21	2205.39	1838.23	2426.22	2245.24	1763.9	1153.33	2483.07	2948.11	3733.84	2936.27	2908.48	4044.56	1455.23	3557.63	1781.51	1811.84	2036.79	3203.65
COMMD4	5765.36	7415.74	5254.64	7382.38	8702.87	8023.15	6935	7907.69	5413.71	5873.83	4740.39	6790.95	8260.12	6969.69	7280.5	6943.01	8388.21	9519.78	4402.31	7753.52	4608.11	7290.36	7738.58	5494.82	11737.9	6402.96	5423.9	6339.02	5348.04	8322.41	8524.26	8254.38	6667.67	4331.01	7165.5	5832.67	4035.44	7757.84	6900.62	6827.48	9296.64	8362.27	9151.41	4790.53	10034.4	7029.52	5909.56	7917.8	5935.66
COMMD5	1777.75	2575.43	1307.6	1131.47	1363.08	1811.82	1096.26	1928.71	1445.45	1264.03	1373.51	1393.2	2144.46	1466.03	1730.22	1481.59	1587.37	1743.59	1314.89	1595.23	1323.7	1509.96	1874.92	1153.43	1666.53	1513.65	1074.02	1294.18	1390.9	1468.28	2948.24	1813.4	1176.58	1230.49	1756.34	1227.55	717.956	1159.67	1877.1	1472.18	1473.5	2183.12	2458.04	1336.52	1438.32	1054.67	1939.19	1549.3	1402.81
COMMD6	2057.87	2993.21	1633.87	2897.07	2619.38	4426.97	2635.83	2778.54	1529.19	1389.11	2142.71	2555.9	3176.41	2167.19	2875.78	2131.71	3412.74	3415.4	1593.58	3077.52	1631.76	2177.44	3080.45	1934.72	4791.74	1735.8	2273.35	2121.56	1873.36	3277.87	2767.56	2250.97	2209.1	1835.32	3329.95	1660.24	790.684	1796.95	3304.69	5625.06	2570.03	3314.07	2899.71	2131.01	2971.59	1431	1585.47	2760.22	2710.14
COMMD7	2034.28	2414.33	1359.95	1743.97	1534.85	1855	1105.84	2178.93	1520.28	1235.51	1534.38	1667.56	1904.04	1809.14	2178.77	1487.35	1534.18	1970.14	2082.94	1879.75	1402.59	1570.01	1592.51	1379.28	2301.43	1368.74	1099.96	1338.86	1902.36	1397.84	2847.73	1895.08	1112.37	1551.49	2095.14	1400.01	992.053	1665.49	1522.66	1035.65	1937.2	2571.34	2798.1	1381.79	2170.83	1062.29	1334.51	2801.45	1243.59
COMMD8	835.537	1800.82	1191.44	1756.46	1788.44	1927.53	1384.93	1722.23	1210.24	1224.98	919.852	1609.69	1597.8	1471.37	1557.71	1375.69	2024.17	1866.53	1090.57	1636.59	1144.82	1484.39	1561.51	1470.15	2280.07	1150.53	1354.6	1249.77	1250.42	1913.69	1665.58	1502.97	1434.25	1146.6	1625.31	1379.35	555.514	1425.03	1575.69	2229.8	1831.26	1945.91	2117.27	797.319	1903.33	819.799	1096.68	1252.02	1890.75
COMMD9	2686.28	2609.43	1539.93	2150.03	1757.18	2034.21	1527.47	2497.18	2283.27	1991.66	1691.81	1999.33	2350.45	2436.31	2315.44	1690.73	2411.54	2755.83	2468.58	2328.91	1384.34	1910.81	1896.27	1958.65	3137.88	1732.98	1140.52	2023.38	2766	2056.86	2838.26	2169.26	1158.12	2034.72	3497.25	1386.93	682.734	1885.51	2275.15	2156.92	2077.52	3984.12	3528.67	1543.7	2687.59	1657.22	1796.03	2260.28	1989.08
COMT	14974.7	10817.1	29854.6	9517.97	4462.03	4703.78	5778.15	7111.52	8988.77	11169.8	11224.3	7631.29	11604.6	7277.11	19365.3	11298.5	4448.17	8285.04	7702.15	6483.69	21912.1	7676.64	8111.71	7491.36	9021.04	5822.85	5319.99	10007.9	17744.1	48951.2	13045.5	4334.31	7208.94	5116.24	3856.7	6340.42	6228.79	5539.2	10243.7	5968.54	8098.19	31217.6	17154.2	6718.41	5147.92	20712.4	6379.48	7755.42	8326.94
COPA	51805.5	44224.6	64025.2	75553.8	47182.6	51556.4	35957.4	49355.3	56157.2	63053	57499.8	50853.1	54138.5	51249.1	58222.6	47674.6	36006.8	50447.9	46835.9	37187.4	72336.9	70178.5	49025.1	54262.4	49742	38880.2	59231.1	40201.3	54033.3	71951.7	72271	53135.8	58781.1	32886.9	34097	36085.3	40885.3	77002.3	77819.1	29457	44310.6	44509	82814.7	48857.5	49334.7	39833.6	85300.6	71072.2	55387.2
COPB1	41621	34717.7	54209.9	64496.2	37074.2	44554.2	28294.5	34642.4	45035.4	52243.1	46114.8	40587.4	44629	37478.3	39753.2	40228.5	29916	36946.1	49847.2	28635.9	45014.7	48126.4	42245.1	41893.5	43873.5	33817	43881.5	35365.8	51552.7	61504.5	52737.6	37980.8	41177.5	25381.9	29464.7	28418.8	26469	67381	66687.9	26607.4	36721.2	32628	66034.6	37488.6	37682.6	29760	60398.2	53115.6	46385.5
COPB2	43656.9	36136.2	53911.6	60939	38666.5	45785.4	31494	37787.1	50382.3	51833.7	48869.4	39479.2	48326.7	43060	45124.4	45988.7	29578.2	39806.4	38827.3	31476	65031.8	48117.7	42516.6	43975.3	44159.1	40509.7	46459.8	29491.5	48025.8	73688.3	56862.7	40638	44176.5	28314.7	31894	28098.1	34702.2	64075.2	60904.3	30578.9	37963.5	35430.3	66590.9	38228.6	38876.4	30495.9	57962.1	59177.2	50074.6
COPE	36437.2	29625.9	45598.6	48759.3	27461.5	38166.2	28531.8	30522.6	39919.8	40888.8	38447	31270.1	38782.5	30333.3	36869	37422.8	34622.6	32626.1	29642.7	31330.2	38876.9	36707.2	41426.5	33146.3	38685.3	35095.5	34486.5	26978	44294.2	63882.3	37737.3	27880.1	30595.9	27755.6	34754.8	21206.8	22832.3	51534.4	43208.9	41469.6	29251.8	31946.7	49304.8	35077.3	32424.2	25262	36808.8	38662.6	38948.4
COPG1	33047.1	28591.3	46211.8	60669.2	23980.4	40321.4	26113.5	31395.2	44830.4	46954.7	43486.4	34030	37034.8	33994	34917.8	34771.3	26237.9	33395.7	38013	24680.2	54610.4	37596.1	36451.1	36202.8	32451.9	30385.3	37714.2	33782.5	40287.7	53564.8	41177	36081.8	39526.4	24094.1	25066.7	22629.4	21791	55367.6	52294	23113.3	27548.6	31098.4	61693.9	37242.2	26875	29559.8	55661.2	52388.4	43065.9
COPG2	10039.9	9118.1	9412.65	4026.04	12994.5	6118.47	5557.27	6412.81	5497.39	6935.27	4681.13	7533.33	10717.1	7404.13	8662.53	7429.43	5795.35	4936.54	10567.4	4344.32	8053.24	10295.9	7821.6	6938.1	11596.4	3836.62	8831.06	6775.17	9683.85	9066.63	11307.7	6170.2	5312.44	3438.55	5950.88	3740.58	6494.65	5260.09	13266.6	6372.3	10203.6	5313.83	8368.69	6181.99	14612.9	5626.47	5912.95	8411.52	4585.16
COPRS	362.343	525.369	371.474	465.226	430.058	741.402	545.519	831.114	491.902	NA	NA	NA	NA	NA	NA	NA	NA	677.497	656.111	331.006	367.833	446.405	869.715	409.497	800.606	473.406	446.313	619.426	540.942	248.798	593.312	721.753	361.784	450.084	1006.09	604.446	149.01	426.837	486.006	1742.23	537.306	682.424	560.954	255.265	NA	NA	NA	NA	NA
COPS2	13852.8	17308.1	15291.2	16686.3	13919.6	15290.4	13853.2	17182.9	15861.3	13546.9	14583	16468.4	20490.7	13134.7	16560.6	15420.7	11870.2	14044.9	13289.2	16506.3	15620.4	17505.9	16930.5	18614.3	16341.2	12724.3	18511.3	11464.7	16475.7	15009.8	19434.5	22696.7	12285.6	9207.38	16262.3	31873.4	8726.67	15618.2	24631	13293.2	18939.2	13111.7	15475.1	7399.55	19351.7	13869.3	14967.9	14214.9	13582.4
COPS3	14301.8	15722.8	13874	15110.6	13242.3	14766.5	13231.6	14262.6	16379.1	12063.9	12072.8	14861.8	17064	11937.9	17677.4	14201.4	12550.4	13966.9	13012.5	13769.6	14752.1	17280.6	16098.4	17647.8	17400.3	9676.83	17864.7	15711.3	14171.9	12715.5	17226.9	21109.3	11514.7	8113.21	15351.3	26563.6	8283.01	13612.2	23690	13222.1	18179.8	11468.7	14467.2	8885.08	18522	12897.5	12714.5	15330.6	10202.7
COPS4	19321.6	21523.5	20784.3	19446.1	18887.8	22568.1	23259.9	17732.5	18879	15328.5	19179.4	21493.7	25704	18695.7	20684.3	21666.9	19248.9	20245.7	18948.9	22459.4	20732.2	16866.2	23862.2	24631.9	21838.1	16125.9	22108.1	13839.4	25463.2	24189.4	22769.9	28236.8	13989.5	13527.9	24879.2	29330.6	12137.8	18715.3	32718.7	27283.4	23545.1	15672.2	18895.2	11714.6	26133.5	16332.2	16428.4	19909.4	15679.4
COPS5	11252.8	13307.6	11208.1	12240.4	10171.2	12248	10855.3	9420.94	10850.7	9040.8	12028.6	12726.2	14617.9	9622.8	11254.6	12316.4	8826.81	12049.7	10256.9	11484.7	9870.64	11069.6	13531.3	12499	11611.2	8911.04	13379	7417.82	13367.8	12759	13286.3	14859.8	8831.76	6958.15	11883.5	13808.3	6249.73	10854.8	19363.6	12080.2	14830.3	7469.57	10628.1	5873.6	12707.3	9354.3	10200	9756.29	12006.6
COPS6	11006.6	12600.6	11415.7	10876.8	11017.8	11970.7	11584.6	10761.4	9770.55	9276.05	10602.9	12135	14973.6	10505.5	11967.8	10782.8	9784.18	10607.9	9774.14	12102.8	11522.7	10179.4	12298.4	13623.4	12564	8980.69	13507.6	8810.76	12200.6	10947.6	12452.4	15067.4	9129.75	7610.51	11183.2	17850	6640.99	10179.4	18457.2	12311.3	12988	9260.72	10983	6208.1	15653.7	10301.8	10154.2	13642.9	6258.21
COPS7A	5840.94	4319.96	7927.66	5533.05	4614.92	5571.21	6034.82	4657.62	3339.57	3176.72	3937.57	6168.7	8061.98	5075.15	6124.6	5102.17	3733.27	4992.36	4826.89	4997.94	5199.88	5070.36	6319.9	5418.23	5018.55	4560.04	6791.01	4478.98	4285.27	4382.67	6650.65	10042	3531.33	2543.69	5604.77	7169.77	5310.23	5162.75	6641.84	4589.38	8848.57	3924.77	4964.03	2122.53	4666.86	5247.43	4564.86	6465.76	3547.57
COPS7B	3822.42	7102.22	3022.46	4596.06	5222.31	5064.43	4660.74	4354.41	5567.84	3986.46	5251.93	4819.14	4036.85	3819.19	4708.54	4897.81	4942.52	5173.17	4898.97	6053.62	3378.19	4677.63	3826.79	5201.59	5528.26	4322.25	4693.64	3893	6397.84	5328.7	5358.86	4847.42	3892.13	3666.87	4667.48	6367.19	2423.15	5252.58	8234.97	5886.03	4393.2	4550.98	4849.53	3746.85	6171.66	2836.91	5430.39	3654.02	4831.36
COPS8	12974.5	9316.01	11913.9	7940.47	7502.88	8669.91	10715.9	8495.38	14860.9	7350.56	8698.49	9124.46	11661.9	8587.61	13970	10213.4	9205.22	9442.18	8064.47	10971.2	8008.67	9711.53	10991.8	11984.9	14789.8	8052.12	11296.3	7977.54	12746.6	10764.4	9789.75	12437.1	7386.8	7291.99	12046.8	16808.6	5439.96	8956.97	13938.5	13533.7	11350.4	7779.98	9722.6	6246.63	13205.5	8784.29	6419.49	8425.32	10019.5
COPZ1	29411.7	20836.6	33176.3	50795.7	33735.2	25201	19243.1	30875.5	30026.1	34293.6	28083.3	26980.4	31782.1	28110	24163.2	29250	23145.7	27627.5	28862	19672.4	34668.6	29756.3	29773	28826.3	29218.4	25705	28960.1	21257	32445.2	44547.4	35346.3	25839.4	28385.1	15303.6	23075	19431.5	18370.4	43941.1	45167.9	20700.9	26615.9	20224.2	52388.6	25018.3	27584.8	19427.8	41056.6	29066.5	45665
COQ6	20065.1	29659.8	67057.2	14458.7	31207.6	21430.7	27588.3	19793	20791.7	23269.9	33982.6	17510.6	26157	23456.9	25805.4	33692.6	23538	25953	23842.5	22593	35839.8	26314.2	21699.5	29102.9	17072.2	34150.9	25130.1	20209	24601.8	10301.3	40672.8	24243.8	27073.4	43343.8	31941.5	20013.9	23138.8	16963.6	27010	30026.2	29017.5	27660.5	21524.2	56250	23018.6	20567.9	43487.1	13497.8	26341.7
COQ8B	2977.61	2459.08	2472.89	1793.46	3205.78	1761.67	3007.52	2621.67	1673.58	2431.18	3096.77	2779.34	3460.47	3320.88	3432.69	2788.84	1194.97	1871.97	2816.22	1904.31	3042.26	2769.1	2474.58	2272.45	2365.67	1949.74	2725.87	3357.48	2235.35	1435.01	2731.12	2521.01	1729.57	2664.86	2785.24	1586.41	2285.12	879.528	2424.63	1879	4427.44	5061.27	3053.91	3120.8	4217.83	3558.16	2527.89	1936.76	1947.3
COQ9	1631.51	1566.38	2908.26	540.873	1318.57	637.762	1361.66	1402.29	1721.34	1403.89	1779.45	869.757	1306.49	1213.32	1376.08	1519.88	1197.76	1490.38	1308.71	1007.27	1482.02	1015.67	1156.84	1591.37	913.585	1874.12	1165.17	925.823	1260.95	815.944	1898.67	1113.14	934.412	2416.86	1904.37	806.751	962.566	651.488	1287.11	2739.41	969.76	1158.17	1386.12	4129.55	743.441	850.166	2752.9	738.717	2498
CORO1A	8546.39	4248.78	17865.7	3633.19	4026.58	3956.45	7170.03	3788.3	4480.67	5050.84	7385.41	3382.92	4336.24	3400.76	4980.88	10863.1	4394.37	2687.65	7024.67	4857.52	9291.7	5736.14	3341.75	6026.48	8234.69	3066.92	3825.62	2549.8	8146.96	14912.3	4357.84	7365.55	4877.5	2604.26	4171.18	17053.6	1823.82	4172.02	6190.91	7620.5	4331.61	2291.89	2470.11	12374.1	5297.7	4349.16	15853.6	4096.49	14394.2
CORO1B	98981.8	35682.6	68733.6	51808.1	35533.1	37835.2	25101.6	33047.9	26789	72317.3	21681.4	40592.8	45649.4	28465.1	37546.2	62488.5	43186.1	72357.5	39388.5	39237.3	60761.7	28570.5	34836.7	39921.2	79726.6	21611.6	27971.7	32495.6	71248.6	45061.6	80445.4	30075.5	39584.9	39243.9	39228.2	25529.5	40571	112259	53534.8	19138.4	44742.1	22856.3	37493.5	67304.2	42880.3	39939.6	61051.2	45286	37136.7
CORO1C	13989.5	28262.8	7798.66	52756.7	22889.3	34778.5	24370.3	28890.1	58321.1	25343	21447.7	52096.2	30494	46612.5	23963.5	12231	27271.4	37445.8	29680.3	36230.4	10979.2	15570.1	23749.3	26050.2	53625.7	24426.3	15013.4	53271.7	19213.3	19413.4	13517	59160.3	31056.3	20676.4	32775	33697.1	37987.9	28650.2	15277.8	18056.7	26706	47154.9	21761.3	21479	22108.9	59202.3	14334	25753.8	21425.8
CORO7	170.042	206.109	145.099	318.827	194.982	283.409	165.593	473.445	538.239	202.259	228.706	341.886	308.462	419.743	202.668	230.163	161.018	634.396	526.007	301.42	628.115	523.193	661.535	649.955	412.37	529.27	128.221	168.153	266.484	145.139	268.117	360.075	429.902	253.965	283.594	117.874	133.998	193.933	316.718	491.598	233.107	254.365	335.93	386.536	218.938	187.779	774.286	173.558	468.45
COTL1	50450.1	63416.5	17640.5	57523.8	60577.8	59760.3	45385.2	28604.5	280613	12706.1	19889.8	112273	109190	44948.4	51192.4	34276.9	142099	146017	165832	54619.3	17036.6	76837.3	106348	28541.6	52199.4	13761	145212	108109	72804.2	72973.8	20158.8	99811.1	28623.4	12807.3	36864.7	60578.1	44052.7	24284.6	23502	41285.3	127208	60686.9	95910.7	66137.5	25088.9	46339.1	26803	98641.1	48861.7
COX15	488.426	682.89	763.446	885.059	823.607	851.782	1055.9	797.276	1505.37	902.856	401.56	1070.68	588.951	886.617	877.982	1420.24	756.117	659.344	712.036	1450.38	852.128	959.502	769.131	986.377	596.757	548.01	1076.37	826.35	682.624	949.496	990.943	784.886	1497.03	599.606	620.271	473.264	974.834	520.651	1832.9	364.386	1382.51	818.824	1067.85	908.306	880.141	976.836	1385.18	655.891	882.101
COX17	6232.05	8831.37	6731.3	3945.41	5315.95	7237.02	5797.89	10752.1	3815.94	12718.6	4801.72	5693.79	5477.83	4709.2	5877.21	21659.1	3984.73	5713.28	5906.52	7327.42	3676.23	6533.66	8049.12	3536.45	11072.2	6824.87	5795.27	6802.1	7172.04	7741.3	8895.88	4593.86	4487.55	3723.91	20280.4	6009.81	12148.7	4447.01	2140.28	11065.1	5863.3	23849.7	2182.6	8024.48	7431.88	8902.29	5916.18	2835.12	21160.8
COX20	10422.5	11394.8	7671.85	8443	6701.72	8878.69	10381	10881.6	7367.43	8726.99	10946.7	7337.19	10877.3	11605.5	10777.8	10198.2	7512.39	10117.7	9179.03	8071.04	14101.2	8260.75	7140.7	9052.15	7546.12	12137.8	8908.48	14659.7	6383.04	6365.31	8420.19	8593.49	12930.3	8463.58	6474.81	6583.07	12782	8574.68	9349.43	4163.66	15819	11819.4	7748	14570	8659.67	8197.79	11356.9	5466.39	15815.9
COX4I1	67316.1	61022.1	56767.6	52774.6	66777.8	43516.8	71751.2	62430.7	50567.2	61955.1	69178	53720.9	57906.2	53960.7	60330.6	66587.7	45456.1	51715.7	61693.2	48692.2	159378	47177.6	51204.9	48953.5	38632.6	74631.1	73224.9	44962.2	50442.8	44139.7	58150.4	60952.1	53048.6	86869.1	67956.1	57186.7	64847.3	61493.3	60655.6	47767.6	69501.2	52400.5	38046.5	96336	45736.1	60342.2	129539	40458.7	88355.1
COX5A	58442.9	37918.2	41115.1	33406.6	44636.5	31822.7	54316.2	49494.5	17304.8	42500.5	44531.2	33565.2	40328.1	35278.9	37289.1	56457.5	29184.4	39795.9	45334.8	41897	65580.1	26734.2	39541.7	29125	26656.7	67575.1	40907.6	22996.5	37244.7	37987.9	37408.4	36313.4	29662	58691.7	69959.9	35111.2	45796.2	33181.4	26068.9	45675.3	45106.7	36795.3	20298.7	105738	26944.9	34371.2	76231.7	22228.5	85241.8
COX5B	44930.3	38841.1	30571.8	32319.1	46212.6	29339.6	55715	45832.8	25081.4	35072.8	46853.5	33745.6	38931.9	29374.6	41796.4	51728.3	31838.3	36400.7	26480.5	47661	69270.2	23074.3	33940.1	32769	26851	70004.4	36827.5	34290.6	35102	33344.9	33913	30312	23729.8	68258	75460	34285.7	38441.8	33985.9	28572.9	38832	40279	41609	22925.7	108083	24963.8	37504.6	61014.5	18606.6	75600.1
COX6B1	22171.1	16068.9	14400.1	13228.1	18127.3	13523.9	17500.3	17131.8	7885.31	18304.7	16094.4	13515.9	13631.8	11084.6	16727.1	16804.1	12489.6	14031.9	12745	16145.3	17512.7	11931.4	14846.1	10746.5	13655	18568.3	16975.3	8714.3	16208.7	14766	16563.7	12298.7	9462.17	26024	32817.3	11617.4	17364.1	10103.6	10177.5	16257.8	18400.2	15856	8816.47	44771.3	8074.56	8151.26	29934.4	8979.84	18096.9
COX6C	24128.3	16203	12744.9	12277	29321.3	10182.2	12601.7	22574.3	11714.6	21626.1	14946	14445.9	22426.9	12970.1	22282.2	18623.8	8807.83	15175.9	13846.9	10572.4	55565.9	16787.7	13551.7	18833.5	13766.9	13185.2	23048.2	12403.7	11391.9	9892.75	24571.5	23707.6	15045.8	22126.1	17366.4	19438.6	27321.7	18654.6	15944.1	7174.69	26458.3	14507.5	9748.61	25301	11414.7	19135.9	50956.8	10117	24790.7
COX7A2	38472.7	26023.3	25050.9	23860.8	35127.4	24504.4	33490	25956.6	22747.3	30804.4	40330.9	24826.1	33382.1	19987.9	31046.9	30833.6	21342.4	24388.9	18397.8	28134.6	49756.6	21015	28061.4	24974.3	22592.7	46837	39762.4	14450.9	26061.6	21416.4	26977.1	23912.3	20593.5	56149.9	41313.3	26207.9	24618.9	24434.8	26357.4	27951	28583.3	25156.9	12951.1	73779.7	12714.7	19039.1	66093.3	24160.4	36797.6
COX7A2L	2241.76	4052.74	3223.16	2294.04	3223.97	2222.84	3239.11	2108.5	3163.59	2394.44	3373.5	4169.88	2486.66	3265.63	3910.91	3109.48	1658.31	2765.96	3593.47	3209.01	4983.33	2315.83	2756.55	1824.63	2171.26	3046.98	2715.24	2804.06	2474.77	2277.66	4616.04	2539.26	2569.61	3487.69	2589.5	1568.34	3673.82	1894.54	3027.51	2741.29	3394.46	2937.18	1537.06	4614.28	1775.76	2400.18	4893.63	1274.06	5029.03
COX7C	19225.7	17004.7	10331.2	10693.6	22729.5	8613.24	14059.1	17120.8	10293.9	16609.6	18491.1	16017.8	13686.6	11205.3	12704.2	14268.3	9470.35	12556.6	7699.6	10581.5	34711.8	12868.8	12952.5	13479.9	9913.87	23896.1	19767	8859.9	12417.3	7726.81	15569.9	14571	10968	20971.4	19177.1	14194	16428	11347.5	12847.1	13373.6	14924.3	13413.3	6068.88	32395	10510.6	19426.3	19869.8	7623.42	35585.8
CPA4	962.716	498.675	828.747	723.749	765.214	1462.42	1294.57	461.357	742.725	300.524	306.573	1164.29	342.274	456.65	2286.41	676.764	457.158	381.097	717.952	1899.35	376.019	1190.39	586.887	462.014	3068.04	538.077	729.3	26318	430.486	1943.83	361.548	381.6	346.035	406.216	463.65	NA	NA	NA	NA	NA	NA	NA	NA	NA	198.75	443.045	388.769	1575.14	520.594
CPD	9606.78	10550.6	15803.6	16184.4	19212	7872.59	14527.5	7948.38	8834.32	25848.6	10622.9	10839.9	13058	17545.8	14247	9025.38	7428.9	11458	16256.2	9047.56	6686.57	13546	9602.24	13475.2	11694.3	15224.1	11679.8	14598.1	12656.3	10850.1	8259.75	7530.82	10000.9	22863.2	12398.4	9295.88	7824.67	24750.5	8490.6	10084.9	9386.33	17294.5	20018.1	9241.32	17732.9	12820	6850.8	6664.2	8679.01
CPNE1	32896.8	40697.4	28810.3	44356.6	19906.4	46232.8	20326.4	41058.5	37680.4	36194.1	61933.5	24003.8	51605.5	32452.3	16006.9	27108.8	27832.1	40817.2	41556.9	37422.5	18091.6	20675.1	29675	39828.8	64814.9	29791.6	28218.9	47268.4	55966	29994.8	17146.5	34911.2	30360.3	45983.7	32536.6	15660.6	19398	52536	42436.6	32258.9	22094.1	33072.6	45705.5	61914.8	21070.9	45089.6	37372	43257.1	23425.8
CPNE3	22544.8	37495.2	76561.3	22537.5	30873.1	23402.7	15929.6	23172.5	15290.3	13264.4	18300.4	32416.3	31573.4	33028.2	30134.8	26101.2	14146	56730.4	42292.8	18964.2	30396.4	33063.9	33666.7	26896.4	13393	12156.7	58421.6	13856.9	14584.4	24459.2	44679.8	56950.4	33169.9	10623.8	17537.3	41662.5	16633.1	27799.7	33706.7	23896.7	49857.1	21230	10106.6	22060.5	39031.5	21956.8	29896.5	22150.3	20045.3
CPOX	9962.16	43399.5	7391.58	6272.42	10228.8	18119.6	16133.9	16638.8	12397.1	12678.1	20077.7	8689.53	24517.6	14022.5	20612.6	10010.4	11428.4	14295.6	17853.3	8468.83	7701.25	14403.7	15762.4	13222.1	19102.7	13511.1	105699	13615.4	7367.72	10234.4	10094.6	15462.5	5655.28	7775.61	20466.5	8334.67	28757.3	20022	4080.01	18444.2	14903.3	21045.1	6794.66	13865.6	8246.49	11768.9	11950	5611.72	12398.2
CPPED1	1422.69	1721.74	4846.1	5049.55	1770.51	3610.51	1576.77	3351.83	9820.26	7593.59	10255.9	2979.94	3857.4	3725.96	2983.38	1716.03	701.971	2535.7	5575.22	4054.55	690.023	3712.66	966.456	4632.62	3939.42	6697.08	1365.94	4083.74	404.313	2162.9	8635.19	2500.26	4842.86	8350.81	3594.07	1951.41	1972.75	2459.5	2605.13	2428.46	1556.77	6346.31	7696.05	2763.23	1465	1774.48	8275.07	1645.67	3159.15
CPSF1	12109.4	10812.8	11097.9	10099.1	19519.9	12739.3	14656.2	14931.1	9962.42	16469.4	15236	11387.1	9964.93	11587.8	13506.1	11137.1	16647.8	14338	12664.5	13822.6	15964.1	13180.4	10112.8	13149.2	10545.4	12369.5	14228.2	11370.1	9694.54	9965.4	11069	19012.6	11725.5	23342.7	11944.4	19836.2	11548.3	16725.4	9674.86	13188.7	19708.3	13955.3	9194.73	9686.97	18932.5	15666.4	11881	10885.8	11699.1
CPSF2	6204.92	5326.68	6619.6	4440.14	9083.21	6367.43	9743.77	6795.2	4556.83	7535.43	6789.04	5618.75	5322.66	5687.28	6829.36	6366.13	9696.5	6669.53	5792.26	6581.81	7207.54	5582.77	5953.05	6874.69	6273.97	6986.31	5894.02	6204.7	5276.95	5441.21	5050.47	7872.84	6640.99	12307.7	6404.65	8269.79	6653.45	6735.04	6107.7	8441.47	8531.77	6228.44	4150.25	4262.38	8117.69	7078.93	6397.99	5340.98	5658.82
CPSF3	13462.4	9806.18	9518.97	10722.2	16570.6	12371.3	14610.7	15082.5	9810.84	12517.8	13330.8	10849.2	10699.9	12719.8	12690.9	10154.8	15043.4	14261.9	11938.6	10405.9	11129	13550.1	9675.14	14798.3	11406.9	11217.5	12230.9	11315.5	9982.35	11746.1	9209.73	13291.2	13639.1	20318.6	10601.8	17509.3	12604.1	12524.3	12717	15052	17836.1	12236.2	7536.72	7894.9	17384	14029.5	12798.7	9475.51	11774.5
CPSF6	23054.8	20208.7	21635.4	19151.6	24983.7	22965.5	34036.3	22407.1	16518.4	32644.7	25162.7	21167.9	18743.9	21914.4	21634.5	16753.1	30868.2	19897	22993.7	19580	28811	21077.4	22001.8	27799.1	21401.8	26446.7	21960.6	23469.7	22207.2	22481.9	15961.3	22841	16366.2	46751.7	25163.2	26830.4	22830	20865	19742.7	29046.6	32480.5	20798.6	15925.9	23973.2	22268.2	26905	14344	23022.2	31420.6
CPSF7	19573.7	10428.6	10775.4	10781.9	17630	13001.9	15205.2	13628.5	10689.6	18144.9	11879.5	8461.71	12447	15524.9	10547.5	18273.5	16261.5	12323.6	14467.9	14697.6	15614.4	12600.3	11404.4	15554	13030.9	13552	10547.9	12810.5	18681.6	10743	8414.35	15320.8	9324.53	22596.6	14928.5	19837.7	18337.9	15168.5	12279	18340.5	13812.5	6614.26	7843.16	16254	10116.4	12075.2	13953.9	11477.7	9388.27
CPT1A	2788.25	1038.29	9019.05	1272.08	2401.15	2438.49	3099.89	1633.84	2746.88	2859.18	1087.54	1730.45	3338.51	2475.36	2226.65	7166.93	1265.26	1902.15	1386.46	3766.64	7325.5	1527.16	914.475	3827.28	1062.53	4716.82	1975.28	2080.29	1680.27	2507.31	9303.11	1114.84	3003.42	6169.74	951.568	2336.07	2090.48	654.128	5017.41	870.675	3538.44	1699.49	2943.4	8274.92	2563.16	1882.77	4586.37	2624.81	2306.7
CPT2	24253	23051.4	24604.5	8097.48	22551.5	11399.3	27550.2	20694.1	10893.9	22168.1	20529.4	11934.9	15662.1	14502.3	17847.5	34264.2	13567.1	11280.4	12208.8	21400.3	44658	17878	17323.2	21050.4	11503.6	17869.8	13376.3	8201.69	18928.2	12474.9	21648.8	14664.5	21669.1	26236	30691.7	18915	38648	15115	15823.8	16101.8	12385.8	22933.9	10824.9	28418.9	19035.1	15888.4	27713	11683.3	19979
CRABP1	787641	392518	300368	286193	280779	290717	310987	346757	275133	286259	277581	316634	278609	310662	345689	1.10116e+06	295076	299243	196281	308275	3.0645e+06	223617	228757	377419	245926	336349	201653	220592	219210	226598	7.79578e+06	317999	214937	466689	499180	290214	385206	497475	234164	1.2241e+06	317519	251558	210054	326284	443988	313860	419574	294114	339345
CRABP2	80315.4	3465.9	2907.21	4343.17	5387.44	6677.33	6472.06	3616.42	4358.96	4688.86	4234.09	3812.16	5008.59	3965.57	4465.84	6964.89	9748.54	3555.73	4540.65	6006.58	75090.6	3494.84	4009.83	6396.09	3957.67	3532.7	16949.9	2548.78	40204.3	2215.99	26378.7	3967.38	2487.92	3078.75	3231.09	53715.3	2860.06	3589.49	49495.7	5435.42	3501.3	2298.72	2362.21	3971.88	3638.44	12741.3	2168.17	4640.04	2068.85
CREB1	2567.88	2446.51	2738.8	1948.07	3247.48	2990.26	3218.77	3567.32	2299.22	3335.56	2819.13	2310.88	2923.67	2865.59	2206.68	2715.23	4038.82	2618.05	3050.8	3436.98	3501.96	1942.72	2915.21	2980.26	2697.1	2683.77	2499.52	2475.27	2956.35	2638.1	2431.35	2669.15	2286	4474.28	3979.04	3583.26	2470.3	2049.21	2325.26	3684.25	2130.42	2486.77	1836.45	6579.48	3705.51	3626.12	2246.67	1526.67	2984.66
CREG1	3242.9	3697.04	3109.84	2707.59	3461.49	3013.61	2306.76	2412.76	2637.09	NA	NA	NA	NA	NA	NA	NA	NA	1696.7	3022.33	2375.93	5790.43	2287.42	3158.66	3385.63	1338.69	8586.87	1717.49	11776.7	2385.56	3485.88	3374.35	4399.62	1948.11	3131.4	1745.21	NA	NA	NA	NA	NA	NA	NA	NA	NA	3116.15	4397.77	2230.23	2514.47	3885.59
CRELD2	3587.45	3748.94	3539.43	3082.7	4013.52	3231.11	3525	3895.44	2087.78	5748.53	2979.78	4142.37	4593.75	2912.77	4164.03	3378.28	2124.63	2759.68	3823.9	1947.26	2420.26	2613.13	5855.76	2877.05	5884.26	3303	2966.47	2666.2	3504.22	4312.73	2630.28	2488.42	3196.9	2630.54	7400.64	1859.68	6098.62	3877.72	4784.5	3294.87	2374.47	8412.59	1932.06	2989.73	3926.99	5759.38	1224.57	4795.15	1326.49
CRIP2	8484.48	3299.38	53161.8	7003.48	10131.6	13312	12974.1	3638.27	5967.14	17655.9	7508.86	6901.73	36131.5	15100.9	5336.49	8902.44	4085.76	4679.32	4888.13	33593	60705.2	9634.8	14798.2	3055.85	7386.94	2486.75	6608.32	2263.21	52040	44798.3	44729.3	3612.15	4538.99	3657.96	2339.01	59355.4	2963.45	3134.73	10537	6552.14	17310.3	8913.68	27068.9	2226.93	6786.32	2991.89	2421.21	29590	2348.36
CRK	16576	11806.1	16818.3	19592.3	16591.5	16647.6	13258.5	11266.3	15325.6	19934.6	16176.2	20054.9	18630.7	10072.8	15717.1	12241.9	12360.5	14708.7	10306.8	11287.9	15926.4	16216.2	22299.2	15793.3	16387.9	17009	16600.4	12460.1	12389.7	31341	12326.9	12037.4	14417.2	14807	18197.3	6766.64	6289.27	20879.3	16365.9	23082.1	20003.3	11421.9	14383.7	32249.7	16834	9949.59	10840.1	23157.9	13387.3
CRKL	25460	42305.4	22500.3	26287	25753.6	27272.2	24208	28743.5	33213.2	41870.7	24958.9	21408	28063.6	21578.1	51125.1	42256.2	27048.7	31374.8	29294.3	19354.3	23477.5	20507.9	33957.2	39484.5	35199.5	27514.6	26013.3	15492.6	40748.4	83163	25185.9	25099.4	20987.2	33451.7	23463.1	17466.8	17834.5	44789.8	31845.8	35055.3	26018.7	24600.3	48854.5	22516.9	33436.4	32775.9	20631.9	30418.8	32430.3
CRMP1	2507.58	2097.87	1517.79	4007.03	2811.46	6161.13	3517.76	3044.96	3272.38	1347.9	3638.68	5617.6	5560.03	2629.99	2804.74	1832.95	2853.6	1711.3	1504.78	7265.14	1217.42	2552.13	3075.66	6004.63	12250.4	1458.87	2503.74	7031.81	2445.47	4015.8	1706.67	1481.57	2573.42	1748.84	5423.6	1649.05	1219.35	2439.79	5834.56	9937.36	1843.3	1483.02	5721.6	2403.54	10723	1107.05	2487.97	7062.18	2698.81
CRNKL1	6070.74	4655.11	10524.3	5117.2	7627.82	6992.83	7008.38	8300.24	4408.77	8887.13	8007.65	5317.94	4194.55	6419.9	6789.17	5365.77	8238.26	6673.39	5602.26	5453.51	7436.78	9106.28	5070.13	8807.11	5488.66	5764.72	5795.71	7470.56	4701.76	4951.12	6578.55	10100.9	6601.74	7166.43	7941.84	8555.51	7899.98	7338.25	8248.85	6080.77	7441.22	6235.83	3970.76	5061.96	8738.48	6713.07	7568.58	5698.95	5951.31
CROT	4253.51	3904.95	6715.18	4745.86	5056.77	4988.36	6288.82	4253.61	2857.31	5507.5	4167.9	4388.25	4246.69	7501.5	5548.23	4907.7	2886.66	3096.82	3424.1	3244.52	13693.6	3661.02	3370.14	2873.08	8915.75	7491.98	1313.7	4345.91	4293.37	5371.82	4965.33	5822.23	3219.58	10026.3	5467.66	3958.95	7987.09	5493.24	3793.24	3080.02	5598.65	6320.18	3203.54	4705.6	5010.02	7179.87	3499.44	4398.3	1924.2
CRTAP	9292.08	17922.4	5964.92	42584.1	35531.7	31854.2	31383.2	18724.8	16048.3	9706.22	18653.6	16895.1	46740.6	28808.2	32028.3	14463.2	18267.8	18479.9	13941.7	33495.3	11128	20622	32361.2	13612.3	20745.2	20806.3	12617.4	50775.6	8266.22	13684	10564.4	20493.3	10828.1	24868.5	46930.3	9546.54	33943.6	17064	34534.4	18896.8	19834.1	45432.6	17321.8	5445.79	15777.5	17074.3	12008.7	35962.8	8649.23
CRTC3	16167.5	16431	18271.2	17627	15516.7	19808.1	13387.2	26218.8	18402	17082	16370.9	18015.8	13430.4	17812.8	15728.4	20307.2	18782.7	NA	NA	NA	NA	NA	NA	NA	NA	NA	13786.6	24380.8	13678	25552.2	23620.7	19516.9	6340.86	17968.9	24476.3	5775.46	7564.13	14585.9	33271.6	27681.6	11137.1	20145.6	23955.7	25773.8	12822.3	11948.8	25361.8	31638.7	9560.17
CRYAB	575.416	3432.45	967.216	1328.8	179.952	173.253	185.65	239.803	296.207	202.209	165.419	175.079	395.32	3180.08	1103.09	2431.46	225.659	240.241	312.844	5289	304.973	267.317	290.597	261.608	271.774	519.328	243.466	246.697	267.953	205.72	221.497	325.582	402.643	351.067	20463.9	196.297	266.397	277.311	745.511	389.836	240.293	324.315	2877.65	313.13	479.733	407.142	363.205	410.349	396.102
CRYZ	23386.7	19658.8	20253.5	32687.3	20411.4	20379.4	19296.4	17180.4	54862.8	19423.4	73621.8	31723.8	13025.9	80240.2	8559.22	15896.5	20741.8	17403.9	11155.3	15612	21459.2	18137.6	16815.6	28650.9	37224.7	76656.5	16853.5	28457.9	42004.6	7100.24	18631.1	25406.6	28601.5	40394.4	24456.8	29095	23016.4	22648.9	19452.1	24113	15617.8	17094.1	70971.8	14520.5	16082.2	23675.7	33816.7	21969.8	6923.57
CRYZL1	1665.39	1260.01	991.171	1274.85	1540.19	1089.19	1197.9	1619.77	973.146	1055.21	1112.01	1774.27	1807.98	1054.22	1168.81	1252.68	1209.7	1519.13	1548.9	841.256	908.769	1076.18	1782.81	1149.4	2391.75	789.592	1678.27	1924.14	791.617	1378.93	1216.03	935.233	1965.66	808.898	1152.35	1244.52	917.5	1122.02	1875.18	1204.37	1757.14	918.258	1973.65	745.858	1424.92	820.292	1186.7	1353.47	1014.86
CS	50185.9	80407.4	107475	71127	73157.2	55257.2	102001	57782.6	63234.9	100768	80500.1	75303.6	64201.9	77661.9	90245.7	86333.1	52038.9	56523.6	54504.8	80036.5	130009	54858.8	55613.6	83663.6	65707.3	97288.4	48053.7	106196	60761.1	52889.8	98909.2	76594.6	107052	63591.8	69577.8	63307.3	89349	67784.8	103718	46770.9	98034.4	55881.5	81187	74680.9	89207.7	109807	107137	41793	87061.8
CSDE1	57784.2	43476.6	37031.4	40282.4	37525.7	57322.7	52250.7	42513.9	51822	38220.4	33700	46379.2	61328.8	37944.4	56991.5	41942	45543	57706.5	29344.4	24603.9	45652.2	57177.2	54083.7	55440.3	59708.5	47495.8	58754.1	61712.9	69277.4	24997.6	55627	51667.5	42577	39516.8	62483.8	40676.2	39959.8	47542.5	40699.3	85366.5	78146.9	53088.3	19592.1	46136.5	75611.2	56723.3	35878	28677.8	39972.9
CSE1L	75658.2	66910.6	107965	84401.5	73228.4	96247.5	46725.8	90896.6	85551.8	76300.6	75757.6	72521.1	80918.3	69738	85148.6	50321.9	59682.4	109638	134090	55089.5	66754.8	113762	56936.5	97517.1	81309.6	42674.8	94729.7	69656.7	107296	90555.7	67015.3	88625.8	70722.3	57005.4	78342.5	76347.9	39585.6	114560	93875.5	64440.8	116522	106356	75016.3	44008.9	95741.3	69897.1	76220.5	120383	58086.3
CSK	11434.4	14988.4	13691.7	7774.88	11958.3	13232.6	7971.03	17530.8	10289.2	17496.6	10528.6	14866.5	17044.4	10582.1	10772.6	8346.14	9756.02	10893.7	7957.46	6404.47	13936.5	18101.2	14328.3	14950.7	15837.8	10729	11097.2	6617.43	14942.3	8256.34	13279.5	22490.3	10585.6	9398.83	14230.7	17452.9	4359.66	16374.3	14391.3	9763.18	12093.3	11812.3	8776.57	12020.7	20332.1	5475.36	25035.6	8330.59	15799.9
CSNK1A1	19397.1	10594.2	20041.4	10539	14153	7955.01	9328.24	9563.16	12090.8	5160.48	4293.51	5146.49	5425.75	5235.53	7297.64	7038.62	6079.31	11106.4	15133.5	8828.79	26452.1	14045.6	10410.8	11301.2	8175.36	8265.83	17500.2	7072.66	12823.3	12548.7	23609.7	14241.7	17136.4	7933.28	6547.97	15055.3	22674.1	13364.5	8470.97	7518.64	12070.4	11157.1	7118.21	16826	5611.99	8777.53	7507.3	4652.7	9114.7
CSNK1D	5193.57	3648.25	3701.86	3989.42	4457.01	4360.88	5057.16	3539.59	4652.51	4313.98	3083.57	3649.23	4171.85	3748.51	4788.92	4604.65	4760.1	NA	NA	NA	NA	NA	NA	NA	NA	NA	4367.75	2340.12	4119.77	4115.4	6118.32	5277.85	3995.86	4372.09	3958.18	NA	NA	NA	NA	NA	NA	NA	NA	NA	3835.03	4265.1	6559.92	5712.85	2605.84
CSNK1E	813.038	753.781	1081.4	789.654	886.136	656.565	757.442	886.948	642.193	853.874	496.906	706.439	688.185	650.704	975.576	1221.15	888.351	887.578	796.942	621.544	1189.76	843.742	769.666	927.453	919.084	584.544	859.391	606.527	716.871	600.71	1115.56	1224.11	728.445	568.199	1003.27	1377.86	1310.81	839.435	769.307	463.848	588.108	976.786	625.052	596.978	1091.03	860.435	614.925	544.45	1021.68
CSNK2A1	5110.08	4283.45	5082.38	4710.96	4459.41	4961.44	4601.82	4768.75	3822.7	5587.31	4178.81	4308.69	4821.41	5185.3	4827.75	3264.39	4832.81	5598.1	4755.18	3108.86	4522.96	6558.31	4213.29	6931.55	5204.76	3966.7	6487.44	6257.13	3940.33	2651.65	4716.66	7647.35	4268.24	3699.63	4436.16	8510.71	7102.14	5777.58	6122.56	2860	5826.11	4827.21	3373.69	2300.98	6009.74	5447.72	5297.28	4384.35	4616.44
CSNK2A2	19639	12546.5	13142.6	15573	14990	12729.6	14553	18823.5	18829	14303	17614.7	14088	12928	17742.3	16843.1	17389.7	16381.9	25537.6	15455.8	11438.2	15186.9	20678.2	14695.6	23435.4	11214.9	13269.8	20349.5	27682.8	12851.4	14475.6	20859.3	31127.6	3015.08	11559.2	19287.1	22778.6	17152.1	16405.9	20489	9730.43	21516.7	11764.9	11899.8	11843.2	11154.1	18999.2	19941.4	13836.2	15832.2
CSNK2B	22615.4	17154.4	18945.4	18290.1	16900.4	20378.6	23421.3	20059.7	18286.3	21252.8	19429	17870.1	17843.2	21329.8	17766.9	18686	24425.8	26052.8	19451.3	13960.5	14559.8	18348.4	20342	23559.4	20980.5	23141.6	24199.7	19717.3	19615	16496.5	15407.9	24837.7	13971.7	20002.1	23729.8	28001.8	25889.6	22018.2	21159.2	23397.3	20601	18251.9	13066.1	10619.4	22145	21522	15522.9	16891.3	19642.8
CSRP1	17224.2	41015.7	27020.5	24911.6	9390.75	31714.1	20493.9	10555.6	14406.6	10299.2	9554.29	16600.6	55892.1	10414.2	33761.6	34278.8	24444	8372.11	12431.6	19252.4	42739	30755.2	109961	18178.7	7818.65	7501.68	10495.2	51083.4	22868.3	42883	26726.7	15622.6	14327.7	7803.57	18231.6	16256.6	21940.5	34119.8	6768.93	7699.77	13678	42481.6	27342	23334.7	17509.9	10684.6	19442.4	17888	32372.7
CSRP2	1869.18	2053.06	2753.41	4401.45	7915.41	6353.53	3658.25	1749.78	4930.07	4951.69	1257.82	2309.07	3298.27	3220.46	7769.99	9747.21	3437.57	3570.74	2337.29	5786.19	1472.12	4184.93	5391.88	3796.27	9913.79	1893.31	6933.71	13556.3	1141.1	4076.47	1125.03	3233.41	1625.82	2379.88	6369.61	3295.56	1856.24	7691.2	8151.51	5311.76	4716.23	1577.7	5338.87	978.932	13465	3429.43	1950.17	8106.4	720.195
CSTB	116011	110496	36612	106894	58059.7	43938.1	34762.6	107164	45861.8	44242.9	33191	53600.9	132421	62732.9	91066.1	43259.3	81514.9	91905.7	81469.6	38761.7	55451.5	39342	96829.2	48365.2	152282	34402.4	62938.5	71075.5	86872.2	80217.4	50476.7	39960.8	78933	23079.1	120241	36106.6	32442.4	37883.5	54414.1	38149.6	48744.9	160735	201427	65065.4	51357.1	20600.8	84106.6	146887	66199.8
CSTF1	16348	15103.1	17215.9	13457.9	19256.1	17411.7	19635.3	16215.9	12733.3	18022.5	17592.5	13511.3	13445.5	16095.5	17303.1	13782.7	22448.8	15027.8	16816.8	15305.6	22681.8	14491.3	14229.3	14906.7	17159.7	20001.5	14140.9	17691.1	18432.2	16358.5	13789.5	17952.4	11478.9	25283.2	17461.1	19092.3	17243.4	12981.8	16909.3	24724.8	19549.9	14731.4	10992.1	15787.3	19603.5	21373.5	11725.1	14875.6	16381.7
CSTF2	19516.5	10414.4	13563	12064	15563	18651.1	23704.5	18292.4	13305.5	11985.4	16189.5	15507.6	12136.9	16316	20901.8	16695.8	20681.2	11534.6	17482.1	14326.4	16852.5	16517	17140.3	19830.9	13777.4	17978.7	13864	17646.3	21782	13485.6	11068.3	17159.6	14132.8	24158.8	16562.2	19347.3	12840	10564.9	15604.4	29639.1	21855.9	15232.1	9725.47	23683.3	20210	27995.3	11964.6	10884	13664.5
CSTF2T	1899.8	1645.51	1396.12	1456.97	3273.43	2018.9	2616	1818.21	1430.72	2819.86	1590.57	1423.12	1952.56	1738.01	1484.45	1572.69	4139.43	2501.91	1825.51	1601.14	1848.99	1480.07	1764.44	2153.24	2194.7	2226.11	1715.04	1732.47	1992.69	2779.74	1801.92	1981.17	1405.47	3415.82	1541.81	1880.58	1864.98	1474.56	1735.19	3669.66	2031.33	1506.44	1492.73	2548	3021.33	2432.98	1308.92	2049.37	1400.9
CSTF3	10666.6	8699.75	9402.86	8481.33	14052.9	10020.1	12081.7	9887.38	6224.86	11056.1	10182.5	9307.94	7133.86	10236.9	11994.5	6383.72	13178.8	10151.5	10518.9	8981.42	13283	10798.7	8059.43	10907	8098.88	9392.54	10015.9	13479.2	8232.92	7769.63	10901	12877.8	8727.26	12829.3	6528.04	13213.2	10820.3	8643.24	9661.1	9723.46	13730.6	9271.97	7404.41	9011.2	12473.1	13882.7	11785	7204.99	12874.9
CTBP1	11917.1	12739.6	12032.7	9909.21	13962.5	12194.9	12337.9	12099.4	11653.7	12038.4	11751.3	9676.13	11711	10113	10904	15499.2	11370.3	13922.3	12024.7	12640	12465.8	10138	10635	14641.6	16407.1	10608.5	11734.4	12392.3	14257.6	13472	14055	10933	9563.14	12589.7	11008.3	22415.2	8240.12	15262.6	13608.4	16037.2	11511.6	7800.7	11201.8	9366.15	14512.2	8030.15	12402.7	12130	12058.9
CTBP2	13670.8	16429.7	15273.6	11987.8	17981.5	15221.3	15841	13225.8	16788.2	9659.88	8176.95	17298.1	17312.5	17234.3	11884.1	25994	18536.4	13124.6	18601.6	20586	17147.2	13495.2	13731.3	19455.7	16777.9	8540.28	16785.1	13937.3	21322	16103.7	20735.9	12675.9	15409.9	8824.47	13932.1	19506.7	20516.2	7896	13609.5	19923.2	11646.1	15784.6	15388.8	13090.6	14928.1	14749.4	18554.1	13892.9	21303.4
CTDP1	1053.07	1174.58	1040.97	990.515	1321.44	1203.46	1605.4	1462.41	1168.9	1730.26	1310.97	1124.08	1174.62	1124.55	1135.55	1095.57	1597.78	860.591	972.25	956.528	1136.24	1256.76	1415.92	1025.43	1424.71	2376.76	1747.67	1538.29	978.604	1286.75	1175.94	1041.37	1387.6	850.063	1197.2	1096.93	959.125	978.765	1385.3	1764.66	1315.71	1392.89	826.994	1339.46	1791.09	1814.35	1055.36	1646.21	1111.38
CTDSPL2	86.481	85.2651	94.6764	79.8826	172.44	117.867	115.026	148.737	80.0624	153.089	95.5086	68.5429	94.598	113.227	70.0333	140.873	137.71	84.3494	87.446	174.045	113.755	159.205	88.4085	118.971	64.3034	111.327	98.0277	107.227	128.292	95.5595	107.275	127.76	61.7098	126.812	93.1927	237.106	98.8966	104.996	110.725	95.7045	177.067	69.6251	74.9363	91.1431	276.523	100.427	73.7515	70.7261	83.1022
CTH	4809.6	10796.7	5683.07	6033.35	24203.9	5193.05	6756.32	21222.4	4806.93	7789.63	26728.4	4773.25	6909.25	7758.17	4836.36	11968.3	8464.88	6427.81	19315.2	5385.31	4592.66	13630.6	9697.19	6128.8	3337.78	14028.7	10605.6	3992	4652.15	14602.9	4121.75	6728.24	36406.5	8703.79	6636.98	12882.8	1877.99	8388.57	22133	11065.1	4816.9	9451.44	18365.9	4152.75	7443.29	5817.1	8188.76	4232.79	4167.2
CTNNA1	6133.91	27711.2	21074	45297.7	24022.4	24366.2	22399.3	26306.9	36893.4	37422.7	10298.9	14383.3	21708.1	38723.5	25077.5	44105.7	15933.3	15253.8	38983.3	28677.5	34861.8	23419.1	23176	20830.8	24659.2	18839.5	44053.6	24335.6	53879.5	36916	22560.6	10741.4	10403.8	36367.5	11952.1	70147.2	100005	20152.2	10452	8855.29	11258.3	18109.9	18042.3	72194.7	16266.3	26153.2	40112.8	24971.6	54481.1
CTNNA2	1133.8	6092.02	4796.2	9648.07	4956.65	5147.94	5029.38	5535.05	8530.11	6837.5	3279.48	3557.44	4777.16	6747.17	5190.58	7431.69	4226.52	3227.85	8166.88	5784.58	7238.53	4665.68	5727.41	4154.97	5079.49	4381.69	9355.94	5053.46	11583.4	8352.47	4477.05	2539.33	2225.63	7499.44	2684.88	12369.4	19158.4	3948	2858.08	1918.82	2133.21	3697.9	3510.73	17110.4	3361.7	4597.68	9559.76	6130.53	8077.44
CTNNB1	28569	18900.5	6271.7	29307.3	13555.9	20373.5	13676.6	18912.8	24895.3	30392.7	38034.3	9027.66	14200.3	25274.5	13663.5	24141.7	13190.6	6269.63	35065.8	22450.9	17980.4	13554.9	15983.7	40087.3	18459.2	16424.2	43236.7	19586.3	31875.2	19302.2	8948.56	4513.89	12942.9	45610	12410.8	43885.9	74122.2	16169	10543.8	7422.11	9502.81	13301.5	9286.93	54027.3	9745.84	11493.3	36816.6	19706.5	47513.4
CTNNBL1	12191.4	9468.06	12275.5	9865.56	13365.9	13717.1	12217.8	17639.4	10331.3	13442.4	14700.4	10931.6	11206.6	12926.2	12146.6	8305.73	14693.5	14230.8	15745.6	10838.8	13544	11360.7	8922.22	16014.8	11214.6	12277.2	10148	15462.3	10667.9	7911.11	8971.55	15244.3	10197.8	14885.1	20627.8	18333.9	13054.7	10466.1	13276.9	12304.7	17234.8	11466.6	10604	8610.67	13435.9	12262.7	13755	10264.9	14095.4
CTNND1	41208.4	17967.7	22056.1	34572.7	21650.8	24588.3	18708.7	21126.4	33111.3	43543	24099.7	14676.8	20995.2	33811.5	20034.4	28710.8	22726.5	17830.1	40897.2	27566.2	23831.4	19817.7	20183.3	24381.3	24988.1	33733.2	33824.4	20189	49195.8	36908.8	24407	12142.4	17387.6	34975.6	17893.7	65993.5	99471.5	23453	14200.1	8164.45	12495.9	15987	17633.2	72825.2	20843.1	18121.4	27661.5	28677.7	44303.1
CTPS1	54944.7	28025.6	27800.5	22029.1	26549.9	26330.2	36936.2	26467.7	30927.8	23364.4	18218.8	68471	31802.8	20329.8	22606.5	32946.9	32096.6	56511.9	25361.4	25842.2	15963.6	44169.2	34135.3	38931.3	27566.5	28472.8	32225.7	54155.5	35453.3	24355.5	34859.6	39978.4	31159.5	11694.9	24864.2	17698.2	30804.2	23758.7	51620.3	267831	27448.3	17766.6	19101	13811.2	47638	33059.4	25320.4	50465.2	16794.9
CTPS2	4287.21	3856.26	1490.42	2553.61	3894.79	2307.53	2512.77	3693.02	934.197	5334.7	3687.83	2627.49	3531.75	1470.46	2593.25	2287.36	1235.71	2754.21	1847.76	2422.95	2717.27	2479.29	2400.39	5271.96	3063.9	2251.37	2452.43	1909.68	2076.1	2454.86	6298.37	2541.72	3476.07	3400.63	1143.86	2691.62	1231.5	5354.79	2742.59	2687.45	1194.95	1727.53	6083.23	2884.41	4126.62	1319.58	7057.14	1800.96	4560.85
CTR9	12497.8	10828.9	16890.9	10567.9	17534.7	10999.9	14439	13818.9	10180.4	18295.2	11633.5	10925.7	12370	13870.1	13016.5	12110	13150.8	14167.1	11529.1	11419.8	13811.9	16119	12596.2	15279.7	10310.9	11964.5	15072.6	13980.7	12390	9931.65	11524	14369.1	13534.7	15563.8	12222.1	17870.8	15042.8	12565.1	15251.8	10716.3	14793.8	15909.3	8468.47	9415.12	19190.6	16354.7	11458.5	12577.5	8356.11
CTSA	4927.41	16491.8	8519.44	10011.3	9884.28	9826.83	12991.9	6858.71	9434.43	12321.1	16950	7184.28	9605.14	7076.36	16516.1	5632.55	9338.49	8601.87	10639.1	8425.37	9432.04	5924.16	6668.44	6100.68	18817.6	13014.6	3815.63	17993.1	8199.6	10901	5092.41	5200.1	6015.16	13144.4	33471.2	6241.23	9823.01	10077.9	3629.33	6475.86	10910.7	17598.8	5041.5	24795.1	6618.73	4988.34	12599.3	4451.63	16700.9
CTSB	24204.2	102444	13255.8	39431	23145.4	61016.7	89963.2	45840.7	15631	18379	59435.1	66950.6	123024	30001.7	46739.1	30984.1	26768.3	38248.8	39475	88776.4	31816.4	17966.4	28077.9	20649	127351	18348.9	26025.7	86049.2	26420.7	33081.8	16349.9	17629.1	30458.6	47196.3	80628	30433.4	70083	23218.4	10065.2	14187.5	26267.5	236813	24380.2	93176	15973.4	24364.2	19927.3	39766.6	40515.2
CTSC	11326.4	14834.2	17623.9	14101.1	12866.9	14992.4	34882.3	8416.66	20955.2	17137.6	22184.4	8072.17	15184.6	15028.1	17375.6	12413	37309	12520	6925.36	20651.2	8050.59	16085	25438.5	36483.9	12371.5	24025.6	8326.75	11373.2	22070.2	25418.3	5826.61	13736.7	9942.88	47764.1	28203.1	22862.3	13794.3	16962.6	5904.33	15725	12639	20024.8	17047.8	29659.2	6330.78	16997.7	32540.7	4597.37	32238.6
CTSH	8466.44	9619.28	3079.27	2558.49	3013.82	2715.49	4677.33	8526.6	2890.06	3542.98	17320.1	3501.59	4526.67	2687.89	6522.07	7714.81	2262.15	2533.82	6615.8	3830.58	12157.2	3146.65	4126.67	4267.71	4182.84	3746.8	1769.99	1060.92	18293.2	26512.1	1209.16	1482.4	3380.62	11804.3	10334.8	3120.52	16392	3004.36	860.792	1289.24	1127.39	39341.8	2503.71	41269.7	3627.97	1972.89	3262.57	888.985	41314
CTSL	1410.24	1571.07	1940.41	2003.06	1510.57	2143.33	5639.93	3377.34	1925.23	1050.62	3076.67	1892.02	1733.86	2738.36	3978.55	2146.27	2162.62	2409.16	2262.61	2122.1	1344.74	2385.71	2237.72	1355.77	2008.07	4450.68	1550.71	3256.42	1043.84	2541.93	1205.28	4853.38	1184.05	1727.71	4806.54	2192.39	3438.45	1878.45	1939.48	1938.19	2103.13	3628.51	1931.82	1574.97	1024.65	2065.3	1278.89	8665.62	961.669
CTSZ	7837.82	20208.5	8482.47	11893.3	5909.84	24917	14068.1	10585	7327.08	8778.09	4151.07	11731.4	17258.9	7768.33	21977.3	24350.2	9615.96	11882.4	16421.3	13308.6	7223.47	13993.6	10315.6	10004	9020.53	11199.8	8565.51	6067.64	25723	5672.45	7374.35	11660.9	9651.75	13834.7	25825.6	6800.07	16648.9	5991.16	4252.69	6747.27	7255.07	28763.7	7441.54	111865	7093.89	7715.98	13329.9	7032.82	12145.1
CTTN	65045	49066	54153.2	66762.9	30433.3	47956.2	40174.8	51002.5	68062.6	82604.5	32502.9	55410.1	77982.4	53991	33777.4	52689.2	50502.7	65771.6	55442.6	66795.7	48188.2	39963.8	43477.7	39473.2	64780.8	44934.1	29586	38384.7	90114.4	64885.2	114953	32648.2	37588.6	53038.9	60186.8	42358.1	47052.3	46343.2	36705.9	28244.4	37979.5	61248.2	45251.8	162720	30936.5	59997.6	43506.2	41151.3	50514.5
CTTNBP2NL	1580.49	1048.23	1069.45	1562.72	1317.58	1513.74	1200.73	1065.89	1612.02	683.861	757.65	2102.85	1569.21	1422.79	936.789	2211.2	1774.46	1223.42	942.28	1356.09	949.498	1553.11	1749.19	1177.95	2045.5	1248.79	1056.07	1488.35	1686.98	2121.65	1793.11	1688.69	1108.3	740.514	1138.76	1101.2	1044.98	780.37	1934.19	1107.94	1428.74	982.773	1296.76	2796.2	1256.88	1194.09	1095.95	1568.11	1475.12
CUEDC2	2487.61	5543.72	2610.53	4330.26	4333.28	4402.52	3526.94	3418.37	7509.01	1859.91	1409.84	5198.45	5657.78	5565.22	1770.98	5796.21	5765.62	7648.27	5251.47	3203.43	1538.88	4058.83	4783.79	5921.93	4996.07	2535.99	5091.14	5058.76	4327.56	11299.9	2910.32	5150.81	3043.44	1173.02	3219.18	3214.79	1070.58	3171.19	13346.6	12676.9	3028	2184.05	4254.4	3749.9	14148.8	2220.22	2231.09	6026.27	4185.14
CUL1	16650	18069.2	21473.4	17000.1	14976.3	14714.3	14572.4	20961.9	13826.8	15361.1	15142.4	16865.7	18485.4	18251.1	24608.8	16468.7	10510	14745.6	18670.7	17532.2	15807.2	19996.2	17184.9	21974.8	13666	12047	21717.4	11678	16125.8	12971.5	16585.8	25642.7	18593.2	12586.9	17015.1	15249.7	12866.6	16307.2	23274.5	17475.2	19827.1	15573.7	18638.1	11412.6	19196.1	11794.3	19264.1	18837.2	13271.8
CUL2	9414.93	11235.5	9598.36	15377.5	10394.8	14140.8	8514.28	9888.77	13202.7	9334.37	9162.11	13285.2	11192.7	13674.1	11273.7	13093.1	8080.4	12030.2	11260.1	12244.9	10995.4	12322.9	11766.8	10102.7	9342.99	8622.23	14362.1	12390.7	8544.23	11051.3	14997.8	15215.4	11884.6	7800.14	6641.16	10660.7	10089.3	10437.2	21809.6	6744.74	10970	9056.02	18906.6	7115.8	13621.4	12685.2	11193.4	13647.8	6632.96
CUL3	13313.3	14333.6	13811.3	11400.5	13049.4	9405.69	10177.8	10185.4	10498.8	11063.4	11698.3	11471.7	10910.2	12101.8	14507.2	8598.82	11728	13292	9713.06	11764.3	14736.2	13267.6	10711.4	12884	9042.26	9776.74	15419.4	10218.3	11295.5	12403.7	15157.6	13672.3	13169.3	8203.59	8688.92	19162.3	6600.69	12915.5	14046	8843.16	15649.7	8997.41	17526.4	7643.37	16477.2	8869.71	12688.9	9482.96	12532.4
CUL4A	10575	7097.83	9345.6	8935.48	7470.22	5516.66	5350.45	9868.77	4720.53	9723.79	8206.98	8449.94	7588.47	6034.56	7632.45	4783.12	10532.3	9607.9	8378.68	4806.81	5071.72	12335.5	6931.65	13178	7928.61	3599.9	7757.17	3237.25	11924.6	3086.46	16487	9726.15	5328.57	6972.89	9742.06	12822.2	11056.9	6473.11	7595.4	5829.02	6344.05	4916.75	7222.8	6438.18	6401.85	6504.57	14372.2	7282.3	10041.9
CUL4B	12536.7	8744.63	11101	12874.7	9585.83	12637.7	18276	10615.2	14757.3	6951.06	7666.02	24090.7	9935.24	10801.3	11786.9	12964.8	9720.75	11004.4	15187.8	9902.75	9945.8	11851.2	9111.2	14351.4	19666.3	7560.33	15878.7	19877.7	11517	8820.4	15185.1	8448.83	10262.6	6974.23	15863.6	15373.8	9658.4	12100.2	17599.5	8957.05	11396.3	10306.5	10375.2	8767.44	11319.1	11462.5	11284.4	23899.4	8225.7
CUL5	1516.68	1413.93	1276.99	1341.37	1250.13	1048.59	925.025	1063.4	1119.51	972.771	1361.19	1418.88	1454.25	1142.99	1310.93	936.22	788.009	2192.46	1369.96	860.293	941.899	1291.91	1138.53	1663.77	1192.54	823.202	1312.18	920.398	1223.58	1890.09	1304.8	1067.42	1411.31	797.902	1134.49	1503.5	930.532	981.347	2245.04	996.35	1176.15	814.142	1114.86	1149.19	1444.32	698.711	1336.5	1653.21	1528.24
CUTA	30866.2	38192	14733.8	27582.3	22236.4	19067.4	13290.2	18117	22711.8	19816.6	19033.1	28676.9	14476.5	20226.9	18121.2	25672.8	18613.5	26320	20908.3	27520.8	13135.5	12002.3	31134.5	15151.2	27438.9	22996.7	16285.6	15888.4	22735.8	31396.7	30214.1	20663.3	13184.7	20975.2	22799.1	12324.6	7078.85	18671.6	43474.2	43759.4	27981.4	23329.4	47784.7	11575.7	22989.5	7252.79	24389.7	32358.4	43309.1
CUTC	4501.11	3062.65	3688.5	3163.33	2438.3	3149.24	2888.53	2511.55	3902.06	3672.04	3972.51	3042.19	2490.79	5746.76	1979.08	4207.19	4155.38	3892.44	3489.81	3636.66	1064.36	3878.97	3905.76	4925.29	2152.93	5536.26	12243.4	4534.93	1729.38	2738.74	2338.1	6013.14	3029.54	2577.68	1541.65	1911.36	1975.72	2565.63	6561.38	7999.04	2827.05	2145.74	6523.67	1673.03	2300.41	6074.86	5030.65	5746.86	2109
CWC15	212.205	169.952	189.661	170.126	226.195	254.453	217.571	194.811	210.769	203.391	212.068	154.85	171.783	227.224	173.57	181.782	301.837	270.994	222.494	234.307	185.008	179.808	169.688	260.078	173.957	223.951	116.873	268.201	264.693	212.212	112.471	177.119	178.333	239.599	376.318	254.123	171.694	151.831	110.369	376.072	236.778	148.775	138.137	398.132	257.14	244.458	99.013	254.211	255.624
CWC22	538.383	595.328	512.451	519.712	744.796	713.481	609.503	714.437	604.391	699.167	711.143	541.803	468.447	683.984	677.04	516.224	691.858	632.105	621.845	679.772	554.077	692.659	583.871	679.21	498.017	566.825	742.786	956.47	533.524	441.931	404.675	893.439	592.716	647.817	637.144	918.585	534.85	550.264	901.465	515.021	868.474	565.157	540.119	490.722	690.811	707.569	620.061	567.238	571.28
CWC25	1062.86	986.379	868.15	1132.61	1533.76	1344.18	1362.93	1381.75	1470.41	1330.69	1578.41	1345.7	834.584	2157.34	1444.3	821.388	2178.44	1157.41	1622.7	963.003	875.673	1421.58	1365.01	1510.85	1193.48	1495.56	1409.48	1091	1910.13	805.772	735.754	2176.37	803.633	1518.76	1784.91	1527.26	1554.1	962.95	1351.41	1650.37	1443.41	1211.63	822.376	1365.88	1505.5	1594.19	959.879	1119.15	851.368
CWC27	1474.32	2005.11	1267.53	1477.66	2292.34	2470.7	1471.09	2165.06	2916.62	1988.2	1997.42	1967.59	1564.67	2049.21	1487.51	1275.01	2648.81	1820.11	2030.07	1563.91	1315.02	1824.07	1980.69	2799.29	1958.68	1830.52	2030.9	1898.79	2265.55	1635.85	1203	2334.79	1460.13	2557.1	2449.85	2489.06	1004.77	1182.82	3057.15	4075.51	2309.92	1179.57	1519.74	1979.76	2650.72	2460.36	1202.37	1852.52	2430.68
CWF19L1	4724.29	5279.44	3062.72	4509.92	4967.42	4733.06	5114.33	4093.09	5052.46	4854.7	4418.69	4334.43	3909.29	4623.31	4176.28	7143.09	4451.44	5285.41	4715.7	5404.32	3555.13	7411.11	3565.58	4516.63	3345.45	5744.58	7804	3690.66	5026.55	6996	3833.11	4921.54	4334.15	3655.8	2978	4039.41	2884.37	4875.89	9437.99	6473.51	3949.26	3091.42	5917.08	3168.54	5687.55	4061.54	4157.99	5519.22	4995.51
CXADR	15282.2	5914.04	4827.5	3531.58	20351.6	6217.98	14080.9	5904.71	6274.93	26906.3	35653.2	4847.89	3001.99	7592.79	5704.37	6507	6388.61	6565.54	10163.1	11786.5	5258.81	3918.55	6040.85	9375.28	4801.04	12900.8	7536.74	26008.9	9814.78	11657.4	2555.12	2951.57	8432.93	12552.6	4997.83	5761.55	3737.22	24056.7	15223.3	4854.3	6285.54	7584.55	7388.64	9500	9563.49	4549.11	9955.4	9508.18	13801.9
CXorf38	5022.1	5841.13	3776.06	4005.96	7693.98	5039.08	4949.59	5202.79	5995.25	5823.32	3323.27	6777.02	7590.41	5963.86	5571.83	4411.5	4261.92	5955.75	4129.87	3467.51	3144.43	7799.28	6632.03	8119.92	5234.54	4094.3	5469.15	4858.07	4917.65	3551.84	4290.27	5145.45	8304.56	4713.76	6657.65	8575.12	2384.43	5064.8	3042	6415.63	4546.04	4323.16	5007.98	8622.01	4295.33	2456.07	11398.1	5943.07	6908.31
CYB5A	27794.7	10394.1	63470.7	17102.6	18255.2	17251.3	10391.4	11984.9	11482.3	56762.6	59284.1	8469.54	9356.98	11130.6	11660	21108.3	17151	10287.8	18541.3	12373	27809	20213.4	17322.9	11619.7	16468	23347.3	5732.33	20536.3	37510.4	24106.6	54488.4	6944.27	13209.3	38573.7	8994.09	26765	21979.3	20407.2	14288.4	13354.6	15061.2	15895.8	9877.51	19410.6	28723.4	7602.37	62865.1	7236.39	20071.4
CYB5B	9270.04	17917.2	4505.11	10861.1	13637.5	19155.6	22152.3	17392.4	10278.7	9404.64	20437.5	12877.8	10669.6	14489.2	19129.9	12306.6	12924.6	14617.2	15303.8	14787.5	16252.9	11472	11996.8	17490.9	9854.39	11491.5	19910	11300.8	10488.2	10359.2	10737.9	11236.3	16792.3	21446.6	14438.3	14118.3	15124.2	14192.3	9042.12	4808.53	11864.1	13299.2	18365.7	38137.4	6690.79	10888.8	24631.9	11785.9	31627.4
CYB5R1	12536.2	22161.7	26428.6	12215	9830.81	9438.95	10647.9	13046.7	7297	14233.8	7813.2	13315.6	10572.5	11472.8	26944.4	8897.61	10963.8	12331.3	16295.5	11523.7	31275.5	11084.1	12626.5	7837.14	10014.6	8386.41	6708.58	16380.5	7840.47	34378.9	17161	10022.7	7743.34	11625	20465.9	7192.6	83798.3	9789.13	8912.64	5169.96	8364.95	41484.5	8594.73	13328.9	18432.7	15496.4	16713.4	6687.3	10630.7
CYB5R3	25766.5	71807	25263.9	42042.5	33972.8	38812.9	27251.3	41786.2	51445.8	59953.6	38837.1	41560.8	39142.9	42061.9	42169.9	30884.4	21710.9	39203.7	32482	46530.2	32894	33804.2	38298.6	25011.5	48335.9	30318.5	33310.2	63114.5	30018.9	17573.1	47617	31008	31735.8	49087.4	44075.6	26004.6	81983.6	38542.7	35016.1	13173.5	33147.5	63236.5	75615.3	24499.4	27376.6	39908.1	36407.5	38905.9	20078.4
CYC1	19389.6	44996.8	37248.6	14276.9	25637.8	17518.2	26185.7	38936.3	36828.9	30987.1	26725.5	26603.4	24928	22200.3	29451.1	32855.8	25609.4	29444	29290.8	28181	48250.5	21641.3	26968.8	19016.3	20681.8	31376.6	40836.9	18623.2	18299.1	16604.4	59784.6	20951.9	35688	26154.6	34486.9	50481.7	23850.4	22466.4	23590.5	18113	45944.1	29876.7	20182.9	32422.5	19795.9	28886.6	48037.2	30777.3	24657.2
CYCS	70741.9	91920.6	142964	38789.9	48523.1	66095.2	90764.5	96788.7	49624.4	89526	74182.8	97645.9	80849.5	43230.3	95874.3	67789.5	44785.4	60275.5	68043.6	64960.8	116222	74808.7	66923.9	111754	81617.8	51032	94648.4	67739.5	34679	85888.3	48778.8	55207.7	77389.3	78347.3	249361	48211.5	88624.4	90431.3	49002.3	168054	108595	78794.3	35468.7	70493.5	67203.4	81025.6	54439.2	45616.5	146334
CYFIP1	15540.3	15746.5	13865.4	16726.1	15736.1	16802.9	11328.4	14844	14050.7	12057.6	10167.7	18898.7	20436.9	15848.6	13530.7	17688.6	8948.96	17531.5	19367.1	15590	18168.7	16572.7	14826.6	13545.3	10454.2	10312	17097.2	14662.4	16756	15228.1	16298	15740.9	21244.3	8585.82	11210.5	12636.3	11655.3	13068.5	17581.1	6844.79	15900.2	21234.8	20403.1	17941.1	13981.8	13447.4	15950.2	16498.6	16864.3
CYFIP2	6560.05	7900.81	6806.84	9795.5	8580.18	7127.28	4718.13	6845.21	7195.88	5251.23	5470.59	9851.15	8927.87	8418.27	6345.41	8964.15	3840.72	9085.92	9045.84	7014.12	8541.01	8427.35	6121.95	7366.09	5519.64	4023.54	8944.6	6337.29	7228.88	6121.97	14085.5	7925.78	8450.75	3594.65	4312.29	5268.89	8507.22	4989.93	5903	3982.07	5263.62	8484.59	15361.9	7677.47	8334.74	6173.75	8444.41	7607.56	6705.62
CYP20A1	837.384	1168.09	774.655	1170.26	1353.41	1163.49	1181.99	871.436	1018.56	1195.21	1760.6	859.667	942.912	1015.25	891.996	1154.51	739.256	1389.19	989.679	991.869	1263.36	774.668	740.507	910.672	1212.08	1362.65	573.947	1842.14	912.764	626.296	761.082	992.722	742.208	2439.32	1194.88	565.096	929.507	1632.69	1149.22	595.152	1247.67	2071.1	1022.01	1190.69	1186.15	855.897	1188.86	1126.76	1195.81
CYP51A1	7627.22	11681.6	8833.02	5442.73	9051.81	7535.35	8122.01	12318.9	4740.82	10176.1	5975.81	9202.61	8421.01	7933.51	7371.39	10354.1	6837.37	7787.71	5634.05	4947.3	12382.9	6278.18	10397.6	6771.32	12202.8	7930.08	6931.3	8024.65	6103.96	6755.39	6246.78	12373.2	6369.14	6778.99	14845.4	7940.77	7740.73	34415.2	3472.84	5418.76	9930.78	16276.7	3304.57	7243.49	14902.1	6054.38	11798.2	4796	13197.6
CYRIB	25359	38373.1	20675.1	22320.3	21557.7	15157.1	20451.2	25406.6	37774.5	24355.7	14441.9	19541.7	26959.6	30135.2	17955.1	24305.1	20130.4	26165.4	27654	32456.8	25397.5	29058	30577.4	21234.2	20721.7	11797.7	34273.3	12239.7	45019.8	47713.8	37947	31571.4	12241.3	13965.2	15136.9	40985.6	19886.4	18011.6	16560.7	16212.9	30156.3	28173	36572.8	15028.2	23423.1	19052.2	28130.3	36047.9	16485.5
CYSTM1	2001.35	2675.06	1655.96	2268.19	3403.24	1703.02	3058.52	3423.76	3081.32	2518.33	1961.95	2083.21	1520.91	3598.45	2168.05	3009.18	2885.33	2665.37	1678.88	3541.3	2347.48	2505.17	2735.53	3020.44	1482.89	2219	1487.98	4541.06	3777	914.836	2684.98	1173.49	9052.15	2506.91	2894.85	NA	NA	NA	NA	NA	NA	NA	NA	NA	1441.37	2601.24	5249.71	2670.98	6482.82
CZIB	8092.39	5548.01	5034.6	6032.52	7659.29	4908.53	5881.24	6085.3	6810.44	4645.86	4584.73	6993.88	7723	5033.08	5432.07	6870.11	7473.54	6267.44	5090.27	8214.73	5996.93	7303.13	7210.22	7026.07	6939.52	3747.34	6956.31	6027.27	7966.62	4722.68	4161.79	4828.29	7185.48	6079.82	8860.36	4756.55	2114.43	5532.86	9730.52	14951.6	5802.97	4222.05	8473.56	5448.71	7152.8	3575.15	5006.16	6044.49	6367.03
DACH1	109.632	66.6957	106.521	80.7426	1940.43	97.3923	505.228	99.8119	125.268	NA	NA	NA	NA	NA	NA	NA	NA	NA	NA	NA	NA	NA	NA	NA	NA	NA	134.315	145.064	150.237	104.232	492.202	188.444	326.2	127.961	145.742	61.5031	94.9072	126.817	704.421	1405.64	125.315	88.873	107.264	391.726	152.784	87.624	632.01	127.434	1105.17
DAD1	17735.9	18802.5	16672	18857.4	26042.6	22059.6	20939.5	21512.1	17042.1	23159.1	26397.1	20898.6	14602.5	15911.7	19657.6	15278	15164.4	13903.9	18459.5	18067.4	21698.7	23102.4	17346.8	16518.1	15925.4	21941	16583.1	20007.1	19236.3	12369.5	15927.3	20797.6	17526.1	23727.4	25048.2	22968.9	23468.7	27971.9	12634.7	12471.6	16306.2	16431.9	15860.1	31400.8	13922.1	15402.5	24543.6	20550.3	20763.2
DAG1	4767.45	2988.21	7147.09	2995.46	7498.44	3890.64	4804.39	2683.91	3615.48	3147.46	6859.32	2109.6	4556.7	3769.08	4890.28	4356.22	5503.27	4165.4	5880.78	5192.7	2328.39	4269.78	6372.39	2837.54	3042.94	4182.41	3367.61	5990.03	4409.01	9974.19	2898.6	2773.1	3034.6	3585.04	4639.31	6865.12	6241.26	6514.77	2873.72	2034.68	3993.11	5565.96	3568.96	3539.88	5105.71	2282.68	1889.64	6260.74	5655.54
DAGLB	4980.92	3320.98	5286.65	3671.7	4472.78	4316.76	3753.65	7431.13	3781.34	4473.79	3044.8	14682	4387.87	2414.16	4030.5	4513.41	3755.84	7985.56	10027.7	3467.54	8860.54	3418.99	3182.3	4847.95	4790.09	1837.14	3112.9	8390.8	3855.56	5378.12	4621.1	3614.42	4541.48	4507.7	4901.43	4789.04	8316.07	2909	9188.62	2813.65	6064.51	5923.85	3665.44	3939.8	3123.15	4910.42	4213.75	8998.47	2969.76
DAP	7459.1	3088.88	4485.83	4387.73	2758.47	4504.93	2949.09	2733.52	5602.08	4164.31	4253.5	3471.08	3079.99	2713.54	3170.49	4264.03	3978.89	8829.71	3173.04	3717.11	3431.35	4143.03	5664.75	2943.34	6566.87	2289.27	3983.56	2425.9	8338.11	16304.1	2666.46	2228.15	4416.07	3686.5	2655.17	2575.62	2849.86	4135.95	6387.79	6533.92	2483.78	2725.03	5230.89	4934	4338.64	4366.63	2963.87	4569.07	5351.44
DAP3	12639.4	14794	18639.5	10548.9	12688.4	7771.86	16376.9	16262.2	9697.86	14621.8	17638	12573.4	12388.7	13201.7	14463.5	10360.7	10562.6	10674.5	12760.3	13454.8	16610.1	9721.91	12286.7	13203	10577.8	17798.8	16139.2	11869	10691.6	8103.76	17019.4	11796.4	11683.6	15047.3	16168.4	14463.4	16410.1	13394.1	8299.8	15635.6	15811.6	16809.5	7342.65	16230.2	10367.6	19858.1	18509.4	6448.82	23984.7
DARS1	76876.4	59014.3	47015.9	61599.4	45162.9	67167.9	46727.8	51981.5	55777.1	68778.6	67873.8	62145.5	61152.3	45591.9	54472.9	55646.4	55321.6	73490.8	44818.1	59464.5	44510.1	52237.2	57155.2	68400.8	52409	51158.5	73588.1	49204.3	47712.4	44760.8	69388.7	61641.5	74320.9	40649.8	44482.4	50883.8	44123.3	53491.6	87265.3	64424.1	68231.8	34939.6	87449.3	32564.1	52205.3	59009.6	91889.3	48769.7	58869.9
DARS2	4362.73	8241.17	9015.92	5631.67	3272.98	3849.62	7152.43	5836.66	3829.37	6719.87	5965.66	8880.35	5849.75	7115.37	5552.09	2723.75	4412.78	4331.46	8068.08	4162.6	10656.7	5907.83	5489.89	3887.78	3790.17	6923.74	3629.97	6888.13	3188.94	3681.67	15273.5	3797.87	3216.94	10301.2	5588.19	3840.6	2424.33	5045.81	6616.1	5201.13	9756.08	7452.74	3901.65	9125.24	7214.44	5567.28	11882	3056.92	5628.89
DAZAP1	14634.2	16703.5	15692.7	18454.4	20206.1	14768.2	19392.5	19725.5	14192.1	22742	15926.3	15999.7	17480.6	14214.9	15959	13150.4	24857.4	14967.7	16315.4	16211.8	20919.8	14302.1	14759.1	20710.3	16882.7	21767	12024.3	23767	20102.9	21695.2	12770.2	20105.8	15748.2	26553.9	18511.4	18199.5	19785	14232.7	12859.5	28491.3	20469.2	13607.5	12151.1	22902.8	23481	26241.5	8940.35	13891.2	30050.5
DBI	88023.5	58277.2	52925.1	44229.4	30686	23747.3	12632.3	39311.4	14245.1	59338.4	37590	25986.1	71120.3	30026.9	23832.9	31009	41452.3	60214.9	41628.6	34509.3	50195.1	21465.6	36646	22148.1	38492.1	37609.4	30089.1	19818.6	28982.5	56864.6	62138.6	19636.7	27501.9	53252.3	68589.5	19465.8	10379.9	75713.3	18638.7	63139.7	32723.4	44815.9	42019.1	62741.8	47045.5	13961.6	46730.6	48785.2	97138.6
DBN1	25432.9	23330.7	10839.6	16908.5	32232.1	17690.9	37384.6	10878.8	45406.3	34881.9	13736.4	22854.5	14744.5	20332.7	12723.4	31541.2	25726.4	25637.6	18484.8	26496.3	10291.1	14624.1	22350.5	24512.5	40722.3	21181.2	23629.5	29855.4	7097.96	22589	28092.3	29681.6	8247.35	28298.2	46245.3	12846.2	28627.4	39209.3	45311.1	33188.1	32564.7	20727.5	14444.4	5157.47	46405.2	25039.4	6697.7	37884.6	13016.6
DBNL	37737.1	16639.6	42644	25269.5	13819.8	38836	19248.3	21226.7	31640.2	32917.2	17068.3	29878.9	47141.2	18769.2	31338.6	35912.7	16025	19967.3	17946.4	27059	15312.5	25192.8	51043.3	23397.1	53752.3	19058.4	13263.9	17822.1	41885.8	38200	27073.7	21121.6	28595.6	19992.3	40678.4	9677.78	7340.08	10322.3	17878.3	15315.6	12648.9	7347.2	12747.2	23273.7	20385.4	19620.6	33666.7	35907.7	15904.6
DBR1	13500.7	17040.4	12308.9	12848	13779.8	13911.7	10141.7	13892.8	13753.9	16836.2	10944.1	9643.05	15313.7	10810.5	12671.6	14771.6	11849	12131.3	20540	11221.4	10471.9	14970.5	11893.3	14691.3	12866.7	11654	15680.8	7684.59	10495.4	16848.2	16613.6	15478.7	17122.5	11288.4	12766.5	17179.7	8492.29	14470.7	11303.8	18425	13222.7	11299.6	11502	12358.2	18076.9	9699.91	19335.2	13139.7	11318.8
DCAF1	3705.4	4959.48	4835.66	2940.97	4296.7	4515.31	3955.38	6905	4507.35	3097.89	6013.6	3617.97	7277.61	3220.2	7286.23	3622.96	5010.72	6065.08	4719.01	6125.04	4317.38	5347.57	3419.15	5098.04	2710.78	3719.36	9272.26	2844.19	3676.16	3367.5	4201.54	7204.13	2879.53	4229.37	5428	5061.46	4896.92	3040.56	4191.79	4030.83	4965.71	5203.41	4950.08	4324.24	5257.48	4675.72	5274.49	2760.22	4402.98
DCAF7	12932.6	8142.27	8844.09	5942.78	8811.68	7140.7	8348.49	8613.93	8788	8829.05	7447.79	6598.26	7657.78	7538.06	8275.88	9820.39	13890.8	7491.27	7791.15	6855.99	14810.4	7281.89	9247.23	10496.6	8282.09	6463.63	8659.22	5658.6	10965.1	9592.93	8920.72	7563.75	8996.64	7316.08	11022.5	15865.1	5048.85	5740.32	11325.4	14321.4	6775.45	5980.26	10414.8	7491.65	9138.78	5501.01	10090.7	8358.05	8493.28
DCAF8	911.922	898.267	1426.03	743.395	727.962	660.231	1006.09	853.66	746.572	914.987	924.753	895.893	694.645	891.967	894.205	571.256	1322.31	1010.4	581.52	1797.24	931.262	727.069	906.517	588.586	609.871	1252.5	989.561	636.464	692.098	1266.83	1870.4	589.843	909.848	805.536	739.309	612.004	819.25	948.584	2233.57	1423.07	1064.48	746.167	293.109	577.377	740.4	822.9	1149.71	854.758	1125.66
DCBLD2	1005.54	1843.86	815.105	3719.33	1619.6	4701.37	3599.65	1282.74	5664.74	527.674	538.902	1759.53	2976.37	4711.3	4415.06	2289.3	7323.19	1001.8	1176.66	5516.25	750.531	3268.91	2870.66	2499.31	8882.23	1108.47	6322.5	8171.33	3022.97	1454.18	874.367	1300.98	1228.15	1364.24	2083.65	4777.2	1014.35	1529.14	864.721	1644.37	4702.59	4406.35	3654.68	1175.76	1078.07	2168.18	1100.37	3532.63	910.78
DCK	5504.66	5227.7	5522.26	6452.43	6248.31	5861.54	4802.29	4978.94	6214.79	7413.37	3993.08	3581.09	6523.78	5686.15	4965.75	7346.82	6531.31	7228.43	4656.58	6110.97	3479.93	6173.58	6702.32	6772.06	7446.63	3820.06	7519.44	5222.92	6812	3502.61	6263.04	7606.85	6399.59	2949.67	5107.44	9908.64	1573.14	5274.76	7896.14	6139.46	6175.78	5290.76	7015.34	3569.99	9511.91	11778.8	4821.13	5860.79	3105.58
DCP1A	2112.85	3466.82	3040.13	2027.73	3064.56	3507.96	2670.19	3477.96	6309.63	3926.2	4693.38	2632.43	2759.94	2681.67	3226.03	3149.31	3618.01	4458.38	2720.54	2470.35	1845.66	4575.31	3824.15	3934.15	2566.68	3273.47	4993.09	1207.78	3698.02	2718.51	2320.99	3825.56	3356.19	4559.8	4530.87	3884.62	1804.95	3712.6	3652.79	4479.22	2460.58	1849.53	3023.77	5824.82	4538.33	1658.31	3378.47	2304.9	6068.98
DCP1B	115.432	169.014	132.16	239.575	179.57	282.48	166.889	205.225	272.734	99.8876	224.64	281.718	130.423	174.866	188.582	242.465	284.477	201.978	238.158	189.641	204.315	202.915	241.426	384.045	236.721	132.177	257.593	146.875	201.062	72.8308	204.488	255.22	180.855	255.498	204.079	153.74	338.441	181.254	373.902	238.848	132.425	88.228	204.617	181.174	NA	NA	NA	NA	NA
DCPS	17813.6	15962.4	13617.8	9347.76	8305.45	11786.7	11695.7	15060.9	8963.45	7284.26	12125.9	11584.5	36217.8	8167.69	18834.5	8378.27	7263.54	15985.5	9738.87	6475.88	8908.05	19744	16696.7	13311.7	17872.6	10180.4	10254.7	6777.79	22697.6	11303.2	12027.6	10198.4	11045.8	7540.57	32734.3	20377.1	7558.57	9707.77	17960.7	13588.7	11227.6	8597.32	8880.31	15143.4	12431.9	9745.71	13342.2	12625.2	17339.7
DCT	1854.03	6944.61	1787.44	2355.17	1677.62	3896.15	3631.68	81060	2602.14	2585.04	2419.37	2653.97	25878.6	2690.87	18946.3	2654.92	2292.68	1891.2	1382.9	11110.8	4494.29	4709.74	9320.28	2475.8	18849.2	2191.55	2917.54	2439.72	3097.51	2963.51	2658.75	3285.53	3681.95	4113.09	60490.5	1951.48	2871.19	2854.86	3836.49	4046.06	2650.3	56256.9	1980.35	4142.17	2235.93	2028.86	3231.39	3313.79	3201.51
DCTD	3814.55	10623.3	3375.49	17904	7657.37	7343.27	7662.79	6335.81	9883.95	6315.43	6931.99	8569.26	9153.96	7751.95	8526.94	5043.84	12072.2	21275.6	5305.19	12892.5	3553.02	7793.92	7972.63	7821.47	9026.46	5611.62	6369.2	6400.04	7205.53	13410.5	5435.57	10375.2	11317.3	5428.26	6308.26	9616.66	3519.2	3772.57	17620.1	7371.59	8295.76	3485.29	21101.9	8591.27	6378.84	8160.19	6185.58	5493.47	12932.8
DCTN1	18826.4	19180	13963.8	21503.3	13374.1	21018.2	16453.8	14302.3	17074.2	15214.6	12269	19048.2	18708.9	17254.6	14856.9	16203.2	19815.8	20171.8	13834.9	16926.1	11954.6	17923.4	18106.6	15241.4	29216.7	15817.1	14300.1	18651	14104.2	19912.2	26368.3	17746.9	15932.6	11335.4	20510.9	9931.59	13413.5	20392.2	29616.1	17150	21904.5	14033.5	23535.6	10366.6	20869.3	16563.8	17094.4	23056.9	11972.6
DCTN2	39009.3	36258.8	27950.8	41931.2	22417.5	44029.2	38352.5	24927.8	37115.7	27099.1	21432.6	34855	34672.1	32204.2	27355	31110.4	39044.2	40410.1	27948.7	34079	24422.4	29888.4	38796.6	28273.9	58243.7	31562.8	24325	35396.8	31569.2	50086	50240.6	31976.1	27793.4	19906.5	44369	15996.5	20271	37081.2	48584.2	45889.3	40507.8	22151.6	43977.4	35594.3	36493.1	30683.1	26954.9	41464.6	30441.4
DCTN3	19394.4	17496.7	12435.2	19278.7	11999.2	19088.1	16047.1	12526.2	15441.7	13386.9	10864.4	15953.5	15567.8	15358.8	12978.5	14953.2	16072.6	18896.5	13640.3	16404.3	12236.5	14560.8	16442.6	13262.3	26630	14216.4	13194.5	17166.8	14246.4	18588.7	23978.7	15922.7	13987.5	8790.72	16009.1	7650.92	13066.2	18079.2	24377.3	18609.4	19982.7	12452	20260.6	10342.1	18600.5	17064.1	12738.6	17399.4	13548.8
DCTN4	4857.04	5421.25	4356.77	6011.96	4182.78	5158.5	4659.93	4020.97	4361.41	4277.81	3867.15	5017.52	5437.94	5032.7	4815.09	5139.21	5218.27	5675.53	4131.91	3973.16	3610.98	5838.64	5145.32	4242.56	7279.99	3924.46	4915.12	5806.14	4604.62	5373.39	6841.46	5455.62	5387.25	2941.85	3397.95	3464.93	4050.34	5558.15	8353.56	4780.4	5149.09	4034.49	6170.4	2926.77	5737.98	4334.17	4760.98	6060.86	3709.07
DCTN5	1799.32	1793.8	1427.37	2358.1	1794.36	2050.24	1941.04	1812.88	1648.52	1949.65	1738.05	1783.62	1940.93	2137.11	1787.8	1897.16	2063.36	2195.3	1539.42	1699.77	1271.05	1811.57	2427.93	1672.57	2996.24	1472.7	1538.93	1781.97	1878.66	2748.7	1928.04	1778.09	1691.89	1428.47	1889.44	1156.24	1575.6	1905.67	3297	2347.34	1624.47	1421.98	2093.23	1534.24	2049.27	1665.97	1524.56	1964.09	1593.88
DCTN6	5694.94	5265.51	5004.98	6928.85	5632.34	6708.82	5533.38	4999.71	5282.85	5385.61	4355.25	5072.38	6609.1	7274.39	5466.62	5962.25	7618.99	6613.81	4717.07	5449.99	3875.41	5377.58	7501.06	5205.36	8946.16	4789.19	5182.73	4718.83	5782.64	7740.59	5512.57	4261.98	5449.71	4434.2	6326	4062.08	5787.1	5314.92	7355	5933.48	4528.18	4248.67	6060.18	6928.76	6136.34	5362.17	4539.81	6507.41	4963.53
DCTPP1	12000.4	13050	21368	17617.4	17111	10002.8	10361.1	23702.1	23584.3	6922.68	21127.4	10982.8	8551.84	16745.7	9840.97	14261.9	16284.5	11588.9	12438.2	16678.3	16416.9	12084.7	12639.9	18549.1	17364.1	8350.72	29617.9	6015.63	31286.4	10530.4	17111.8	13688.8	19566.4	7595.43	12908.4	18404.8	3099.34	7076.43	12251.9	42132.9	15272.1	6844.75	33199.4	40198.5	9397.51	10089.2	37682.7	18335.8	20506.2
DCUN1D1	5405.82	5623.39	8645.49	6000.15	3867	5089.05	3659.86	5126.84	5364.28	7984.67	4095.89	4208.5	5206.16	5081.57	4670.47	6504.65	4738.61	5763.09	6629.47	4729.98	4331.53	4325.58	5914.69	4807.55	4812.03	5392.25	5344.45	2850.31	5711.2	10113.3	7007.04	4732.72	5189.67	4170.65	4147.81	4431.53	3371.35	5705.34	4803.13	6042.51	4513.99	4574.58	8568.73	4710.4	5881.92	3544.43	6304.35	4609.32	8401.72
DCUN1D5	6184.79	3989.76	6275.43	4077.13	4623.2	4219.28	5032.43	4610.86	3785.73	4016.65	5128.41	4299.01	4412.03	4375.43	5907.74	3547.2	4919.13	3806.24	4522.8	5115.33	3345.55	7952.99	3996.53	6735.25	4386.96	4702.41	7200.43	4240.19	4594.75	3304.99	4190.12	8907.38	6944.27	2774.64	3503.11	6077.04	3647.9	4615.44	8681.61	5665.63	5370.93	3140.66	3518.38	3575.33	6474.56	4418.67	3786.34	6688.84	3093.52
DCXR	12202.6	12885.5	36796.7	3428.21	7310.49	3674.7	5224.37	10383.1	4520.09	10588.1	43192.9	5895.33	5370.25	4105.93	4949.78	13601.3	4196.57	4797.62	8171.93	6048.86	28121.6	4842.24	5029.67	12275.6	10527.2	8772.8	15770.5	4607.92	5434.4	4167.52	29390.9	5533.13	6356.89	10433.4	8259.94	13816.1	7808.25	8849.31	18445.2	7660.78	4001.46	5903.91	2883.39	17179.8	9219.81	6578.83	14441.6	6552.02	9889.53
DDAH1	42322	13787.9	68046.5	11932.8	25889.5	18589.1	9556.23	4803.84	50384.1	36626.7	32555.8	21246.9	7153.11	18537.4	6424.3	32658.1	33258.2	30027.4	17286.9	18152.7	15675.7	11325.5	23918.7	17547.8	16010.7	45638.6	11151.4	8240.55	62734.5	27698.4	19951.9	22720.9	70952.4	42690.8	4151.92	15572.2	9586.66	18329.8	21515.8	56666.9	23503.4	2900.96	23139.3	82070.9	25256.6	7727.75	52570.2	23086.4	38612.7
DDAH2	19347.2	8179.27	2606.3	4947.82	22426.5	5004.88	3121.23	1122.15	11252	18922.6	3827.54	9770.45	1345.42	3982.3	4130.12	9920.03	8726.57	9661.26	4524.68	7297.63	8023.42	2434.2	4590.82	7800.95	5943.54	6396.59	3556.64	5157.55	6439.86	10559.8	15918.6	2621.77	5960.68	12269.1	2951.34	2112.91	2869.8	14982.8	7793.38	1585.27	13238.5	2378.36	18263.9	9447.81	8673.24	2183.34	9036.1	9306.59	9519.76
DDB1	54741.7	39673.5	57643.7	49011.2	46173.1	44723.7	42401.5	49768.3	38459.7	45002.9	58420.5	50265.2	55190	35319.1	43656.9	45526	43765.8	57856.4	41567.9	48139.8	62880.3	42268.3	30755.4	55405.6	45732.1	40004.9	61856.5	36777.2	42873.5	39173.7	48887.2	55098	38525.5	33121.4	80605.6	55927.8	94202	57137.4	48398.9	46212.7	44356.9	29928.9	35327.2	30918.1	56244.4	42828	59971.4	36548.5	46583.3
DDB2	3489.2	4496.2	2727.6	6424.33	3110.15	3286.77	4550.79	3625.41	5262.12	2431.55	7317.44	5056.71	5726.08	1856.22	5201.32	4297.82	2592.31	3283.56	4058.46	4270.24	10140.4	4177.64	2384.57	3823.31	6279.39	1913.93	6209.96	4422.72	2478.67	1785.05	1863.06	4708.13	3266.31	2061.18	26373	5488.34	44676.3	1348.56	1697.3	1605.87	4021.1	1691.05	8921.49	4198.57	4846.69	9176.35	5696.77	1831.24	2482.42
DDI2	11092.9	11180.6	21121.4	15470.5	11777.7	9825.18	12424.7	13874.2	11338.7	18704	28289.5	9304.75	15005.3	10684.7	8937.22	8355.89	16137.3	11460.2	14021.7	12330.6	13979.3	16379.6	13020.8	14107.9	9060.9	12863.9	11730.9	6323.94	16589.6	14932.2	16439.5	12919.9	12708.2	14347.4	15953.6	9826.64	7398.57	18785.2	10252.9	35905.6	8672.51	12740.4	8639.45	21488.6	15534.5	8959.93	14357.3	18498.4	12133
DDOST	49641.6	49117.4	50838.6	55148.4	62522.4	59731	63031.5	57181.7	39535.9	62422.1	73954.7	45362.4	48716	49099	58008.7	46312.1	44934.9	40570.7	65672.1	41251.8	75569.1	45411.4	49813.4	44855.3	52647.9	62621.9	44773.7	61581.9	49565.1	38411.6	47379.8	43698.3	54587.1	57260.4	65617.7	57590.3	102948	77030.7	33495.7	29619.1	48697.5	65027.4	37554.8	50846.3	41770.6	47327.3	65639.8	49545.5	54771.7
DDRGK1	3883.19	1788.39	3516.61	2742.55	2881.52	2614.3	3882.97	3862.47	1681	2855.64	3414.62	1838.33	3328.11	4220.78	2743.96	2674.69	2524.97	3837.57	3192.23	2242.98	3888.11	2037.36	2909.41	3004.47	2612.76	2826.02	2793.78	4127.34	1945.08	2802.68	2419.34	3925.74	3634.48	2449.49	3072.44	2410.23	4583.76	1933.47	1862.18	2239.04	3323.04	4932.08	2915.59	4840.21	3065.07	3772.4	3615.22	2138.08	1585.22
DDT	17950.3	18638.2	21109.7	8699.93	9249.93	9792.35	9913.83	17211.5	14470.3	27917.9	11428.4	8144.34	17410.9	14075.9	15502.9	32424.6	10594.3	10236	7052.49	13068.6	7146.86	15375.1	18771.9	7000.23	12940.4	19387.5	14651.8	7231.74	11899	31760.3	18956.6	9623.97	13870.8	8724.8	8229.58	4240.63	3606.51	11327.1	13315.2	18639	15443.1	27902.1	16521.1	16512	14135.6	10283.4	12484.5	11094.9	13812.3
DDX1	58112	37051.2	54515	43445.6	47843.3	54011.6	58190	49468.5	34300.5	45208.4	46195	51562.2	59862.2	39272.7	43933.9	51385	45431.9	43721.4	52380.7	45961	40668	39257.4	52555.4	54386.1	52151.5	54143.5	40205.5	33432.9	49928.1	57344.7	52622.9	46815.2	48801.3	54948.9	57735.6	56051.4	40512.1	40145.2	58039.1	62321.4	40366.8	43541.2	61320.9	38667.9	47169.8	36288	47190.2	32392.2	73147.5
DDX17	57351.4	33891.4	39027.9	33275.2	60496.3	36343.9	52670.8	43240.2	38162.5	75817.3	46960.7	37592.7	37413.9	40162.8	35551.6	44278.9	48887.7	50285	48735.1	35580.5	40915.5	37925.7	34068.7	45607.4	43988.1	48416	33669.9	38376.5	43206.6	40627.9	37134.5	47288.6	42505.3	76240.8	40040.2	36900.4	37283.9	45175	51606.6	60244.5	42489.3	45437	33524.9	46856.7	54663.3	39142.8	32543.9	31444.9	44541.7
DDX18	13136.7	15881.9	14860.3	16448.9	19881.4	17244.8	14686.9	25760.2	15442.9	13638.5	18662.4	18111.2	10473.1	19956.4	19931.8	13931.4	21974.2	19385.5	23028.5	18570.3	15260.8	19068.1	12525.9	18939.1	11848.9	15785.1	22316.7	18703.2	15360.8	7359.18	9464	29613.5	25647.4	17958.4	20283.2	21280.2	16888.6	20932.7	19752.4	11983.9	15548.6	16908.1	15408.3	17275	16273.9	25327.7	23138.4	12594.9	25780.3
DDX19A	6605.85	5937.47	5991.73	4911.28	7001.95	6166.41	6519.85	8410.39	8095.78	7542.51	10865.6	6067.21	5861.05	5634.77	7020.54	4689.28	5930.43	10032.4	4096.72	3187.51	5005.2	10146.1	7503.83	13160	5412.2	5939.48	8359.75	4929.52	5773.69	6252.3	7507.8	9376.22	7477.62	3966.27	7427.86	5656.82	4522.56	10874.2	10751	9411.25	8895.73	3950.32	6401.72	2980.44	5771.92	3581.57	7376.53	9177.53	6121.1
DDX20	6127.07	5294.64	6179.76	5416.43	6381.31	6202	6661.72	6720.05	6584.94	4756.32	5630.57	4957.4	7571.57	6173.26	5510.21	5322.66	7156.89	6250.91	4361.34	4622.7	7027.54	8135.79	6976.94	7047.15	5275.06	7443.8	8504.97	4502.97	6560.65	3398.52	10499.9	9723.95	4216.11	5150.52	6356.81	7975.01	3914.96	7165.91	8898.35	7237.42	7195.92	5121.19	4396.24	5547.94	7093.24	6232.91	7604.76	7682.07	4589.19
DDX21	39853.4	37394.3	51222.6	36013.5	53937.6	41071.2	46306.8	41353.8	43618	35530.2	39471.7	35389.6	21584.6	53875.6	46512.8	42185.4	75531.8	44340.7	54776.8	46200.6	35196.2	55987.1	34505.4	62927.9	26296	49556.6	55149.8	75961	45731.5	26981.3	26952.8	85018.6	65237	29896.4	25508.9	44265.1	48621.8	58455	50435.8	37155.2	78300.2	30549.8	27013.2	38986.5	42170.8	82830.1	42489.5	41239	48254.7
DDX23	11219	12183.2	15784.7	10699.4	18374.4	12374.6	21037	11248.6	11996.3	16604.1	11713.8	13813	8585.93	14241.6	15095.9	15925.1	17627.9	9948.87	8622.37	18028.4	22400.9	11894.7	11512.2	19388.3	13241	13836	11177	14305.6	11847.8	11320	10072.5	15891.5	16256	20136.1	14517.1	14060.9	16608.8	12748.3	13500.5	16000.3	20767.9	12746.7	9323.45	10789.7	17955.1	17231.3	12211.2	9813.95	12619
DDX24	6398.79	12502.5	8509.12	5535.55	8023.06	7126.89	7650.88	18596.5	4656.81	6527.98	7179.42	12344.5	7189.38	5798.68	7822.6	10111.1	10613.8	6991.09	8626.63	11645.3	8429.65	9042.08	7328.54	9338.09	9818.01	4901.27	11294.2	7746.43	4586.63	3790.54	8123.12	12182.7	12708.8	5777.82	15739.3	13820.6	16408.6	6499.93	10563.2	5691.41	7104.59	11526.8	5636.05	5506.37	5992.43	16863.7	6098.65	8364.36	8598.78
DDX39A	21275.2	16445.9	11849.7	24309.2	14583.3	18322.4	17765	21165.5	15187.9	25718.1	11494.6	12016.9	17509.1	12492.5	18394	25989.1	24346.5	16568.8	12360.5	24197.6	16969.9	23964.2	18233.4	19250.4	21688.6	11414.8	17767.9	25253.5	13134.7	16577.3	8031.43	25106.4	20262.1	21352.2	17949.1	16823.7	15288.1	16361.6	31168.1	24702.6	30004.3	11194.1	11404.1	15577.5	28501.1	11963.1	10606.5	19156.5	12490
DDX39B	31288.5	28081.2	26617.3	19931.4	35585.9	28631.2	29511.1	28753.5	23261	32868.4	36648.3	37198.9	23643.2	23257	23911.9	19636.1	31966.7	28292	27200.6	26097.6	33985.3	26225.1	29798.4	32972.8	21335.2	28791.5	28951.2	26130.4	24994.4	21923	29570.3	38404.1	27993	34873.5	22566.3	35147.3	23702.1	25964.8	29996.1	30833.3	37064.4	27538.1	27484.1	20662.3	34114.1	29714.6	30938.9	24262.4	29616.3
DDX3X	45028.3	32346.5	39946.3	33890.6	44633.3	39513.3	43407.8	29563.3	33885.7	33030.5	36313.5	35250.7	35998.3	39048.8	42724.7	39662.3	32030.9	46573.9	34020.2	28106.7	29179.7	44962.8	41119.3	43815.5	34568.4	46753.1	47485	30774.9	43544.6	42039.3	33487.7	55887.7	32833.4	30199.7	29344.8	37058.1	39844	53320.3	31261.3	61144.5	41868.6	27479.4	29340.2	27483.7	49046.1	28350.1	37275.7	36620	35154.6
DDX41	12024.9	7591.01	9135.81	5443.32	9220.17	7232.13	12099.5	11242.7	9104.77	6370.7	9193.24	9255.23	6497.51	8110.01	9693.53	11923.5	11351.4	8926.25	10102.9	8543.46	10723	8645.15	7396.65	10605.1	7480.77	10416.8	9695.26	14310.9	6976.6	7000.85	8082.36	8010.02	8449.01	7155.85	14053.4	9427.86	8782.09	8227.49	12845.1	14398.4	11406.7	6642.07	8823.87	5176.48	8895.27	11254.6	9374.82	9012.01	7762.1
DDX42	19027	19426	29948.9	17903.6	25727.7	17325	23705.1	24258.9	19484.6	27026.2	22258.1	21809.9	21082.9	21944.7	22414.5	19580.7	21786.3	18275.4	22214.6	20001.5	24211.4	19604.5	22002.6	27212.8	24277.4	21745.7	27404.6	21841	20618.6	15841.9	18775.6	27495.8	21022.7	21978.9	25827.1	38426.1	20485.2	17067.4	17934.6	27488.8	23519.3	19777.4	17654.8	19158.3	24265.3	23884.1	17834.6	16629	21905.7
DDX46	31646.8	25766.3	20518.4	22394.4	25577	23671.3	31164.9	29472.2	31344.8	34163.9	26741.8	22033.3	19764.7	24881.9	24252.4	35808.6	32994.2	23226.3	25102.2	25291.6	28915.5	34971.5	26029	26525.7	20458.5	32778.5	31971.5	24842.4	30277.6	23754.8	30117.2	28103.4	19951.9	29225.9	26511.7	35847.8	28976.1	23325.5	23234.1	33730.9	30819.8	26783.1	23780.9	20690.7	27658.3	27091.4	25472.5	22488.1	28348.5
DDX47	11452.9	14831	20558.5	11750.1	19591.6	10902.4	14611.2	29371.2	10059.9	16101	15933.1	13650	10269.2	16946	19692	13850.2	12723.1	13531.7	25563.9	18302.5	11952.1	25794.7	11222	24648.6	8259.69	9958.69	22473.6	26337.7	10514.5	9811.01	6835.94	27141	17372.3	13929.9	17405.4	17479.7	21994.3	14005.5	15507.4	11497.6	26418.4	11941.5	12616	12121.9	19529.1	34475.8	10895.6	9304.69	11247.7
DDX5	83862.4	54725.3	78571.6	59738.7	93113.5	71962.8	112831	81969.6	55689.6	61816.8	64602.5	61224.6	59648.5	67850.2	94945.2	96627.3	94762.9	48737.3	75831.7	58417.8	79453.2	94364.4	82240.1	114964	78297.7	76528.9	82771.8	79785.1	92249.2	65577.6	55281.1	141490	55831.8	55666.7	77494.1	110515	81926.4	73934.5	71940.8	142738	97883	74091.5	39293.2	47023.9	141325	85715.7	61573.7	53486	73118.9
DDX50	25341.1	20780.8	23459.5	14928.9	44111.6	23457.7	18622.5	20656.5	16927.4	14223.1	13500.8	23831.6	17783.1	27966.7	22073.1	21609.7	39809.2	25255.8	25245.5	24508.4	21676.2	21348.8	18986.4	30958.1	21680.1	17680.3	18230.4	40843	20091.7	19477.8	18639.3	37554.5	21790.7	14619.9	16199.3	17579.2	22960	19947.6	32215.8	35899.4	28860.8	19684.6	12803.6	21042.6	27930.9	38169.4	18931	22007.3	15333.5
DDX52	3222.22	3453.43	2653.46	2896.47	4928.6	2655.11	3214.44	4441.89	2083.69	3821.71	4124.14	3814.3	1983.97	4016.53	3864.8	2036.5	3634.23	3151.88	2893.49	3097.81	2795.06	4543.99	2414.94	4765.89	2511.9	3587.57	4371.9	3985.81	2997.42	2152.57	1450.72	5087.46	4875.26	4212.02	2802.26	4036.99	3760.41	2850.15	3941.74	2802.77	4402.63	2822.83	3255.83	3022.87	3253.67	5366.09	3962.52	2140.79	5455.45
DDX54	3367.99	4175.02	4622.67	3228.27	4871.24	3091.09	4560.08	4666.54	3307.13	3101.58	3385.69	4915.27	3028.55	5413.41	4074.73	6551.75	4133.3	3958.4	5474.21	4200.92	4303.89	4751.84	3200.02	3841.65	3128.56	3952.44	4967.62	4952.61	2544.79	2187.53	4124.72	5460.17	7844.16	3468.18	4615.05	5713.56	7529.19	4471.32	3562.53	2400.88	5510.52	4826.62	2954.1	2824.04	3188.73	6214.79	4124.02	3903.58	3759.87
DDX55	335.022	509.013	636.634	483.328	592.95	478.023	582.552	977.341	445.1	615.569	678.769	481.703	429.561	492.392	664.745	513.543	566.265	559.103	581.539	401.816	482.845	782.895	523.13	647.525	492.509	438.911	610.376	625.219	441.257	329.467	277.461	708.655	1101.37	611.1	620.247	848.463	671.066	414.346	484.553	462.004	663.717	614.732	466.982	498.84	430.918	788.417	543.552	445.963	467.679
DDX56	10451.3	9603.66	12075.8	10026.8	10988.5	9363.36	11149.5	18064.7	9514.53	12315.4	13835.7	11211.9	7333.62	11685.6	14756.5	11033.1	9978.45	8967.73	13926.5	12153.8	10512.6	15587.7	9673.97	11207.8	9825.74	10526.7	9927.9	12250.6	9180.47	5768.64	11252.1	15484.6	15548.5	13045.9	14899.8	10193.5	15178.3	11402.7	14711	9170.5	12521	13565.8	6294.67	10951.5	8399.45	22107.5	14044.8	7612.56	9856.36
DDX6	36995.9	30554.2	28629.1	40880.5	34415.8	34987.9	24896	28709.5	32625.2	37185.5	28968.5	36426.1	31571.9	33382.5	36187.3	23765.8	24876.9	22836	36261.7	20117.5	38752	44366.7	33402.7	39567.1	48497.5	22062.7	54339	25986.5	34045.8	32870.7	37185.1	43657.8	27425	21295.6	26759.7	39856.1	26604.7	41474.8	43211.5	22832.5	34791.8	20871.2	41821.3	25250	49759.2	21891	36787	25031.8	50889.8
DDX60	10579.6	12186.3	6903.51	22489.8	6424.99	17959.3	36751.5	7066.6	68782.5	10296.3	7956.81	23905.8	17737.6	12549.8	26894.1	26032	12164.9	13330.3	15503.9	101048	9961.02	12336.7	14046.7	9331.94	11889.3	11911.4	14522.1	20102.4	12258.5	14371.4	15190.7	13123.9	18539.6	12836.6	17279.1	47754.3	84906.6	5342.81	7261.8	7082.08	8788.79	12615	44967.3	6907.12	12391.2	21315.8	11419.4	21704	9338.9
DECR1	17800.5	38185.5	101451	21806.4	43566	18830.6	24436.9	25961.4	31445	51370.8	30603.2	19406.1	26954.5	20010.4	22052.2	38239.9	18918.6	24676.9	71711.8	24952.9	44211.7	13028.1	31983.6	20541.3	26733.4	45181.1	21346.5	11309.1	19164.4	27363.7	54048.2	54348.3	28629.6	46489.1	34900.5	16574	35695.1	30684.5	30622.3	17281.8	37451.8	39917.5	34711.3	39492.6	22218.1	23901.1	65944.5	17587.9	46343.6
DECR2	15635.3	39795.9	33902.5	13738.1	17323.3	11545.6	28789.8	16747.6	11292.3	33647.4	19872.2	15975.2	19634.6	19675.8	32147.9	16747.2	11599.5	19151.5	13420.7	26933.6	76027.9	13578.3	27129.5	10216.7	15303.1	12186.1	13013.5	22903.9	12521.1	5703.66	34594	13259.9	46538.3	38732	18467.2	11439.1	8903.04	30291.2	24703.3	9054.02	11759.7	46417.7	20223.7	63503.4	18644.7	13999.2	54846.1	18407.5	49841.2
DEK	41764.9	29828.2	30316	22348.1	41345.6	23106.7	16786.1	21979.2	28418.5	41339.4	23671.3	22480.8	17257.1	25705.8	17879.8	26519.2	64310.5	37447.4	30155	31085.2	24185.5	20750.4	29843.3	33452.1	22501.8	22431.2	20783.1	54141.2	27472.7	37899.8	21998.8	42689.5	23251.9	19499.6	21475.7	53064.4	32880.7	22863	22516.8	28600.6	47313.1	14991.3	31305.4	19677.1	41637.8	43772.5	39055.4	21571.9	36412.7
DENND4A	6926.31	9200.29	9387.44	10528.4	6770.69	8210.5	7030.31	7521.66	8166	22997.2	14421.1	9079.49	7104.44	7430.09	8044.64	4426.86	3989.68	8718.14	6815.78	7762.05	7537.91	11928.2	6859.16	10292.2	6483.72	6614.3	6042.95	5152.85	8479.97	6425.05	11801.9	11531.1	20745.5	7063.24	4685.47	7622.76	3131.78	27949.5	14021.2	8851.81	8245.69	3951.21	7123.23	5897.59	9438.42	9245.04	8121.47	10782.1	6095.89
DENND4C	3580.12	4099.74	6234.06	6752.92	3571.5	3117.6	3529.49	2973.99	4658.46	3558.69	3687.04	3407.17	3810.66	11589.9	4153.93	2798.1	3813.48	4472.62	4081.57	3383.71	4493.35	5122.58	4281.02	4396.88	3677.98	3271.23	3049.26	3774.78	4219.57	3112.72	7210.26	5333.19	10623.1	2460.87	2140.84	2411.75	3982.5	3870.69	5409.27	3759.15	4154.98	3409.15	7216.13	3904.15	2777.74	2455.67	9073.93	4762.37	9454.51
DENR	20471.2	13756.5	12308	19262.2	14116.6	17063.6	15420	12398.2	21131.4	12938.6	12662.8	19253.8	16815.3	14169.2	19939.3	18784.7	16024.9	14746.3	19404.1	9707.43	14430.7	20891.7	15123.5	20540.6	16804.6	16647.8	17182.2	12357.9	24997.4	18091.9	16699.8	13083.7	23654.9	9714.75	13632.5	13285.9	8937.31	12331	20172.3	22907.1	21295.7	11845.4	18068.4	19763.1	22280.6	14455.4	19024.3	14713.6	12451.9
DERA	2960.09	2351.12	1472.41	2884.6	2072.77	1689.08	1381.67	1430.32	1959.15	4377.11	2142.71	948.504	1839.39	1357.89	2034.46	1148.8	1592.66	714.24	3213.05	983.37	1751.16	3321.35	1825.13	2777.17	2469.49	2313.52	1915	1718.87	2309.65	2005.76	1283.32	1950.36	2944.85	2155.41	1375.81	1208.74	744.443	3748.85	3664.6	1750.92	1625.99	1896.43	3152.22	1486.91	2718.57	2366.88	2740.69	1408.96	2161.22
DERL1	7811.75	8800.35	21701.6	7296.48	5852.99	7288.36	10289.1	6901.12	9361.44	8998.04	10065	5528.73	6834.07	9187.3	9559.19	10079.8	7680.1	7259.67	10979.4	12565.9	13063.4	7732.85	8193.64	6587.13	7943.85	7953.54	7773.49	7409.38	14545	8482.29	8710.69	11034.6	7057.35	8489.51	8489.94	9639.53	8793.52	7485.65	41885.8	3555.84	9736.91	8769.05	8865.19	5574.04	6800.83	16742.1	8937.3	12183.7	5494.15
DERPC	9171.39	10440.6	5511.37	7824.48	11182.3	8049.09	6587.72	7980.46	10450.7	6615.8	7845.72	10396.6	8635.26	8530.63	12187.9	7975.62	9784.93	9346.25	9904.2	6555.49	10191	7814.5	11782.4	9565.66	5890.44	6803.57	8408.77	8675.34	17666.5	12778	6323.86	7649.05	7617.56	5412.32	8492.64	10991.1	5377.74	6837.75	7027.29	13053.7	7694.07	6120.16	12848.2	9715.46	NA	NA	NA	NA	NA
DES	20249	49298.2	26716	77991.7	24362.4	96812.3	46323	30553.9	41251.1	24275.6	20666.8	58831.1	57283.2	54451.5	46409.7	21641.3	65632.5	28298	19726.4	79249	20831.6	45304.8	67621.8	26717.2	108676	23601.2	28320.3	1.91634e+06	18338.6	4276.09	15175.2	13387	10283.7	11153.2	202062	12031.3	9805.96	19474.5	94755.1	24602.5	103847	187907	90457.6	14412.9	31994.8	33691.9	41469.6	52813.7	10255.1
DESI1	681.679	869.674	514.489	623.254	559.469	586.968	730.93	874.431	607.174	809.939	337.629	674.415	741.435	1106.09	759.074	522.2	673.57	535.713	578.211	344.586	368.167	921.982	813.388	1014.21	877.496	611.498	920.954	316.029	575.728	905.697	643.746	942.913	1241.17	393.761	529.36	566.962	292.314	799.822	2035.23	985.085	547.014	750.335	556.57	365.189	NA	NA	NA	NA	NA
DFFA	11204.5	19458.1	16841.1	10760.1	14020.4	17036.3	15322.1	16856.4	13702.3	11391.2	13464.4	19207.1	14034.6	15431.1	11723.4	11107.2	22079.2	20667.8	12590.8	14250.6	10055.1	17041.6	20582.9	15559.5	12421.9	17392.3	18911.6	16261	14194.7	16885.2	15713	15480.7	12569.4	11302	18617	14833.9	6236.96	12897.8	18048.3	29448	17811.7	16384.5	13043.1	18968.1	12079.4	10515.7	9869.62	22571.2	15749.9
DGKZ	16369	12778.3	19689.5	14300.3	12616.7	11987.7	11462.7	12038.7	17398.4	15209.4	8901.58	12505.2	19166.8	13081.6	16424.3	9727.54	16054.2	17797.3	17526.7	8724.96	20795.3	14172.1	10596.5	18695.5	15221.9	10209.5	17987.5	10171.6	15042.2	10380	20644.6	19228.7	15974.9	9946.28	10985.5	11159.2	44761.1	10634.6	14191.7	10816.9	10349.6	15461.2	7527.8	13973.6	16607	20821.4	20444	14513.1	14846.5
DGLUCY	1105.71	1437.93	1842.06	980.46	2336.32	785.827	473.063	402.958	606.459	473.563	1631.2	1995.22	492.747	1230.93	1087.8	1478.01	859.386	3687.87	693.932	1169.32	427.095	1023.7	1970.74	453.852	1261.12	235.271	2764.43	960.836	653.677	448.549	559.59	1090.25	976.795	2170.18	605.712	998.92	705.448	522.684	3329.15	1160.09	2531.02	1127.36	308.758	628.674	1062.38	1516.94	466.749	363.223	703.57
DGUOK	2141.14	3686.6	1621.72	3787.66	3289.69	2845.28	3390.44	4894.93	2772.11	3959.66	3717.85	3254.73	2129.64	3281.9	2717.41	2734.04	3015.83	3778.35	3719.51	3997.1	4538.15	3421.77	1514.26	3118.86	2218.42	2318.47	2800.1	3655.73	2542.25	2814.4	1710.23	2745.39	3294.41	5259.37	3722.9	2440.74	2893.98	3655.24	3247.81	2118.32	3850.3	5153.83	2636.47	3160.49	2864.64	5083.75	5110.61	1721.38	3810.87
DHCR24	84470.1	46671.7	156089	37020.5	19004.4	28087.3	21166	33374.5	73705.1	104282	57699.8	21177.8	18758	73539.1	22441.3	93804.6	51333	24394	22566.5	161278	199544	22684	22619.2	24275.5	38801.8	73927.8	23830.1	38665.4	67553.1	52718.3	22355.7	46633.2	30130.7	172079	26569.4	56665.2	95626.5	150899	50811.6	13629.7	26059.3	46369.4	38174.1	24049.1	32415.3	38838.8	62478.3	83549.9	23636.1
DHCR7	85178.8	67513.5	45259.8	30017.8	23032.1	14808	19763.9	7694.93	16338.9	52865.2	28465.4	15794.2	13995.5	25814	22102.2	41853.2	29403	35089.7	31642.2	41343	75377.5	12482.5	13707.4	20465.4	29495.6	24510.6	15923.1	48110.9	45113.8	38088.4	10427.7	8285.54	40100.9	62328.7	23717.3	25010.7	63005.1	124448	23644.7	13033.9	16695.8	25910.9	12668	28730.7	25142.4	41938.1	53513.6	53023.9	16494.5
DHFR	7579.39	7788.55	7089.2	6595.88	12933.5	6159.13	6346.23	11811	11797.6	8693.23	4475.16	4959.69	6717.9	14710.6	6994.94	11950.5	9478.64	12875.6	4665.13	6567.97	4852.35	10804.5	7786.43	10885.9	10113.1	12497.5	9931.91	5562.64	14279.8	6246.02	8169.63	7870.11	22939.9	3779.01	7905.66	8860.1	3812.84	9742.38	6607.72	15325.1	9078.28	7326.57	6227.06	9894.76	7838.44	4314.66	11755	8724.57	15736.3
DHPS	3088.16	3683.32	3101.18	3234.3	2510.64	3402.59	3330.92	4797.05	3479.98	4294.33	2039.18	2542.47	4225.83	2127.84	3746.02	4643.05	3293.01	2507.42	1990.54	5274.2	2949.87	5386.6	4310.59	3607.99	4145.4	2250.99	5882.91	2509.55	2602.03	1947.71	2355.41	3486	9020.22	2019.61	4119.96	3656.06	1424.28	4544.41	4751.39	6001.96	4132.05	2106.7	5744.88	1326.38	5021.93	3118.47	1881.7	5854.23	2294.45
DHRS11	1244.87	1885.15	1011.34	461.363	863.496	646.955	469.892	1288.26	747.646	387.919	1343.49	786.581	1457.18	793.868	961.511	1335.97	627.922	714.259	1193.85	660.247	607.686	1073.86	1125.53	1002.24	760.951	995.138	716.629	241.463	3441.9	1526.38	1628.86	837.325	917.256	803.769	425.665	464.395	228.537	376.008	1788.23	3403.76	704.977	2032.85	827.622	1353.26	817.657	612.624	1715.61	629.446	1067.32
DHRS2	11841.6	10786.4	340350	12456.9	10929.4	11476.1	12417.5	10487.7	12277.2	12584.7	455618	12700.1	8115.97	10822.9	11369.6	10884.1	11870.1	8421.28	26448.6	12578.1	243918	11727.3	6844.36	8300.81	7617.65	8879.67	19251	11486.4	15676.7	8654.62	10458.8	10560.3	28333.8	8231.8	13070.2	466035	23195.8	8713.08	7200.83	9396.33	9743.29	11718.1	9553.73	13026.7	107700	6891	6711.59	8285	21496.7
DHRS4	27823.6	21916.2	45669.4	13936.9	36350.1	18817.9	36615.7	18817.7	8665.13	9690.72	48375.3	31563.1	33288.4	8378.12	23566.1	31300	23053.9	15010.2	23835.2	29798	72569.6	17722.2	15413.8	26521.5	22583.5	15284.3	18895.3	29171	31364.2	9500.09	27376.1	17162.2	28609.6	30714.9	23610.1	16642.6	27150.5	29404.4	11648.5	44123.4	11718.7	28822.9	20143.9	31642.2	19736.4	32203.2	19828.4	17467.1	26792.9
DHRS7B	8208.81	6299.45	8373.21	8166.78	7761.22	4451.29	6494.7	6071.12	9832.36	12992.6	10238.5	4324.12	5596.49	6230.14	8927.71	6421.55	4826.57	3981.57	7441.18	5550.23	24184.2	6456.53	8010.47	5318.22	3491.52	10345.6	3528.23	10469.7	4957.98	4266.04	9526.51	6770.91	11906.8	13028.3	5319.22	7932.5	9712.63	6497.36	9137.01	2389.31	8751.4	7958.89	4958.09	14180.6	8743.3	9375.08	10514.2	4101.87	6606.25
DHTKD1	3001.94	1460.18	4168.11	886.575	2229.59	1330.73	1278.07	1194.92	691.56	947.269	981.656	1626.31	1947.46	1203.43	836.324	4885.36	1233.59	1064.78	1876.66	1436.8	6342.54	1198.45	2113.88	1063.16	959.377	1192.88	1100.8	1121.46	1085.98	2177.67	6464.79	789.417	827.314	1634.22	1774.59	919.118	4315.68	889.884	2297.58	733.684	707.474	2521.24	2350.59	1932.26	1980.78	2811.2	1323.02	1259.13	958.425
DHX15	58943.2	46930.7	64194.8	39644.2	71429.7	41621.6	48099.9	55363.6	42705.1	92672.6	53209	37117.5	37882.6	54210.6	50948.6	41254.4	51733.9	50363.3	35145	49951.6	66459.2	72759	47932.8	53202.3	44337.7	55265.7	61647.2	52671.6	49490.1	30728.1	56143.4	68830.8	59223	52573.1	42691.4	107114	48471.8	60807	43445.7	44023.6	53844.7	43424.6	43094.4	37910.6	65821	54499.3	51494.2	46598	50326
DHX16	12756.8	6655.04	15968.2	6053.26	7537.97	8124.41	7168.25	8705.79	6603.3	7303.46	7379.98	7975.54	6651.66	8532.54	9959.43	11172.8	8481.37	9113.96	10263.8	8481.42	7753.49	9596.86	7912.22	9515.91	6064.43	6183.32	9702.24	11186.4	7136.97	4971.3	9260.14	10689.7	9406.33	6658.01	7840.94	12406.2	7882.26	7282.44	9951.24	7376.15	15509.7	6835.83	6551.03	5510.64	9056.65	8382.78	8838.64	6855.14	6908.62
DHX29	4634.68	4938.21	5007.65	5331.38	5055.99	5517.26	4243.15	6334.79	4728.01	3750.89	3541.29	7251.79	5971.3	6676.74	5178.86	4114.59	3241.06	5315.26	7056.21	2833.75	4439.13	6815.49	4489.84	5865.69	4768.21	3914.48	6097.9	5056.99	3473.65	4629.79	9696.62	6792.88	4674.58	3508.86	3802.59	4954.03	5434.51	5192.38	8619.36	4161.06	5314.31	4228.81	3973.23	4111.47	5533.13	4441.5	5955.95	5430.22	4544.6
DHX30	7331.06	13037.2	13131	7423.63	12668.3	9369.14	13892.3	18197.4	8499.45	10031.8	11287.7	8763.99	11106.1	6123.71	20102.8	9839.93	12804.3	13744.1	12499.6	10135.1	7409.14	17323.3	12025.8	11749.5	8790.03	9437.52	14923.3	11031.9	6711.34	7988.8	9897.15	19070.7	13810.8	8203.13	14039.7	14762.8	9621.49	16686.6	10845.6	8360.99	13930.6	14125	7611.66	8247.33	21196.5	13177.7	11929.5	9410.03	11207.3
DHX33	7620.64	7640.95	13619.3	6385.26	7341.25	6544.72	7741.85	16951	7214.52	6335.62	10662.9	9662.94	5059.89	9028.14	8665.01	7697.34	9517.35	7520.94	9899.78	7354.18	6566.26	8681.03	8672.58	12163.1	7089.77	11047.5	11108.2	7939.09	7526.21	4045.09	5564.19	13316	10717.7	7942.21	14353.8	11452.6	7850.8	7469.18	7016.24	9709.52	10152.4	8613.48	8198.34	7381.2	7823.83	11905.2	8391.06	6209.04	9431.59
DHX34	1845.57	1987.93	1647.25	2128.59	2416.67	1660.37	2036.1	2468.38	2362.73	3232.08	1826.21	1485.22	1921.63	2478.83	1969.53	1640.58	2106.47	1770.53	1794.65	2523.33	2072.6	1524.04	1881.31	2004.7	2161.27	2030.01	2304.83	2627.38	1994.1	1160.29	2048.96	2251.05	1675.31	2617.36	2345.05	1850.51	1723.35	2017.61	3221.14	1616.4	2265.4	2484.45	2251.41	1271.8	3092.93	1512.88	1639.17	3867.73	1090.27
DHX36	4939.82	6744.69	5097.88	5825.35	6895.25	6231.43	4577.04	7311.56	5076.49	6544.83	4709.03	4449.53	6269.66	4929.26	7874.72	4790.72	5546.92	5831.34	6378.9	4282.57	5199.2	9518.73	6217.15	7070.71	5936.4	3283.66	4067.08	4916.32	5118.5	7324.49	4706.47	7583.98	6473.97	5815.45	5534.55	7311.59	3892.57	4677.19	5605.3	6892.58	8513.11	8757.77	4570.84	4233.73	10808	6114.55	6123.79	5599.66	5733.76
DHX37	773.151	1193.92	839.718	1136.67	1093.1	799.675	985.854	1124.45	1001.1	1009.96	1136.47	940.836	806.292	1138.77	1197.16	827.555	964.121	888.897	1030.5	716.901	1063.07	1497.1	898.539	1087.24	843.525	707.97	1209.21	1284.26	1131.5	450.212	572.084	1213.23	1339.46	1353.35	1000.58	1218.82	1331.53	921.343	887.25	710.548	930.501	1244.23	728.481	992.396	806.465	1106.11	1413.43	826.529	872.369
DHX38	3715.24	4101.39	3556.9	5856.48	5446.28	7321.8	5985.46	6805.77	8433.5	5099.26	8036.8	3951.5	4294.03	6397.74	7956.44	4215.68	7041.51	5952.97	5263.9	4446.13	5173.16	6519.6	4687	7727.87	4832.48	4901.99	5716.3	7316.22	4758.25	4573.56	4711.21	7349.75	5051.85	6305.22	4587.46	7371.82	4488.35	5563.51	7038.02	6432.14	8997.1	4048.76	4861.44	4167.1	4258.04	5095.47	6558.9	5039.25	4858.44
DHX40	261.384	223.419	224.164	294.448	611.825	329.199	464.042	534.113	197.616	298.279	320.459	288.871	380.458	296.502	368.84	318.159	409.513	274.574	335.581	275.667	395.801	414.674	338.144	379.117	310.204	265.205	563.679	352.588	222.17	212.404	232.893	311.44	333.97	277.553	508.599	546.013	261.857	299.151	293.189	325.237	499.495	349.93	278.661	224.22	654.368	260.07	324.726	270.725	286.855
DHX8	2448.24	2427.32	2805.42	2927.02	4041.46	3112.64	3010.46	4246.03	2360.47	4053.74	3212.09	2493.19	2254.68	3085.52	3629	2379.09	3266.69	2577.6	2485.77	2633.55	2992.94	4921.65	2886.61	3579.69	2610.38	2450.47	2374.95	3543.48	2524.61	2468.61	2778.95	3528.07	2628.83	3466.49	3746.34	3590.93	3158.89	3036.35	4264.58	2616.98	3093.95	2720.99	2727.86	2206.51	4390.56	3267.35	3516.04	2606.08	2271.38
DHX9	73093	65633.9	67594.1	60017.8	100586	60000.1	80510.4	87750.8	53277.6	99538.2	72241	65248.3	68107.1	65072.9	79111.7	60985.8	60488.7	61923.3	78252.4	67916.2	98715.7	91801.7	60138.3	72554.4	55587	60621.6	74155.4	73396.3	59139.5	54661.1	74762.6	88781.9	64343.2	94978	63522.5	97074	76765.3	67870.6	72115.1	59326.6	85291.1	79788.8	47954.4	64502.4	105312	81581.2	75140.2	60258.8	65295.8
DIABLO	25374.4	30990.6	19140.6	19824.8	34238.2	22878.9	38106.6	26068.3	33731.4	28415.2	35113.5	36043.1	20159.3	25487.9	28902.2	28258.9	31328.6	22273.9	37577.2	22520.7	35370.6	25093.4	26104.3	28358.3	24876	25296	23616.9	29760.8	22153.3	21122.4	23457.5	25634	30993.2	46063.3	33525.9	26520.1	27543.3	24866.7	18005	22868.4	39903.2	32776.6	30166.2	31798	29892.3	45990.2	35714.8	12767	18330.3
DIAPH1	24219.1	21332.1	39839.8	13746.2	13188.8	17047.9	17692.6	14557	31700.9	13979.2	11310.4	16322.1	15531.3	24322.3	16031.2	36722.1	29149.1	23678.8	19606.6	18359.1	15107.5	28674.8	17988.9	23200.3	18060.1	18514	22563.8	14083.1	29435	30291.5	31617.6	14735.5	26949.3	12356.8	11365.8	22863.7	14987.3	25989.5	26560.3	18986.9	21433.9	14064.6	20168.7	14229.1	14742.3	22276.4	24682.9	18697.4	28115.2
DIAPH3	1313.21	1131.32	1407.16	1751.4	1484.6	2049.78	1166	1793.64	1892.95	706.613	1343.06	1213.12	2354	1819.38	1891.39	1544.46	1873.69	3882.22	1755.81	1067.03	644.964	1023.66	2241.82	1704.28	2391.09	1048.36	1409.04	1503.29	2117.42	2400.23	989.052	1979.48	1399.06	1160.37	1366.28	2548.58	3283.38	2317.8	682.384	1006.16	2404.4	819.838	795.342	1473.48	1311.2	1096.21	2723.16	3030.78	1216.78
DICER1	19709	13862	20829.8	14316.8	19825	13958.5	16399.6	12149.6	11044.6	24899.3	22343.5	12961.9	15469	11720.5	15353.4	15308.6	12412.4	15151.3	12917.2	14675.2	20522.1	14506.6	19578.9	14460.9	16108.6	15570.5	13180.8	13559.8	10792.5	27876.7	15605	16121.9	19300.8	16530.7	13189.3	9558.55	12965.5	18261.2	20164.2	16608.7	29323.5	12604.1	11958.8	16301.2	15440.8	32293	14764.9	12481.1	10073.8
DIDO1	5683.6	4958.01	5285.34	5282.39	7124.22	7232.12	5902.01	5602.53	4440.73	6133.2	5449.97	4841.37	5436.76	5811.44	6222.12	5457.35	7958.94	5945.61	4644.34	4772.66	8635.87	6895.31	5327.74	5237.56	5705.25	6256.96	4007.34	4620.25	7599.04	5024.56	3475.38	5131.34	4679.87	13969	9106.17	5667.14	4821.11	5029.55	4998.43	6660.84	6183.31	5310.64	4684.21	10193.4	6053.45	6672.95	6791.64	4534.71	7057.59
DIMT1	8324.5	12008.5	9342.53	9378.68	13781.6	7338.69	9790.26	14817.1	7158.86	7583.34	10145.6	11496.4	5705.99	12081.8	13143.7	4918.55	10230.9	15478.9	10650.9	6404.13	7881.82	20474.8	7613.92	14762.6	6855.03	7963.74	13797.7	10623.7	7588.76	4486.69	6699.97	22466.2	19727.9	9097.69	9226.66	8384.32	10465.8	12830.3	14245.4	12129.2	10480.8	10694.2	5116.45	10510.8	11440.7	17743	8857.67	9224.66	9618.76
DIP2B	4095.37	6785.08	6873.81	3721.25	3930.81	3689.3	3508.49	5283.73	7033.7	6387.68	6230.84	3757.9	7491.69	4408.12	6430.91	2815.9	2932.48	5618.92	5096.16	3064.25	5037.16	6389.81	5043.41	4927.19	4494.49	4165.13	3929.93	3448.54	3529.1	5637.88	12251.2	3506.13	5235.23	4184.41	5182.04	4073.3	3228.81	8005.24	7083.08	3174.58	4942.95	6172.02	4388	3384.67	4584.92	4289.65	6763.11	6243.55	3888.07
DIS3	12738	15826.6	13609.6	17564.2	15121.1	17102.7	14483.7	18434.6	13696	10032.7	17976.9	17711.8	12998.4	11623	26646.2	12413.2	15829.6	17380.9	11388.2	10695.3	10335	31568.6	15253.9	24907.4	17812.8	10764.3	23324.4	10606	22084.9	11117.5	19290.5	27334.2	12030.2	11264.6	12385.5	23038.2	11359	24283.4	26351.6	14100.1	16793.5	6530.53	13041.7	13614.3	14332.3	14449.7	33737.6	15494	18263.4
DIS3L2	2070.58	4524.88	3044.77	2987.91	2769.22	3011.63	2520.35	3417.45	4179.63	2535.85	3936.44	3608.23	2431.22	2512.47	3930.52	2486.36	2997.61	3043.93	2158	2487.75	1932.66	3918.87	4128.6	3559.41	4188.3	2311.89	4591.08	3300.47	2526.33	2087.51	3248.87	3167.32	2703.74	2287.24	3806.15	3569.89	1352.1	3128.02	6128.14	2734.49	3447.77	3031.37	3838.1	2223.34	4094.55	1637.23	5412.46	2379.67	3878.03
DKC1	15519	15401.1	17307.3	12445.6	19264.5	11757.1	16975.4	18096.7	12577.6	17408.5	19718.7	14459.4	9801.39	14422.9	16376.8	14426.7	17519.9	14639.4	16183.3	16435.2	20068.9	19192.8	10443.6	20967.3	9404.43	15004.9	17552.3	15247.6	13166.6	11542.5	13868.1	22623.8	16810.1	19224.6	12591.5	16399.1	16233.4	12658.5	17025.6	15026.2	17722.5	15255.8	9364.58	19223.9	13644.3	22350.1	16136	11803.2	27067.1
DLAT	62886.1	58236.9	101718	25011.4	33362.8	33522.8	40120.4	40974.6	26177.4	53573.2	54243.6	37844.2	36551.2	44903.6	40639.9	28564.7	31664.5	55300.8	48033.4	27737.4	35709.4	28191.9	49787.8	54971.5	34911	62759.9	43211.6	45239.8	47132.6	35560.4	29732.9	21582.9	49876.1	41080	101446	42462.5	47177.4	162500	41349.9	41374.2	33481.1	21273.6	25887.6	55208.2	41105.1	28595.8	53105.1	27714.3	54743.7
DLC1	1698.89	3621.47	1443.77	5668.6	7608.73	23257.1	2376.65	2288.64	3771.14	3527.22	5620.24	10930.1	3627.21	2300.33	2804.32	3044.67	3787.22	10731.7	3437.03	2937.84	1802.64	4256.19	3777.52	3378.98	7926.28	3329.68	1235.11	10971.3	208.425	9608.9	1547.21	73714.7	1782.21	5929.08	2960.65	1319.73	1792.95	7805.92	14767.4	1696.4	12407.3	4122.22	2905.64	1791.29	NA	NA	NA	NA	NA
DLD	35966.4	55845.7	61545.2	27440.1	33136.2	23714.5	50125.6	48979	29394.5	33307.9	39132.3	36002.8	42622.7	74757.3	50315.7	37387.4	22167.4	22784.3	31776.3	28866.8	76527.6	23555.2	50480.3	36015.4	45070.9	56812.6	31479.3	22578.2	37406.7	33763.5	37352.7	42188.9	42654.5	45265.5	75634.4	23675.2	35716.5	31727.9	34414.2	61355.9	36383.6	48423.3	29212	69243.4	20858.7	34824.6	46384.7	21343.5	38172.2
DLG1	76306.6	78411.6	95405.1	96205.9	78905.7	74644.6	85677.4	62271.7	81927.9	39065.7	42970.4	70789.7	26146.9	43683.5	24883.2	51552	33536.1	41237.3	64139.3	42188	35185.1	24081.4	31289.7	43492.1	43510.3	46095	92582.6	44634.7	93383.6	292361	106567	29125	84207.3	115274	59091.5	31806.1	67007.8	34518.8	28428.4	52631	25831.8	29939.2	48401.8	76750.8	35337	34458.5	45012.1	20746.4	57210.9
DLGAP4	5033.39	5052.47	9084.72	4282.48	4015.48	5344.73	4477.4	3245.76	7932.09	6994.94	8019.1	3910.34	4239.1	4219.23	7075.17	3990.69	3342.82	5068.28	8528.2	2524.99	4368.98	5268.25	5020.48	4553.06	7338.4	5612.96	3473.4	5756.25	7123.11	4105.11	6927.26	4193.77	3126.72	4730.61	8462.43	4649.38	4386.17	5176.76	3363.59	6947.31	3979.48	6165.61	5529.7	4562.27	3705.51	3729.92	6490.03	6287.01	6677.72
DLGAP5	5590.97	3957.24	3556.37	3975.47	5716.86	6611.28	5434.32	5495.5	4010.03	4620.4	2132.78	3238.8	4028.85	4239.03	5439.5	6759.55	6483.99	9026.08	5322.69	3651.77	2547.78	5370.84	5257.72	4880.35	5651.9	4625.73	4939.62	5698.91	5342.41	5876.13	2232.53	6740.26	4843.71	2489.24	5852.89	7780.19	4369.9	9059.98	1908.25	8262.25	10264.1	3334.93	2047.04	3329.88	6277.52	3231.16	2532.14	11216.9	3159.64
DLST	33942.9	44822.5	81787.6	22413.7	34632.8	31231.3	50404.7	31024.5	22451.1	26350.4	45596.9	43552.6	34072.5	24488.4	36166.7	43273.8	42902.5	28149.6	25544.9	53233.7	68556.8	23523.4	42485.2	36453.5	31342.9	35144.7	35809.4	30091	30970.7	20734.4	46265.8	36717	44220.7	43861.1	44934.4	33589.2	40564	21688	42317.1	40048.5	54655.9	40040.4	25902	41592.2	27397.9	66311.4	27644.8	21030.9	29694.9
DMAC2	614.284	456.533	500.585	443.791	418.128	456.684	685.936	470.86	420.889	505.04	535.803	400.841	353.098	517.09	449.957	594.797	503.742	455.018	720.256	445.367	386.804	414.153	529.249	431.025	566.477	638.17	439.154	439.655	670.553	356.459	359.851	605.717	387.102	759.395	547.376	510.561	583.36	644.153	181.818	380.727	936.483	463.16	306.986	839.579	427.021	468.147	155.728	296.622	857.905
DMAP1	545.128	403.402	456.297	371.717	761.051	461.499	556.654	485.585	501.258	674.044	553.015	335.457	390.576	548.529	465.896	671.344	697.248	566.075	490.598	650.804	541.314	552.768	438	508.853	385.508	483.988	420.806	529.353	454.713	395.626	442.207	552.263	559.093	881.509	455.714	537.349	544.868	521.061	525.98	457.179	548.642	467.727	490.512	563.622	591.738	569.969	512.508	493.573	428.021
DNAAF5	7187.91	8969.37	7186.11	6685	8085.05	6503.81	6692.39	9021.13	8337.14	13940.7	6843.31	13293.4	5736.11	3575.98	9128.52	4982.78	9909.38	11200.6	4817.71	7176.76	6672.7	10534.5	9293.76	12651.2	4895.37	5269.8	10480	5946.65	10127.2	6767.66	5794.1	7741.5	8662.63	6299.27	7734.62	10174.3	3333.78	4963.93	12107.7	12332.8	19499.1	4209.25	5258.34	5300	5126.75	5699.16	14859	11253.5	6531.81
DNAJA1	39434	29766.6	39883.4	29710.8	43493.2	34145.6	44445	29277	43124.7	54476.7	35963.9	22603	31207.9	41297.8	43266.3	33543.5	40294	49141.5	27604.1	25624	21277.9	48070.4	52411.3	45799.6	38445.4	49125.8	49384.6	30884.7	45584.5	32479.6	34095.7	68719.5	32163.8	30959	21155.9	41765.3	22576.4	54504.4	68894.9	56941.7	37551.9	20412.5	24644	22839.8	44798.4	18734.8	29790.3	65246.3	58766.9
DNAJA2	47851.2	22206.5	47587	24899.3	27991.6	27599.3	34638.7	26663.1	40211.1	27103.3	40315.9	24952.4	22635.3	34580.1	34557.8	33564.8	28619.9	54190.7	26026.2	27201.2	16564.5	37183.9	33631	42308.7	25419.5	43146.5	42253.1	26841.2	40046.4	36279.9	31476.1	39856.5	22792.2	25787.1	24296	44508.1	21438.1	31260.7	43509.4	66218.5	33312.5	13461.5	26260.7	28379.9	23592.1	22281.9	38756.6	36513.9	40234.2
DNAJA3	14796.8	20585.3	27879.5	12752.6	14530.5	11336.5	21151	21604.5	17547.1	20332.6	22688	11289.5	12320.6	21747.2	23177.5	25901.4	7586.75	11983.1	17728.9	17954.1	28257.6	15476.6	14930.2	16426.5	12332.5	19414.3	20863	15886.1	15435.2	7638.21	24150.4	19392.5	21942.6	19015.4	19490.6	12836.9	21519.5	14960.2	13469.3	19072.4	13644	21137.5	24238.2	21306.7	10242.7	14534.9	31151.6	11770.1	28633
DNAJB1	34735.6	30060	22567.5	19088.6	25257.1	20810.6	21471.4	31993.3	23539	34016.2	31620.7	24104.1	22478.5	14307	31093.3	23292.8	23629.7	14257	23160.5	21674.5	20947.9	28371	32937.4	32274.5	47555.9	16268.7	45179.2	14444.6	21777.5	29807.9	24724.1	34540.8	30391.6	17619.9	20579.5	20832	9687.36	25257.1	26627.3	28502.1	26281	23572.2	28198.9	34757.6	21243.9	11914.8	13840.8	26397.3	48777.5
DNAJB11	19935.1	41975	23542.4	29983.7	26818.1	27350.6	31629.7	31445.8	20333.9	43302	32090.8	15136.7	35031	17952.9	31966.5	47232.3	25042.5	21661.7	29374.1	22274	30102.7	16386.5	31983.6	26114.2	30432.7	37005.4	26599.4	23722.2	32637	55100.9	28886.4	5486.65	29550.7	38557.9	39995.4	19026.5	39568.5	33663.3	29513.1	30815.8	20087.6	48110.2	18939.2	24012.9	29368.4	65171.7	22133.7	27190	21856.8
DNAJB12	3527	2715.4	3081.46	3277.53	3463.61	3284.12	3022.68	2317.01	2684.22	1473.97	1711.17	6523.57	1621.56	4112.1	2834.66	3908.97	5116.34	2999.05	3044	3414.31	2675.36	2356.68	2914.69	2466.38	2989.32	5362.47	2634.39	3867.11	4635.78	4790.05	1694.43	4026.2	2835.41	2425.77	2174.78	2025.63	5403.53	3630.36	1646.77	1345.04	4050.88	5081.5	2920.86	3927.45	2146.34	4715.85	2965.45	4566.13	2552.67
DNAJB2	503.517	519.336	254.034	447.418	266.035	446.01	619.177	267.688	402.451	369.678	278.313	362.84	436.714	433.7	398.825	323.662	450.454	398.453	379.156	344.377	544.949	280.609	364.11	284.037	827.983	380.277	284.899	637.438	286.21	602.327	564.893	211.543	183.929	278.17	1027.94	373.777	387.471	414.458	412.153	250.421	298.028	737.517	347.619	396.792	354.705	275.235	348.109	408.129	225.057
DNAJB4	2729.63	3957.87	4063.73	5008.62	3333.76	6924.48	11245.4	4915.7	5799.97	3128.26	2353.34	47740.4	2822.49	9823.01	2847.15	3909.84	2931.91	3256.94	4152.63	4954.93	1975.54	3589.76	8223.57	3031.24	7491.67	21110.2	9255.93	5275.06	3839.48	5918.59	2099.75	7126.66	3020.22	7894.93	4275.94	6338.61	2232.11	5208.27	5348.89	7937.7	6211.21	3644.74	8515.26	1978.5	4304.26	2831.03	2151.13	36747.9	1752.74
DNAJC10	9666.03	12679.7	8742.52	21202.9	16105.8	10174.7	13917.1	8827.07	6661.72	11549.6	13708.1	13474.7	13435.6	11204.5	16592.3	9295.5	11010.1	11118.7	9700.02	13111.2	12020.9	7423.26	13606.3	10701.6	14137.3	10799.6	8369.3	26844.6	13942.2	10277.9	10001	6712.44	11996.9	7040.06	15139.9	10061.4	12369.4	13881.1	8186.89	5247.37	14757.8	21346.8	16494.9	7146.92	10886.5	27006.5	7997.74	8711.38	8756.17
DNAJC11	4207.32	8327.95	7499.27	5420.43	6898.47	5835.27	6981.03	9135.56	5441.1	6068.3	7619.71	5437.38	3957.5	8246.28	6986.86	10239.7	7230.44	5241.65	6299.29	8507.58	8550.94	6289.72	5231.06	7032.62	4990.49	7936.3	6132.76	6738.09	5311.62	3918.32	8251.15	6467.75	7783.2	6483.23	10064.4	4867.17	9791.04	5445.32	6491	5254.06	8859.75	10518.3	4955.34	6295.4	5644.7	5992.08	7091.64	8536.87	5985.78
DNAJC13	4549.49	9944.22	4541.47	4684.38	5624.04	6597.01	4137.08	7475.66	7675.34	5097.95	3335.64	6653.88	8088.42	8152.97	7037.07	4017.5	6889.11	7605.29	5125.18	6158.69	6658.64	6346.35	4922.21	5130.83	7528.41	3573.37	4278.8	5458.78	3783.96	6971.01	8747.26	5619.1	5760.26	5054.08	7484.45	5275.01	6424.5	7279.13	5203.11	2482.65	7242.11	10158.6	5847.38	5355.01	5258.3	6029.07	7682.87	5748.26	5503.06
DNAJC17	2325.69	1499.72	3485.43	1550.25	2458.06	2854.97	2191.3	2781.26	1925.75	2752.62	2030.38	2798.62	2514.83	2091.84	1928.91	1771.52	3552.21	2411.84	1164.67	2245.02	2365.42	2764.92	2433.27	2715.15	1986.15	3497.96	2457.89	1544.55	2697.11	1436.24	3303.9	3123.51	2529.04	2259.9	1657.38	2668.97	1087.98	1930.58	4911.72	3608.14	2986.99	1181.21	2174.15	2087.58	3044.73	2439.02	1042.1	2603.74	1923.37
DNAJC19	4933.58	9902.63	9795.83	3958.58	5347.52	4319.02	4783.54	7083.55	5852	8916.19	6926.38	6199.2	3303.6	6508.45	6377.82	9216.22	3835.8	6866.52	6922.7	6919.95	5534.64	4251.95	3560.36	7826.6	4657.95	9989.46	5805.65	5936.58	4746.9	3256.67	13097.3	5776.26	7635.46	6724.78	4342.4	4664.4	4188.87	4197.43	6874.41	8549.32	7296.28	7708.77	5792.44	8460.83	5125.07	7374.58	8831.16	3564.74	13990.8
DNAJC2	13914.2	14471.3	12619.5	12928.2	9895.17	14505.9	12230	14048.4	14248.3	11810	10367.2	13606.9	10194.1	13130.8	14127.6	16359.1	11606.6	14626.5	12106.8	9992.13	10509.2	16979.6	11577.8	17769.6	13070	12162.3	14189	7282.81	15625.2	10617.8	14266.9	23552.4	14177.1	10042.5	11488.6	9723.76	7563.69	15743.4	23596.4	20718.6	13199.2	9664.45	13508	11261.4	13473.3	7723.94	15640.6	15944.1	14320.5
DNAJC21	961.122	425.885	707.819	438.494	710.848	548.514	466.645	420.616	414.716	489.85	440.26	592.409	450.582	416.603	513.932	549.891	510.079	1090.39	534.694	449.981	431.513	567.313	559.725	750.034	457.978	393.352	634.057	287.76	989.314	762.635	427.684	526.191	652.754	379.32	551.523	514.223	718.541	807.506	403.476	655.02	602.68	344.437	526.165	447.164	507.402	365.318	611.212	676.092	331.174
DNAJC3	19849.8	21367.2	22633.2	24772.8	17724.7	16755.9	19669.7	22482.1	7282.44	18040.2	29447.6	17951.1	38318.2	15670.5	23870	9834.85	18969.7	17384.4	24831.1	9879.5	16971.3	16861.7	25122.7	17670.4	22363.7	17427.8	17825.7	22202.3	31248.4	9328.9	17697.9	17520.3	11583.7	18664	32075.6	21258.4	43124.2	24629.4	14480.2	10519.1	10599	25247.2	12273.4	17834.4	11642.3	34386.3	22061.5	14117.1	22977.5
DNAJC5	4325.05	7442.85	5965.96	5212.05	4424.47	6765.51	5061.6	6731.14	5226.45	3734.27	8054.19	3985.17	3021.78	6075.91	9404.47	8939.79	3397.83	4499.18	9501.05	3654.94	11427.4	4410.96	4242.16	4301.52	4677.05	3320.62	3283.54	8609.57	6129.06	3893.92	4228.05	5552.14	3184.96	6934.1	11009.1	5270.39	8998.28	4579.5	3104.25	2314.8	4695	16384.5	5318.82	5854.53	3932.78	5800.21	5244.67	3702.6	18632.2
[truncated: 3,360 more rows]
[truncated: 320 more columns]
