# Supplementary material for: Proteome-wide copy-number estimation from transcriptomics
Source: Mol Syst Biol. 2024 Sep 27;20(11):1230–56. doi: 10.1038/s44320-024-00064-3 (PMC11535397; doi:10.1038/s44320-024-00064-3)
Supplement: Supplementary file 4 — Dataset EV2 [file 44320_2024_64_MOESM4_ESM.xlsx]

## Sheet: Caption
Dataset EV2. CCLE RNA-seq data used for meta-assembly.
RNA abundances are reported in transcripts per million.

## Sheet: SweattAJ_DatasetEV2
GeneSymbol	MDAMB468	SH4	AU565	KMRC1	CAL51	RPMI7951	RERFLCMS	IGR37	VMRCRCW	HEP3B217	HEPG2	SKHEP1	WM2664	KMRC20	HS294T	CAOV3	JMSU1	PATU8988T	JIMT1	COV362	KPL1	A375	A2058	SW620	MDST8	HUH1	HCT116	HLF	HT29	ABC1	CAMA1	RKO	HT115	JHH5	SKMEL3	NCIH358	HT1197	HUH7	HGC27	DMS273	NCIH1299	SKMEL28	CAKI2	HT55	NCIH1048	HSC3	SW403	BT549	HCC56
A2M	9.53	362.61	1.71	0.08	0.4	25.89	1.03	43.17	0.13	76.37	1576.1	0.07	13.76	0.16	75.69	2.95	0.27	0.11	0.09	0.22	0.23	9.32	2.45	0.06	0.21	0.35	0.06	0.06	0.09	0.13	0.04	0.06	0.05	19.03	2.63	0	0.09	693.84	0.07	0.01	0.07	68.58	0.07	0.1	0.88	0	0.21	0.08	0.09
AAAS	35.51	33.67	60.37	26.68	67.74	49.74	68.99	36.26	37.3	48.56	42.94	70.52	60.71	49.75	54.78	41.24	61.76	41.51	34.38	57.98	57.73	69.29	51.68	84.13	59.94	44.95	57.13	64.6	41.13	41.56	31.08	20.3	61.82	56.15	42.01	36.4	53.31	49.27	86.71	48.02	39.31	29.13	63.75	33.56	71.86	28.77	29.77	35.48	47.63
AACS	22.37	16.33	46.98	9.18	13.81	16.77	18.05	9.88	13.23	17.6	20.08	16.41	19	12.47	33.77	43.5	9.57	22.12	34.55	9.72	38.22	19.73	12.8	25.41	28.98	5.63	9.61	9.67	30.75	12.96	4.27	15.36	21.49	17.87	17.94	19.24	9.84	9.08	19.99	14.24	10.65	8.74	15.42	23.75	25.81	16.58	38.04	7.22	18.86
AAGAB	32.29	36.33	22.35	25.1	37.4	40.69	34.29	47.21	38.32	39.37	9.61	33.94	46.97	35.11	17.59	45	32.98	25.49	36.96	29.95	60.01	27.92	33.06	39.38	39.66	25.45	57.91	22.96	44.98	33.23	41.9	18.93	29.78	40.43	23.75	33.16	29.01	34.24	22.68	23.01	40.69	23.97	25.2	31.81	34.46	29.45	51.82	28.26	33.51
AAK1	12.94	16.73	8.11	4.65	5.25	11.08	8.29	10.87	12.87	9.13	2.94	6.93	11.08	10.37	9.14	7.83	17.06	4.34	10.48	5	5.21	5.98	7.65	3.09	11.41	7.62	8.11	11.34	3.69	9.31	5.62	3.92	1.85	3.21	7.97	7.97	17.79	8.6	4.52	4.2	11.4	15.79	9.53	0.9	13.82	7.3	3.42	7.15	3
AAMDC	70.74	31.19	11.12	86.15	33.46	49.7	35.82	25.69	34.19	35.66	27.79	36.06	32.57	39.75	41.37	39.01	36.54	41.2	37.18	74.42	22.15	12.47	20.05	31.53	53.88	17.52	5.73	53.5	29.47	26.46	28.08	16.06	26.96	23.95	50.18	53.7	22.19	76.06	22.98	13.62	33.74	12.62	25.22	31.85	31.33	9.41	15.79	40.2	16.55
AAMP	128.41	167.61	172.11	73.9	102.3	104.25	112.88	126.16	153.64	106.56	122.18	114.06	73.01	117.19	122.78	100.56	132.07	165.58	132.97	93.87	143.88	101.04	93.61	120.87	161.26	150.57	109.41	117.54	117.16	102.88	114.69	80.49	99.33	100.53	118.99	130.71	65.05	109.07	76.79	99.2	110.85	132.28	85.04	110.51	101.16	68.42	128.74	62.56	106.81
AAR2	22.77	30.54	44.17	22.48	23.16	43.13	20.33	38.11	19.59	23.64	24.73	19.73	29	19.26	45.84	11.22	30.42	26.63	36.5	20.23	14.4	36.36	26.88	28.99	31.12	30.06	33.14	46.54	25.73	18.72	36.1	12.89	13.26	33.61	49.38	20.82	23.53	25.46	19.47	30.37	18.55	26.07	22.23	53.72	27.48	28.94	35.93	35.63	17.46
AARS1	103.6	124.38	46	85.46	119.53	221.54	82.76	126.96	192.99	128.98	75.94	156.28	77.93	233.96	109.83	82.43	171.06	186.48	174.79	92.12	192.67	162.21	114.47	185.22	77.35	98.59	100.03	147.99	85.08	135.03	109.58	29.72	128.94	94.38	69.76	131.14	147.88	212.29	139.31	78.62	110.51	49.9	117.88	79.36	50.87	67.81	88.23	101.64	39.2
AARS2	9.6	22.27	9.56	3.9	17.85	9.13	7.81	14.83	9.38	12.14	7.18	9.01	20.46	12.47	18.14	9.59	14.24	11.77	8.44	7.25	7	11.87	10.36	8.78	9.9	5.97	7.56	9.38	9.89	10.1	18.25	9.65	8.55	11.65	12.83	10.85	2.07	11.7	7.93	13.51	10.58	15.39	10.22	5.95	16.73	1.87	5.22	5.46	9.84
AARSD1	40.08	59.06	28.14	32.24	50.15	51.96	41.25	50.72	44.83	84.18	17.27	75.26	44.41	52.62	50.89	16.07	51.16	35.39	10.96	26.66	21.84	57.39	65.8	54.36	41.68	45.54	75.71	42	54.66	40.3	54.87	62.93	42.13	69.85	36.4	70.62	33.92	55.91	81.94	50.35	43.07	33.47	44.64	33.81	64.92	66.28	40.01	25.46	27.23
AASDHPPT	31.76	30.87	23.46	19.88	53.4	23.58	28.89	48.79	13.88	21.29	21.03	25.75	47.66	28.67	22.38	17.03	21.61	56.06	19.93	24.18	11.85	49.83	34.34	43.31	19.32	18.25	62.97	47.6	24.82	45.66	21.52	25.75	15.46	16.57	35.43	46.07	35.08	21.51	30.47	41.17	32.45	17.92	19.07	19.79	26.24	28.79	25.65	40.35	21.39
AASS	0.07	7.54	0.15	1.17	13.72	17.76	4.51	12.01	0.3	4.18	8.24	12.84	19.04	1.55	9.69	6.02	7.1	11.63	1.22	2.2	1.24	10.86	6.16	0.92	6.94	0.46	2.35	5.62	0.14	0.02	0.59	15.65	0.42	0.88	26.26	1.83	2.37	5.55	5.19	0.12	6.43	8.64	0.21	0.22	50.01	4.48	5.74	0.66	1.06
AATF	54.42	65.9	37.51	48.79	55.81	44.35	55.88	144.43	34.63	68.77	32.82	115.12	69.17	65.34	70.53	24.61	67.92	62.04	65.19	41.39	35.83	97.14	73.34	71.04	78.31	80.56	105.98	78.88	86.16	46.02	69.92	23	43.17	65.69	92.85	70.03	66.93	50.55	86.41	69.92	44.27	65.73	67.83	46.52	62.85	132.58	58.82	54.89	33.04
ABCB1	1.41	0.27	0.01	14.74	10.64	0.2	1.77	0.73	46.24	24.22	16.27	0.58	0.33	25.51	1.49	0.83	1.06	0.07	0.15	0.1	0.05	1.87	0.03	3.59	0.76	16.54	1.23	6.32	0.1	0.02	0.12	0.09	40.58	26.61	1.25	0.03	0.14	22.78	0.03	0.04	3.65	0.11	7.09	27.57	0.06	0.05	18.23	0.17	38.5
ABCB10	12.59	17.01	10.42	7.25	15.8	6.12	10.15	15.74	7.67	12.54	13.18	9.16	17.56	10.62	12.34	11.65	9.84	20.4	7.78	6.93	7.37	13.85	14.61	10.82	7.03	11.89	17.91	16.12	6.42	13.32	12.99	6.95	5.19	10.03	10.02	5.73	11.49	12.13	18.44	13.79	7.13	5.22	6.74	12.01	19.18	10.38	14.22	8.69	9.44
ABCB6	20.66	62.36	72.52	11.82	38.4	37.52	57.91	40.63	26.91	30.08	56.85	8.3	39.59	60.16	29.87	29.01	5.26	10.56	14.74	6.17	30.51	21.61	46.49	8.73	18.43	180.19	16.05	1.51	21.97	1.61	21.83	14.96	15.34	122.33	68.22	14.22	7.12	29.98	56.5	18.88	9.96	46.61	69.91	3.59	72.03	11.46	10.18	20.92	11.29
ABCC1	13.26	25.29	45.76	12.28	55.15	17.81	78.73	44.52	30.75	32.84	25.96	14.57	12.1	73.81	11.37	14.84	31.56	18.78	28.62	43.72	21.62	16.84	19.1	23.98	18.69	37.16	48.11	27.12	27.18	13.19	40.43	14.34	15.69	24.04	20.81	30.51	9.01	7.26	23.81	35.2	10.93	13.56	69.43	26.51	19.13	34.77	38	22.31	78.81
ABCC4	7.31	20.46	11.99	7.77	26.05	5.6	11.32	12.45	5.76	3.75	3.8	13.56	9.67	10.03	7.78	2.03	19.74	32.71	5.29	3.36	2.75	11.3	9.62	11.83	22.49	5.54	21.41	29.57	17.48	1.38	1.06	6.45	2.51	17.67	6.86	12.98	0.27	7.17	8.4	11.81	12.12	10.25	27.03	4.22	7.63	15.45	0.65	15.48	6.25
ABCD3	57.77	23.1	47.21	17.27	48.9	25.21	28.85	36.63	19.9	60.43	44.82	18.95	14.25	25.4	24.33	36.39	24.15	15.66	14.44	12.07	10.57	26.97	34.48	37.76	12.55	55.52	51.85	37.63	34.28	44.08	47.16	18.21	22.61	59.83	22.18	28.7	51.47	66.89	25.46	24.61	16.9	26.58	11.73	47.05	43.79	38.99	34.59	28.71	17.3
ABCE1	36.79	49.05	50.59	36.96	72.29	58.24	39.26	61.26	37.68	44.16	31.33	36.02	48.59	55.07	50.7	32.26	85.62	62.85	35	44.66	36.27	62.05	76.54	61.36	27.78	35.63	189.63	99.82	58.98	100.12	78.43	52.45	56.55	40.56	55.11	93.18	36.11	60.44	60.27	68.13	36.37	38.9	49.04	37.45	77.08	111.87	45.78	52.95	33.05
ABCF1	108.52	75.71	101.23	23.14	57.14	55.93	50.14	49.95	21.61	177.68	61.62	65.59	36.67	56.02	78.49	95.75	94.3	90.03	47.36	54.87	40.02	63.49	124.36	63.23	44.86	54.71	59.26	83.74	48.6	56.79	92.8	20.97	44.8	59.66	59.66	62.74	75.78	59.3	74.68	68.35	90.35	45.89	60.14	18.96	86.06	100.02	43.97	72.49	44.94
ABCF2	30.88	47.4	26.45	11.24	25.7	18.85	30.32	53.58	20.47	31.54	11.07	31.01	21.29	37.53	52.27	27.09	35.91	30.33	26.14	33.83	15.85	36.54	36.3	38.76	49.65	21.47	59.07	22.84	30.4	14.81	47.16	50.56	19.11	22.94	39.85	16.45	36.72	29.61	42.79	54.25	31.04	9.71	17.85	15.79	27.01	22.42	13.13	32.96	17.97
ABCF3	28.01	59.91	72.53	27.13	45.43	57.8	46.33	61.89	58.07	43.78	26.54	23.39	36.2	46.54	55.39	88.62	47.49	60.69	44.05	35.58	45.3	27.37	41.7	29.81	34.71	49.48	60.4	25.4	39.26	88.93	57.22	40.5	28	43.47	59.67	38.1	43.76	52.75	32.04	59.78	36.01	56.59	39.46	26.14	46.07	37.32	53.78	33.62	59.06
ABHD10	17.08	26.99	17.89	11.96	31.22	19.49	14.29	59.5	49.38	21	18.93	13.88	18.51	20.44	22.33	30.33	23.92	36.27	26.17	10.1	9.83	34.15	28.45	22.75	18.65	13.08	155.71	16.35	21.31	27.32	23.68	25.47	36.87	15.34	66.74	19.45	19.47	32.49	19.32	28.64	16.15	25.26	20.19	18.04	30.53	22.68	18.34	18.23	20.6
ABHD12	55.56	104.12	170.05	80.37	62.64	94.53	73.79	83.19	25.37	77.5	61.61	39.69	73.17	138.91	52.71	90.93	65.9	35.9	54.6	19.7	60.26	46.35	61.97	40.51	231.34	57.79	30.91	152.85	79.78	115.93	48.9	49.41	26.29	67.73	168.43	107.14	109.1	95.46	30.53	34.23	28.25	105.97	38.21	47.99	60.63	67.93	81.59	81.47	40.23
ABHD14B	17.41	108.92	38.64	17.42	21.96	61.3	39.79	85.25	136.64	18.95	43.97	55.56	52.77	32.63	61.03	12.52	37.72	46.03	79.32	78.6	21.56	82.39	55.84	49.76	25.97	37.25	35.27	30.46	31.21	12.94	23.15	15.05	57.57	28.91	34.82	32.2	15.49	10.12	50.05	38.87	39.62	53.97	41.2	35.68	14.7	18.35	79.51	17.74	43.63
ABI1	20.07	21.98	23.7	31.77	23.95	32.51	14.25	18.73	22.49	12.69	9.34	19.99	24.54	27.72	16.65	30.32	23.83	23.51	23.61	19.17	24.77	12.49	16.17	17.53	17.86	15.98	19.75	29.53	21.39	21.93	29.91	15.81	24.05	15.91	13.3	11.58	44.53	19.12	16.04	10.7	15.83	24.63	30.74	26.02	16.75	32.88	28.16	25.23	21.04
ABL1	19.27	28.01	11.94	6.75	41.7	29.21	33.31	33.22	22.54	32.95	22.1	27.65	36.99	25.38	18.91	9.08	45.68	29.26	23.48	50.18	21.58	27.89	29.79	22.47	50.47	11.97	27.97	29.55	14.79	23.35	41.22	30.57	13.91	28.4	16.09	31.49	14.55	26.42	23.18	31.48	20.05	16.45	39.79	19.53	40.54	22.94	20.09	60.45	34.97
ABLIM1	31.56	11.32	52.05	1.54	51.79	2.91	33.49	0.94	51.48	27.74	47.11	0.34	1.09	35.19	0.7	17.54	3.02	15.39	10.9	32.81	6.3	4.74	6.1	10.49	2.24	47.58	118.46	31.66	55.12	24.66	30.85	14.67	39.28	46.9	2.08	16.86	13.32	36.17	16.01	30.69	1.69	1.48	15.25	43.99	15.77	38.48	58.12	4.63	59.11
ABRACL	192.75	75.45	54.79	223.47	43.99	41.48	38.55	87.55	17.21	22.39	1.69	22.36	86.48	78.67	40.57	77.28	67.51	54.34	90.36	22.52	58.29	48.84	68.47	9.35	92.23	111.72	74.2	93.24	51.34	62.48	56.32	142.99	103.96	82.94	95.65	59.1	114.14	33.29	43.14	83.75	74.68	79.86	53.92	84.48	112.42	48.9	186.15	126.71	54.31
ABRAXAS2	7.13	11.07	9.47	9.18	13.51	10.78	9.33	8.11	13.28	8.74	6.99	9.11	8.11	13.05	9.73	16.87	11.52	15.54	7.57	11.22	7.84	16.91	11.96	10.02	6.49	11.08	27.18	14.73	9.37	9.24	14.56	7.44	8.68	9.64	5.93	7.43	7.89	10.81	6.53	5.85	8.38	8.63	9.6	7.93	11.85	13.59	10.94	7.32	11.09
ACAA1	35.67	40.49	253.49	16.94	45.24	50.41	36.42	69.75	36.64	80.87	85.56	20.35	56.09	33.04	52.81	22.99	20.93	53.94	48.02	35.27	46.07	33.9	38.14	54.06	34.54	82.07	32.16	20.09	71.17	35.26	74.12	29.46	40.2	54.74	67.24	32.21	60.36	148.2	17.18	17.55	25.36	49.59	23.36	86.12	33.32	29.39	83.93	31.4	97.14
ACAA2	39.9	34.15	99.62	20.24	179.6	40.5	64.07	8.62	6.29	89.24	100.93	18.45	56.29	43.14	29.21	36.75	40.66	54.02	13.72	16.94	77.82	25.76	31.6	46.02	20.02	64.32	17.7	57.64	62.24	7.17	56.82	19.03	113.76	71.47	66.6	6.43	45.71	88	43.26	98.35	47.12	28.08	42.59	212.62	104.34	0.99	129.93	60.93	67.45
ACACA	19.95	28.81	26.44	8.3	42.28	22.9	33.24	36.76	25.76	39.76	23.37	44.67	43.22	51.27	32.46	19.02	76.91	85.82	24.44	21.63	23.11	28.94	33.68	37.66	24.56	28.91	67.33	35.28	90	53.29	36.35	17.33	25.35	53.31	26.43	51.72	26.9	40.25	55.34	69.21	25.92	16.45	21.24	26.64	45.76	18.97	43.91	31.38	23.52
ACAD10	5.58	13.57	12.35	2.42	21.15	15.06	9.76	9.79	13.98	13.65	7.88	12.7	20.49	13.21	18.02	4.73	10.23	5.43	10.29	7.98	16.98	14	13.42	9.73	10.2	4.3	8.97	10.73	7.44	10.05	15.37	4.41	17.41	11.39	11.46	9.91	9.73	16.72	9	12.04	12.04	9.26	7.91	11.81	19.51	8.95	29.57	7.63	11.66
ACAD9	25.65	28	28.55	13.46	37.75	39.1	21.09	43.26	26.84	26.27	13.45	21	36.87	38.47	24.09	29.81	44.95	37.41	21.76	25.74	26.97	22.79	24.93	29.89	33.28	22.43	36.09	19.18	40.66	34.97	38.29	19.26	15.89	21.32	35.61	22.72	21.95	28.2	14.78	34.85	28.89	32.51	21.26	15.77	27.27	28.95	48.92	40.24	34.72
ACADM	40.41	26.71	60.29	19.27	74.61	23.73	32.99	90.98	19.89	27.4	41.43	29.22	45.83	64	25.97	54.37	58.86	33.45	11.26	25.85	7.8	39.29	69.41	55.07	9	22.51	49.56	41.66	24.04	13.22	20.93	32.52	21	28.56	47.62	41.27	44.28	27.27	59.41	68.28	50.01	65.17	28.77	25.08	72.06	29.17	27.78	53.5	12.49
ACADS	5.13	9.46	0.02	3.73	23.74	8.57	4.02	8.43	13	19.53	22.18	6.24	22.59	11.41	13.29	6.9	12.19	7.2	16.99	2.16	6.51	5.24	9.43	9.41	8.43	8.77	9.25	7.35	6.55	7.99	5.16	11.16	35.05	13.27	8.42	5.27	18.94	11.51	4.89	1.55	7.42	8.3	18.15	14.28	10.67	5.01	33.86	2.47	11.98
ACADSB	2.57	5.76	2.24	1.66	13.57	4.97	4.89	24.39	2.61	3.59	68.55	4.29	8.08	5.57	5.95	8.62	0.38	8.03	3.9	2.21	5.5	6.27	6.1	6.07	2.87	3.56	13.57	7.51	1.11	6.17	7.31	6.43	3.94	4.67	3.64	1.1	1.96	20.55	2.74	6.3	4.63	9.93	5.11	5.44	45.19	2.69	12.08	1.41	6.28
ACADVL	198.25	145.71	582.47	120.73	323.49	308.56	299.94	83.42	374.9	537.54	128.25	244.48	203.17	139.52	524.65	140.75	235.56	107.36	180.65	78.96	323.64	361.62	384.46	383.63	163.29	603.24	208.63	306.6	209.34	197.7	115.56	287.11	387.32	318.38	272.77	109.87	283.03	203.78	100.15	68.32	287.3	217.1	226.49	172.78	213.43	308.72	199.64	317.08	212.96
ACAP1	0.34	0.56	1.62	4.3	1.75	3.12	2.83	0.09	7.36	1.04	0.74	4.86	8.6	3.92	3.57	2.42	0.35	0.73	1.52	3.92	4.37	2.54	0.45	1.66	1.31	0.47	1.36	2.99	0.28	0.7	0.58	1.12	1.48	0.12	3	3.08	1.53	1.51	1.13	0.07	2.66	1.35	3.98	0.7	0.7	0.43	2.79	1.58	0.38
ACAP2	8.5	21.26	17.77	9.09	22.97	21.09	10.92	21.41	16.69	8.33	4.01	9.74	22.98	17.12	16.64	20.39	16.67	18.63	14.4	12.26	13.45	8.31	12.8	12.85	5.32	10.41	17.92	7.96	10.13	30.9	18.33	13.75	15.72	6.65	15.15	13.33	18.08	12.08	6.74	14.58	17.18	28.06	7.79	10.16	17.04	15.88	20.02	10.65	13.39
ACAT1	64.45	73.79	125.9	74.46	95.56	92.07	57.42	123.66	42.18	49.87	95.62	116.4	120.38	107.57	72.25	25.95	48.36	180.3	65.45	39.21	24.82	70.91	102.35	155.01	90.37	79.82	102.46	121.48	35.62	68.31	52.75	57.86	66.81	85.93	80.76	59.79	48.96	50.41	89.88	88.91	76.82	39.38	55.29	124.46	99.54	46.03	67.02	152.74	84.28
ACAT2	129.77	56.55	56.8	88.64	69.32	45.91	30.21	112.07	21.55	148.72	181.53	61	59.26	105.35	53.72	172.74	182.77	383.79	50.3	86.19	44.76	45.9	57.3	65.87	160.29	65.51	58.88	115.71	79.72	139.21	41.02	43.67	44.51	114.33	87.5	37.51	164.28	244.6	87.28	77.55	87.86	48.97	31.07	50.55	108	23.26	57.9	157.98	28.8
ACBD3	35.46	35.39	46.53	33.7	23.34	34.6	27.29	46.11	40.54	25.76	20.87	16.9	33.76	31.93	46.35	37.68	15.29	25.51	33.58	31.07	42.68	38.66	34.01	19.06	16.38	30.52	27.23	29.99	25.26	30.86	37.77	13.06	27.15	22.13	40.29	16.85	22.28	42.23	23.39	17.19	13.64	27.69	32.22	22.29	40.84	30.24	25	26.54	17.67
ACBD6	67.17	55.29	66.08	55.03	54.11	63.28	49.3	49.61	21.28	45.06	24.44	48.12	32.77	44.38	47.37	24.05	31.01	79.59	57.48	38.06	60.77	52.37	58.77	46.91	71.44	25.6	43.69	45.79	35.79	69.86	105.67	26.28	33.75	36.34	33.6	52.43	25.21	20.76	72.55	53.89	23.02	27.31	35.42	50.47	98.64	50.4	48.41	48.16	69.74
ACIN1	87.65	99.52	132.02	21.25	192.02	112.99	111.51	79.48	58.77	192.05	126.16	87.52	128.2	87.84	93.33	84.96	136.6	100.39	42.57	56.97	145.09	99.85	122.97	121.1	74.97	135.9	108.81	91.57	75.14	39.36	158.16	116.14	63.23	110.57	115.55	177.9	104.02	152.17	143.74	99.9	91.8	80.61	95.41	57.32	228.72	110.43	65.43	58.03	102.49
ACLY	95.52	118.37	272.18	48.84	92.17	73.94	68.54	138.68	91.88	142.54	91.36	146.76	87.51	132.75	115.92	43.53	184.49	125.27	37.7	41.73	81.14	105.51	113.72	93	132.65	59.39	158.98	232.83	98.26	118.24	124.66	29.97	34.15	136.17	121.93	100.7	86.25	147.67	157.34	253.99	54.31	68.15	93.32	53	124.97	62.97	81.28	96.61	55.21
ACO1	13.82	15.31	3.22	22.82	26.76	26.47	20.36	14.7	124.07	21.66	14.98	24.25	12.87	51.76	15.67	14.51	41.08	47.69	22.37	11.83	9.49	10.49	12.37	11.81	67.86	20.99	30.92	26.01	16.64	17.81	13.25	6.26	19.14	16.22	7.77	14.63	24.95	23.57	12.66	14.01	13.76	18.33	12.67	6.57	23.41	33.04	23.06	23.22	24.36
ACO2	56.82	142.35	83.56	28.52	78.95	49.42	70.54	129.68	79.78	60.8	39.52	55.7	58.51	110.35	52.66	68.11	60.78	45.74	61.68	32.11	48.59	31.5	66.52	39.24	74.77	43.95	66.19	29.1	28.38	59.07	106.25	29.39	75.2	46.58	93.74	49.37	69.46	52.17	83.03	59.41	49.67	97.89	61.6	47.44	117.37	33.33	51.43	62.62	56.17
ACOT13	31.19	20.17	20.72	13.64	19.8	16.47	21.08	7.9	5.28	32.02	8.12	14.6	14.3	21.98	19.1	26.84	14.24	7.56	20.19	13.34	7.87	3.14	17.74	6.75	7.45	13.43	13.2	12.37	10.73	14.27	26.41	7.83	4.24	26.96	8.89	23.08	11.35	24.86	7.59	14.43	18.15	9.85	48.17	5.8	14.35	1.53	17.79	19.62	10.78
ACOT2	37.58	35.83	21.36	7.69	25.51	31.62	22.87	13.73	22.27	29.41	92.78	38.89	44	19.63	17.96	10.13	21.28	30.87	10.66	27.73	24.39	10.3	38.83	41.45	23.19	32.77	0.03	27.17	11.48	11.99	38.47	11.8	19.07	29.83	17.35	56.78	12.46	32.37	80.49	13.33	31.54	21.99	25.08	13.38	22.66	16.89	15.95	36.78	6.03
ACOT4	4.58	0.01	17.36	0.66	1.77	3.9	1.56	0.5	0	4.21	0.04	2.51	0.47	0.3	0.07	5.02	1.6	0.61	6.81	1.96	10.61	0	0.15	2.94	0	1.49	0	0.29	1.28	0.03	18.16	0	2.61	4.71	0.04	4.52	2.53	0.98	0	1.78	0.08	0.29	0.04	0.32	0.07	7.16	2.12	2.84	0.9
ACOT7	56.31	202.63	53.54	59.81	52.87	209.29	76.36	275.7	8.22	35.96	50.11	58.79	55.06	55.93	100.39	71.66	128.39	71.15	156.88	55.58	68.6	146.46	154.74	79.72	117.49	25.2	127.64	100.63	25.44	37.73	78.32	44.08	55.62	36.23	171.92	84.3	200.23	51.15	66.22	69	141.59	409.06	138.69	30.04	74.48	111.8	75.26	96.99	57.06
ACOT8	27.6	27.62	47.05	18.95	16.97	57.31	28.7	46.24	34.52	18.11	16.75	21.36	26.79	17.68	58.92	13.66	25.5	20.59	66	20.14	21.09	32.39	24.04	30.95	37.09	21.93	9.19	30.17	34.97	31.5	18.67	11.05	22.87	28.09	56.24	21.54	18.99	26.19	14.6	28.04	26.64	21.16	12.13	32.05	25.9	18.57	44.14	33.69	32.68
ACOT9	29.62	41.71	25.17	53.65	46.32	52.34	61.62	51.65	45.97	27.19	19.44	72.02	48.27	34.77	35.71	37.24	31.56	69.61	64.6	30.33	16.62	39.77	29.45	70.04	52.19	20.63	65.3	85.68	10.18	13.17	14.04	34.92	27.52	22.67	46.85	41.03	68.15	19.5	11.39	22.64	46.13	28.52	36.25	32.57	27.37	64.53	45.49	67.29	45
ACOX1	23.04	15.52	28.95	6.54	17.33	10.17	17.53	18.3	9.78	35.99	42.84	11.38	12.84	12.55	9.93	18.04	10.26	10.15	33.74	11.66	16.93	12.42	14.46	17.51	10.67	18.32	23.8	18.52	16.49	23.49	20.53	6.46	9.84	43.22	19.95	15.7	74.94	24.17	8.25	9.24	11.01	10.62	7.72	23.41	19.41	10.75	22.32	8.29	13.17
ACP1	214.4	154.56	138.81	140.73	136.92	138.41	144.63	172.73	135.88	120.21	289.13	121.75	134.17	157.47	103.65	150.03	100.57	120.3	165.07	213.73	125.07	115.87	118.82	140.79	119.87	110.46	158.91	134.23	170.77	361.84	85.39	137.25	151.53	131.98	133.69	161.89	106.21	128.4	139.51	144.63	103.86	114.26	174.54	195.78	156.01	157.01	158.78	58.85	143.72
ACP2	30.09	19.02	43.17	10.15	44.4	30.09	34.45	16.16	12.13	76.34	16.06	12.78	25.07	16.76	24.89	49.9	29.86	25.62	20.98	17.7	24.2	23.85	34.96	27.36	38.97	17.34	15.65	34.54	21.41	22.71	14.33	8.04	8.46	34.41	14.3	9.68	19.38	31.29	14.98	7.05	11.63	11.16	10.87	13.04	29.58	25.76	13.84	32.42	15.94
ACSF3	14.71	29.7	3.24	2.58	14.85	13.59	7.91	13.04	20.23	17.27	13.21	8.92	10.15	9.96	12.6	8	11.3	19.38	25.58	7.94	26.78	17.41	22.37	12.86	10.67	8.7	30.12	10.58	12.85	9.29	20.62	7.05	7.91	12.64	7.42	15.03	6.26	7.91	7.91	12	22.28	9.51	12.25	14.66	10.67	8	32.64	7.76	16.73
ACSL1	54.28	71.06	162.42	14.17	11.25	21.5	24.05	53.59	12.31	4.46	18.95	5.77	38.76	196.51	35.43	13.51	19.9	47.68	30.49	36.37	13.57	21.34	31.28	16.63	34.19	25.74	12.79	2.19	23.36	68.65	65.83	16.85	42.49	21.18	98.67	27.78	22.85	18.21	63.7	51.48	12.85	57.08	41.91	36.73	136.86	13.42	21.13	24.1	9.45
ACSL3	57.65	141.79	58.18	41.71	71.45	98.74	78.1	149.46	33.74	170.78	97.02	47.05	195.96	47.57	65.3	74.18	68.51	70.79	34.1	45.87	65.37	116.95	125.91	33.08	31.81	49.5	63.54	64.56	66.49	49.27	64.88	14.92	22.4	90.94	142.88	114.46	167.17	124.48	56.27	33.47	57.15	134.33	61.9	59.43	56.59	40.91	64.46	33.85	35.54
ACSL4	15.12	38.42	0.12	36.44	11.1	27.62	43.31	27.94	28.76	151.67	153.62	47.41	23	19.43	18.21	25.25	18.85	22.57	30.74	21.52	0.37	23.14	40.85	15.63	31.39	37.1	39.11	52.15	23.82	7.11	0.88	27.47	11.87	0.91	23.68	14.65	7.65	118.15	11.74	22.51	14.96	20.51	24.28	2.59	15.87	61.35	23.92	84.56	21.81
ACSS1	1.71	10.35	3.86	3.05	7.68	3.95	3.9	29.74	2.26	0.02	10.05	8.04	28.26	10.87	18.64	3.83	0.41	5.38	0.06	2.88	7.97	8.85	18.48	0.12	0.49	9.04	0.02	0.22	39.47	9.44	0.71	1.03	13.59	16.09	76.6	1.14	0.05	0.22	0.75	6.74	0.03	13.43	15.16	18.53	24.29	4.65	90.7	1.37	17.72
ACSS2	66.22	60.08	103.32	8.36	23.36	35.92	24.84	18.75	77.9	6.98	51.38	18.1	49.42	21.79	39.46	17.63	19.68	33.59	53.21	25.39	10.83	29.06	15.2	31.85	42.08	15.97	19.79	20.64	6.3	46.5	17.07	9.12	62.68	16.75	31.99	11.91	35.02	36.87	16.26	11.42	19.38	17.27	17.66	100.48	19.84	7	97.7	14.48	61.28
ACTBL2	2.01	0.05	0.51	1.44	0.06	0.01	0.7	0.01	0	0.05	0	0.03	0.04	0.2	0.64	1.22	0	0	0.87	0.3	0.02	0.54	0.85	0.04	0.21	0.38	0.02	0	0.04	0.14	0.01	0	0.01	0.02	0.26	0.08	2.31	0.2	0	0.01	0.01	0.7	1.16	0.05	0.95	0.05	0.05	0.03	0.09
ACTL6A	78.46	94.85	92.79	112.81	90.85	117.54	62.35	127.85	78.14	186.96	49.1	51.44	100.06	90.92	81.94	181.61	213	184.8	190.9	80.87	77.7	75.19	93.07	126.6	95.55	67.55	75.94	78.18	126.68	230.38	125.5	72.6	95.9	123.56	64.99	117.69	67.93	105.2	78.72	115.88	103.43	102.62	169.7	82.82	124.65	126.87	162.95	96.13	142.27
ACTN1	247.38	300.3	86.15	94.61	110.68	395.18	176.41	194.94	66.33	284.49	120.52	423.8	183.65	152.66	99.03	297.26	278.07	386.86	212.72	83.53	204.54	165.55	236.74	198.74	416.03	35.9	108.43	420.81	64.21	92.81	90.29	63.66	40.88	98.38	115.63	144.1	467.43	125.16	101.92	54	171.98	241.51	105.59	109.72	88.43	564.79	121.54	215.94	103.94
ACTN4	377.62	314.22	172.89	76.39	286.18	289.48	224.19	226.52	170.38	321.9	152.62	440.67	166.61	437.21	321.24	191.87	732.28	437.69	468.17	451.82	172.34	257.58	329.19	247.65	266.71	120.28	337.64	309.57	292.58	440.15	174.77	29	284.71	260.47	143.91	321.21	323.52	289.3	55.94	136.93	239.47	371.69	816.57	314.36	185.84	212.87	163.99	305.54	241.24
ACTR10	57.73	36.66	31.35	36.23	44.9	54.45	42.99	36.16	27.67	17.01	13.13	35.73	71.91	21.7	31.45	40.19	36.28	24.31	27.93	13.38	25.45	18.07	36.27	23.71	35.24	45.61	47.15	40.32	14.42	32.6	46.97	17.89	23.56	15.63	38.62	44.22	52.74	34.26	40.16	41.13	30.08	28.74	40.85	21.52	37.97	84.1	31.97	28.01	16.78
ACTR1A	42.35	64.02	22.94	44.89	62.61	63.56	53.3	49.31	37.99	45.97	31.07	58.85	52.19	60.64	50.65	70.42	100.14	58.2	45.56	48.66	37.47	68.52	55.12	49.56	122.07	41.66	80.57	106.17	42.04	58.71	61.19	19.62	32.21	36.07	39.38	32.82	66.94	55.24	96.13	41.23	49.35	41.39	40.6	24.05	68.49	70.24	56.73	142.76	45.35
ACTR1B	43.32	33.49	48.78	21.98	40.78	71.56	39.41	21.4	31.67	40.75	47.66	24.17	48.12	32.44	43.77	37.88	62.15	70.84	36.44	39.51	35.75	24.63	34.62	23.42	67.56	14.27	17.68	29.31	30.54	24.71	29.22	18.36	34.85	23.88	19.29	38.69	38.46	52.37	24.78	28.94	15.46	31.36	36.76	37.35	38.44	33.79	54.66	11.44	39.82
ACTR2	169.39	227.69	188.99	156.77	165.41	275.96	177.26	194.73	133.56	254.62	133.46	236.02	196.4	203.72	198.45	202.21	222.13	260.4	116.46	217.25	148.28	196.71	190.96	169.95	173.49	94.36	173.72	235.54	156	217.52	150.24	97	148.45	158.63	173	140.59	168.54	172.24	197.65	100.76	181.34	176.05	97.83	136.24	147.56	225.89	197.12	168.46	149.9
ACTR3	247.48	283.55	196.72	282.54	177.01	305.42	264.92	276.8	127.28	218.82	109.58	280.24	172.94	282.75	154.04	179.07	370.58	205.27	244.68	182.24	162.85	100.13	170.9	173.64	330.41	117.07	193.6	275.63	154	109.9	119.51	88.46	102.61	131.92	193.96	259	133.47	179.37	127.68	80.53	173.55	285.37	347.6	142.47	199.8	154.93	168.52	180.38	133.08
ACY1	25.85	33.77	64.11	8.67	33.96	54.75	29.3	49.27	32.48	48.14	67.84	21.6	71.22	30.58	69.9	12.64	41.44	47.07	40.7	49.11	30.5	63.48	37.87	51.81	43.43	43.78	21.16	18.81	53.93	23.32	28.44	22.34	108.36	101.39	57.82	38.45	16.99	47.63	25.33	22.74	44.87	33.16	35.46	105.48	23.55	24.65	91.94	12.3	71.96
ACYP1	46.59	49.61	21.06	14.75	31.36	29.41	32.69	28.33	16.47	10.15	11.74	47.08	47.96	23.19	14.38	18.94	49.83	23.19	49.48	37.44	36.87	20.97	54.09	56.76	28.58	17.06	37.5	35.9	38.25	23.9	21.48	32.38	50.22	18.95	39.67	70.9	28.29	16.78	53.02	53.44	43.02	47.51	30.79	32.84	43.06	19.77	18.28	70.46	24.34
ADAM10	112.62	108.97	106.76	82.65	184.86	186.05	103.09	121.32	107.35	168.92	93.98	66.51	189.48	164.82	233.67	39.44	82.56	83.25	110.44	75.05	57.16	105.36	71.85	74.31	30	76.94	68.84	91.9	87.72	237.45	69.36	30.61	46.3	86.42	90.36	99.36	104.31	111.35	37.07	17.27	57.23	136.13	136.74	65.53	133.16	52.94	22.04	70.91	82.97
ADAM9	55.84	134.8	74.39	127.1	152.25	105.95	231.05	38.85	243.71	105.02	51.23	128.11	62.12	527.04	46.83	67.61	153.06	201.17	292.24	43.8	23.63	46.48	86.52	27.64	105.47	66.55	135	189.87	34.7	176.53	62.91	27.87	79.07	105.84	51.09	154.76	55.31	191.13	29.8	18.33	88.91	50.26	104.68	57.34	45.09	195.78	20.94	401.24	39.96
ADAR	89.86	79.01	175.33	26.51	89.43	75.49	89.77	91.76	44.78	101.65	40.46	58.06	47.35	121.9	66.55	88.39	132.05	68.16	58.14	116.28	83.25	82.69	92.56	50.57	60.67	72.31	106.16	68.55	50.71	68.33	194.22	39.14	39.88	75.06	76.66	109.06	90.13	81.86	63.53	71.31	52.9	43.83	78.21	37.45	138.62	55.63	69.88	67.84	78.01
ADD1	51.03	64.25	54.24	38.82	110.94	88.3	60.22	57.51	73.58	142.76	50.34	55.7	68.88	149.85	76.68	103.86	97.29	80.72	61.38	62.41	60.02	61.19	62.01	56.29	148.68	29.62	71.27	169.37	70.12	77.23	103.66	30.58	26.56	59.09	90.08	91.81	78.06	161.9	49.72	34.03	79.76	45.3	75.91	37.2	114.04	43.12	56.79	61.8	44.49
ADD3	14.07	31.65	23.61	7.81	91.94	43.94	60.17	16.16	28.32	63.92	23.33	4.91	79.89	42.11	65.48	53.4	32.75	23.65	20.81	38.57	0.58	48.69	42.14	25.4	10.68	20	19.96	16.5	64	150.4	45.64	2.1	69.29	56.97	19.66	15.78	49.46	70.77	14.71	31.97	7.32	43	78.48	107.2	44.02	27.82	124.22	0.93	141.29
ADGRE5	44.89	42.29	31.08	57.68	6.92	81.66	98.24	27.7	69.39	19.17	3.31	26.94	44.36	45.76	72.56	16.49	64.72	31.27	48.08	47.1	8.55	64.12	49.55	45.56	45.42	17.73	41.57	0.15	32.97	38.44	6.42	21.48	69.65	29.19	26.53	53.92	134.44	26.25	34.86	11.94	68.09	44.14	108.44	65.29	0.36	19.89	40.98	5.21	51.91
ADGRG1	243.23	175.06	195.32	10.09	0.42	6.64	54.18	216.08	64.09	54.78	6.11	20.7	147.68	743.92	47.88	104.19	38.59	14.72	41.93	22.54	104.41	68.3	87.7	154.79	5.81	0.52	18.13	13.42	129.3	53.91	87.07	0.09	10.89	0.98	3.55	169.85	60.33	0.52	0.19	19.8	2.57	252.66	42.35	141.43	1.13	50.53	240.82	4.12	166.92
ADGRL2	18.96	0.07	4.54	18.5	172.32	0.15	10.15	0.9	52.69	52.69	9.64	14.75	38.74	2.64	0.07	15.47	32.05	3.06	0.2	11.24	2	4.36	16.23	1.75	0.39	37.12	0.07	92.91	0.21	52.08	0.22	0.08	0.02	53.46	5.1	14.86	34.49	53.99	41.76	1.53	16.65	1.21	45.29	0.11	7.6	0.56	0.54	33.93	0.07
ADH5	89.02	95.41	62.68	140.84	186.78	185.28	132.53	96.68	206.83	146.18	260.03	90.75	107.4	234.74	123.41	69.8	149.19	117.8	81.21	62.28	72.75	131.51	139.46	54.93	115.72	107.33	156.47	158.28	101.64	63.41	97.18	105.29	86.25	212.06	136.22	187.73	70.17	178.79	122.39	64.29	130.61	96.47	136.72	43.94	153.61	117.82	67.49	157.24	57.59
ADI1	85.81	55.43	64.21	30.74	68.89	62.98	60.51	37.2	20.97	51.27	61.94	31.09	79.46	37.36	70.29	118.22	58.95	107.03	26.67	79.97	63	53.27	50.51	44.39	60.41	60.94	30.41	32.84	47.56	116.88	18.71	16.74	22.58	48.49	80.2	41.96	69.88	77.94	61.99	35.98	51.68	45.23	44.13	53.63	62.06	41.39	53.83	50.8	55.3
ADK	68.56	18.52	118.66	45.19	30.1	47.77	27.79	17.39	13.88	15.82	40.1	79.84	27.03	31.92	20.81	44.99	63.01	75.63	100.6	36.1	66.26	22.73	28.42	74.39	57.46	27.7	52.08	81.36	29.98	61.27	56.25	30.89	41.28	23.41	9.34	53.85	157.1	13.01	48.82	37.46	34.57	9.72	10	27.53	29.67	178.3	31.89	41.67	32.76
ADNP	51.54	41.39	81.32	26.21	72.9	56.14	27.73	51.66	50.98	45.8	25.95	27.91	31.54	32.65	57.24	45.3	49.87	41.99	63.61	32.92	72.86	60.49	34.4	56.26	41.13	38.1	57.26	64.4	59.65	38.61	64.33	29.32	26.1	52.42	60.4	51.89	26.7	24.18	25.15	45.02	27.23	45.85	44.47	40.82	71.59	26.37	48.7	44.48	43.84
ADO	8.86	14.1	8.67	9.83	12.63	14.85	11.28	14.87	11.78	4.93	7.27	6.39	9.5	11.6	10.05	11.62	21.33	9.7	9.05	7.1	8.81	10.28	18.31	13.34	9.21	7.92	12.96	10.86	7.64	8.51	9.71	5.79	9.29	6.49	8.61	4.78	4.79	7.23	7.92	10.97	5.63	13.63	15.61	6.55	16.54	7.95	6.97	11.63	10.51
ADPGK	20.53	39.25	31.4	54.81	44.5	57.03	39.31	61.91	40.13	45.39	32.7	26.35	45.07	60.2	53.3	48.69	28.62	27.39	35.3	35.67	42.83	35.02	42.36	37.2	37.99	45.94	50.46	32.16	46.97	42.69	35.47	38.95	27.95	43.79	53	49.38	26.35	48.03	45.29	25.75	26.44	53.92	42.67	39.26	43.5	33.02	40.79	39.57	42
ADPRS	74.45	35.07	20.45	15.27	27.3	38.66	27.59	32.61	34.74	20.6	18.26	36.1	18.03	35.33	30.91	36.36	61.94	22.24	24.86	35.99	21.73	31.3	31.88	23.88	35.01	21.66	30.72	46.01	20.28	18.41	25.82	18.61	16.47	11.18	26.09	31.01	42.75	19.43	27.49	28.54	21.53	28.38	34.16	18.92	28.63	34.44	10.9	36.28	10.95
ADRM1	158.19	228.87	206.47	170.63	105.73	202.37	160.08	208.43	114.11	225.05	147.34	157.06	113.06	141.48	393.78	236.56	261.5	325.59	271.41	121.51	298.9	285.56	164.54	169.69	213.11	269.95	204.47	278.06	211.12	223.45	117.09	118.63	105.13	197.89	371.57	167.33	156.84	227.19	135.77	102.04	256.34	253.72	151.51	103.55	152.29	127.11	205.69	163.24	242.2
ADSL	63.06	62.41	41.53	67.24	92.77	76.44	56.99	102.89	47.64	110.59	69.89	85.51	99.13	89.07	72.22	65.38	75.03	93.85	38.69	43.65	31.17	99.52	90.39	117.31	82.7	64.25	128.89	140.13	48.59	39.71	54.65	72.85	57.81	106.45	69.93	71.58	33.46	93.39	127.64	86.48	65.72	104.26	95.94	25.55	78.47	93.66	34.26	78.09	24.9
ADSS1	6.11	7.73	3.77	0.92	3.64	6.48	24.03	2.41	0.55	3.33	4.98	5.28	8.31	7.38	2.07	13.19	5.37	2.59	1.21	7.94	31.36	1.63	8.51	2.7	1.15	0.58	1.84	0.41	2.14	1.93	1.93	0.6	4.85	1	12.65	28.37	0.98	0.75	6.56	2.88	18.04	2.2	4.56	0.64	5.38	1.36	2.11	1.76	1.25
ADSS2	61.65	48.23	37.68	32.15	39.23	33.07	30.77	49.57	34.3	56.11	18.23	25.98	100.51	22.25	37.6	32.06	30.96	45.05	41.13	29.02	35.87	61.33	61.33	29.25	20.7	26.96	50.96	40.05	39.96	46.61	31.56	18.74	32.42	38.18	32.7	59.67	41.66	38.54	28.85	42.91	33.96	58.96	49.87	40.61	56.02	52.09	35.46	24.05	25.4
AFAP1L2	7.76	0.33	0.65	0.56	5.09	2.39	8.88	0.5	0.76	0	0.01	14.98	0.31	0.15	16.08	16.4	1.32	1.12	14.7	11.02	5.58	14.61	1.06	11.32	0.15	0.08	0.32	29.28	8.79	0.02	0.84	0.02	1.72	0.04	0.32	4.59	34.26	0.29	0.02	0.11	0.06	1.1	4.74	1.04	0.64	43.59	2.53	3.92	3.95
AFDN	51.55	16.07	99.06	10.77	81.58	48.12	26.79	13.73	93.46	140.05	62.84	15.74	43.26	100.13	15.36	21.19	31.79	39.97	22.99	26.39	29.04	8.16	28.53	23.05	8.91	42.76	30.22	27.64	63.91	40.64	32.65	18.82	31.42	57.21	14.61	28.89	37.67	96.1	2.73	38.91	38.64	27.65	24.65	45.06	80.46	31.5	53.14	20.73	64.14
AFG3L2	78.89	50.42	71.19	11	54.94	26.57	36.38	100.25	29.77	26.17	37.16	19.28	44.82	44.38	27.86	39.65	106.38	102.07	40.89	15.05	35.98	37.44	49.1	35.74	34.84	29.34	67.65	56.17	54	29.67	47.75	29.32	45.1	26.91	52.26	51.94	51.94	66.67	57.26	77.17	29.92	37.95	46.63	23.96	48.36	47.12	48.46	47.37	33.2
AGAP3	54.84	160.25	50.89	11.62	77.33	63.66	43.34	163.34	51.43	63.74	34.8	35.46	152.45	72.88	121.58	48.61	36.82	66.06	48.45	67.06	65.88	98.51	105	80.02	121.38	29.56	56.36	57.15	86.01	34.29	60.9	72.32	32.7	38.24	153.83	47.08	135.51	49.04	84.46	111.5	36.89	91.35	27.71	43.14	71.22	34.48	41.67	49.16	47.87
AGFG1	76.8	63.68	59	40.05	45.43	52.3	88.73	72.06	43.83	60.27	38.4	34.89	32.58	68.11	55.59	87.01	80.17	47.66	44.51	55.35	31.89	26.24	48.32	26.34	31.14	59.01	69.98	82.83	31.14	35.16	40.59	15.36	42.82	69.49	47.29	52.77	46.64	51.71	17.8	37.44	51.54	71.76	66.68	30.31	32.02	58.67	49.73	64.83	32.55
AGK	23.03	52.19	33.08	15.73	26.83	20.45	25	34.5	25.84	23.17	17.03	34.58	57.09	40.58	72.36	19.81	28.95	26.77	27.42	22.24	25.4	35.97	42.28	44.26	21.07	18.55	34.78	18.92	19.79	17.83	36.63	21.56	24.17	17.41	41.34	18.86	26.24	26.44	25.8	46.59	20.31	22.78	15.62	20.95	23.54	25.39	19.65	47.62	16.51
AGL	12.6	4.42	9.85	1.84	11.32	5.37	9.88	5.92	2.86	5.3	4.33	1.81	4.4	4.5	5.22	9.59	4.96	3.47	3.53	2.59	3.92	5.44	3.66	10.78	1.11	6.74	15.81	5.79	9.07	4.49	13.14	3.54	4.38	9.17	4.5	9.24	9.71	6.86	12.61	11.22	4.31	5.06	2.9	4.36	15.13	9.66	3.3	2.87	3.32
AGMAT	0.71	0.01	0.04	0.1	1.32	1.07	0.72	1.52	2.98	46.45	60.54	0.71	1.23	3.22	0.74	2.05	1.17	0.03	3.7	3.6	3.88	0.03	0.77	16.27	0.02	21.41	0.02	0.04	13.19	0.04	0.84	6.67	13.73	57.21	0.03	1.06	0.03	27.52	0.03	4.9	0.13	0.07	0.11	12.93	0.06	3.57	16.81	1.25	10.2
AGO2	13.65	19.63	3.48	1.7	17.11	10.63	13.51	14.98	14.84	17.44	4.43	5.8	14.33	7.04	9.09	7.89	18.28	15.4	14.92	22.59	13.57	14.24	16.05	10.47	7.69	8.85	36.39	11.56	36.52	23.41	20.85	40.28	7.26	14.78	9.26	22.4	9.17	8.09	6.36	13.17	21	9.28	12.95	8.85	25.68	16.52	11.62	15.5	11.95
AGPS	38.11	34.95	1.77	22.36	28.59	55.51	50.05	84.16	45.39	55.63	49.09	31.67	37.78	57.53	31.42	45.31	26.19	42.03	18.4	49.04	0.15	37.03	49.94	36.32	16.57	54.92	62.82	35	24.27	22.19	12.07	17.57	33.24	40.92	55.11	60.22	29.16	86.4	42.45	24.49	30.34	41.25	18.32	32.09	60.46	38.37	30.94	11.74	24.76
AGR2	22.24	1.26	467.23	0.59	437.38	0.92	123.08	0.29	1.89	0.71	1.42	0.18	1.93	0.78	0.24	3.44	0.44	0.85	0.44	0.89	175.22	0.66	0.43	2.05	0.17	99.15	0.29	0.74	709.63	1008.7	81.13	0.42	715.44	2006.9	0.92	134.06	49.98	5.51	0.77	0.16	0.42	3.36	12.22	82	1.37	2.31	620.35	0.39	292.19
AGTPBP1	4.13	8.21	3.97	4.91	17.38	7.13	7.62	7.29	2.69	4.68	6.16	4.38	6.2	6.33	6.68	3.64	4.91	14.44	5.29	3.93	3.03	5.22	4.07	0.95	1.38	4.69	7.5	7.32	8.2	7.77	11.13	10.59	8.18	6.22	6.04	10.11	5.95	8.63	12.88	9.62	8.48	8.47	3.56	4.95	14.06	8.38	5.03	13.04	5.91
AGTRAP	28.39	62.61	30.42	49.75	55.95	43.76	61.86	58.36	34.8	20.56	24.97	24.84	29.25	45.37	33.63	56.04	71.19	26.92	42.04	44.34	39.13	44.43	39.55	18.71	56.18	34.98	43.23	54.49	24.4	38.66	27.98	24.43	35.86	26.07	68.33	37.76	52.72	22.79	37.49	42.52	58.81	74.4	50.06	13.16	27.31	61.47	30.49	49.08	17.57
AHCTF1	33.67	24.51	20.79	16.22	27.26	14.85	21.63	17.43	15.26	35.19	16.11	14.95	19.67	18.04	22.83	26.04	22.82	34.91	16.27	14.89	25.79	41.13	35.24	18.39	9.27	30.93	44.87	32.35	20.08	34.96	26.42	10.67	17.49	29.27	18.95	24.48	7.78	30.12	32.45	23.74	28.93	15.57	14.58	16.32	61.2	31.63	18.26	32.1	15.23
AHCY	90.11	300.14	160.35	84.39	218.25	148.74	110.31	256.58	160.65	188.99	327.18	216.77	156.92	132.58	241.19	112.84	264.79	290.94	351.41	235.68	153.17	146.37	125.29	341.39	228.51	231.82	322.59	258.56	257.85	209.63	135.89	92.8	114.09	380.17	301.71	152.87	198.33	291.9	285.93	338.84	259.74	129.18	187.01	312.23	140.39	191.23	307.92	224.03	177.52
AHCYL1	115.54	42.07	120.64	33	95.9	77.33	121.28	128.14	80.71	51.11	46.58	51.55	68.58	147.98	58.44	64.78	76.73	48.71	35.84	48.42	64.47	67.35	70.03	49.66	39.55	74.88	56.94	64.77	66.59	39.02	195.86	19.59	59.45	100.69	93.29	77.14	59.9	57.51	60.24	49.79	22.38	85.45	85.93	48.13	86.96	65.67	60.93	36.94	33.18
AHDC1	7.05	5.31	12.97	0.64	14.13	22.93	8.79	2.6	22.65	5.43	3.62	9.79	3.23	13.21	9.99	3.4	16.5	9.83	13.73	8.95	8.81	14.14	7.02	5.79	5.69	0.98	10.94	9.07	12.36	4.87	9.68	3.11	2.89	1.98	6.34	31.19	17.4	4.25	5.39	13.67	3.8	11.37	4.46	2.06	6.59	6.56	4.39	16.07	3.96
AHNAK	81.17	59	88.71	62.25	125.89	225.5	79.41	54.76	315.88	31.54	23.69	165.82	61.53	241.79	114.18	60.4	172.03	147.19	252.15	186.49	71.17	72.97	57.74	15.85	171.39	31.48	80.36	216.6	107.09	92.98	49.75	52.96	49.71	52.95	88.53	178.96	273.29	85.5	45.66	1.45	81.76	94.81	196.05	58.6	6.03	88.03	33.42	78.09	37.49
AHNAK2	9.44	4.14	0.11	11.56	3.93	27.13	59.89	3.17	14.96	0.13	0.05	65.58	12.69	17.76	3.12	19.2	28.41	32.16	1.6	115.37	1.11	2.71	1.16	0.41	62.35	0.98	10.79	59.54	0.4	0.3	8.12	1.04	2.35	0.07	0.75	34.73	27.91	0.13	9.96	0.31	105.44	5.99	63.87	0.47	1.54	22.4	1.9	44.27	0.28
AHSA1	146.67	226.02	381.88	110.26	169.71	216.26	160.69	191.12	63.49	166.47	157.79	141.49	92.99	83.13	229.25	131.73	265.03	237.14	217.63	189.19	239.08	177.58	352.59	221.03	133.11	161.5	317.48	137.93	105.69	223.25	196.49	170.84	220.3	208.47	154.99	287.7	213.44	198.7	301.9	241.24	273.28	128.3	146.81	177.72	147.3	247.37	192.27	162.05	149.23
AIDA	40.47	44.12	22.79	96.22	44.93	53.94	39.22	52.66	34.35	30.06	21.34	46.46	72.24	40.98	34.11	65.72	53.91	43.89	31.61	43.93	27.15	40.15	39	29.82	43.56	31.34	48.56	97.04	25.72	32.21	29.23	43.45	34.04	26.03	36.08	23.53	44.49	45.63	25.38	38.1	37.52	31.02	45.55	36.29	50.87	83.85	22.26	48.63	27.23
AIF1L	48.69	2.98	32.12	13.93	12.18	0.51	3.01	2.64	0.38	17.35	17.07	3.56	13.52	92.5	34.68	30.03	2.95	12.26	19.13	12.44	57.19	17.41	48.66	11.45	0.67	0.86	26.16	11.46	1.18	35.88	54.57	23.27	7.2	2.91	22.69	19.68	2.79	1.83	14.46	13.6	4.78	1.11	13.16	1.06	78.1	0.52	3.25	0.17	6.53
AIFM1	90.61	61.12	76.06	44.78	65.3	36.04	67.3	116.77	25.16	71.69	45.81	53.27	69.87	67.77	73.6	50.15	53.39	38.86	54.95	34.71	93.97	54.96	48.02	133.89	35.45	67.1	64.42	56.75	57.38	68.43	63.55	20.18	49.82	73.85	75	35.87	35.17	65.25	81.45	95.52	48.81	64.19	35.71	61.35	43.17	59.28	112.51	144.91	95.28
AIFM2	6.59	25.68	33.81	8.36	1.25	18.45	33.56	17.43	5.77	45.8	28.65	10.68	23.19	21.33	19.51	29.82	27.12	24.67	21.42	11.59	10.38	11	18.59	36.81	11.63	38.98	24.01	21.74	18.89	3.49	1.25	13.7	21.23	26.64	15.9	2.38	11.41	11.39	1.69	1.79	6.43	9.87	30.66	21.37	28.69	21.35	23.63	13.32	30.03
AIMP1	64.64	69.29	71.53	50.51	84.81	70.3	66.03	60.77	120.17	49.73	62.68	41.35	54.82	86.88	70.98	43.79	55.93	72.41	35.04	45.54	58.61	74.14	90.8	46.7	25.33	53.6	102.39	59.14	75.46	83.65	69.76	76.57	55.15	60.47	63.36	73.47	53.16	44.43	66.37	48.15	56.52	48.95	115.29	57.17	60.04	80.42	83.9	63.07	59.61
AIMP2	114.99	55.19	60.46	47.3	41.1	52.54	55.62	103.55	36.6	120.66	44.83	45.76	66.76	32.35	57.95	33.05	65.8	116.65	38.05	55.49	56.27	65.62	89.56	88.57	58.67	38.16	60.31	82.18	51.57	101.27	45.96	14.65	67.97	97.82	77	33.41	54.24	31.15	225.69	74.32	58.63	37.73	58.97	53.07	42.7	74.46	88.7	74.97	41.76
AIP	129.75	82.26	52.27	46.81	55.87	107.66	60.44	42.01	39.26	138.83	46.78	52.05	90.72	28.41	95.18	91.94	89.69	78.48	88.79	121.51	91.57	106.66	54.13	78.3	129.8	48.64	32.91	70.79	68.43	41.73	76.02	24.81	57.85	79.81	57.42	58.57	47.93	227.89	61.85	36.46	49.65	36.28	39.02	44.55	72.45	68.54	51.21	64.18	24.43
AK1	55.63	67.8	67.24	40.48	75.74	76.32	77.77	122.16	10.27	41.57	25.52	35.85	97.34	49.07	101.08	26.53	61.54	50.2	41.12	89.32	54.75	57.43	61.86	55.94	154.66	80.36	55.77	51.14	45.92	21.36	120.94	76.49	29.81	41.72	177.22	59.45	38.89	47.27	60.89	24.98	63.35	36.08	45.38	38.6	114.8	88.2	108.81	53.3	132.06
AK2	318.36	231.09	220.53	145.64	146.81	253.4	219.65	448.68	159.77	137.38	122.67	219.56	205.3	187.15	221.07	131.29	415.36	199.21	211.21	223.24	150.27	236.7	224.29	286.89	149.49	224.74	217.84	294.89	208.77	164.08	156.58	179.88	231.18	166.51	316.24	343.23	202.59	121.47	125.58	285.61	199.2	322.79	183.42	137.36	195.71	213.9	199.7	264.35	168.7
AK3	6.27	36.67	9.85	9.84	44.1	36.29	25.76	24.01	7.78	83.95	59.4	16.24	31.48	27.11	27.97	11.56	38.83	23.8	18.29	19.61	25.31	15.77	30.04	32.36	25.49	10.35	31.04	15.04	27.6	6.74	42.56	30.28	37.06	22.9	19.52	21.66	25.23	36.96	23.8	27.97	16.86	14.07	9.99	34.55	43.89	28.84	40.14	37.96	61.41
AK4	64.94	39.61	0.53	5.08	0.69	16.3	13.17	16.46	58.02	16.25	55.42	9.04	26.33	6.87	7.46	30.1	19.49	8.77	14.65	31.51	14.56	23.59	14.19	9.06	2.35	40.75	47.07	102.92	14.73	0.43	12.49	25.7	9.86	78.89	10.22	25.65	60.72	35.44	6.72	76.69	47.43	42.19	66.18	3.78	19.18	84.31	0.76	9.41	1.51
AK6	63.31	93.57	65.53	73.73	67.44	60.56	49.45	39.43	66.33	59.61	38.07	46.82	63.13	83.19	34.95	52.96	57.91	84.79	40.46	28.46	48.72	46.38	59.41	80.91	24.05	58.35	48.41	108.52	42.68	39.8	102.08	70.15	45.67	87.99	66.33	70.58	45.06	87.7	31.99	35.9	63.21	60.93	60.64	39.71	76.29	43.38	91.46	132.99	41.76
AKAP1	33.03	39.09	57.33	9.19	29.33	13.43	25.13	25.78	16.36	62.11	69.79	28.88	21.14	20.28	28.32	20.08	33.84	22.39	28.08	22.81	52.49	30.28	33.81	63.15	19.97	51.44	52.03	14.38	58.71	20.81	32.19	17.88	44.72	161.58	29.91	50.23	19.66	73.95	34.72	52.13	28.96	16.2	26.99	88.29	42.56	24.4	95.36	18.17	64.44
AKAP12	0.48	42.67	0.13	25.77	37.09	16.25	135.85	13.36	228.17	49.19	14.61	2.55	94.55	35.87	21.29	4.46	80.91	50.25	2.54	30.94	0.36	110.78	16.38	15.17	28.92	16.56	851.64	98.31	1.41	4.18	0.12	64.36	0.14	4.8	31.76	5.29	14.65	14.09	13.89	17.75	86.76	80.89	39.28	0.23	30.97	27.26	0.77	3.41	1.7
AKAP13	17.9	11.01	15.45	8.03	18.83	34.77	28.13	19.07	8.3	26.2	6.7	15.07	13.56	20.22	9.62	13.71	24.99	6.95	19.66	23.33	16.64	9.88	11.52	8.77	13.26	18.74	13.32	10.71	32.95	11.74	9.91	4.9	10.17	16.12	17.62	30.62	9.35	21	14	16.06	12.57	13.24	18.03	15.01	21.73	8.02	13.89	22.61	16.64
AKAP5	0.7	0.38	0.27	0.14	3.42	0.5	0.53	0.19	0.4	0.82	0.35	0.44	0.34	0.74	0.32	2.41	1.65	0.9	0.12	0.12	0.33	0.39	0.83	0.55	0.22	0.11	0.48	1.63	0.4	1.44	1.48	1.05	0.15	0.48	0.19	0.83	0.47	0.93	1.19	1.51	0.82	0.26	1.05	0.22	6.59	0.39	0.76	0.97	0.15
AKAP8	26.45	17.93	20.47	9.44	26.93	14.67	18.37	23.57	15.19	30.61	13.29	14.89	17.68	12.88	20.08	16.12	23.34	17.81	12.3	15.84	19.58	24.13	25.41	21.75	13.91	18.59	24.94	14.68	14.46	16.78	27.05	19.71	14.85	21.4	15.21	14.41	21.47	25	22.79	15.98	18.95	16.15	22.69	15.97	22.47	15.7	15.02	22.03	18.08
AKAP8L	52.27	26.69	35.47	11.17	46.18	36.55	37.85	38.57	26.77	57.22	27.47	28.86	23.93	20.52	42.13	27.6	40.11	25.24	41.55	31.47	51.29	31.17	40.95	32.01	24.58	28.89	34.56	18.81	25.05	41.35	66.55	23.65	45.25	37.77	30.06	22.79	31.33	53.02	44.26	33.51	36.53	27.3	40.92	29.21	42.09	18.53	18.6	31.32	26.16
AKAP9	14.42	27.74	41.35	9.04	24.46	13.75	16.31	5.21	16.74	18.29	9.7	9.94	33.18	33	22.04	20.04	5.95	10.81	4.27	7.5	18.36	17.92	22.88	18.74	4.99	11.57	13.87	10.93	23.28	14.54	19.19	16.86	12.77	19.4	18.85	16.24	9.01	20.78	12	13.63	19.86	34.97	10.25	17.05	30.07	12.23	18.7	11.49	16.71
AKR1A1	83.46	60.55	147.78	105.86	142.5	76.42	111.19	76.86	102.86	80.77	92.61	73.74	45.42	145.95	67.38	76.58	135.64	55.79	125.07	94.17	56.49	46.79	65.5	89.01	82.36	95.32	99.51	99.87	95.83	70.73	65.28	89.48	127	140.79	30.59	68.19	119.17	123.22	110.27	99.45	41.97	282.23	171.86	91.52	91.19	77.32	77.08	69.35	102.07
AKR1B1	354.13	354.51	2.97	2367.9	131.37	426.74	1379.3	257.94	496.9	0.5	93.85	109.97	153.67	2351.9	885.83	288.51	103.83	230.13	2.48	158.81	0.93	152.19	197.32	74.71	227.88	686.39	72.64	1.98	1.84	0.55	0.66	0.46	0.59	80.67	218.81	91.07	381.42	47.52	17.91	522.08	83.47	74.73	1711.8	1.5	0.66	127.81	14.69	194.47	30.41
AKR1B10	38.31	3.49	68.43	4.25	0.22	1.39	105.1	0.41	75.04	1.51	65.61	0.54	2.64	964.07	3.25	10.8	0.54	0.13	0.45	1.46	0.64	0.23	1.44	0.17	0.72	4208.4	0.69	0.25	127.88	0.25	0.16	0.16	3.79	3325.4	1.39	1.32	0.48	3.3	0.11	10.64	0.1	0.82	1965.8	0.26	0.35	0.86	4.81	1.95	0.71
AKR1C3	3.38	1.97	3.88	22.81	5.7	75.72	226.26	2.7	200.64	0.81	270.15	0.72	17.95	1358.4	28.04	39.12	36.4	0.29	0.43	56.1	1.04	19.95	1.29	75.09	0.61	1884.9	0.87	0.64	73.49	11.87	1.25	0.08	155.21	1231.4	2.91	4.53	0.88	3.53	0.41	3.66	0.26	1	1620.6	180.59	5.59	28.54	441.62	4.23	28.18
AKR7A2	23.3	56.26	37.68	27.94	50.32	54.96	21.54	68.84	36.93	24.35	38.03	40.31	74.35	46.16	59.99	23.53	48.9	30.72	38.1	35.65	46.46	40.34	44.11	57	38.91	12.06	39.18	41.53	59.18	30.61	94.81	17.45	50.12	14	48.84	38.86	66.84	26.93	28.97	66.35	31.75	91.52	47.07	19.82	48.37	31.76	39.96	29.5	20.99
AKR7A3	0.46	0.17	13.06	0.1	1.51	1.09	0.5	0.52	21.11	0.31	0.71	0.49	0.79	1.11	0.61	0.3	1.29	0.27	0.25	0.53	0.96	0.44	0.45	3.15	0.13	10.44	0.87	0.63	42.73	0.45	8.99	7.84	59.57	1.14	0.21	1.75	0.24	0.3	0.38	0.41	0.6	0.43	0.83	18.07	2.04	0.21	37.13	0.58	23.37
AKT1	115.8	102.67	216.77	24	80.64	79.64	98.53	122.12	33.36	84.14	80.72	85.25	120.19	61.25	82.87	141.39	149.84	134.13	56.88	82.58	415.06	63.94	108.86	125.08	173.29	47.24	106.44	77.34	79	41.15	155.87	82.87	65.74	56.28	171.74	138.02	94.78	55.5	170.97	72.09	139.74	71.9	73.17	36.29	187.35	66.53	74.22	109.05	78.33
AKT1S1	54.11	48.45	48.91	20.37	34.63	83.89	52.93	35.46	77.43	65.48	32.59	43.26	38.42	54.51	115.77	20.45	58.75	30.53	47.11	24.22	46.43	69.37	59.69	20.22	72.28	50.54	46.94	62.1	85.46	94.41	56.02	14.32	26.06	74.38	37.15	35.98	68.55	41.52	32.53	49.44	57.77	50.79	74.09	32.24	47.09	18.51	24.72	42.42	48.29
AKT2	81.33	46.83	51.37	13.71	95.79	85.59	45.08	73.62	48.83	72.43	48.75	51.74	58.59	60.41	77.88	54.94	66.96	49.58	59.61	58.4	65.65	78.77	67.94	61.94	61.61	38.48	62.31	64.86	89	89.99	95.67	50.37	36.72	78.85	43.37	63.42	53.19	56.87	38.37	71.87	72.25	57.1	94.56	44.88	84.33	38.04	51.91	59.81	58.53
ALAD	17.44	25.75	20.27	3.36	51.29	29.43	18.84	20.03	13.13	31.09	28.02	10.33	14.51	13.62	29.79	12.98	27.07	12.1	15.59	13.26	32.75	23.78	20.9	12.32	16.65	15.14	9.2	8.87	25.69	31.2	52.81	11.08	9.7	22.42	40.84	14.83	23.97	31.47	25.33	5.89	14.76	19.96	18.68	18.94	26.36	8.64	25.31	13.41	20.97
ALCAM	38.64	54.97	8.07	49.55	73.36	20.66	26.21	4.68	246.3	71.44	24.31	139.26	9.07	140.75	22.18	36.79	151.58	55.79	46.69	66.09	40.58	8.7	11.57	0.63	17.32	12.16	44.13	49.55	4.14	93.02	127.11	12.8	30.66	23.29	2.37	35.88	56.67	56.49	43.87	11.61	4.93	27.54	32.19	20.66	53.52	72.77	15.79	202.37	19.52
ALDH16A1	31.24	16.95	17.02	19.44	25.28	17.87	18.31	14.41	13.21	46.51	15.36	6.72	15.93	17.04	20.23	9.86	22.55	16.75	30.41	4.4	20.73	26.79	18.29	20.4	16.02	28.21	12.21	15.21	28.61	81.33	29.94	15.34	13.05	47.55	11.09	12.21	5.23	20.84	21.94	11.85	13.06	15.3	19.37	9.32	22.9	15.46	15.77	12.11	28.98
ALDH18A1	36.52	39.9	29.75	53.93	120.83	43.02	28.21	56.03	67.36	51.55	126.65	41	45.37	153.48	71.83	38.13	56.08	86.11	57.49	76.83	51.47	67.61	58.44	84.79	36.87	42.77	83.57	59.35	93.47	64.07	59.19	31.25	82.72	60.94	25	26.97	36.78	91.95	64.99	122.63	30.91	39.73	80.61	74.88	74.8	78.79	105.38	103.55	101.82
ALDH1A1	6.71	1.63	7.61	13.48	742.48	0.38	19.48	9.12	711.06	1233	338.05	1.01	14.1	603.68	6.3	0.9	0.76	0.13	0.46	0.58	0.43	0.79	3.82	0.49	0.54	1655.4	0.55	331.18	406.65	0.22	0.25	0.15	105.91	2376.5	9.57	0.26	0.94	1648.7	5.9	0.39	0.52	93.61	890.8	196.33	295.04	0.4	4.02	0.53	51.96
ALDH1B1	20.22	44.27	13.13	12.63	16.26	12.25	15.44	29.2	15.43	30.95	77.84	6.52	15.26	41.61	16.06	20.84	31.72	28.99	26.17	11.06	17.96	16.39	13.08	30.98	30.04	25.7	54	17.65	16.06	9.66	22.87	23.29	29.86	29.13	12.48	22.12	21.67	22.73	32.56	42.72	17.53	41.49	12.49	50.07	24.2	24.43	65.61	43.7	170.71
ALDH1L2	8.05	0.02	1.29	0.25	1.44	40.78	2.74	6.19	25.66	0.24	0.28	0.3	0.54	4.44	7.02	4.73	1.67	3.66	29.6	6.32	0.15	7.08	0.16	0.34	0.02	0.13	0.4	0.13	0.27	0.06	0.21	0.4	1.05	0.39	2.57	0.91	0.15	3.42	12.48	4.5	1.66	2.35	1.79	0.17	2.11	0.91	0.19	4.52	0.2
ALDH2	16.86	0.3	259.75	49.72	70.07	0.18	56.47	0.12	1.55	101.65	104.43	1.65	0.99	79.5	64.5	21.24	0.63	34.97	55.31	9.18	0.69	12.09	0.22	110.98	0.32	94.56	13.93	0.23	54.23	0.04	173.24	19.08	115.77	165.53	0.28	3.95	0.32	130.5	50.87	2.23	1.33	0.28	101.99	204.32	20.86	12.71	324.04	7.42	183.55
ALDH3A2	39.68	18.69	50.26	7.98	48.43	54.97	59.79	13.9	29.25	77.08	76.26	27.68	28.18	67.33	22.15	67.65	9.59	29.17	26.42	27.15	41.29	34.99	36.46	34.71	6.23	303.91	67.58	61.72	49.2	17.35	25.01	21.77	46.1	186.33	21.23	114.48	16.42	81.74	46.27	39.38	29.24	18.56	58.46	51.71	71.96	64.93	87.64	30.31	40.92
ALDH4A1	22.3	13.62	36.46	1.39	10.81	11.03	8.21	12.01	7.94	59.73	66.25	14.55	19.52	7.76	10.43	8.47	10.27	16.2	15.15	4.88	27.37	7.3	8.27	11.73	10.82	7.8	7.6	12.05	27.51	13.18	48.95	5.08	3.73	12.98	11.27	6.92	33.89	20.68	9.51	10.38	13	10.36	12.5	19.58	13.8	5.54	33.1	8.69	7.64
ALDH5A1	19.52	10.84	4.09	0.59	18.42	0.53	2.42	9	2.37	4.7	24.21	7.29	0.86	17.03	0.91	6.59	1.03	10.74	10.38	3.92	11.7	3.47	2.54	8.95	0.2	5.72	4.27	1.36	1.24	21.27	20.39	4.06	3.17	10.34	0.45	5.9	6.05	7.69	6.72	13.42	8.8	1.53	16.86	4.76	14.8	0.14	14.59	0.53	4.26
ALDH6A1	5.23	1.31	15.12	0.33	9.57	8.93	2.55	2.19	2.03	4.17	12.52	3.21	7.54	3.05	3.13	8.41	3.81	3.59	5.17	8.73	19.17	1.66	3.16	4.51	2.3	1.06	4.41	1.45	2.68	6.09	12.14	1.66	4.05	2.57	3.91	4.31	1.83	5.74	7.01	3.88	1.88	2.36	3.19	2.6	8.32	3.73	2.46	1.89	3.89
ALDH7A1	81.98	67.9	92.2	42.07	163.76	88.22	77.02	51.97	38.58	75.81	87.09	69.6	98.51	48.73	46.04	121.71	91.67	114.49	73.62	37.24	62.64	64.79	50.71	81.77	26.34	27.67	67.08	81.83	27.96	0.16	61.77	27.1	44.06	49.71	47.3	34.12	33.03	69.89	59.25	49.14	43.23	61.37	33.68	36.32	0.13	77.47	65.91	121.92	72.74
ALDOA	925.84	2218.9	1819.7	807.42	910.68	916.13	1392.2	2037.9	2294	1119	1663.4	899.28	902.02	2167.5	931.77	1582.2	1084.7	913.97	897.05	1202.3	1550.4	1245.7	1368	641.58	1037	634.82	1138.7	2288.1	1023	1312.2	893.97	350.93	628.39	793.9	1590.7	1513.2	1206.4	954.47	1100.7	1910.4	767.01	1670.8	3199.6	341.78	887.82	1077.6	962.09	1079.1	799.37
ALDOC	1.34	67.94	46.6	7.22	2.76	27.48	1.93	0.31	16.57	13.58	21.7	0.74	1.76	29.15	112.81	17.07	2.74	1.52	39.11	0.68	10	34	12.73	4.84	0.78	23.52	12.94	0.83	21.89	1.96	3.24	4.49	33.63	23.18	33.07	38.21	4.77	52.65	30.81	29.95	0.41	0.41	84.13	9.07	16.81	1.81	12.81	13.83	7.65
ALG11	8.37	16.36	9.16	6.08	15.95	13.02	10.36	18.26	5.84	7.17	12.6	6.46	14.12	7.79	16.35	8.23	8.69	14.65	6.92	5.82	10.57	11.32	14.43	9.2	7.77	7.57	14.18	9.95	13.92	12.12	24.84	10.69	6.43	15.62	18.16	6.9	8.24	16.51	10.38	7	6.51	13.52	9.75	8.27	10.39	12.37	38.85	10.15	19.91
ALG3	50.67	94.83	95.15	49.23	46.67	78.47	58.03	103.73	93.43	69.27	56.23	24.91	37.79	82.08	78.95	100.71	70.31	65.7	72.83	36.41	48.28	45.45	63.45	37.59	51.43	118.83	54.36	39.37	63.75	149.31	65.71	34.56	63.46	100.94	69.4	38.16	47.51	99.52	29.87	91.02	56.84	113.21	61.43	53.53	31.99	63.49	102.31	82.19	117.84
ALG6	19.03	11.59	13.18	7.24	25.09	7.54	6.33	16.91	10.55	6.84	2.65	5.41	34.67	12.26	18.72	18.68	9.77	8.1	5.81	4.95	9.49	10.05	13.76	5.33	5.55	4.02	13.54	11.13	7.38	11.79	11.66	9.85	9.82	7.72	15.38	9.17	14.99	8.16	12.65	11.52	14.71	20.78	11.16	4.4	15	17.02	15.13	13.1	4.27
ALKBH5	30.2	46.14	36.95	27.46	42.42	32.39	35.58	30.26	55.82	43.17	36.76	44.06	30.56	24	49.97	30.81	32.83	32.16	30.32	20.88	41.92	33.22	52.76	33.18	41.15	50.24	54.85	93.78	28.57	34.75	30.23	17.27	15.99	33.97	31.32	45.98	29.82	52.09	32.02	55.76	31.99	39.33	34.28	28.01	60.56	31.58	18.27	52.26	19.51
ALPL	0.05	0.08	0.09	0.55	22.45	0.21	1.1	0.18	0	0.68	1	31.12	0.1	43.73	0.19	1.22	0.21	2.55	0.04	1.16	0	0.2	0.01	0.13	0.01	0.4	0.13	1.3	0.1	0	0.17	0	0.09	0.13	0.09	0.09	0	0.63	0.13	6.15	0.23	0.23	0.16	0.03	2.39	0.01	0.12	0.42	0.06
AMACR	9.29	27.01	14.46	3.8	24.76	9.53	7.55	12.81	28.96	12.02	15.75	9.44	45.23	23.77	14.78	7.79	4.71	18.45	5.26	7.68	5.92	74.94	37.98	36.9	9.07	8.36	3.74	7.17	8.25	9.34	20.46	2.61	23.9	14.48	12.17	18.02	10.24	22.98	21.45	6.21	9.99	10.37	22.57	138.65	7.46	4.98	58.64	11.45	127.27
AMDHD2	14.34	40.23	29.67	7.96	19.6	25.56	17.83	42.26	43.89	22.39	20.21	8.58	26.26	74.58	23.18	8.22	25.19	28.57	15.55	12.2	28.8	18.39	23.46	18.07	32.44	33.59	15.11	20.07	22.03	24.79	38.81	42.5	20.95	14.51	61.42	13.54	22.68	16.57	20.96	8.45	17.09	71.12	51.12	3.48	11.07	6.63	12.73	26.56	16.21
AMIGO2	9.89	0.57	20.78	151.17	79.16	9.37	34.26	1.48	136.15	6.73	0.02	7.89	0.94	8.39	4.97	31.65	2.89	1.92	10.07	24.46	11.61	21.49	14.55	22.1	16.48	35.25	1.65	42.84	14.68	0.18	0.44	0.09	4.36	30.45	0.68	33.4	5.8	21.58	0.07	1.88	18.48	0.25	107.65	6.69	1.78	66.82	4.68	19.6	0.47
AMPH	0.11	0.27	0.03	3.01	0.04	5.39	0.43	17.22	0.34	0.01	0	0.02	0.82	0.02	1.41	8.92	0.03	0.01	0.01	2.5	2.28	0.1	0.01	0	15.69	0.03	0.07	0.05	0.02	0.01	0.09	0	0.01	0.01	15.37	0	0.05	0.02	0.43	9.61	0.25	5.11	0.1	0	0.13	0.01	0.01	0.09	0.01
ANAPC1	18.66	25.43	23.13	8.79	29.47	23.83	19.32	35.28	21.35	28.46	27.94	19.66	15.65	21.42	24.56	19.77	42.89	36.04	37.24	25.42	24.38	15.88	23.91	29.88	20.87	21.07	36.93	21.03	23.59	18.01	15.27	13.77	29.22	29.58	28.22	29.96	16.24	24.38	34.48	34.32	27.76	19.47	23.78	24.22	20.48	20.78	31.35	15.69	24.09
ANAPC10	15.29	18.65	10.71	26.25	24.21	19.12	17.63	14.04	16.45	11.44	12.21	12.51	19.45	23.89	16.4	12.86	24.06	18.33	18.3	17.7	14	17.2	19.71	20.16	10.23	8.09	31.5	33.46	15.17	34.96	18.09	29.22	22.17	9.87	11.7	25.03	12.71	17.2	14.94	14.94	12.79	10.24	16.67	10.37	22.46	24.11	12.17	11.1	8.2
ANAPC16	122.08	44.9	87.22	39.46	110.37	55.16	47.78	27.96	90.03	32.49	34.51	19.15	43.19	66.1	41.18	104.59	63.85	62.8	71.94	61.91	86.25	28.66	70.76	76.05	36.23	25.32	55.06	53.29	57.1	76.92	57.62	23.55	55.48	29.65	19.1	34.28	53.8	36.67	42.14	43.8	26.19	28.28	137.82	66.64	75.53	82.98	110.05	70.86	62.72
ANAPC4	16.55	13.95	8.68	11.21	29.94	18.1	13.3	9.94	12.4	43.02	9.66	8.48	18.9	31.42	20.1	14.03	15.29	28.08	3.27	8.32	18.83	20.86	21.15	28.64	11.06	10.97	34.86	29.44	15.08	15.81	21.7	20.37	11.53	18.86	10.91	30.61	17.13	46.51	22	11.83	30.68	10.27	15.61	9.99	21.23	22.78	22.36	20.75	13.37
ANAPC5	48.84	86.24	54.33	73.89	130.59	100.94	90.19	96.2	70.07	129.86	72.47	99.3	125.57	91.27	126.72	97.65	138.8	103.31	72.47	52.84	98.76	116.13	113.62	129.51	85.6	120.23	109.44	83.26	76.67	98.73	51.74	79.73	117.84	118.44	87.42	74.22	105.19	87.2	99.76	106.74	104.04	112.08	74.95	73.51	105.76	143.25	116.92	101.58	88.87
ANAPC7	44.58	59.2	58.37	39.86	73.82	44.53	54.2	28.95	32.37	90.34	30.89	58.51	80.46	44.28	50.44	27.32	72.31	63.28	44.01	38.19	43.52	52.47	67.42	68.14	38.32	52.38	59.28	71.33	57.3	80.42	93.28	41.69	42.57	67.67	50.2	74.99	38.59	77.44	57.13	39.6	64.59	52.08	41.68	42.28	122.97	57.81	43.35	54.71	51.41
ANK3	37.3	0.06	42.82	0.17	36	0.75	5.03	0.58	1.04	8.29	0.15	1.05	49.07	0.5	28.17	10.44	1	0.64	4.54	8.2	29.02	24.96	6.61	10.05	10.53	28	3.64	43.2	11.5	23.06	32.09	0.01	2.48	5.43	3.58	19.5	10.19	9	3.83	7.13	1.48	1.12	8.34	7.59	14.67	3.63	10.68	0.44	3.38
ANKFY1	16.71	18.18	19.79	3.92	27.07	21.1	17.24	16.38	12.64	25.7	8.98	17.32	28.2	11.62	20.75	10.72	16.34	14.24	10.33	9.59	21	17.62	24.78	20.09	13.91	17.75	20.35	16.81	11.37	23.68	11.94	16.1	7.33	21.09	24.92	11.14	13.41	20.39	12.46	12.46	15.9	18.93	10.49	14.54	31.01	22.35	11.26	28.75	12.93
ANKHD1	100.03	69.11	118.44	18.93	69.68	50.79	66.96	64.46	60.03	60.65	47.65	35.69	52.07	71.68	34.99	69.95	64.05	82.04	39.54	53.03	71.19	49.58	36.94	55.81	31.45	52.77	48.52	55.03	57.97	52.51	121.23	36	57.72	80.66	60.81	37.43	47.13	59.69	66.72	50.06	53.86	55.64	56.96	41.26	82.62	41.79	80.22	71.09	89.86
ANKMY2	23.79	6.73	10.36	14.43	34.08	23.72	17.18	17.6	11.61	15.45	6.7	19.55	21.78	9.63	12.77	9.86	14.4	10.08	14.54	10.04	8.32	7.51	16.57	18.64	21.64	7.83	31.36	22.65	10.5	17.46	9.46	11.19	68.61	14.76	23.78	8.05	8.87	11.37	13.31	9.49	8.19	13.77	15.63	7	15.46	11.58	14.33	17.47	5.25
ANKRD16	4.96	6.57	6.79	2.77	8.17	6.81	3.95	5.28	4.27	3.42	4.34	5.73	3.66	5.37	4.04	3.94	3.13	8.17	4.66	3.67	5.77	4.58	5.38	5.9	5.89	4.28	3.63	5.96	3.88	4.94	4.27	4.56	5.15	5.1	3.01	2.74	3.01	2.17	11.38	3.68	3.51	3.43	6.11	4.8	6.13	2.47	7.3	4.33	5.37
ANKRD17	23.41	28.88	30.28	10.66	37.63	24.85	23.49	26.3	23.76	44.43	28.91	14.88	23.1	41.36	39.15	19.49	34.42	20.68	15.37	18.92	19.53	27.3	36.3	29.15	13.51	28.95	35.8	18.54	25.86	31.94	35.21	13.41	18.86	35.66	33.75	48.85	20.86	19.84	25.83	18.9	15.87	22.6	28.21	14.31	46.51	36.22	17.42	19.53	21.81
ANKRD54	29.57	69.27	16.61	11.4	20.46	21.54	26.69	43.42	9.74	16.91	20.49	19.79	37.4	24.54	38.04	39.6	36.41	18.58	15.36	9.16	19.79	38	28.83	18.11	23.34	8.11	21.07	31.93	9.29	13.54	35.84	17.53	9.13	12.84	45.93	24.96	6.14	17.43	19.34	12.57	18.06	61.1	26.65	7.57	23.82	8.21	11.67	24.91	9.88
ANKS1A	22.72	172.13	9.79	0.76	13.43	7.56	5.38	29.05	10.64	21	8.88	5.9	149.57	5.19	46.55	4.59	9.69	8.07	11.59	4.92	7.52	5.91	17.1	9.29	5.01	7.4	15.34	7.02	12.87	10.14	18.07	3.71	8.28	8.98	14.17	12.26	19.85	6.77	7.59	15.32	6.6	101.27	7.49	5.5	15.79	6.47	11.92	5.85	14.17
ANLN	124.67	24.19	104.82	132	77.67	63.77	77.26	64.85	55.4	101.52	24.51	111.57	130.45	83.19	61.37	171.65	77.03	112.04	119.38	80.44	35.71	73.41	124.27	65.1	101.67	41.93	95.09	180.45	33.03	262.62	58.92	31.38	69.14	44.28	124.19	127.14	175.09	57.61	67.02	22.5	97.05	57.06	83.8	33.47	75.3	168.63	42.51	195.74	16.32
ANP32A	134.26	134.36	164.29	130.3	264.41	236.6	172.6	253.96	196.84	239.91	161.86	160.08	235.74	139.71	72.23	222.88	203.14	181.53	112.38	171.67	243.44	337.56	258.8	295.02	154.02	216.95	384.94	186.21	390.84	289.6	148.52	131.15	186.29	265.24	136.82	410.8	157.63	214.14	373.1	279.4	247.04	106.57	175.77	157.63	420.35	252.38	215.57	149.41	186.14
ANP32B	311	138.03	217.07	158.76	236.04	233.55	202.06	161.17	181.55	250.36	203.29	213.8	158.29	235.54	128.1	141.26	530.97	349.17	358.98	271.68	350.72	233.12	260.3	267.02	178.17	198.91	242.52	218.86	262.23	231.37	235.46	190.2	187.39	248.84	116.97	396.44	271.77	245.65	535.8	293.68	276.11	124.31	212.77	247.14	341.55	249.68	245.32	364.65	188.13
ANP32E	146.07	56.42	27.33	87.25	117.85	51.01	80.49	60.54	38.72	137.8	33.95	65.69	59.77	84.29	52.62	61	282.63	140.61	39.22	103.99	69.46	113.06	95.2	85.14	34.44	97.5	113.05	85.93	53.98	113.57	37.25	76.77	74.91	79.13	59.83	187.38	37.23	87.13	104.51	71.25	80.78	46.85	80.4	20.31	237.07	75.58	42.51	88.78	48.49
ANXA1	507.44	334.88	11.06	536.39	193.68	676.47	553.9	24.47	500.81	9.84	2.12	1099.4	285.15	390.68	252.07	220.75	728.24	440.42	405.1	651.46	13.22	1366.5	377.63	21.22	342.26	335.92	674.69	303.98	162.94	800.39	1.46	32.49	215.2	330.13	87.83	1137.4	1775.1	88.05	132.69	2.02	229.46	371.26	590.87	220.76	3433.4	1309.4	10.03	765.79	28.91
ANXA11	99.31	62.41	162.81	59.82	163.51	156.38	57.47	56.7	61.89	83.59	20.83	109.14	34.76	96.55	53.95	95.11	156.56	50.81	104.29	134.18	41.85	66.43	52.77	78.3	65.37	64.94	88.52	91.45	82.03	90.33	29.56	12.84	58.26	44.41	31.34	47.87	71.49	54.68	25.37	20.93	38.46	75.69	123.15	50.78	26.43	84.82	89.41	110.71	111.05
ANXA2	1323.6	812.5	184.73	2557.7	726.53	2879.9	1781.9	791.6	1251.7	787.48	478.91	3838.8	1173.2	1708.7	1188.1	881.15	1284.4	902.62	1504.8	1552.5	257.69	832.24	1129.2	675.76	3379.1	1062.8	1853	1733.9	1569.4	2745.9	792.67	529.62	934.31	817.8	1498.5	1968.8	2827.3	666.82	592.16	118.19	678.16	921.05	1626.8	864.47	492.75	2484.8	550.56	2028.1	681.97
ANXA3	146.69	0.43	20.97	2.25	61.45	5.04	8.93	1.65	235.27	100.14	9.1	5.93	12.67	35.87	15.38	180.66	110.5	152.12	166.38	125.44	8.62	0.22	0.48	129.52	0.19	16.78	330.79	0.54	87.37	34.33	1.92	0.08	268.99	8.5	1.68	102.01	428.26	80.48	0.21	0.23	2.7	18.33	23.62	112.89	68.66	283.78	35.25	0.43	87.76
ANXA5	214.66	989.14	148.06	496.31	399.48	475.28	284.35	868.62	567.77	263.49	223.58	324.17	1473.8	354.89	671.54	172.36	329.71	170.82	285.43	399.59	152.23	302.03	502.36	82.07	464.5	193.03	277.66	443.69	243.7	252.49	155.31	220.4	34.06	130.37	978.76	299.51	376.64	423.67	102.72	75.28	128.05	975.56	326.07	51	173.78	340.49	90.8	690.28	48.71
ANXA6	12.2	76.48	163.91	184.63	70.71	196.78	86.64	196.07	52.8	5.82	65.33	93.12	36.02	39.17	41.76	43.47	130.61	45.98	8.59	29.07	46.15	33.97	60.32	2.48	180.07	2.87	59.85	181.89	1.37	2.15	233.5	16.04	28.7	45.92	175.59	0.64	1.37	63.53	118.25	104.75	48.74	133.42	28.93	15.49	5.6	10.95	27.67	115.75	27.36
ANXA7	86.97	53.41	150.25	97.78	51.38	72.4	56.48	39.26	39.53	49.53	40.18	56.85	44.75	120.67	45.87	102.08	134.72	115.05	107.38	85.97	81.2	41.13	52.84	82.61	56.88	72.85	86.28	101.39	54.26	134.47	63.43	32	62.91	37.79	26.74	49.71	115.62	48.42	41.9	40.31	24.56	43.5	132.82	48.84	53.55	158.4	59.3	83.73	61.36
AP1B1	64.84	25.43	61.9	13.62	40.32	35.81	37.25	60.83	21.31	68.58	24.12	33.82	35.78	45.55	52.98	42.74	57.22	35.31	41.75	18.21	42.66	35.63	53.06	37.89	46.63	20.02	43.15	37.26	59.98	120.24	54.3	18.8	26.35	38.53	49.54	39.23	41.34	70.51	28.1	30.86	36.77	53.64	41.88	17.49	55.67	81.09	38.48	36.35	25.29
AP1G1	33.5	31.1	29.37	14.17	40.99	33.74	34.81	53.33	36.58	30.33	29.86	17.67	26.39	54.15	30.24	21.15	37.3	57.22	42.94	17.14	80.08	38.41	28.47	63.55	20.12	27.08	49.05	51.77	31.47	38.18	63.18	24.04	20.91	28.89	18	46.33	30.14	43.83	23.4	26.91	40.11	27.13	47.59	20.63	25.93	29.39	39.38	24.17	30.95
AP1G2	65.66	35.99	142.15	8.95	46.15	22.86	45.42	10.37	42.95	56.33	65.3	13.52	46.72	21.87	29.42	65.69	47.63	27.45	41.87	12.08	128.71	13.01	19.26	59.55	17.29	52.33	45.87	0.43	43.63	23.43	99.29	33.66	43.28	39.29	14.11	123.47	72.35	39.37	20.85	17.89	12.86	30.72	49.63	31	100.97	87.48	76.88	6.01	86.84
AP1M1	39.84	57.48	17.87	30.69	48.77	69.09	44.24	87.42	46.58	63.66	38.02	98.22	51.67	36.86	92.58	28.86	93.15	38.53	26.21	49.15	36.82	92.61	38.89	43.84	130.11	23.82	42.33	70.13	22.42	21.66	45.11	10.06	7.73	45.74	46.34	21.38	32.36	79.15	64.64	44.35	65.77	56.3	50.14	22.49	32.18	31.57	6.88	65.26	11.18
AP1S1	116.82	291.08	122.29	109.9	92.45	113.99	176.95	196.46	270.93	67.66	44.97	158.73	234.83	154.67	225.03	65.66	90.54	85.26	167.05	65.71	300.21	215.71	181	103.78	369.45	107.21	153.61	107.53	222.8	286.52	119.12	297.11	237.13	91.16	262.09	92	215.71	63.31	93.77	127.97	223.19	116.57	132.73	198.18	70.3	85.29	244.22	169.8	153.12
AP1S2	9.08	332.22	3.29	37.9	173.26	29.47	14.05	237.71	6.13	3.52	4.38	9.8	212.19	22.19	98.02	14.88	11.6	23.15	2.77	12.88	6.03	51.12	80.48	39.59	19.33	6.19	16.09	33.91	3.92	2.21	15.75	29.67	4.34	3.54	107.59	21.94	2.18	8.75	10.01	21.02	30.87	152.16	25.19	20.2	28.79	6.27	13.3	25.68	15.47
AP2A1	77.58	60.84	46.17	43.14	45.21	72.32	48.98	70.29	114.32	69.76	29.98	52.99	39.78	75.33	61.64	65.93	117.64	29.88	75.57	31.15	74.84	44.93	47.81	32.19	91.24	32.5	48.22	61.11	47.61	73.48	80.85	19.18	30.96	61.13	45.07	59.07	96.39	56.46	50.57	39.36	35.31	61.79	132.69	29.82	70.53	39.09	37.16	59.17	38.27
AP2A2	20.63	20.22	47.29	10.64	71.09	30.17	38.24	32.58	32.12	44.68	26.21	36.51	24.64	38.02	24.93	13.4	43.53	49.18	8.9	17.54	13.97	19.44	30.15	24.43	37.75	19.62	43.32	35.18	28.01	44.5	23.92	16.99	22.04	25.85	37.05	15.29	19.72	20.4	25.46	29.6	24.26	26.01	45.48	25.92	42.01	27.96	30.19	27.54	46.3
AP2B1	48.2	76.25	21.62	56.68	70.89	75.4	63.66	84.22	69.34	45.48	31.44	125.41	75.56	70.18	63.12	39.48	133.05	77.76	71.11	47.67	32.37	74.04	42.38	51.56	109.47	33.84	98.47	105.41	108	41.71	70.17	30.35	108.69	59.01	70.11	139.42	67.51	50.75	68.26	71.1	71.71	42	148.07	86.47	92.75	117.81	56.34	103.36	36.23
AP2M1	208.56	374.77	323.37	389.97	203.46	533.8	311.18	524.14	556.13	182.93	118.8	233.74	249.65	509.78	367.01	1036.8	499.84	540.33	472.44	319.91	343.33	233.94	320.79	239.95	700.77	170.33	330.91	359.17	218.22	714.48	297.03	156.02	117.53	167.8	304.46	285.64	689.45	251.18	191.59	386.33	253.81	541.1	420.21	145.94	346.25	355.73	178.68	340.32	208.89
AP2S1	301.34	320.35	253.62	432.92	223.29	522.52	270.1	314.3	195.33	197.57	84.9	293.51	309.12	194.04	507.22	135.19	341.39	176.23	392.2	107.3	290.51	442.06	320.3	147.63	396.41	180.33	267.48	426.6	262.43	339.5	250.38	204.94	186.42	207.57	264.77	248.61	326.61	223.1	119.49	219.69	185.51	365.68	238.04	132.67	204.75	253.72	162.65	231.66	159.16
AP3B1	27.19	46.59	23.38	39.94	38.42	30.59	24.74	42.71	22.99	21.72	26.33	45.43	29.5	30.5	28.74	19.17	54.05	36.3	14.16	13.55	28.07	39.11	31.34	34.65	22.9	24.08	48.62	40.72	27.9	29.97	49	12.13	28.88	42.21	27.26	27.44	35.38	30.83	30.97	34.81	43.64	33.76	26.24	27.59	25.91	48.96	32.16	60.32	35.89
AP3D1	78.71	120.31	53.21	26.66	97.04	82.21	89.31	183.6	61.24	146.83	56.21	53.7	71.3	67.07	108.47	49.53	188.24	73.66	61.67	44.85	53.02	55.86	54.64	64.16	99.68	58.05	101.3	62.47	56.58	106.95	98.62	28.32	51.9	75.2	102.24	57.45	72.51	120.69	119.96	85.97	90.49	100.29	47.69	55.8	90.4	42.97	36.51	58.68	63.28
AP3M1	25.54	32.63	38.59	19.26	31.54	25.26	18.37	32.48	26.14	20.28	13.5	26.33	21.51	33.48	19.72	37.19	49.84	30.56	32.48	22.32	22.6	15.33	34.28	38.59	20.72	20.98	36.18	36.36	23.56	39.66	29.79	13.63	22.23	19.62	15.95	15.07	32.28	25.5	24.27	23.96	20.63	21.32	32.55	20.28	35.4	44.42	31.18	32.25	31.05
AP3M2	6.84	36.99	4.78	9.54	27.12	18.7	9.68	34.42	9.98	9.39	4.12	12.37	30.85	20.72	9.16	12.03	14.62	34.53	27.57	5.07	5.93	10.38	12.13	20.81	25.57	5.66	18.75	11.09	3.46	7.52	38.42	10.3	7.17	6.12	37.23	23.43	6.19	12.3	11.22	13.75	10.97	33.94	7.65	4.92	11.68	13.26	19.41	18.73	20.93
AP3S1	38.68	71.43	28.02	101.1	60.42	78.53	141.35	58.43	71.65	32.42	58.42	67.51	67.4	66.41	43.87	83.97	82	53.3	498.81	32.02	30.42	72.96	45.83	49.12	39.82	65.84	319.3	94.04	40.32	45.72	38.11	62.27	64.66	38.04	49.39	92.24	63.03	45.46	43.03	77.45	142.49	62.91	27.96	67.23	38.08	99.86	54.49	102.38	48.74
AP5Z1	22.11	27.59	29.42	15.68	14.78	32.99	29.34	42.8	29.28	48.04	8.58	20.39	29.03	23.45	43.81	9.67	25.5	35.78	25.13	15.04	21.34	12.28	19.85	23.35	36.44	30.31	10.16	16.77	20.24	23.59	23.33	40.56	14.04	26.6	135.25	12.1	19.75	15.45	15.62	10.88	22.9	26.5	16.73	17.05	19.79	14.03	29.87	31.94	19.54
APAF1	6.05	4.16	2.65	6.12	21.38	5	6.28	6.94	9.21	10.93	4.45	7.86	9.91	10.07	7.25	2.92	12.72	9.07	7.54	4.96	3.89	6.89	4.76	7.43	6.68	3.96	8.19	16.26	5.68	5.23	8.73	6.33	8.31	8.31	14.53	5.82	4.91	10.73	4.11	4.53	8.11	6.64	6.91	7.21	35.25	8.68	12.89	11.21	11.13
APBA3	9.44	13.68	7.29	5.17	14.73	16.03	12.92	10.78	16.96	21.69	6.43	6.72	9.77	6.47	18.85	6.66	20.26	8.38	7.03	6.11	7.26	8.48	12.53	9.13	10.13	12.78	11.61	7.92	6.89	8.83	18.85	14.34	9.06	10.45	10.4	5.9	6.28	17.32	19.04	10.57	17.67	8.18	7.81	9.51	16.97	4.44	3.3	9.48	6.91
APEH	88.22	104.7	174.48	26.52	109.46	79.53	66.79	140.91	78.72	87.13	72.8	83.17	122.94	37.84	141.7	58.26	149.47	132.34	138.18	63.66	80.08	84.91	89.82	121.08	123.63	81.07	139.63	67.03	94.17	95.56	60.84	70.04	130.32	116.74	121.5	84.65	68.51	60.57	42.81	45.33	106.74	84.69	56.19	96.05	84.34	81.08	100.64	90.31	139.45
APEX1	392.72	161.08	343.6	99.45	332.44	165.78	188.87	162.1	94.73	281.43	226.57	230.07	253.12	98.92	165.51	312.69	288.22	182.37	122.51	150.16	232.33	191.12	198.09	300.1	242.86	232.85	314.02	244.35	168.27	318.06	184.6	140.14	209.76	244.85	140.3	303.7	168.9	264.14	441.87	471.79	117.63	121.95	179.14	152.58	292.89	290.56	185.58	226.34	210.96
API5	138.4	48.1	47.45	31.65	95.41	42.31	37.7	82.06	31.38	54.52	23.46	47.52	53.69	76.83	43.73	51.7	65.3	120.2	78.87	45.43	38.19	62.86	52.61	90.13	54.03	40.88	115.58	73.51	67.99	31.6	46.63	52.11	54.3	71.71	59.49	29.77	50.74	43.78	50.8	52.37	34.23	61.57	40.08	60.04	98	131.05	63.4	47.68	77.43
APIP	77.35	26.19	40.72	30.71	54.79	25.65	23.5	55.53	16.84	28.25	25.64	21.95	52.39	49.28	44.12	26.54	28.22	57.63	44.23	50.7	14.47	38.23	45.21	76.99	21.78	15.73	54.51	48.58	54.2	23.69	46.18	35.64	40.48	53.37	34.77	15.25	18.33	28.51	30.59	36.1	36.16	14.11	24.91	30.62	35.02	45.35	35.34	43.21	36.66
APLP2	479.36	203.46	358.95	221.13	790.26	274.65	405.42	107.12	316.8	311.42	495.55	230.71	245.13	453.45	102.82	251.04	161.19	574.36	491.59	286.7	162.34	162.62	161.66	158.19	209.76	318.28	211.22	531	201.27	1161.8	317.7	73.37	79.96	364.51	220.46	519.93	432.16	500.68	155.09	102.24	445.56	48.76	335.29	301.16	254.03	330	169.51	323.77	148.2
APMAP	58.74	158.03	169.49	139.1	143.9	189.41	125.26	104.33	21.67	60.55	150.02	72.45	154.16	112.34	173.71	89.26	100.91	74.48	49.26	23	98.53	97.55	132.41	83.81	207.47	73.52	105.42	136.18	77.27	156.88	114.25	69.61	46.44	60.46	241.41	160.24	146.16	107.44	58.75	88.32	55.4	253.83	68.66	84.41	90.48	88.65	175.06	222.64	80.81
APOBEC3C	33.62	57.83	0.21	25.83	2.79	31.75	26.38	42.82	15.72	0.59	19.02	65.41	50.45	26.17	80.02	35.09	29.95	16.95	27.91	16.53	0.09	30.9	33.15	55.37	99.39	0.21	36.91	59.27	0.19	25.01	0.09	13.09	1.14	0.81	38.45	11.79	27.16	1	25.79	10.4	17.57	51.08	40.07	0.4	0.62	21.23	1.56	0.34	5.47
APOBEC3F	9.84	5.33	0.08	3.57	4.74	6.2	5.86	2.54	4.13	1.96	1.55	4.76	4.64	5.28	6.64	6.66	2.29	2.27	0.42	1.97	0.09	2.91	3.56	4.94	4.18	0.36	4.12	8.09	0.02	0.01	0.08	4.15	1.62	1.13	2.81	1.35	1.06	1.57	1.73	1.26	2.1	6.69	6.5	0.88	7.71	2.88	0.73	0.69	1.96
APOE	2.85	197.19	1.1	0.7	14.8	152.62	25.68	32.31	11.78	1315.7	1073.6	16.38	1226.8	218.56	31.48	215.49	14.92	0.22	4.61	0.64	10.32	1.62	47.4	5.27	49.8	267.48	0.52	0.53	0.63	0.72	1.07	0.25	0.5	210.29	161.38	38.59	1.24	1446.1	48.39	95.52	9.15	262.9	0.74	1.53	6.39	1.5	0.91	3.25	0.98
APOL2	27.73	15.19	25.38	59.45	17.22	31.32	26.39	26.53	41.16	7.61	22.53	19.33	11.66	66.34	18.99	23.8	12.14	16.2	26.98	11.83	5.46	10.98	10.84	4.58	12.73	29.79	8.49	73.29	9.28	2.91	14.17	7.29	4.5	12.67	37.59	21.01	4.53	12.16	5.25	7.95	6.16	37.39	30.47	3.62	14.14	5.73	7.85	12.8	9.9
APOO	32.46	45.59	23.22	39.48	42.07	16.4	41.93	68.57	10.3	9.78	7.46	19.98	35.25	25.24	25.97	23.44	16.09	24.28	41.33	14.38	13.23	33.89	39.06	60.66	22.58	7.66	30	37.35	7.67	17.32	27.9	17.43	25.84	10.15	39.34	21.51	14.67	19.31	13.81	46.75	41.68	33.96	23.59	23.03	43.41	17.5	34.12	25.5	17.59
APOOL	6.14	4.09	7.28	2.35	5.8	4.02	5.21	8.06	3.33	3.72	4.57	4.49	4.74	5.79	3.88	6.48	3.04	3.24	8.23	3.55	5.38	3.97	4.07	5.48	2.28	5.35	7.77	7.22	5.44	10.33	7.25	3.81	7	3.94	4.16	6.46	3.92	0.13	4.86	8.35	4.36	3.43	3.25	4.94	12.64	3.76	4.78	3.46	5.34
APP	663.06	400.94	353.47	296	371.03	368.41	397.27	187.15	505.36	719.03	142.14	512.3	663.31	484.37	527.43	139.96	738.12	317.35	476.44	559.2	163.38	261.22	445.39	332.73	667.78	161.12	215.4	278.57	172.61	390.07	156.09	60.45	241.77	144.12	459.71	335.97	422.06	244.23	294.69	163.09	242.18	609.27	1337	230.27	295.1	301.94	377.1	376.77	246.74
APPL1	14.58	13.36	21.45	4.85	23.62	23.1	12.69	21.49	11.43	7.98	8.85	12.49	14.36	11.31	15.92	23.98	17.85	36.39	18.97	15.43	6.73	15.71	14.47	20.84	7.03	11.04	21.94	19.23	8.66	17.1	14.67	12.92	12.56	12.41	10.52	15.72	11.12	11.9	11.44	15.62	19.13	12.69	17.05	4.35	24.42	14.19	10.71	15.76	9.55
APRT	145.29	162.22	93.55	75.85	167.29	117.14	186.85	98.59	171.97	124.47	158.56	84.27	101.74	158.81	165.88	105.11	126.43	199.02	260.62	114.63	335.86	136.86	116.77	156.22	93.46	93.34	172.65	145.83	226.49	112.93	217.17	57.65	231.9	193.48	62.22	216.2	229.46	145.15	167.43	226.29	219.51	84.26	105.51	204.07	61	60.03	235.5	82.74	168
AQR	11.85	9.53	19.74	13.91	32.74	21.77	11.01	16.78	13.28	14.61	6.32	11.59	17.19	14.8	8.18	19.15	10.68	11.71	9.75	16.12	13.3	14.7	15.16	12.63	4.71	17.5	17.32	8.73	17.85	11.61	20.33	6.83	13.07	14.32	10.27	25.14	8.71	10.29	14.55	8.83	13.24	7.99	9.6	15.79	18.58	15.14	13.83	13.33	15.2
ARAF	38.14	56.84	56.16	15.88	33.97	55.76	60.36	34.97	16.49	30.89	16.86	36.89	26.87	38.88	45.83	67.58	25.11	39.64	35.8	35.03	45.42	48.68	35.65	61.45	36.3	44.7	21.09	36.31	41.71	24.5	36.78	18.92	20.66	29.45	33.49	34.3	32.1	30.44	19.78	38.91	11.96	28.84	25.63	28.59	48.77	26.59	42.81	32.73	37.87
ARAP1	36.39	30.55	28.93	15.92	27.85	34.16	35.29	26.07	45.26	49.21	38.43	24.87	20.61	62.01	28.92	32.18	29.89	48.66	12.57	63.82	34.46	26.34	23.45	44.66	47.06	49.02	23.04	36.28	55.08	17.6	14.51	25.15	16.39	80.53	44.48	37.43	36.17	29.14	26.46	13.23	18.16	15.87	31.58	28.14	33.44	63.73	53.52	19.47	21.43
ARCN1	108.49	67.39	100.37	91.33	84.93	119.1	86.65	112.99	69.11	88.72	75.92	67.39	103.11	115.14	113.53	128.79	75.59	118.38	98.58	46.09	109.53	110.58	87.36	92.52	96.38	67.76	116.81	163.27	87.97	140.89	44.38	29.39	71.3	71.92	124.24	92.64	78.22	109.54	71.84	44.6	62.18	47.01	60.7	59.86	86.45	78.91	73.04	101.24	77.26
ARF4	150.31	177.2	196.45	213.66	157.61	482.82	235.93	498.21	365.49	191.07	203.59	171.01	270.17	281.52	320.14	405.54	298.68	249.34	346.05	306.76	88.36	228.28	255.64	114.55	275.82	235.78	210.8	246.1	139.11	219.26	91.93	83.51	180.61	133.73	336.57	146.27	197.04	294.56	87.71	150.91	173.04	303.14	178.19	192.93	165	178.83	103.29	308.97	149.63
ARF5	177.11	160.72	427.3	140.94	190.59	135.53	144.18	102.42	151.97	168.56	83.92	181.63	200.43	256.88	184.59	211.42	180.41	123.46	157.71	160.37	244.9	108.39	155.71	201.74	232.91	71.48	171.63	97.04	180.49	173.87	407.37	138.84	164.37	86.58	149.11	108.7	133.01	129.22	83.84	189.83	131.82	83.15	122.94	171.05	233.87	120.05	164.52	137.77	127.92
ARF6	36.77	55.41	69.86	31.11	61.05	50.11	29.78	26.9	21.1	35.67	20.03	52.44	41.06	13.67	25.15	20.66	58.01	31.51	32.85	20.01	45.28	25.26	37.71	34.2	48.44	33.08	60.42	77.28	28.82	51.4	60.94	23.38	53.57	34.49	21.64	68.21	92.84	45.2	29.49	28.67	29.73	36.05	46.4	48.85	43.58	53.61	33.35	47.68	37.77
ARFGAP1	43.25	71.83	82.71	25.7	73.34	121.65	45.15	77.3	109.94	79.04	97.94	41.21	55.45	84.47	184.88	52.62	45.2	73.25	92.96	46.24	90.53	74.87	56	113.76	82.28	82.73	45.08	51.68	73.46	52.14	67.16	138.8	50.86	71.52	207.3	55.2	58.25	93.13	39.51	29.45	48.46	112.36	127.78	18.6	38.72	34.58	57.02	61.95	139.01
ARFGAP2	91.59	39.68	69.51	14.57	63.56	40.53	31.31	42.36	39.06	118.14	34.73	35.87	46.77	52.57	37.05	87.21	77.94	84.3	102.02	47.95	81.13	56.67	41.65	81.41	75.12	29.05	58.48	43.81	88.87	56.04	33.9	38.51	46.91	53.84	44.45	35.79	80.38	52.09	43.47	24.63	32.85	16.64	29.25	42.6	80.4	82.89	59.65	36.33	90.37
ARFGAP3	31.14	32.13	31.34	36.58	37.28	36.44	28.14	31.92	27.4	19.91	23.8	31.36	30.11	50.58	27.51	34.32	18.68	23.37	19.93	17.33	9.65	14.36	27.01	11.83	23.27	14.83	10.69	25.9	8.43	10.52	23.41	10.7	33.76	6.79	22.17	23	44.78	35.08	13.21	11.4	20.46	43.35	40.51	3.28	18.27	18.95	4.84	30.35	6.11
ARFGEF1	17.86	28.51	29.53	21.5	32.47	16.7	13.49	16.89	33.86	13.44	9.53	16.39	10.37	19.05	15.28	34.05	15.78	26.32	20.7	16.07	15.1	18.24	19.49	12.87	11.53	9.84	19.1	17.07	33.25	22.37	45.34	18.09	16.17	9.1	15.25	29.66	21.65	21.93	16.04	10.63	36.7	13.4	15.58	33.87	24.75	20.7	50.4	29.54	16.05
ARFIP1	17.25	22.51	18.69	15.06	22.3	18.96	14.3	13.8	16.17	11.74	7.98	9.54	28.35	11.87	29.39	13.82	19.61	11.23	12.41	12.91	17.76	19.13	23.23	25.54	9.36	7.2	31.52	29.36	24.62	27.1	26.29	14.26	23.35	10.68	13.21	22.97	11.42	13.77	10.2	9.61	9.94	12.74	13.01	20.02	28.87	16.93	33.71	12.42	17.12
ARG2	14.52	2.06	3.69	2.21	2.77	6.74	3.89	0.42	1.93	6.29	13.62	0.68	3.51	4.82	11.56	11.28	6.26	11.52	0.97	1.3	1.81	10.62	8.86	21.79	1.62	1.09	4.71	19.97	1.4	1.35	1	8.01	1.41	2.06	4.69	0.53	1.21	10.7	12	14.27	4.12	3.47	3.27	5.4	25.9	19.37	2.86	1.52	3.58
ARGLU1	194.52	65.76	84.16	33.09	146.46	101.25	76.23	46.1	33.11	134.96	66.63	59.57	94.74	49.98	74.1	37.88	167.49	125.63	50.33	43.74	53.35	143.42	152.83	301.06	51.61	48.98	59.46	46.91	177.26	49.05	110.25	141.66	28.14	125.36	92.44	117.18	93.14	61.67	74.74	33.04	43.88	59.23	92.18	78.57	128.62	72.66	333.89	88.63	186.5
ARHGAP1	37.43	25.19	40.49	14.18	42.85	36.34	22.01	29.11	34.84	79.15	23.4	28.29	25.45	73.22	37.54	11.07	45.45	26.59	48.98	44.12	56.82	44.7	35.75	30.07	73.52	17.04	25.65	41.73	26.74	22.62	35.32	11.77	15.82	36.49	40.18	17.48	38.17	30.58	20.85	11.51	16.95	11.67	31.7	25.48	29.53	42.13	54.18	36.41	53.39
ARHGAP10	7.07	5.65	14.32	5.16	22.3	10.92	5.54	4.91	8.12	2.79	0.39	13.52	8.14	5.5	5.6	4.09	18.55	10.02	25.95	8.18	9	5.15	8.12	3.09	9.05	0.25	18.48	23.26	2.79	16.6	14.01	3.5	1.62	4.45	7.9	8.85	21.25	0.08	11.66	11.33	5.33	3.44	13.53	1.72	8.84	15.16	4.89	8.08	1.03
ARHGAP17	13.12	19.46	28.99	9.31	41.99	26.91	47.08	43.78	34.66	31.2	42.25	34.17	14.19	24.06	21.2	10.82	37.32	31.7	20.41	36.57	17.51	28.91	25.81	18.65	27.6	16.55	29.42	64.71	12.89	21.21	11.11	13.7	10.62	22.57	26.02	21.6	20.28	20.06	14.72	28.68	22.87	23.94	38.56	28.93	32.94	16.53	24.2	42.96	22.67
ARHGAP18	7.45	5.63	3.04	8.19	14.2	20.06	8.34	6.22	46.4	8.08	54.88	34.85	31.64	4.97	8.3	2.53	9.99	7.68	24.89	7.04	2.64	8.72	17.05	31.86	6.42	1.42	48.95	23.06	26.83	9.53	2.71	3.57	21.86	7.84	12.13	2.74	10.03	17.06	2.45	1.88	6.78	13.41	10.49	21.06	5.77	10.56	36.36	15.86	11.94
ARHGAP26	7.65	2.69	6.21	1.14	1.45	5.38	8.34	1.09	4.46	12.38	5.81	3.17	6.6	3.19	3.94	4.43	29.72	2.05	10.61	3.57	1.49	3.89	11.69	11.5	0.42	11.74	12.37	22.26	11.17	3.65	2.53	0.81	9.54	14.38	4.65	12.86	18.13	3.98	1.27	8.35	1.45	3.46	15.98	9.94	4.56	5.54	15.87	3.56	13.43
ARHGAP29	58.48	2.57	12.47	8.43	24.77	8.82	8.43	3.49	39.23	20.72	5.04	48.71	0.52	44.45	2.48	17.61	90.35	19.24	10.1	68.67	5.54	3.74	2.21	2.85	5.81	30.61	112.9	72.91	15.72	25.34	62.49	2.38	4.69	12.76	3.28	53.29	76.56	18.38	0.28	0.7	11.56	5.86	55.61	2.25	1.64	117.8	0.87	11.92	2.56
ARHGAP35	32.09	13.43	34.81	4.38	33.79	39.58	20.26	25.93	39.32	38.78	18.03	25.2	28.82	31.59	30.89	9.54	31.62	17.1	27.76	11.66	26.38	23	17.14	13.95	31.38	13.4	23.86	45.3	39.15	43.35	59.9	5.35	9.08	45.88	9.13	18.06	10.28	23.26	9.11	25.84	15	17.41	41.19	17.93	37.29	12.3	9.84	23.54	17.66
ARHGDIA	264.2	386.44	254.06	90.03	169.97	284.03	227.42	456.65	140.22	252.29	219.61	379.54	279.17	182.94	223.42	243.81	383.34	267.04	243.86	213.3	238.06	347.74	225.78	501.4	787.26	146.57	350.36	350.45	224.43	150.25	198.15	116.54	186.58	324.5	422.59	375.95	354.05	135.08	250.91	200.18	201.04	220.14	156.67	220.28	410.29	277.57	220.59	272.51	218.48
ARHGDIB	284.28	1.59	29.01	3.84	47.53	61.14	1.3	0.41	5.04	4.62	0.41	70.75	7.31	42.85	12.22	53.04	5.04	10.16	366.76	13.02	1.79	5.09	41.39	8.36	4.69	0.62	3.49	9.92	42.26	41.7	0.85	0.21	105.81	0.92	2.07	64.04	1306.6	11.19	0.28	0.57	3.19	2.71	2.56	8.76	2.47	321.75	7.64	7.98	3.39
ARHGEF1	39.88	58.44	18.82	17.78	24.7	78.71	42.59	63.43	28.32	89.92	26.7	53.39	61.59	64.6	80.72	25.28	61.88	38.61	36.2	28.87	42.1	102	86.96	29.7	55.52	52.41	55.76	40.88	119.12	17.87	27.08	62.74	18.52	77.76	59.25	55.35	44.7	39.94	17.58	43.79	29.69	51.97	34.03	33	39.63	33.52	50.53	33.75	75.91
ARHGEF16	28.98	0.75	27.08	0.73	5.07	0.08	8.51	1.54	7.87	45.84	20.74	0.62	0.13	12.75	0.55	13.29	0.14	4.13	11.48	3.9	31.67	0.1	0.52	20.63	0.05	0.96	15.56	0.26	37.36	8.91	30.67	8.72	25	13.94	0.83	13.36	22.25	10.74	2.67	1.8	1.08	0.78	2.33	28.12	14.74	7.5	29.56	1.22	20.98
ARHGEF17	31.29	4.64	34.9	2.34	38.06	35.1	13.43	5.81	20.28	13.83	11.69	17.31	13.35	33.67	18.03	18.3	14.56	18.01	15.45	42.92	21.04	4.69	13.61	2	18.32	1.79	6.22	17.48	23.46	22.8	13.12	3.55	2.2	9.05	2.32	14.51	14.72	17.95	14.47	14.08	12.9	5.74	11.45	0.81	15.71	5.8	0.23	18.49	1.6
ARHGEF18	13.74	10.1	8.36	1.83	12.08	13.16	10.65	14.12	13.44	60.6	8.69	11.84	7.93	6.05	13.38	10.56	36.31	20.24	18.91	7.6	6.71	8.79	8.41	9.11	18.63	4.45	11.02	30.22	8.05	24.3	12.08	5.01	7.59	11.52	7.48	9.12	39	21.79	13	5.85	13.2	10.93	5.36	6.5	13.12	10.39	6.55	9.5	8.66
ARHGEF2	56.06	115.54	38.95	41.14	24.53	90.59	35.36	45.27	94.97	48.05	8.19	53.95	50	15.5	50.22	15.65	218.89	47.68	29.68	48.48	9.17	86.44	84.45	36.6	42.55	22.74	19.9	43.86	78.08	29.67	21.4	25.31	27.39	26.49	56.94	59.02	21.37	26.42	33.93	30.08	48.69	54.24	49.71	25.32	61.97	21.27	50.75	67.73	77.55
ARHGEF40	3.2	9.43	1.01	5.22	18.81	36.14	17.06	16.62	6.8	17.24	29.07	6.92	18.5	6.79	32.25	6.26	6.58	3.88	14.45	6.83	0.98	14.79	28.7	1.47	43.48	8.88	1.65	14.55	9.46	0.77	0.2	7.52	2.27	14.09	13.98	0.09	2.07	17.14	16.66	4.29	9.82	9.7	14.78	1.6	22.75	15.56	12.66	9.4	19.23
ARHGEF7	30.36	20.85	22.83	5.67	32.31	22.73	14.86	32.1	7.11	24.87	12.22	13.55	20.31	12.46	25.04	11.57	29.4	24.94	31.31	5.9	13.61	34.74	31.9	36.07	23.49	10.93	31.07	19.02	26.54	7.31	26.59	16.61	9.12	26.62	33.94	19.23	25.28	13.78	14.53	14.81	9.34	18.09	15.87	24.12	28.72	22	45.5	20.5	29.38
ARID1A	28.63	18.24	38.07	2.65	57.42	21.33	29.16	24.69	16.98	42.22	23.8	34.98	26.38	25.24	22.13	15.92	41.27	35.61	26.59	18.49	37.57	39.17	28.8	33.69	24.5	1.62	33.91	36.36	31.69	37.04	32.27	14.53	16.74	30.53	16.47	39.79	44.65	24.63	26.44	27.15	32.82	17.62	20.93	23.18	119.4	16.9	18.48	57	21.49
ARID2	7.04	5.37	12.5	4.52	20.44	5.57	10.11	4.29	7.79	7.88	4.71	7.81	5.81	6.34	5.19	7.9	7.56	12.16	3.53	6.11	11.24	8.44	6.76	10.44	3.29	3.94	13.36	9.24	6.3	11.96	14.53	7.4	8.8	6.44	5.24	7.01	7.43	8.74	10.29	5.93	12.6	4.62	9.8	4.66	21.28	7.56	6.39	7.33	6.56
ARIH1	24.05	28.41	32.55	17.01	39.46	33.34	34.66	37.44	29.3	44.97	14.48	20.91	32.55	42.56	23.49	40.63	16.59	20.2	31.37	31.24	35.81	22.07	21.52	23.04	21.59	36.77	39.23	22.73	21.46	17.3	39.18	14.32	17.3	25.62	30.7	43.18	19.44	38.52	10.37	18.67	17.32	29.91	36.41	18.87	34.65	21.85	29.58	20.55	27.69
ARIH2	48.35	69.43	56.5	12.17	64.85	63.97	49.78	88.95	42.5	51.48	34.89	35.54	64.37	31.37	84.12	29.83	89.35	79.83	65.24	40.81	33.2	72.02	65.75	65.29	48.42	59.52	67.73	43.82	34.51	49.77	29.93	63.89	45.39	62.61	86.47	57.29	31.71	69.89	32.33	40.72	54.2	45.68	30.11	39	77.72	39.68	46.61	85.52	55.48
ARL1	39.33	42.21	60.44	88.9	50.92	55.27	44.17	40.09	49.89	30.41	39.33	53.55	76.93	89.57	57.12	43.92	34.02	56.04	64.2	47.01	39.69	36.08	41.22	27.24	36.94	33.86	48.1	58.47	29.79	67.92	48.44	48.73	44.1	32.78	44.63	34.38	51.51	62.57	17.84	18.35	33.09	45.51	51.95	34.76	36.96	48.45	51.25	41.78	27.41
ARL2	80.58	105.75	87.56	61.57	93.17	147.18	68.93	93.49	86.9	177.72	58.67	174.02	123.98	100.67	133.79	88.44	137.1	171.43	108.72	130.67	50.59	153.26	104.75	60.16	298.51	55.02	47.46	125.64	47.53	136.81	20.08	29.06	62.02	89.49	89.82	54.67	131.53	44.7	128.99	86.33	90.95	51.63	85.8	50.63	93.5	197.2	50.38	96.97	30.24
ARL2BP	28.37	38.4	26.3	43.12	57.75	53.66	38	78.43	44.6	9.91	37.8	55.14	33.98	72.89	40.62	52.44	21.03	73.85	29.76	30.45	17.46	31.08	36.04	29.68	35.01	15.73	40.99	48.18	8.02	26.55	59.41	40.95	6.63	7.28	29.33	21.92	41.71	18.07	21.56	51.76	42.25	22.87	49.55	20.42	14.52	37.66	35.54	52.32	22.92
ARL3	11.08	4.21	1.52	23.25	18.06	15.79	14.72	4.54	12.31	3.3	3.98	15.01	7.01	14.16	8.41	13.09	10.39	9.9	9.19	13.27	11.38	12.44	8.92	9.86	16.06	3.5	12.55	30.53	10.3	12.14	5.31	13.26	4.15	2.62	2.92	7.37	3.88	7.15	17.29	6.89	7.16	3.52	16.5	5.09	20.34	7.44	7.56	23.82	4.65
ARL6IP1	133.74	95.37	174.49	265.38	347.83	83.19	202.29	243.95	864.34	265.11	202.58	123.54	202.05	302.46	89.46	186.27	221.76	231.26	211.16	192.08	186.4	172.55	195.14	167.58	157.26	70.45	213.75	179.11	131.05	210.46	244.73	86.02	151.11	90.63	144.9	333.4	245.57	196.81	114.81	88.83	182.03	156.82	356.27	267.12	178.56	196.61	247.24	265.54	181.66
ARL6IP4	141.02	146.12	162.41	165.42	174.14	163.16	170.17	196.45	188.13	153.77	132.44	206.52	182.62	161.24	212.05	205.09	150.14	170.24	183.05	124.5	139.08	170.98	181.27	158.47	185.78	47.42	109.15	182.33	131.19	139.03	82.5	118.77	138.77	132.28	145.82	131.01	206.6	160.52	69.14	150.96	143.41	107.8	182.93	113.01	187.48	224.8	151.31	142.39	100.64
ARL6IP5	51.49	80.13	57.92	61.58	63.07	113.94	75.85	58.12	108.96	19.99	16.34	32.85	61.77	36.09	45.75	45.71	38.99	23.16	61.43	53.14	35.74	44.1	56.48	23.8	41.33	27.75	34.08	52.1	37.2	78.89	39.81	25.75	45.68	23.59	73.08	48.73	43.4	13.45	34.3	26.82	29.84	134.05	41.3	46.46	31.59	54.24	70.53	50.5	37.37
ARL8A	35.84	47.5	43.23	12.7	18.97	23.77	27.68	32.94	24.33	31.25	5.61	16.03	13.21	23.24	26.4	13.44	10.46	20.7	14.16	17.16	25.41	16.32	16.77	14.85	23.72	12.48	18.11	14.64	11.44	11.56	26.67	9.9	12.86	10.63	33.81	13.14	2.75	10.26	11.26	15.2	8.93	18.78	18.36	24.2	59.93	9.75	26.91	24.89	19.06
ARL8B	25.68	68.57	47.52	33.05	35.9	61.34	38.97	87.16	33.78	65.46	23.84	26.69	69.43	32.71	44.14	70.27	33.85	68.17	47.63	14.62	43.55	33.87	35.36	28.97	54.83	32.94	41.64	33.98	16.43	39.7	52.87	41.32	33.3	28.33	64.65	27.08	37.82	42.58	24.07	19.25	13.07	63.42	28.23	32.17	37.95	22.47	21.06	84.13	11.95
ARMC1	19.22	37.14	22.81	23.91	23.87	19.34	18.29	37.92	46.95	12.13	17.33	18.73	18.29	25.9	18.42	42.28	22.04	41.59	23.94	19.68	18.31	29.26	28.17	20.47	19.7	7.75	40.76	23.38	16.23	31.16	36.17	25.54	19.61	12.97	20.59	25.09	36.32	31.13	24.08	23.43	47.97	17.96	21.92	17.76	25.56	35.35	23.73	44.54	12.86
ARMC10	33.38	44.81	36.23	25	39.13	27.95	27	39.59	34.9	17.3	6.16	28.56	35.48	40.01	30.98	29.86	20.45	23.56	21.71	26.19	44.34	24.85	42	31.55	33.11	23.43	37.03	15.95	35.31	14.13	35.82	52.42	59.07	13.71	33.6	20.73	23.98	22.67	18.5	39.72	34.62	26.82	24.35	42.38	22.34	14.61	40.15	31.27	33.48
ARMC6	51.56	36.08	24.96	20.29	28.08	40.4	23.68	55.42	10.28	64.54	21.16	33.44	20.12	18.4	36.39	27.27	75.45	54.65	19.27	43.89	31.62	61.25	37.33	49.52	44.12	24.02	46.28	30.43	26.24	27.44	55.48	22.11	17.73	36.63	28.66	26.02	25.74	68.3	72.57	53.66	33.32	36.77	37.76	24.9	44.43	20.31	26.9	58.13	20.33
ARMC8	23.78	21.5	13.65	13.79	27.05	22.22	13.6	29.55	26.02	21.79	11.82	16.68	33.14	23.48	15.5	39.92	21.3	23.66	29.08	16.93	17.59	19.69	16.22	16.93	17.02	12.98	27.81	14	14.35	35.35	20.51	14.48	13.85	13.6	18.86	18.05	19.51	22.56	7.39	27.5	19.47	23.93	17	9.66	21.79	30.64	21.95	14.71	17.88
ARMC9	6.68	133.54	7.93	14.02	19.56	71.97	13.42	56.69	23.83	4.07	4.92	12.18	44.34	7.3	51.99	12.77	13.99	9.91	10.26	5.21	16.6	14.58	13.69	5.53	25.06	0.77	8.96	19.47	10.58	11.76	15.72	6.45	3.11	3.07	44.88	11.05	13.99	4.59	7.9	7.56	13.15	166.38	17.22	1.99	9.99	7.49	4.92	15.03	4.8
ARMCX3	0.22	35.2	0.12	24.9	29.8	36.83	24.26	38.73	29.84	18.49	15.93	25.13	26.54	32.26	39.78	32.07	6.29	18.67	22.57	23.45	33.74	9.13	15.93	16.09	21.29	1.48	9.97	26.31	13.1	18.15	22.18	17.42	0.08	5.83	50.14	11.04	20.7	23.09	23.36	13.9	8.63	35.12	27.07	0.78	33.25	16.63	10.84	18.68	31.33
ARMT1	16.72	9.39	25.94	24.43	46.99	18.93	17.73	29.32	40.89	27.63	22.21	9.25	21.38	46.95	12.14	20.77	9.8	17.71	13.44	9.86	58.7	15.66	21.77	16.99	9.77	17.77	30.4	31.15	19.52	24.29	60.5	20.3	17.55	21.79	19.94	12.93	25.84	43.79	11.11	16.77	26.84	26.9	21.18	20.42	20.59	23.51	29.61	17.24	14.1
ARPC1A	138.91	284.78	119.57	156.71	116.97	123.13	152.32	354.58	162.76	110.91	62.02	248.37	236.37	288.69	177.32	188.93	141.36	117.86	98.98	105.16	171.92	128.92	233.27	65.62	354.83	91.93	184.77	110.69	111.93	87.88	160.13	137.06	107.64	115.26	300.56	111	124.03	130.21	74.31	251.46	248.59	168.89	101.66	127.22	177.14	116.2	82.89	151.98	86.69
ARPC1B	316.6	1341.3	524.08	406.82	80.57	209.34	451.16	550.72	218.5	256.37	92.51	306.68	590.31	818.24	870.03	282.55	281.37	126.09	206.13	340.84	441.53	266.78	736.01	183.31	317.52	216.66	231.57	164.78	258.14	144.86	95.5	163.55	264.53	161.03	626.08	185.01	325.86	162.67	235.76	146.9	409.2	602.73	283.27	195.45	52.64	168.07	265.91	267.17	194.78
ARPC2	323.32	518.74	249.06	545.05	204.65	465.2	270.04	368.08	560.03	284.6	148.59	300.08	311.59	272.88	285.41	265.69	371.63	305.04	234.91	282.76	271.28	190.3	320.04	211.4	579.84	311.12	247.61	444.84	305.95	272.51	151.68	276.96	192.76	198.9	448.96	279.43	519	183.65	170.9	177.63	265.02	423.83	307.52	267.57	168.16	434.24	321.14	230.78	260.83
ARPC3	209.41	259.44	246.82	586.99	291.85	282.14	333.19	179.33	205.59	293.94	167.75	458.97	281.79	412.41	310.04	274.7	300.89	390.15	370.52	319.25	296.39	356.84	290.78	320.41	305.13	232.21	245.34	417.25	331.34	371.12	363.21	296.63	325.15	285.19	249.71	233.54	467.39	297.62	125.88	144.5	367.72	239.16	181.77	315.51	272.49	499.21	333.43	397.35	274.69
ARPC4	107.81	167.15	99.24	82.55	125.92	194.9	103.34	242.07	119.24	237.17	57.18	75.79	129.49	80.47	185.72	158.55	225.23	142.85	221.05	118.38	218.1	165.44	204.8	135.91	240.27	97.39	163.36	84.98	119.8	118.64	135.88	98.97	105.7	116.28	123.14	103.69	69.22	166.34	72.22	64.24	130.98	112.28	85.61	114.45	134.08	56.63	140.92	347.82	163.47
ARPC5	251.54	121.69	193.93	217.44	108.42	208.15	166.12	138.74	101.25	201.47	61.95	129.48	150.32	247.05	143.93	115.47	136.93	120.2	100.58	142.46	98.91	152.63	236.85	139.16	196.2	128	105.16	238.38	109.79	154.7	161.66	66.2	111.27	81.64	102.79	144.87	103.13	158.68	108.63	123.57	78.49	134.41	158.55	124.43	475.58	154.04	242.79	272.87	218.61
ARPC5L	75.64	50.97	53.27	47.99	51.17	45.65	65.54	59.99	79.18	87	38.29	24.65	58.5	57.31	59.16	56.72	82.32	65.89	93.1	73.56	76.42	73.13	93.36	69.68	68.2	57.3	79.24	52.35	73.38	90.28	82.77	122.32	51.87	61.75	60.45	96.32	112.47	74.76	43.4	39.6	69.7	47.78	39.41	74.61	75.17	104.82	72.09	73.27	58.49
ARPP19	46.53	60.13	44.78	39.22	74.19	67.49	45.4	94.69	53.77	75.29	40.65	45.02	86.58	67.81	42.16	39.64	42.59	46.12	33.14	49.12	91.17	67.09	67.03	49.25	40.45	43.2	85.84	62.96	51.61	50.28	66.14	60.23	30.05	48.72	50.93	92.05	36.88	37.02	33.38	31.18	32.83	67.35	60.64	40.24	83.73	52.4	33.92	52.73	37.67
ARRB1	24.53	5.46	36.09	2.28	9.11	19.17	10.99	20.27	6.85	6.64	25.93	4.45	10.22	4.41	6.72	8.07	0.13	21.13	30.65	15.59	19.15	7.3	15.51	20.9	5.95	3.06	15.2	1.17	18.35	37.6	32.61	8.05	11.55	24.98	10.69	14.7	42.48	16.83	9.28	16.9	2.35	5.24	17.08	21.01	6.72	0.2	49.08	0.22	15.63
ARSL	0.11	17.34	0	19.75	46.09	4.57	1.03	6.77	14.99	0	49.05	7.53	16.04	66.58	17.89	0.04	0.07	0.05	0.07	0	0.02	6.97	11.32	1.37	4.08	0.02	0	24.22	12.79	0.03	0.12	0.01	6.29	41.49	12.67	0.03	0.08	90.36	0	0.55	0	8.61	29.07	32.78	0.01	0.07	102.65	0.29	26.97
ARVCF	20.75	5.11	20.71	0.54	22.64	2.68	2.23	4.34	4.21	25.43	9.59	2.3	3.9	3.85	7.65	26.05	4.75	6.42	7.91	1.76	10.72	0.89	2.52	6.11	11.43	4.57	11.48	2.24	67.46	2.92	26.38	15.4	6.71	1.83	7.89	7.38	15.21	12.02	9.62	4.38	7.26	3.61	8.92	2.05	26.14	15.3	5.89	6.78	10.93
ASAP1	22	54.94	11.11	9.42	21.22	62.12	51.18	39.19	51.65	33.48	15.71	93.85	43.46	42.14	27.23	27.64	48.07	62.77	66.01	65.11	12.73	22.26	45.86	7.51	32.78	40.3	22.01	21.84	21.97	69.77	8.21	14.27	5.14	21.81	37.67	22.22	28.91	23.61	19.1	15.36	54.92	45.23	24.27	4.2	30.68	50.69	18.8	61.26	10.37
ASAP2	25.65	16.41	13.14	3.32	20.86	39.01	20.11	15.51	18.29	16.71	6.31	29.77	29.66	13.88	17.41	25.58	18.43	32.48	21.56	26.75	14.43	11.21	11.46	12.57	8.57	2.78	7.59	15.48	33.37	40.65	7.92	8.59	13.52	9.45	12.8	10.05	27.56	6.67	4.65	6.82	17.51	27.36	27.67	8.92	30.97	27.2	10.98	13.23	7.32
ASB9	1.42	21.45	3.58	9.38	24.08	8.69	19.17	17.62	0.69	4.94	10.14	3.51	38.1	18.09	60.31	4.25	0	0.7	1.38	6.94	6.91	22.78	33.41	5.23	0.34	2.45	2.97	8.21	0.56	0.22	0.39	0.07	10.23	16.17	15.54	9.74	0.03	12.03	0.02	31.54	0.17	29.75	19	5.57	0.02	3.01	6.87	1.94	15.92
ASCC2	59.29	24.11	57.15	22.98	32.89	44.94	43.84	62.27	29.14	58.61	26.43	33.98	30.56	52.18	59.35	43.51	56.82	26.25	33.33	20.06	31.09	35.76	44.09	32.63	47.85	33.39	49.04	35.43	54.44	53.36	50.31	22.94	20.47	48.72	40.13	35.07	46.67	40.98	44.12	38.98	30.35	70.63	33.14	17.19	53.05	85.24	28.7	36.92	20.18
ASCC3	28.21	8.5	24.43	17.94	13.9	16.46	12.38	12.07	6.3	19.79	12.83	12.65	27.59	16.37	20.13	12.2	14.8	21.15	8.24	7.19	16.22	12.82	16.64	11.41	16.3	9.74	31.77	20.08	13.35	12.03	9.74	14.78	12.78	10.49	10.64	15.06	28.19	17.29	13.2	17.75	16.5	11.1	13.1	14.72	21.5	25.07	18.84	16.98	5.32
ASF1A	22.26	7.51	12.95	11.15	21.07	17.85	21.38	12.71	20.88	14.25	16.79	4.57	27.66	22.7	13.17	9.11	13.18	12.7	10.3	6.11	11.06	20.12	12.16	19.86	7.29	34.95	22.3	18.01	15.07	14.45	10.98	12.34	6.04	22.61	9.13	12.89	21.65	30.57	17.83	19.64	16.59	7.59	19.84	9.91	19.12	10.03	19.28	17.95	8.17
ASF1B	123.81	37.87	22.33	29.72	98.85	28.67	36.2	91.09	18.02	47.86	29.5	33.36	65.29	50.11	33.41	84.33	137.26	71.44	84.02	76.85	110.11	83.13	49.56	96.38	87.79	14.15	69.8	43.53	64.26	76.12	55.68	19.46	53.43	40.05	54.64	41.35	25.24	54.46	112.24	60.13	55.04	49.11	87.78	45.59	91.85	55.11	48.49	67.78	38.84
ASH2L	25.82	31.71	11.85	20.31	35.21	24.45	24.49	47.68	12.66	32.34	29.29	19.48	58.62	29.07	30.93	16.76	44.85	54.75	181.5	14.58	19.65	41.17	47.77	23.93	38.42	10.01	37.89	20.61	7.53	15.26	85.43	10.74	21.88	19.17	44.85	40.31	17.8	49.98	33.18	17.91	20.57	38.22	18.39	14.95	52.52	24.11	30.75	58.79	9.28
ASL	20.2	49.99	75.67	19.73	28.79	42.14	25.45	31.59	45.05	76.68	39.48	50.84	36.83	15.14	34.53	25.43	25.9	27.95	13.18	52.06	34.03	22.7	27.47	29.73	69.99	55.11	38.69	49.77	62.43	15.2	42.44	17.48	52.18	136.05	28.32	25.01	30.53	39.93	35.67	15.33	37.11	14.26	45.98	39.75	16.89	27.97	54.47	7.27	51.54
ASMTL	10.28	6.06	15.11	3.33	39.69	13.87	42.93	17.16	23.36	3.13	12.46	17.61	8.05	9.42	8.27	10.35	11.07	26.08	26.15	17.16	46.61	7.88	8.08	16.1	10.6	4.65	24.57	13.47	19.26	13.06	18.97	14.88	13.27	5.66	3.29	19.72	6.05	23.38	7.71	32.3	29.98	8.04	18.78	12.78	15.06	4.44	13.88	27.04	12.06
ASNS	66.81	337.23	31.98	81.74	173.21	161.1	43.58	70.37	231.64	53.15	29.71	111.01	40.82	97.81	31.72	111.38	55.68	67.73	116.32	48.07	29.48	67.88	81.16	22.06	28.76	51.88	69.82	70.99	66.35	39.72	33.84	18.47	79.74	0	27.23	23.32	102.74	65.77	120.05	120.5	144.6	8.1	20	54.11	110.91	18.29	42.96	32.8	20.52
ASPH	74.05	141.3	226.21	338.61	89.91	223.29	996.79	92.14	429.58	107.27	82.62	77.38	130.25	928.66	154.66	166.78	140.85	152.02	416.45	119.93	78.39	103.49	309.36	51.3	229.69	307.78	232.25	143.1	162.18	280.77	37.48	96.92	105.26	500.68	85.38	441.27	413.75	119.58	64.66	39.58	118.29	135.18	863.33	88.28	82.23	154.89	77.59	102.71	55.21
ASPSCR1	25.3	34.24	35.01	9.56	33.19	22.1	24.96	38.12	9.4	35.59	182.58	25.88	42.12	23.11	26.55	48.49	27.08	25.85	33.07	34.58	31.18	25.67	14.88	651.09	26.24	19.32	21.95	21.49	24.8	15.31	28.1	19.96	20.8	36.69	37.88	29.61	21.82	14.78	37.23	26.42	32.59	22.87	27.13	33.56	29.23	16.73	51.35	15.05	18.86
ASRGL1	39.77	15.56	20.78	3	166.19	1.54	10.48	27.67	9.28	27.95	38.72	13.35	16.13	21.9	10.42	21.18	43.55	35.79	4.94	13.5	9.67	14.69	14.53	24.08	0.24	14.19	26.47	28.22	36.68	13.34	0.07	2.44	8.67	38.61	33.4	0.04	0.23	20.78	38.31	31.53	21.33	40.36	13.55	2.89	140.4	0.63	29.21	5.85	5.41
ASS1	522.57	1.25	681.49	11.36	149.38	721.84	47.58	1.1	16.05	92.24	44.66	3.79	0.82	96.51	0.84	268.72	1.1	11.75	386.55	226.77	252.33	0.8	1.77	45.55	0.44	72.91	33.85	0.36	15.68	131.98	230.97	9.69	509	34.66	0.8	10.28	9.3	37.35	386.54	355.18	1.18	2.45	12.4	232.32	21.5	66.96	232.68	40.36	489.81
ATAD1	20.72	28.39	12.28	18.54	31.91	0.1	17.73	23.98	21.8	14.66	11.62	13.78	27.7	19.93	23.61	38.37	23.17	26.04	12.56	23.72	14.75	28.94	36.78	30.34	9.63	19.87	34.73	17.32	19.47	34.47	17.04	18.9	20.72	10.49	26.85	17.65	16.94	12.29	0.08	11.48	13.86	12.78	19.23	18.68	20.28	35.4	25.41	21.52	23.34
ATAD2	32.77	34.38	201.51	13.59	48.86	17.45	33.67	42.32	15.21	75.18	39.56	18.27	28.77	30.77	12.58	31.46	44.41	71.52	50.73	57.7	57.3	26.01	41.54	32.15	12.86	21.96	82.94	32.47	79.72	63.44	55.25	52.8	24.58	33.79	31.77	61.86	12.97	64.48	396.23	16.83	59.92	22.97	26.75	17.89	26.24	57.81	42.45	70.76	14.5
ATAD3B	17.07	27.7	61.13	9.67	45.43	37.41	54.2	47.94	17.59	55.54	28.82	20.82	9.03	43.66	61.5	37.19	72.57	35.26	13.08	32.77	26.32	50.18	42.7	58.7	30.97	50.52	63.39	44.12	45.32	28.87	46.64	80.32	20.34	34.24	80.77	89.63	42.21	59.73	34.98	15.55	44.14	49.76	41.65	11.22	50.29	41.73	21.54	88.08	25.32
ATE1	5.7	7.89	7.18	3.6	12.44	7.06	9.61	6.15	7.12	7.38	11.39	5.07	13.32	14.11	6.57	10.1	8.25	14.6	4.08	4.8	5.87	13.59	9.69	9.77	2.12	13.98	20.45	9.63	14.2	6.87	10.02	6.42	7.79	10.85	4.54	5.13	3.76	9.01	4.34	5.37	6.9	7.12	9.88	8.35	9.97	11.83	13.27	4.03	10.84
ATG12	39.87	48.05	20.11	46.87	32.88	39.88	77.64	50.66	70.46	30.41	17.42	34.63	49.32	49.75	25.85	36.54	42.81	38.73	234.34	19.68	31.13	31.54	31.75	23.86	27.43	37.86	128.87	47.52	27.24	26.19	32.25	34.98	29.18	27.86	43.68	47.58	29.75	27.33	25.63	25.49	53.67	34.66	14.8	23.21	35.16	37.13	49.88	83.23	38.31
ATG3	71.54	64.47	55.77	25.94	41.98	64.56	38.31	100.02	31.75	45.82	17.07	45.95	58.49	67.67	61.52	84.45	75.94	76.95	58.74	42.89	44.65	48.99	53.21	44.86	61.38	35.9	67.86	42.02	73.47	60.3	69.23	42.81	51.15	28.74	58.65	41.05	48.13	47.62	32.71	60.96	45.89	65.48	21.35	46.15	49.68	72.97	61.65	60.46	70.26
ATG4B	80.98	88.29	59.9	18.63	81.7	72.26	52.2	29.21	61.42	110.38	98.82	48.33	46.28	54.84	55.6	69.34	63.55	89.9	54.77	52.9	77.41	43.55	54.67	71.55	68.5	44.01	68.07	56.24	62.89	72.49	52.21	63.37	51.59	45.39	75.07	89.17	66.71	66.75	49.77	49.24	63.59	148.45	58.56	51.43	77.7	26.54	70.51	57.89	48.81
ATG5	41.39	8.72	18.8	28.31	28.19	27.72	18.23	14.28	10.89	19.66	10.09	12.61	16.51	28.7	13.95	14.9	24.66	18.72	12.28	12.17	12.09	12.92	23.61	21.26	9.18	17.3	29.33	30.86	17.69	14.63	10.83	20.61	16.71	16.31	13.8	15.35	17.72	20.51	11.61	14.15	24.39	14.01	18.19	24.21	16.49	18.27	20.73	35.21	11.15
ATG7	11.8	13.19	19.71	7.49	14.62	48.08	25.99	22.33	14.81	21.78	7.82	17.21	30.33	9.64	15.8	25.77	56.32	44.67	34.66	30.15	19.93	19.44	16.21	13.33	27.74	13.33	16.35	25.66	11.19	12.15	15.55	11.2	15.87	11.4	10.21	22.47	17.03	12.51	10.96	15.24	30.01	17.96	22.62	14.39	14.71	14.25	13.84	53.7	9.14
ATG9A	37.14	61.9	34.43	13.54	42.26	46.67	48.09	39.03	40.4	45.14	43.22	18.21	23.98	37.81	39.45	22.39	47.8	26.55	27.1	26.54	29.59	29.12	38.01	12.18	42.56	37.11	33.41	60.21	30.05	46.41	26.35	12.9	18.91	29.01	39.62	21.14	14.91	28.3	38.97	37.13	25.62	26.55	36.39	22.04	36.97	15.74	27.89	39.07	25.64
ATIC	168.81	174.21	83.31	163.81	158.18	138.21	191.29	303.3	149.4	238.25	199.26	206.91	138.18	160.24	110.02	112.11	142.93	230.79	81.82	138.85	239.68	148.51	174.14	195.64	170.39	254.64	186.07	273.63	130.24	133.45	80.38	46.65	181.99	219.57	152.88	212.15	137.42	114.06	183.68	252.06	159.73	170.71	134.21	86.01	147.49	149.25	215.21	101.89	127.45
ATL2	64.39	51.97	35.14	18.74	124.36	32.18	43.46	39.78	27.72	32.47	52.43	25.71	39.06	47.61	27.68	42.39	30.14	51.73	30.4	27.86	31.73	48.35	64.82	37.24	15.85	38.88	68.95	39	41.39	81.77	38.43	43.35	41.22	52.36	47.97	55.55	20.15	33.26	60.32	28.5	43.91	47.02	55.28	42.21	64.73	51.02	40.03	24.84	30.82
ATL3	43.77	23.74	24.55	26.2	30.95	29.11	25.21	15.22	35.96	13.91	0.1	33.11	32.77	40.78	21.73	31.67	16.59	41.27	31.01	40.16	24.48	22.12	19.65	5.07	41.81	17.78	17.24	51.92	19.63	33.01	15	15.34	21.91	18.68	19.55	31.54	39.76	67.79	21.65	10.1	28.19	11.18	24.77	12.72	36.92	67.63	12.86	39.86	5.48
ATOX1	201.47	852.78	337.19	218.34	115.4	153.01	246.88	1095.8	129.4	100.04	128.7	232.99	321.43	138.03	391.56	179.81	158.97	270.08	297.16	159.02	164.87	351.31	701.61	93.95	503.53	120.41	122.13	212.11	70.35	209.18	349.67	88.37	80.99	124.67	1350.6	69.61	154.48	167.41	156.91	174.15	315.56	1676.5	80.54	129.94	119.01	192.26	130.36	255.95	110.17
ATP13A1	53.13	35.93	51.45	12.25	47.02	34.42	46.16	36.06	36.15	50.52	29.8	30.29	29.52	25.28	90.96	32.36	41.64	33.17	16.19	25.98	48	73.05	27.05	37.89	29.57	28.34	50.09	21.23	19.41	40.77	51.49	33.89	24.33	40.12	28.52	23.55	29.27	69.6	65.9	48.99	46.2	39.39	54.88	29.48	54.76	19.4	23.04	33.52	31.6
ATP1A1	889.34	597.16	601.52	319.43	297.13	173.22	310.95	1148.3	176.65	194.41	321.5	143.86	777.73	203.95	775.36	277.94	427.87	121.26	132.16	205.27	561	514.57	509.48	375.21	196.42	164.96	273.05	236.94	269.08	572.94	438.1	53.21	390.82	405.47	1010.6	298.13	414.14	483.28	181.79	357.35	167.93	1429.4	246.3	533.21	964.12	386.99	726.15	266.34	862.14
ATP1B1	165.23	8.85	149.12	88.99	241.07	15.87	77.66	3.89	231.78	205.13	95.38	24.21	16.26	349.85	79.14	42.43	36.12	64.47	88.69	32.37	66.06	36.32	47.01	18.44	11.77	130.09	39.5	81.58	145.39	105.54	95.08	7.9	146.32	116.22	3.09	163.03	34.07	143.1	2.51	14.89	41.98	24.71	154.7	75.4	50.31	87.25	184.59	28.02	141.86
ATP1B3	145.99	333.47	95.4	218.19	146.5	128.78	152.37	264.71	66	68.29	79.58	50.85	301.84	70.03	170.94	176.27	157.23	130.25	80.72	48.47	49.59	118.34	167.8	102.45	113.17	86.34	162.09	150.79	46.51	147.99	62.16	66.37	88.06	65.71	223.12	74.42	127.16	96.36	72.09	159.33	140.54	274.35	89.77	95.89	77.29	159.16	188.36	327.96	225.44
ATP2A2	94.02	104.39	168.22	32.81	114.96	118.2	125.8	85.06	59.65	128.1	59.82	85.17	94.53	107.09	132.15	66.53	117.28	124.78	114.27	65.98	57.2	118.93	133.02	81.54	78.31	89.55	168.65	142.46	85.07	127.34	120.45	42.8	109.49	116.92	129.07	162.43	93.03	133.6	53.26	100.78	109.16	122.55	100.9	77.21	144.67	158.42	77.6	86.06	105.06
ATP2A3	2.35	0.12	270.96	0.13	0.31	1.22	5.68	13.39	1.09	0.09	0.09	0.7	1.92	0.1	1.44	7.03	3.65	0.46	1.97	0.97	94.14	0.3	1.08	0.81	0.06	0.1	5.31	0.2	16.25	0.33	6.05	0.02	1.98	0.12	7.53	3.33	0.13	1.05	6.71	2.45	0.55	2.24	6.34	12.89	2.83	0.06	16.64	0.18	3.97
ATP2B1	14.07	23.96	17.4	32.61	28.2	61.77	44.32	6.83	11.03	39.41	17.12	10.72	69.43	25.52	38.8	11.75	18.3	22.55	4.22	13.96	31.32	22.9	19.74	8.73	6.25	36.76	35.6	8.99	24.64	35.39	19.05	5.47	18.82	48.96	12.45	39.13	13.14	82.83	14.63	13.73	19.89	10.8	8.86	13.16	30.44	25.58	9.35	59.8	8.05
ATP2C1	39.76	64.44	36.95	51.17	57.01	61.27	48.57	59.65	40.84	38.11	20.03	42.27	55.09	109.39	54.51	90.47	82.47	45.92	55.31	42.79	27.66	36.07	54.28	33.37	27.01	42.53	58.81	36.2	41.07	90.12	41.4	28.28	36.23	28.73	49.81	40.73	67.42	41.37	24.88	45.37	62.74	71.9	23.71	46.19	60.21	73.15	56.8	43.66	77.79
ATP5F1A	320.83	421.27	342.3	185.43	673.93	357.3	496.08	689.37	257.44	283.95	490.49	308.8	578.75	274.23	274.15	268.12	452.78	800.65	126.2	166.8	336.88	403.84	508.33	281.92	474.61	218.19	668.62	387.71	313.77	496.94	350.09	221.68	673.48	372.02	336.56	243.1	455.39	374.19	689.88	720.19	384.09	311.41	150.87	313.14	654.21	217.62	334.54	474.4	316.64
ATP5F1B	464.99	798.33	1484.9	452.22	819.48	528.17	1051.3	903.68	581.06	532.68	504.82	881.71	823.79	785.93	710.22	759.52	718.29	988.19	415.67	642.78	725.85	841.42	955.49	1063.2	713.3	908.84	1044.3	727.8	553.83	880.32	1008.3	390.97	1653.9	784.36	959.45	579.57	569.25	878.1	1675.8	833.96	890.36	463.6	620.79	667.72	1046.8	817.08	765.19	578.24	642.43
ATP5F1C	329.4	306.84	379.65	411.37	371.8	367.51	223.12	327.59	285.66	248.19	307.45	309.95	628.2	376.25	183.77	425.87	388.75	497.5	288.22	207.45	406.41	273.04	312.91	339.01	220.76	289.64	413.38	387.2	324.23	341.53	271.72	598.42	464.84	393.19	193.47	194.05	433.75	268.12	550.69	271.26	205.92	258.86	341.85	357.69	308.9	419.88	558.62	354.79	253.95
ATP5F1D	79.04	97.53	96.96	65.42	108.72	91.08	102.8	61.19	92.22	179.95	71.94	92.29	106.04	41.39	105.41	29.85	111.43	96.07	78.54	52.36	120.83	55.62	58.48	103.82	127.41	51.45	133.38	76.3	86.31	99.74	114.75	62.93	143.11	90.29	93.14	57.28	73.84	103.47	169.39	84.6	87.56	69.12	30.52	95.07	166.12	55.51	102.15	80.44	114.41
ATP5IF1	232.37	167.04	229.25	195.19	388.22	254.41	337.09	140.75	510.65	115.9	146.13	199.68	162.26	241.15	174.99	277.7	229.03	175.64	274.76	180.57	376.24	304.11	197.42	445.71	160.54	178.42	184.09	191.69	466.14	222.1	214.27	305.71	566.3	232.5	160.7	456.22	434.6	355.63	193.31	196.42	201.04	202.71	249.51	250.75	279.97	209.06	349.17	357.4	225.29
ATP5ME	425.44	683.48	862.46	873.1	722.61	586.46	846.76	449.28	778.52	947.05	587.33	520.06	549.23	932.26	823.51	1237.8	480.17	951.91	637.81	951.09	978.15	970.23	818.74	725.04	919.41	510.28	768.45	815.79	945.46	1264.8	893.64	1254	1183.1	794.44	629.65	1904.1	627.6	1245.2	1025.3	724.51	1167.5	465.4	704.38	799.73	1180.6	481.49	745.03	595.11	617.54
ATP5MG	286.26	192.07	332.26	302.15	228.54	166.85	191.9	231.52	145.67	152.63	118.81	201.87	228.08	205.6	150.79	512.26	205.26	336.73	242.4	129.18	296.17	220.46	186.92	295.4	264.65	150.69	183.49	248.41	280.48	402.2	117.46	293.19	208.97	158.52	229.91	225.82	336.12	154.55	202.33	179.01	203.61	80.32	174.29	243.2	264.87	164.07	282.31	205.25	249.98
ATP5MJ	128.39	238.97	294.18	148.77	230.72	151.41	244.96	180.52	91.26	100.88	138.17	181.1	235.56	99.19	148.97	428.12	179.89	296.48	81.22	223.17	350.7	163.58	211.14	204.54	187.53	144.97	198.69	121.35	109.77	145.02	211.9	509.26	240.14	165.52	168.87	247.96	359.04	135.85	390.93	257.86	341.01	136.48	106.57	152.24	206.96	216.09	247.35	150.27	145.36
ATP5MK	295.14	573.97	339.16	720.17	438.65	398.57	492.63	444	468.53	291.7	265.76	391.03	490.9	556.12	436.75	671.46	307.86	538.84	324.66	395.21	306.58	901.23	652.49	454.97	413.11	504.16	889.38	476.19	575.73	680.54	381.33	945.65	806.5	370.38	278.8	213.96	304.61	321.33	348.31	434.11	424.22	273.96	295.37	571.85	526.24	517.35	619.09	702.21	509.37
ATP5PB	258.72	175.58	252.62	199.35	200.58	160.51	183.73	332.29	190.9	112.74	93.23	144.37	345.83	185.48	136.02	164.23	198.29	128.35	44.5	133.16	228.48	179.26	182.86	153.96	129.76	140	324.93	215.18	159.65	145.8	586.19	141.11	203.82	220.15	229.93	264.96	272.8	121.64	195	237.68	149.81	217.3	91.58	205.55	178.4	309.45	383.36	243.35	132.7
ATP5PD	462.35	415.61	318.15	527.45	350.81	329.21	456.38	384.68	248	289.65	276.7	388.04	423.73	390	216.1	466.06	341.66	281.46	617.48	380.2	385.88	280.2	406.27	359.12	402.99	261.37	431.12	367.64	312.56	311.3	483.56	318.02	409.51	387.05	491.5	431.59	329.75	287.14	477.85	289.22	380.19	223.92	296.39	341.49	357.68	388.18	422.04	269.87	307.25
ATP5PF	360.09	260.63	376.47	243.22	346.57	259.38	230.21	619.52	237.99	314.97	211.06	226.5	462.79	244.34	513.65	195.08	265.04	237.01	251.77	292.45	147.17	370.33	400.1	276.73	289.67	132.79	349.97	348.38	196.22	231.16	262.03	334.24	322.09	169.07	354.21	212.38	304.15	255.83	197.82	380.74	295.27	232.62	282.04	207.81	401.86	291.65	530.31	288.84	179.05
ATP5PO	329.7	235.34	416.57	290.61	338.01	242.72	282.71	542.65	364.61	279.09	189.86	278.48	361.63	210.94	317.7	338.43	312.67	241.15	275.71	173.9	173.12	200.08	237.19	277.9	351.71	117	426.97	354.38	170.56	271.56	290.92	262.08	463.17	203.84	309.08	204.8	346.05	235.51	379.97	462.92	314.74	216.85	477.49	229.87	408.3	314.1	341.06	213.6	288.78
ATP6AP1	209.67	156.78	232.35	83.82	126.71	79.15	136.92	127.81	62.96	62.61	94.1	66.6	122.16	130.06	293.94	144.43	113.9	46.26	130.09	59.13	154.69	70.43	94.13	83.1	137.87	123.95	53.71	119.37	97.5	290.36	137.57	20.6	38.76	55.09	197.77	97.66	109.77	91.96	88.45	65.07	51.92	143.17	52.41	65.47	150.06	56.54	84.62	369.41	91.87
ATP6AP2	86.2	163.55	80.44	132.31	132.9	232.11	136.9	101.49	83.95	36.4	42	98.57	164.97	101.52	186.93	119.92	48.42	71.91	103.36	59.7	68.27	61.92	74.04	91.62	77.74	185.06	51.4	82.26	29.36	76.1	91.19	26.35	36.3	36.16	114.12	66.24	69.97	84.74	26.06	40.24	49.87	115.81	57.09	67.19	67.11	55.76	124.68	108.03	62.38
ATP6V0A2	8.48	8.95	10.24	2.33	23.47	9.05	7.57	18.7	4.84	20.04	6.6	4.83	8.9	11.64	12.79	15.67	12.44	13.46	8.66	5.1	12.51	9.54	14.32	12.73	5.23	3.88	12.17	6.5	9.91	9.32	11.01	8.16	8.25	14.1	17.04	9.41	9.45	10.5	12.82	5.99	9.44	7.37	8.7	8.52	23.23	15.11	13.56	10.24	13.05
ATP6V0D1	53.03	110.18	54.33	35.86	50.81	60.8	83.13	192.69	37.23	54.69	43.94	65.87	40.99	118.43	77.48	48.73	103.66	102.08	46.85	30.19	119.58	61.91	64.27	154.02	89.59	52.99	48.72	62.41	43.7	59.91	98.29	35.4	20.47	40.23	148.25	61.65	80.17	46.42	34.92	60.35	46.15	59.07	44.55	56.93	36.99	55.24	111.51	99.76	63.86
ATP6V1A	27.07	43.13	24.54	7.33	21.01	26.84	28.7	48.99	47.75	26.11	17.1	13.62	29.39	41.85	29.9	56.76	19.4	26.67	41.83	13.17	22.61	27.54	20.81	22.06	13.84	13.52	30.6	13.5	24.9	44.8	28.58	5.65	16.33	19.99	37.25	21.94	28.96	26.78	8.7	38.73	16.9	28.13	13.49	17.51	31.37	26.47	24.71	14.6	24.25
ATP6V1B1	75.58	0.38	65.75	0.04	12.55	3.95	0.24	1.42	0	0.54	1.38	0.33	3.88	0.09	1.88	4.21	0	0	3.31	1.35	5.14	0.89	1.68	1.83	1.09	0.06	0	0.04	23.51	46.27	0.4	0.08	0.08	0	1.22	0.02	0.96	0.08	3.5	3.63	0.02	0.19	0.27	0.16	12.23	0.2	0.79	0.31	0.05
ATP6V1B2	37.21	137.13	39.9	80.38	41.88	77.06	38.94	246.28	19.45	24.52	38.65	37.53	200.92	60.68	69.96	37.17	31.32	44	24.51	20.63	20.48	34.07	95.01	58.41	125.81	9.86	48.71	31.06	10.56	32.61	24.6	27.36	45.34	17.59	215.15	24.81	18.31	58.52	39.69	45.2	25.46	185.28	16.66	31.23	52.86	44.91	28.57	71.35	23.15
ATP6V1C1	57.92	163.89	22.14	20.46	22.91	34.06	40.51	141.11	35.42	28.69	13.67	21.81	29.16	62.49	39.51	40.72	36.32	52.7	34.67	11.19	37.03	28.36	36.67	18.78	16.68	35.71	65.95	39.66	13.92	36.52	39.03	52.95	11.98	20.1	84.18	42.53	24.07	27.38	7.16	14	51.96	74.27	25.68	19.4	20.22	39.76	28.82	80.71	12.44
ATP6V1D	48.4	67.88	48.93	49.61	49.36	61.86	50.28	53.93	39.75	41.42	19.69	43.08	71.95	50.14	50.39	63.06	86.49	79.24	35.72	21.1	51.58	43.17	59.95	33.1	80.87	21.04	49.63	61.13	30.06	43.41	52.67	83.77	42.4	28.6	67.86	26.58	77.61	27.56	44.81	39.27	82.04	54.46	26.18	35.85	45.92	189.37	33.35	81.31	19.73
ATP6V1E1	127.69	416.97	68	251.77	55.08	134.8	162.68	340.09	127.48	157.1	63.13	90.25	152.5	224.21	189.72	609.68	98.14	92.27	101.55	52.53	54.52	101.28	149.12	67.26	170.61	86.51	138.25	142.17	54.25	266.34	99.44	57.05	105.42	77.22	262.2	63.7	211.95	178.97	68.59	52.65	86.77	439.42	167.87	42.96	103.58	186.94	97.9	110.83	53.54
ATP6V1F	238.83	746.22	629.37	296.15	154.33	215.64	325.13	571	236.69	157.7	105.55	265.73	309.35	526.2	473.58	261.26	126.44	294.6	175.54	142.58	245.59	194.97	267.22	216.76	698.99	212.08	146.88	189.46	145.91	209.14	441.69	339.59	209.46	116.13	910.83	108.39	148.93	290.61	152.03	340.51	181.21	286.46	184.97	241.64	199.65	92.45	223.6	222.13	153.21
ATP6V1G1	60.4	270.07	142.84	89.22	88.95	59.86	116.79	246.39	93.56	109.2	71.92	39.06	73.51	118.14	64.72	133.23	97.1	100.58	74.83	52.14	123.89	66.62	103.15	86.22	86.77	68.24	89.62	69.43	56.11	141.62	148.54	148.5	97.74	53.57	173.53	75.31	88.32	123.54	79.54	52.73	88.06	160.14	98.26	116.6	93.33	79.36	93.69	131.02	73.01
ATP6V1H	23.8	122.36	27.52	33.94	32.29	29.06	31.72	96.71	38.71	19.3	22.35	26.11	29.76	42.05	35.41	30.97	25.05	63.2	52.46	20.71	25.2	33.64	44.2	23.42	70.38	20.96	35.75	25.38	23.45	30.9	34.99	21.21	25.7	14.52	53.21	30.32	40.75	16.54	14.39	21.1	44.88	53.89	18.04	23.36	49.09	55.53	56.59	72.78	20.76
ATPAF1	43.01	35.8	25.19	13.84	54.7	34.71	33.42	77.36	27.91	14.84	27.59	19.51	48.11	38.85	28.34	60.08	43.32	27.64	21.42	42.08	32.17	34.39	45.63	28.75	9.84	19.56	43.91	32.83	26.4	32.8	22.28	24.55	37.62	33.12	32.59	35.43	19.66	20.13	35.49	70.35	23.52	25.31	23.55	55.03	37.59	40.49	36.34	35.51	26.45
ATPAF2	7.32	20.17	12.72	4.99	25.29	20.48	18.29	9.84	12.85	16.51	13.15	20.43	22.91	6.44	12.8	6.65	7.29	11.43	14.11	10.68	26.4	20.79	24.59	17.99	11.21	12.01	22.26	22.88	8.25	16.07	16.34	14.5	14.19	18.92	12.93	25.67	13.76	16.39	18.05	15.58	16.39	13.41	9.01	16.16	19.93	14.21	10.06	10.01	11.89
ATXN10	100.77	39.36	67.78	90.01	129.81	84.4	86.15	120.95	99.45	127.28	44.61	183.74	96.06	90.46	55.03	104.34	91.78	56.33	112.96	71.24	41.46	30.93	86.02	46.47	88.55	20.48	85.98	69	27.75	47.66	122.96	10.68	22.08	57.24	66.83	67.48	95.21	69.66	63.76	65.8	36.49	83.58	162.78	18.8	143.17	59.27	43.23	96.96	27.78
ATXN2	27.43	23.09	44.06	10.69	42.97	24.83	39.22	21.58	30.08	40.66	23.57	61.5	28.57	45.02	34.53	18.04	63.35	50.6	43.89	28.3	30.5	34.99	24.43	22.7	30.45	29.42	35.34	35.48	33.55	54.59	36.5	24.07	32.42	32.89	29.37	22.48	22.84	32.94	17.97	25.67	45.98	23.49	28.37	26	41.92	24.65	16.56	27.24	34.03
ATXN2L	64.41	103.54	85.75	16.52	135.27	75.02	78.17	91.85	156.43	135.36	93.1	73.66	58.09	129.68	67.68	114.49	95	90.63	50.16	86.11	81.04	94.14	109.84	69.47	72.23	42.82	86.9	73.12	72	73.79	94.36	83.24	72.62	60.5	80.57	91.01	59.6	80.79	98.22	92.31	119.61	67.46	116.14	53.53	114.51	46.65	85.47	84.21	78.34
ATXN3	14.27	13.86	20.33	7.37	12.25	25.79	12.58	6.69	5.3	5.22	6.25	15.4	22.87	7.91	7.44	26.34	11.91	18.89	2.82	19.28	28.6	14.45	11.07	8.82	9.86	6.1	12.21	20.85	6.7	10.94	16.91	10.29	12.41	5.08	8.59	33.07	18.45	6.61	21.55	9.15	21.82	13.14	7.5	8.48	15.56	31.39	13.39	12.66	6.8
ATXN7L3B	8.56	14.82	15.84	5.53	31.41	13.52	17.79	8.58	15.61	30.56	18.54	11.3	12.7	17.06	13.14	17.7	22.56	12.25	15.61	11.51	27.72	23.16	20.6	15.76	11.74	13.93	13.65	15.87	23.18	28.36	30.12	10.75	22.71	25.57	12.58	26.3	20.01	23.88	8.03	12.5	10.69	8.77	24.73	13.73	34.54	9.96	17.27	8.85	21.79
AUP1	122.56	239.53	231.17	104.74	118.54	185.88	154.3	285.22	141.82	176.11	156.93	113.37	158.61	147.2	185.31	129.31	139.42	113.57	84.41	96.88	132.39	137.63	192.18	101.08	146.86	183.73	151.4	126.37	116.28	182.58	98.34	148.96	131.69	169.37	218.76	164.69	144.91	109.5	165.11	143.49	165.19	154.98	107.79	119.86	131.53	162.58	159.16	102.2	126.91
AURKA	123.61	73.66	169.89	112.49	74.76	70.29	88.4	146.19	67.03	75.14	110.63	85.71	83.74	63.55	88.35	124.88	143.58	293.8	218.53	87.84	204.35	117.03	110.15	79.21	157.54	102.06	110.23	241.72	88.87	137.41	72.91	46.09	73.78	156.19	136.46	112.41	67.08	96.62	54.55	72.63	200.05	103.78	75.08	152.32	88.02	160.55	67.79	202.45	68.42
AURKB	77.99	83.93	44.69	100.4	153.12	47.36	59.95	109.94	51.63	201.74	89.75	152.86	131.11	48.86	68.48	71.55	147.28	174.56	100.75	54.01	148.59	128.48	110.09	192.89	165.97	143.72	119.32	174.22	58.64	94.77	70.26	131.61	126.23	118.87	171.88	148.24	57.47	232.84	137.92	77.61	182.64	73.84	65.2	50.88	143.67	212.42	68.38	171.71	58.86
AVEN	14.29	12.5	11.89	10.27	14.56	24.49	11.56	11.17	5.23	17.94	8.13	6.94	12.01	8.36	6.62	7.82	19.74	11.29	7.13	22.34	6.92	8.42	15.97	16.3	13.58	17.6	9.29	9.96	12.67	6.4	12.84	3.97	7.04	12.37	10.64	8.61	12.46	7.4	13.71	7.41	12.53	4.68	7.89	19.36	7.23	14.19	10.74	25.31	20.07
AXL	1.26	0.41	0.24	4.32	5.05	132.45	40.78	0.16	201.8	0.68	1.44	182.22	25.32	92.14	70.15	71.22	365.13	161.07	99.01	59.91	0.17	65	95.15	6.81	109.31	2.54	27.21	178.15	0.47	0.53	0.16	76.66	0.31	1.47	0.44	1.16	87.49	0.91	5.53	0.27	141.11	0.74	73.84	0.45	0.79	188.7	1.08	72.87	0.21
B2M	1231.7	747.97	992.42	4764.2	416.66	6884.1	1867.2	1841.5	2617.2	627.27	513.75	899.92	2256.4	2895.1	1106.1	2739.2	1617.5	551.99	1282.2	1918	396.02	1086.9	916.63	485.26	2235.5	1429.3	538.91	788.04	790.08	473.35	290.17	1315.4	213.8	699.92	1332.5	1140.9	1139	530.43	614.53	620.74	430.7	797.48	1011.1	2766.4	971.13	957.71	1435.1	1293.2	2088
B3GALT6	26.45	11.48	5.62	5.59	16.57	16.17	12.79	12.2	9.95	15.86	7.51	11	10.54	13.15	19.15	8.9	20.4	7.62	3.7	14.35	8.4	13.83	16.55	15.8	21.67	4.21	7.01	13.8	16.98	13.81	16.37	3.37	3.28	12.11	15.71	18.45	16.92	12.04	12	13.12	12.78	20.6	12.02	12.24	26.08	6.84	7.78	23.37	6.72
B3GAT3	44.06	103.96	27.95	49.72	46.09	51.91	68.34	52.83	63.87	36.14	22.26	32.4	54.02	63.71	89.84	59.78	33.2	26.48	50.55	32.69	65.38	62.31	86.53	52.04	64.41	25.2	33.57	48.7	27.14	43.05	21.8	18.03	24.52	44.01	59.76	37	41.19	43.99	27.74	34.44	28.27	39.14	32.02	25.57	84.16	18.97	40.06	77.31	15.88
B4GALT7	21.19	32.85	20.05	20.77	26.35	22.34	31.18	23.84	27.6	15.11	16.43	16.39	20.67	42.24	39.86	22.26	14.28	18.41	16.47	22.92	20.26	18.02	22.53	10.75	21.95	15.71	14.29	25.75	13.67	24.08	29.67	18.8	9.6	6.54	57.58	10.38	34.07	33.66	15.02	15.6	14.85	39.18	33.45	11.58	16.1	16.45	20.67	18.13	20.3
B4GAT1	9.76	35.71	12.11	8.99	59.44	32.01	26.05	20.66	16.35	74.13	93.71	20.59	33.4	8.64	42.51	24.99	12.22	41.29	14.73	28.6	12.33	21.05	43.24	16.22	36.74	16.51	5.31	45.49	10.58	40.36	39.17	5.27	9.1	43.78	32.95	18.18	24.15	180	24.84	30.31	18.35	14.72	18.51	6.3	33.93	12.22	15.63	15.3	6.16
BABAM1	139.08	90.46	91.74	91.28	87.57	119.2	81.8	122.29	96.41	91.76	42.63	75.09	89.59	50.43	139.38	108.9	116.78	113.9	74.38	112.04	61.29	198.56	106.28	77.95	105.21	57.17	75.25	70.27	47.92	92.99	90.59	107.91	62.71	61.32	82.02	61.17	104.19	98.78	128.87	82.91	85.79	99.68	119.55	53.84	120.48	75.74	60.62	72.19	62.14
BABAM2	29.9	32.22	24.52	17.55	41.73	41.42	26.34	38.41	46.69	13.01	22.14	35.06	42.19	46.58	20.73	7.03	17.36	20.15	20.96	28.45	19.61	21.28	26.2	16.31	19.26	9.47	21.6	32.25	10.52	22.64	14.02	5.7	14.66	13.65	14.83	28.51	31.06	13.79	15.95	31.19	20.31	28.15	34.85	9.96	19.12	33.09	35.31	21.89	12.56
BAG2	3.89	11.92	0.57	9.1	11.31	7.1	12.24	1.45	3.5	5.95	6.25	6.13	2.83	11.93	5.66	10.2	11.35	14.86	7.86	6.33	0.48	4.82	13.19	7.39	0.94	13.48	17.83	14.12	8.68	5.16	0.18	12.69	3.17	13.97	3.56	4.66	2.72	6.05	12.15	9.59	8.06	2.61	14.99	0.44	4.43	8.16	0.27	12.76	0.62
BAG3	28.39	45.53	44.51	20.44	19.33	28.71	40.23	25.99	28.12	21.81	14.83	42.79	9.96	38.43	17.68	23.79	37.65	26.28	53.22	43.23	32.22	53.45	60.38	8.44	39.14	22	63.06	53.74	18.11	21.93	95.87	12.84	17.09	15.95	13.02	21.82	66.79	20.08	4.97	11.46	31.89	35.36	29.4	15.21	12.71	60.14	23.81	51.95	30.38
BAG4	8.28	5.62	4.47	4.43	16.09	7.77	6.67	10.97	3.49	9.14	10.41	7.46	9.33	7.71	7.87	6.46	10.56	16.83	20.15	4.34	5.04	7.57	8.29	8.74	5.82	3.94	21.63	7.7	2.22	6.26	23.37	8.31	5.95	7.13	6.86	11.36	3.8	21.59	8.88	5.66	7.82	5.62	4.22	3.62	11.97	8.33	4.51	11.83	3.54
BAG6	242.84	217.1	93.54	51.07	172	126.05	123.57	154.43	143.37	347.37	194.17	186.37	107.35	149.41	175.98	160.38	184.7	275.98	149.15	166.7	130.19	122.33	186.44	112.86	115.47	76.84	154.53	143.55	114.05	153.87	166.59	75.53	107.43	136.03	121.61	132.25	114.47	112.37	116.94	144.43	287.05	115.18	146.7	53.02	247.1	192.89	131.64	163.8	133.39
BAIAP2	41.09	42.14	26.63	24.14	47.02	15.15	45.45	46.85	26.04	15.6	23.99	59.87	28.19	23.28	27.34	64.75	33.56	24.06	75.44	67.92	27.47	20.75	16.78	41.06	50.54	5.54	60.45	21.67	37.59	33.83	29.34	8.73	11.53	8.16	75.75	49.18	80.28	11.73	26.04	25.65	20.64	28.13	30.63	16.27	13.23	44.29	21.11	7.67	26.19
BAIAP2L1	24.22	18.7	40.28	9.63	15.71	5.41	33.8	10.67	39.01	85.72	10.11	12.2	8.83	47.81	7.1	30.31	16.58	10.51	20.97	20.37	19.17	12.55	14.08	17.85	7.54	26.15	33.75	16.85	32.28	18.37	14.79	6.52	20.44	21.86	8.16	31.11	29.71	40.55	2.71	12.13	53.64	39.71	21.3	23.03	41.25	18.64	26.4	5.91	24.48
BAK1	30.99	26.59	52.58	32.54	24.63	27.48	19.14	21.15	19.25	26.22	15.68	17.26	14.33	20.5	35.28	33.1	21.63	36.02	28.61	18.88	22.04	20.65	31.94	13.63	22.55	13.02	22.96	19.77	22.29	23.66	39.34	49.65	32.43	13.77	20.68	19.29	25.43	20.62	16.33	19.44	18.8	15.06	41.25	7.85	27.41	35.56	26.24	22.97	23.64
BANF1	570.34	268.29	351.58	373.47	388.24	375.27	286.06	316.75	260.28	526.75	202.84	508.23	276.53	363.71	269.94	424.38	453.5	824.4	534.29	764.06	434.68	447.18	429.26	593.31	642.41	254.62	392.34	589.12	469.91	413.24	625.86	252.47	305.84	565.32	290.6	505.45	335.59	263.54	368.79	252.8	462.46	137.1	309.98	308.55	415.11	889.1	390.53	501.07	164.57
BAX	127.3	228.26	62.71	317.24	170.5	221.54	121.56	114.48	80.19	238.82	222.99	491.47	228.72	185.83	605.99	78.01	295.98	142.21	182.2	55.97	165.81	216.11	137.4	165.91	793.51	236.21	93.45	184.65	198.25	153.23	139.67	124	121.04	353.47	247.35	87.61	253.09	221.63	114.34	93.32	103.8	155.85	428.67	123.08	155.39	90.19	69.28	160.25	115.78
BAZ1B	34.06	71.95	79.55	15.38	66.68	37.85	46.45	58.24	55.06	59.79	29.96	37.09	63.67	75.17	55.2	44.55	42.73	52.76	25.78	45.07	42.88	48.59	68.99	50.64	49.43	33.6	76.03	42.55	44.58	36.68	54.19	26.95	36.83	63.67	68.31	44.54	27.37	34.31	77.95	74.51	66.04	15.35	44.45	35.05	117.04	26.28	32.28	65.77	34.51
BCAM	37.71	4.84	143.43	0.33	248.52	10.57	24.97	4.68	62.79	101.67	167.64	17.54	5.71	104.43	12.28	95.24	28.59	6.02	40.79	124.84	77.99	7.36	24.83	16.71	8.69	3.91	19.99	1.99	99.49	29.82	67.89	8.05	7.49	41.38	4	58.21	0.67	144.39	6.67	0.84	14.63	3.34	71.61	7.94	34.19	24.45	4.32	1.74	10.89
BCAP29	27.52	90.86	42.38	47.76	29.16	35.71	52.8	53.9	9.02	18.63	10	38.21	79.29	48.48	46.41	37.16	16.64	27.15	11.18	22	43.02	24.41	58.43	15.12	28.02	19.4	33.35	43.37	14.48	34.33	30.26	49.91	16.48	14.34	100.98	14.92	29.36	21.65	23.77	17.51	43.79	47.08	18.9	23.75	33.49	49.83	19.82	48.21	15.75
BCAP31	551.37	323.69	396.59	331.25	220.63	166.03	307.51	444.24	314.91	192.47	184.48	214.4	167.83	270.05	388.66	349.55	263.64	148.77	441.69	149.62	333.06	319.24	292.26	242.02	267.31	458.91	232.01	250.56	529.26	417.75	259.25	170.45	191.97	255.16	279.21	205.41	257.99	176.79	187.18	167.75	247.91	354.57	255.51	311.18	158.49	508.43	452.35	706.49	482.85
BCAR1	54.29	31.08	14.91	14.28	41.63	37.97	33.27	20.54	134.36	96.75	49.08	72.24	18.55	73.23	39.67	14.26	101.39	57.05	33.74	18.74	54.71	26.1	36.52	69.98	53.39	45.3	22.33	138	53.24	34.21	31.51	13.28	27.64	31.84	19.27	37.66	36.76	73.05	20.35	33.62	62.06	39.59	53.4	33.14	19.35	25.38	31.47	88.95	30.5
BCAS2	111.87	52.17	45.5	44.39	49.41	53.84	55.67	71.64	38.44	39.78	32.87	36.19	82.4	48.86	51.19	74.53	63.06	65.3	14.15	46.72	541.82	77.65	47.65	61.47	25.72	30.58	81.55	75.68	44.96	59.03	58.41	62.57	44.68	44.96	62.29	70.21	66.91	49.16	53.15	51.7	45.15	81.61	27.08	60.19	77.37	105.26	47.75	72.52	23.07
BCAT1	0.44	0.15	0.03	9.16	71.66	54.92	9.72	0.19	32.39	14.72	10.73	9.62	0.98	15.96	9.86	3.74	10.98	0.07	47.26	26.06	0.47	20.09	0.06	0.05	8.15	6.43	0.17	48.61	0.08	38.93	0.06	0.05	0.11	12.97	0.12	17.09	57.82	25.42	29.33	36.11	14.7	0.27	0.16	1.19	0.06	15.19	0.41	4.61	0.14
BCCIP	68.93	64.79	83.49	84.31	70.46	55.8	81.53	55.54	68.06	69.74	67.06	71.3	53.28	77.1	43.66	120.82	74.87	135.02	44.15	65.45	55.05	116.73	80.57	114.55	31.94	130.38	255.15	141.23	93.71	65.71	61.9	224.76	77.86	89.18	34.57	67.69	49.62	85.58	72.92	58.52	66.38	55.09	68.35	47.3	74.24	175.64	92.03	54.13	62.96
BCKDK	20.73	28.44	43.34	27.38	39.72	34.85	25.9	44.49	69.09	35.15	28.28	36.05	25.92	37.2	35.04	29.92	44.14	27.93	22.65	29.28	31.99	40.06	44.03	18.65	46.41	9.23	38.88	87.6	22.58	27.17	56.01	25.97	20.12	14.74	29.77	19.66	22.19	22.03	42.34	44.55	26.91	29.73	71.26	14.77	25.32	27.62	21.29	44.39	21.79
BCL2L1	56.55	37.02	37.57	30.38	69.31	76.02	42.35	20.84	123.75	256.21	157.45	62.81	24.88	95.4	58.44	93.27	76.12	87.95	183.81	74.31	37.38	30.69	23.09	127.21	151.99	62.71	180.48	119.95	102.33	79.36	70.92	48.77	88.17	109.74	45.69	63.4	124.68	171.6	15.37	17.11	47.65	28.72	141.18	69.4	41.27	60.85	85.64	48.82	66.02
BCL2L13	32.87	89.75	17.75	21	28.66	42.21	56.45	92.75	50.65	25.98	6.99	20.93	46.1	83.24	47.32	107.04	40.97	20.77	27.21	16.9	13.39	24.4	43.68	16.65	48.32	18.34	21.18	46.3	17.28	50.3	31.49	12.73	27.47	21.61	76.54	25.91	40.1	37.71	15.86	21.65	31.46	100.15	62.96	19.45	21.88	55.9	24.78	26.19	14.64
BCL7B	45.33	75.19	68.04	25.98	30.02	41.3	58.22	56.5	40.43	41.02	18.7	45.49	52.95	102.44	61.92	68.05	43.8	45.04	26.24	37.34	45.9	45.89	65.96	52.92	78.45	27.11	47.36	42.83	56.11	27.88	48.12	30.98	41.5	55.88	70.29	38.35	25.91	27.44	36.05	61.99	56.87	16.31	31.19	43.72	73.27	30.99	35.67	50.32	30.35
BCL9	12.68	28.86	17.05	2.32	54.78	8.79	15.28	13.9	9.11	22.03	6.79	4.64	14.91	11.01	22.11	9.53	40.64	7.68	12.23	21.87	15.37	21.99	23.21	13.75	13.4	8.5	15.86	7.19	9	10.76	12.17	2.92	10.32	17.25	12.72	16.07	5.81	8.05	15.21	9.86	12.04	15.9	12.33	14.5	29.87	3.02	14.06	7.87	13.49
BCLAF1	71.7	40.14	56.85	30.05	93.82	51.55	44.12	46.17	65.77	87.72	43.64	37.4	67.68	51.65	39.88	45.97	48.63	91.37	30.5	30.66	53.53	61.63	59.87	71.96	19.99	46.8	110.91	74.55	48.86	55.92	45.57	43.18	27.49	67.44	45.94	62.38	41.57	65.64	44.68	63.84	73.56	57.66	72.32	37.02	116.54	55.47	66.25	77.92	45.31
BCOR	12.39	19.83	26	10.4	38.9	13.13	15.5	43.62	8.05	18.33	23.45	11.48	16.07	20.94	17.06	9.27	11.37	10.14	9.39	15.73	18.63	23.08	21.25	31.76	12.72	24.69	12.96	16.22	14.97	13	19.4	5.98	12.87	13.99	16.18	11.66	7.09	16.45	17.34	26.07	11.72	10.87	10.74	12.11	26.86	5.62	31.57	28.94	11.5
BCS1L	44.11	55.03	54.25	26.99	40.85	62.22	35.98	53.41	61.52	49.63	32.42	55.56	42.51	47.59	56.08	20.72	37.33	45.37	23.64	36.69	33.8	31.8	48.81	54.74	59.6	76.46	67.28	48.41	41.57	32.03	50.48	54.1	48.77	48	64.73	63.16	23.08	41.24	81.94	58.02	44.75	47.16	31.61	39.21	61.86	39.64	52.97	26.25	52.01
BDH1	26.06	23.23	2.41	0.7	27.56	19.55	4.59	47.09	1.47	5.21	21.59	0.16	30.83	11.86	26.51	30.8	6.2	48.7	34.04	3.79	45.11	20.67	21.57	26.27	4.79	4.93	22.73	1.53	54.5	0.1	20.96	31.22	12.39	4.51	39.25	9.49	0.81	2.29	0.04	27.88	1.97	38.29	0.99	23.93	32.97	22.69	138.86	14.3	85.79
BDH2	4.8	16.22	2.33	8.75	56.11	21.71	6.15	9.79	26.76	13.23	11.15	1.8	28.32	8.57	19.49	9.12	14.64	2.12	2.58	7.33	1.84	12.1	18.95	4.46	11.83	6.4	3.2	6.33	5.12	5.79	10.15	19.28	4.29	12.93	26.32	19.79	1.5	14.96	11.69	13.73	2.04	10.83	10.86	1.22	20.16	5.07	30.93	2.1	2.71
BICD2	18.22	19.84	10.01	8.74	19.65	17.27	16.88	29.34	16.84	18.77	9.8	11.88	11.76	21.04	18.18	7.63	37.64	17.66	24.59	13.48	12.08	20.06	21.93	8.66	26.36	12.05	21.1	22.86	9.07	14.88	15.43	13.17	5.49	13.4	30.67	22.07	18.35	22.11	33.09	14.33	17.29	22.76	22.63	6.75	19.59	32.47	4.95	26.03	7.02
BID	117.4	48.99	36.74	151.93	21.12	47.24	39.24	43.36	42.94	59.99	24.19	35.84	30.24	46.31	46.49	160.73	45.44	27.53	58.18	18.12	54.73	19.53	55.25	32.5	61.78	50.53	55.19	8.18	41.94	180.28	55.28	65.67	46.21	55.53	29.83	43.46	20.4	55.65	29.67	48.81	23.28	39.62	63.99	31.52	50.25	81.31	98.76	60.13	45.69
BIN1	5.22	31.99	28.47	35.53	51.24	77.29	44.99	29.62	45.87	6.96	3.13	46.8	20.07	34.1	27.14	40.84	11.65	35.28	26.52	49	2.06	5.38	32.03	63.16	41.38	27.6	27.15	28.81	39.79	2.35	0.44	13.24	10.28	70.23	4.06	48.16	10.15	51.83	12.78	6.04	31.68	5.76	52.01	38.96	11.45	11.02	105.77	25.85	47.5
BIRC6	39.96	27.45	38.1	17.27	33.41	30.12	20.97	27.12	29.5	23.93	25.96	17.78	25.3	26.56	33.49	31.64	20.84	24.21	21.65	22.12	33.96	24.31	25.13	21.92	11.61	17.65	30.83	24.81	25.21	38.08	21.17	14.32	15.6	21.86	23.35	33.47	15.56	19.06	13.37	18.71	20.43	26.88	24.13	25.78	36.7	28.65	29.7	14.41	26.71
BLM	6.28	4.59	7.29	9.27	20.41	4.02	4.05	30.4	4.24	10.23	2.86	5.02	9.38	5.58	3.04	6.63	4.58	7.52	7.09	4.24	9.07	8.26	7.95	10.18	3.84	5.15	19.08	5.2	9.08	11.82	6.33	8.97	8.45	8.01	15.04	14.61	4.73	9.1	10.59	5.12	6.96	8.58	6.12	6.93	19.66	9.43	14.77	5.95	6.8
BLMH	15.82	26.67	70.92	34.68	42.28	38.02	23.51	53.26	17.28	44.47	33.39	37.54	48.47	24.81	53.54	12.86	51.83	26.71	44.46	15.51	10.54	66.47	62.48	25.94	20.92	37.42	73.17	48.94	2.44	20.53	2.04	20.91	16.91	49.97	33.28	0.1	25.21	72.76	78.49	197.24	13.15	29.03	49.1	16.4	85.9	34.72	17.4	31.5	6.35
BLVRA	51.66	43.77	116.29	94.76	37.89	71.55	111.51	93.82	51.39	72.51	61.64	77.18	72.7	65.86	52.71	124.04	16.43	40.64	72.49	41.62	68.47	40.4	45.91	39.54	110.36	39.52	36.07	95.88	1.48	36.67	130.2	32.84	30.9	31.59	82.87	20.38	1.22	18.37	94.53	51.2	31.2	47.81	83.33	10.88	53.23	46.62	15.06	49.43	5.47
BLVRB	113.79	88.93	246.92	183.12	45.88	75.75	275.41	132.76	136.45	41.63	30.72	80.28	55.29	214.86	72.68	113.14	59.47	34.75	256.23	122.23	182	21.71	27.24	12.68	148.09	163.32	57.98	120.43	65.72	199.28	154.84	39.26	94.23	87.15	77.74	56.67	98.75	23.42	73.23	20.1	77.64	70.01	275.71	69.5	88.93	29.49	65.32	18.32	34.15
BMS1	26.51	16.33	17.85	19.03	18.2	14.09	14.27	11.99	13.18	18.01	13.46	15.5	10.86	14.33	15.6	35.1	39.13	27.26	15.18	16.67	18.86	22.5	21.93	33.42	8.98	19.9	55.71	24.56	16.98	18.68	16.81	14.04	14.23	23.58	11.2	15.75	12.35	15.65	26.7	15.41	17.2	10.56	20.16	9.43	24.69	51.99	15.95	24.42	14.93
BOD1L1	23.19	17.32	13.76	12.14	29.53	20.84	15.96	8.36	25.35	36.94	11.82	11.13	18	24.73	33.93	15.47	23.36	29.88	9.82	16.96	14.02	36.96	27.82	19.72	11.6	7.44	18.23	28.33	17.51	20.9	20.8	11.57	8.72	15.62	21.12	29.53	12.04	32.43	8.18	6.32	31.05	17.11	17.33	9.74	26.23	16.45	11.53	13.71	11.62
BOP1	40.71	113.97	70.52	18.33	46.47	45.95	41.84	121.03	33.82	90.39	35.48	86.89	41.39	39.51	78.06	41.92	133.89	108.89	60.37	91.71	56.89	70.16	92.06	73.47	57.38	63.56	153.24	46.23	53.46	88.28	105.02	56.62	57.89	106.59	61.13	119.18	53.06	70.73	57.35	69.65	128.71	47.91	32.56	47.25	62.65	81.39	89.86	119	46.25
BPNT1	42.29	51.12	53.42	17.18	18.36	23.7	34.5	45.46	31.48	40.28	17.26	18.18	77.18	25.3	39.54	28.94	30.36	26.88	22.94	26.76	29.31	52.84	34.01	26.03	24.34	24.16	33.37	36.26	31.71	26	31.45	20.91	18.13	29.55	42.85	31.99	13.42	47.07	29.96	36.37	17.85	20.9	26.5	20.2	60.66	29.85	34.66	16.36	22.6
BPNT2	18.92	56.59	24.54	25.26	48.57	32.11	26.53	33.11	36.09	16.89	15.86	16.37	26.75	34.13	44.67	21.72	22.57	46.09	30.81	22.36	10.57	39.15	36.78	12.7	22.27	12.61	30.56	22.99	13.28	22.17	33.19	21.52	13.63	10.75	21.26	23.17	22.09	34.35	11.9	21.14	37.4	31.62	18.9	9.57	27.44	26.14	20.72	61.59	14.52
BPTF	25.35	34.39	126.44	8.05	47.76	23.98	31.55	14.61	27.74	46.07	35.14	26.89	25.25	24.48	21.99	26.48	23.94	25.09	10.66	18.53	72.13	25.74	26.78	44.45	15.07	17.69	52.16	29.1	57.39	24.25	39.79	14.25	16.71	51.72	39.19	53.2	15.42	18.64	32.37	24.65	30.38	21.32	28.24	24.47	71.26	16.46	30.27	16.72	33.75
BRAT1	35.57	27.84	52.94	8.18	33.08	29.07	29.95	44.28	23.05	44.42	12.65	25.41	28.36	10.77	32.84	9.7	24.46	18.94	17.62	16.88	39.54	25.47	43.36	31.59	26.73	16.8	29.33	26.37	26.96	31.44	27.82	17.37	29.93	30.17	54.75	19.08	13.45	19.19	58.71	35.14	38.04	21.23	23.81	24.98	39.84	16.86	35.31	34.2	21.64
BRCC3	58.18	15.21	18.96	8.55	22.76	12.25	20.76	20.24	6.21	16.93	15.84	13.43	21.15	15.08	16.83	17.66	17.52	9.84	10.5	6.64	13.8	19.1	18.83	41.49	8.52	19.43	25.95	32.88	34.84	26.04	35.27	9.46	13.41	14.24	14.15	25.92	18.44	16.53	26.85	21.23	11.35	14.49	19.32	21.38	22.58	34.39	43.48	31.88	41.47
BRD4	36.66	19.38	19.45	3.69	34.99	19.28	22.03	28.03	16.78	48.2	21.22	16.47	17.94	19.27	23.89	18.11	44.03	24.24	15.1	23.98	20.31	37.62	22.69	18.2	23.76	11.36	12.32	17.75	14.4	29.49	30.95	23.14	13.74	25.41	15.69	14.75	16.72	32.74	29.29	18.92	18.86	25.67	26.54	14.64	38.62	15.41	13.25	25.75	12.89
BRI3BP	16.08	12.97	16.82	4.3	25.5	2.62	9.97	10.76	5.14	23.96	12.4	7.01	9.45	6.5	6.97	17.16	15.63	21.66	23.96	4.43	25.15	15.74	15.08	23.15	6.87	6.87	33.86	13.42	28.49	24.75	6.25	10.58	33.07	37.18	11.92	16.26	10.14	10.62	7.73	12.65	9.88	9.7	14.13	20.98	40.7	20.82	27.25	12.2	17.06
BRIX1	62.89	45.09	76.17	47.84	48.57	49.76	48.03	67.6	51.39	75.08	38.78	47.56	47.38	47.06	67.19	61.95	82.86	177.54	32.93	48.32	38.16	123.83	137.09	115.8	21.4	52.09	134.42	58.21	79.02	89.12	74.31	86.01	157.32	76.52	58	119.71	76.09	93.39	96.22	67.42	80.86	43.34	53.7	43.07	76.33	117.97	52.1	87.79	28.79
BRK1	128.48	204.08	106.99	166.08	144.05	310.06	149.92	245.76	235.18	179.23	123.49	114.05	180.37	85.54	191.25	224.89	277.46	187.51	213.73	211.47	315.16	155.22	171.38	161.06	231.74	139.04	124.9	143	113.06	176.14	265.02	165.8	170.65	129.02	176.98	202.95	108.69	185.17	157.74	151.03	138.04	164.75	126.94	165.02	163.84	66.75	124.01	425.22	151.66
BROX	26.54	25.3	19.28	21.51	14.61	14.46	17.37	25.73	21.99	15.89	6.91	10.86	20.68	21.54	14.9	38.13	17.44	22.27	11.63	11.83	21.74	26.02	20.57	12.61	9.84	17.39	24.54	19.18	17.83	15.33	20.87	12.2	17.06	12.49	14.84	16.75	15.28	11.12	11.93	12.43	11.11	12.75	15.93	20.02	30.21	24.54	22.08	11.4	14.43
BSDC1	42.45	24.56	27.09	11.48	23.88	31.71	42.45	27.45	47.59	15.41	20.21	17.58	23.39	35.48	32.44	27.33	40.19	20	36.02	28.4	22.27	27.87	19.8	19.95	20.12	21.44	18.54	26.73	27.71	19.14	41.01	20.99	18.43	11.39	30.57	26.98	35.66	25.17	10.52	23.64	19.29	33.14	21.79	21.07	39.69	18.96	19.15	41.35	28.55
BSG	355.87	435.95	233.18	473.82	1008.4	701.34	813.53	364.46	582.01	590.41	526.31	397.55	608.19	289.98	652.33	397.31	704.98	627.7	428.13	238.12	561.42	452.99	583.39	595.08	704.53	380.11	436.96	341.77	395.67	217.75	366.83	188.97	597.42	264.77	392.47	502.9	465.75	715.57	746.65	550.86	593.5	706.31	247.58	373.58	624.5	451.41	359.49	649.07	414.99
BST2	55	104.05	24.03	364.39	15.05	205.46	72.67	0.72	73.5	0.49	60.56	51.35	220.47	200.35	30.06	425.4	0.78	0.24	425.23	644.88	59.92	2.19	6.46	1.57	4.56	1.31	0.79	0.74	99.13	20.81	197.12	297.04	169.32	0.8	9.12	149.02	144.56	0.51	12.17	0.49	10.59	250.85	17.88	0.23	6.42	1.22	2.83	14.08	9.77
BTF3	515.9	601.18	623.78	480.86	742.42	706.71	509.03	609.87	1041.4	465.52	656.98	1051.7	638.06	593.2	453.06	522.21	845.05	1509.6	728.9	600.68	754.04	1333.2	766.4	1356.4	523.62	509.5	1022.7	1235.6	826.63	672.34	492.84	775.3	766.73	965.93	555.56	715.9	825.6	462.56	1015.9	1013.5	972.76	476.58	500.56	878.13	714.2	1000.8	988.88	1068.6	890.38
BTF3L4	99.38	37.83	48.08	38.69	78.27	68.32	81.76	52.34	55.82	45.65	52.74	58.61	78.52	74.41	37.89	91.86	92.39	51.03	45.47	70.53	71.59	80.3	60.76	47.44	44.4	31.53	70.25	91.03	45.31	112.28	62.64	64.98	51.87	37.07	35.86	92.23	89.67	44	78.99	76.6	56.62	50.95	49.23	20.9	70.97	72.73	26.02	73.38	19.56
BTK	0.25	0.68	0.09	0.04	0.12	0	0.07	2.44	0.1	0.01	0.01	0.05	5.62	0.06	0.34	0.24	0.05	0.06	0.56	0.06	0.14	0.01	0.12	0.02	0.07	0.01	0.07	0.06	0.04	0.08	0.29	0.02	0.03	0.04	0.32	0.15	0.09	0.1	0.16	0.13	0.39	0.19	0.15	0.02	0.02	0.13	0.27	0.22	0.02
BUB1B	45.8	35.96	46.56	33.1	106.01	41.8	51.58	57.27	24.59	139.1	29.06	43.07	48.31	61.6	29.73	22.38	77.34	74.03	33.72	54.42	30.85	62.79	59.79	64.03	46.75	84.1	88.12	55.23	48.39	43.79	65.45	47.64	41.81	58.6	32.63	86.69	22.54	57.82	69.57	31.05	56.09	38.38	58.68	31.02	105.55	37.23	23.2	55.99	31.22
BUB3	178.23	115.56	128.2	150.77	174.81	115.01	149.17	118.17	119.29	122.07	120.92	182.45	108.75	140.76	98.3	131.44	261.19	334.55	126.78	136.96	167.23	231.53	199.44	223.99	206.1	114.33	312.2	185.53	155.02	122.57	162.37	183.2	173.47	134.7	76.65	137.6	127.37	106.95	161.93	103.25	106.91	119.16	150.46	107.65	405.38	266.34	129.98	102.5	164.32
BUD23	118.13	191.12	336.38	89.68	145.84	111.03	191.25	241.63	121.66	105.82	71.91	178.57	217.98	241.12	211.69	153.6	110.17	145.56	161.85	139.95	210.1	122.18	269.46	195.52	34.56	144.15	240.12	116.08	234.26	172.52	153.61	102.21	341.67	189.58	294.55	113.88	100.02	109.04	149.21	273.16	280	72.48	106.32	135.22	167.2	104.54	149.24	196.94	114.26
BUD31	128.8	256.73	110.26	191.41	87.64	140.35	143.19	141.98	196.95	88.85	43.13	137.53	134.3	201.14	165.53	122.78	88.32	123.49	93.79	110.36	157.71	161.34	195.54	113.42	199.31	94.63	116.21	106.01	130.1	110.02	99.98	133.87	114.92	72.27	157.72	80.22	119.47	122.32	75.42	135.18	222.36	64.11	63.75	133.48	115.41	84.35	121.78	153.7	76.52
BYSL	43.91	53.91	26.66	21.59	28.46	26.14	39.31	50.87	27.01	47.84	28.82	48.31	16.35	26.45	39.34	44.55	52.41	63.91	31.52	34.31	18.91	29.03	37.96	36.61	27.91	35.82	67.94	54.12	27.74	45.42	73.85	19.82	25.71	29.77	29.79	40.64	22.97	29.39	46.68	61.28	38.87	21.78	41.98	21.02	35.57	15.37	24.62	41.03	30.41
BZW1	193.93	157.18	95.36	155.99	187.89	177.62	220.25	238.29	145.76	179.93	121.35	231.51	135.25	130.26	120.87	229.87	251.18	317.18	227.18	137.82	216.11	117.68	188.47	136.26	178.7	160.01	381.89	299.42	95.46	131.18	168.01	93.1	79.84	161.46	130.31	318.97	391.77	138.39	92.31	93.74	220.01	143.92	222.99	87.79	169.43	404.55	121.49	129.68	126.83
BZW2	144.71	66.58	209.89	78.13	145.52	140.14	88.69	180.6	44.75	165.63	41.98	118.06	222.62	20.16	122.28	27.39	106.66	88.18	126.11	124.69	115.67	126.52	181.25	136.05	110.05	83.29	150.29	75.19	147.45	224.65	125.34	74.04	210.9	141.08	198.1	85.64	95.17	67.22	170.88	254.75	38.07	75.75	48.98	104.03	146.47	89.17	168.15	167.04	87.33
C11orf54	20.75	6.47	16.58	2.42	23.49	14.56	8.52	22.47	37.91	11.52	31.66	9.39	18.46	43.81	11.88	26.44	11.2	22.58	14.84	12.95	7.58	11.1	9.55	24.35	5.72	6.94	20.1	13.58	44.09	22.16	6.19	10.33	12.01	8.74	8.22	12.72	15.5	23.7	10.46	7.78	14.64	6.18	9.16	31.69	16.9	6.68	18.04	16.3	11.81
C11orf58	198.14	271.78	237.83	265.62	304.46	249.28	288.31	161.36	181.81	449.81	189.91	260.71	205.4	312.95	261.53	128.69	262.71	288.76	80.84	158.78	187.82	238.82	239.47	453.4	274.26	199.35	152.13	338.39	280.09	274.52	239.11	222.01	117.62	328.9	256.43	166.44	154.93	223.05	257.8	68.89	147.05	343.6	178.79	164.2	337.1	227.77	187.11	168.21	330.46
C11orf68	21.18	50.02	15.31	50.38	23.37	71.55	21.19	28.01	55.08	30.38	16.1	64.78	24.98	48.36	24.63	10.58	79.98	70.71	43.75	50.67	20.26	31.96	48.35	23.36	126.9	17.93	38.01	64.88	16.9	6.09	41.37	27.45	15.29	19.81	29.95	57.99	35.96	11.05	12.06	12.93	52.37	21.31	26.58	20.67	13.93	55.43	19.03	39.38	13.54
C12orf43	7.37	11.47	6.16	5.17	15.35	12.84	12.51	9.3	11.99	17.5	7.25	15.02	11.09	9.56	12.95	15.51	19.18	20.3	14.33	7.65	11.53	14.41	13.33	12.02	15.9	13.59	16.89	15.97	9.34	12.82	7.75	11.58	11.58	10.13	15.01	12.02	16.39	10.3	7.49	8.23	11.03	10.12	11.86	7.05	13.5	17.53	12.39	8.22	6.32
C12orf57	55.72	137.73	103.23	168.96	208	172.08	156.16	132.18	114.21	71.05	78.87	123.46	48.44	141.29	141.64	219.32	202.71	42.62	105.45	217.95	185.69	177.33	119.31	190.21	56.79	45.45	120.91	85.16	62.88	109.49	137.84	266.72	137.38	33.61	89.67	70.86	60.31	73.31	133.87	93.96	194.35	63.9	73.1	53.8	387.29	85.78	38.96	57.78	82.67
C15orf40	6.15	31.93	15.19	26.52	24.07	40.55	27.15	28.93	36.22	27.33	20.56	35.53	32.54	32.43	27.18	27.61	15.33	14.2	15.04	21.92	35.51	34.27	29.1	26.71	31.63	34.05	21.51	31.87	41.23	15.5	13.09	33.73	16.78	33.34	50.16	32.54	11.95	16.69	13.75	13.41	18.41	27.74	26.92	25.99	28.58	15.86	33.75	13.89	21.27
C15orf48	2.15	5.62	7.13	801.86	0.43	2.8	32.68	0.09	3.09	0.51	0.17	10.22	0.46	71.92	2.78	97.54	0.76	3.52	3.06	3.1	2.44	0.48	4.2	0.08	0.14	0.59	0.36	47.26	1.5	12.21	0.73	0.2	37.33	0.31	0.52	4.65	4.61	0.21	0.19	0.09	23.55	1.19	42.41	20.47	0.14	0.11	12.26	4.47	127.07
C17orf49	53.92	30.9	22.59	40.84	109.08	82.32	37.15	22.49	29.3	86.98	31.82	92.65	81.81	20.57	41.95	13.86	46.55	48.32	87.92	36.29	81.65	74.78	88.17	63.28	77.27	45.48	34.88	57.42	22.23	29.49	16.14	25.87	47.76	52.36	23.54	17.14	30.52	80.41	28.13	33.21	59.76	42.27	22.48	28.63	90.85	63.14	47.73	83.7	29.43
C17orf75	28.96	29.99	21.63	15.41	36.72	26.29	29	33.41	32.39	26.59	20.52	33.4	54.85	37.32	14.67	16.29	29.79	34.47	25.83	14.09	17.35	43.34	31.05	42.46	25.3	27.64	25.55	37.11	36.59	22.81	31.92	14.34	29.64	18.91	7.37	60.28	21.5	22.87	34.52	29.63	14.9	18.98	32.83	25.26	61.51	28.72	38.17	27.31	10.05
C19orf33	58.99	0.62	155.29	215.29	96.65	0.98	100.21	0.74	589.43	1.66	3.57	84.12	3.43	7.99	0.24	743.67	91.52	1449.3	138.4	720.21	142.14	3.01	0.4	86.07	0.13	194.31	189.09	0.59	993.69	511.48	258.68	31.55	290.37	266.92	1.88	295.39	1002.1	15.97	0.36	0.53	122.54	2.5	275.36	204.55	1	237.72	56.43	0.58	156.99
C19orf54	11.77	5.47	6.36	1.9	15.38	14.09	8.31	8.74	15.71	16.22	11.55	5.18	13.3	10.71	8.75	9.36	10.62	6.78	11.01	7.54	12.86	11.73	6.66	12.07	7.68	4.27	6.18	6.94	9.16	11.22	8.85	5.86	5.4	17.18	5.86	8.85	7.85	5.97	10.82	7.06	10.81	12.28	21.97	5.85	25.96	2.15	7.08	5.05	8.15
C1orf174	20.32	22.93	22.28	18.72	41.7	25.07	18.86	42.49	23.34	28.74	19.13	20.83	9.07	35.67	18.58	17.54	46.68	24.36	20.48	28.02	20.73	25.13	25.88	28.56	18.99	17.12	48.56	27.2	22.89	19.16	25.7	25.26	24.44	17.55	24.37	19.58	38.77	25.74	29.11	24.02	25.64	32.71	29.96	20.68	26.53	31.9	12.81	28.99	16.46
C1orf35	40.6	29.86	43.42	17.66	30.96	14.83	23.45	13.5	35.21	40.68	16.31	26.17	23.7	33.86	22.7	28.7	25.12	19.75	23.21	27.26	54.09	27.16	34.12	29.92	23.82	30.94	19.77	25.31	33.41	41.12	47.83	22.43	22.54	21.31	20.4	39.88	19.23	26.74	34.19	21.77	20.11	12.73	39.25	23.64	88.68	14.43	26.23	17.47	20.51
C1QBP	147.18	236.25	264.41	138	244.3	172.2	214.89	214.06	99.65	266.49	220.4	418.87	281.98	97.75	309.21	107.6	136.19	282.23	130.04	87.86	223.12	474.27	495.36	589.83	222.81	386.16	666.07	332.22	160.6	244.1	115.82	255.92	388.39	361.89	212.33	261.87	238.68	285.49	298.94	352.74	372.64	185.6	113.61	155.77	229.13	421.43	213.87	377.81	155.89
C1S	0.68	6.95	4.88	15.97	15.57	110.72	40.86	3.77	6.06	5.29	16.97	2.18	2.92	294.73	76.4	52.11	1.54	0.2	1.37	29.07	0.74	0.42	1.1	0.63	11.9	99.07	1.06	0.52	0.34	0.33	0.15	0.51	0.94	13.02	13.23	0.49	0.47	17.33	0.47	0.63	0.27	19.42	12.12	0.5	2.28	8.18	0.43	22.9	0.25
C20orf27	65.37	118.33	83.7	34.88	56.57	98.97	52.74	99.64	18.74	58.06	80.33	102.97	33.03	40.19	33.11	68.16	98.11	132.21	87.64	32.36	69.73	52.59	53.55	118.15	223.39	61.2	95.59	90.63	62.79	175.72	66.52	62.91	52.76	60.17	108.95	69.71	126.6	85.75	116.91	102.07	68.31	67.79	61.17	30.22	65.32	62.34	73.99	135.81	60.55
C2CD5	9.75	11.86	11.88	6.23	32.12	11.62	9.63	15.79	12.94	16.11	8.95	23.22	14.93	14.26	11.88	10.12	32.17	14.24	6.09	12.77	14.21	14.22	12.86	61.21	4.47	5.55	16.34	18.18	16.29	12.06	7.12	13.8	24.78	21.05	11.48	9.84	7.47	14.64	14.41	11.99	30.63	21.34	12.1	21.47	24.03	19.2	17.5	9.85	14.22
C2orf49	16.26	16.6	14.3	8.32	11.2	21.89	14.55	18.19	17.05	10.25	10.79	10.38	8.94	10.28	15.58	17.64	17.95	11.21	17.04	14.98	13.7	11.3	16.08	10.47	9.21	13.16	14.28	14.17	11.14	8.27	9.34	10.61	12.53	11.89	14.81	14.08	11.64	12.76	12.2	12.14	9	14.66	12.66	11.9	11.01	8.63	11.8	9.01	15.11
C3	48.88	3.15	0.6	407.63	2.98	13.76	155.04	0.33	1.43	1510.2	1284.6	1.58	3.63	8.08	64.35	17.97	1.36	0.11	16.35	17.72	1.29	0.98	0.13	0.23	132.4	293.62	0.45	6.48	0.52	1.1	0.51	0.24	0.29	246.82	0.8	0.68	1.03	115.49	0.12	0.15	0.28	0.98	12.25	0.18	0.16	22.65	1.38	16.47	0.34
C5orf15	45.8	76.45	9.53	81.57	109.72	94.83	112.7	57.37	109.56	28.55	46.15	46.37	65.26	111.82	82	70.92	44.43	51.7	35.75	20	37.64	74.01	68.42	32.68	26.27	32.31	35.23	118.82	28.45	34.92	86.19	20.69	17.98	32.85	52.59	49.43	20.75	41.53	28.4	44.66	38.58	102.84	78.34	23.99	39.26	51.6	19.56	62.12	24.02
C5orf22	20.68	20.38	25.94	5.76	14.76	15.35	16.77	39.61	20.81	20.98	9.27	11.89	18.26	17.54	29.22	31.04	32.38	36.13	21.6	16.74	13.72	20.79	34.18	15.51	9.36	11.66	20.26	10.09	14.36	64.01	23.81	9.84	28.83	15.15	38.89	12.24	9.65	13.03	14.16	15.86	15.78	34.05	11.44	11.01	29.07	24.76	11.81	22.57	6.13
C6orf132	24.49	0.04	18.99	0.73	5.83	0.3	1.01	0	4.1	11.86	2.66	6.61	0.19	2.22	0.09	22.05	0.1	10.28	26.59	9.07	6.39	0.05	0	0.41	0.14	3.72	8.34	0.08	17.08	16.17	22.14	2.81	6.06	1.23	0.2	12.25	46.99	0.25	0.04	0.09	0.01	0.18	5.2	21.32	9.6	7.17	41.4	0.32	15.91
C7orf50	93.99	70.13	50.31	62.29	100.31	98.87	71.04	109.96	75.19	91.14	40.52	58.8	89.13	59.27	68.18	30.93	62.13	61.86	172.5	75.59	146.35	60.55	115.25	88.05	191.39	41.68	35.8	98.63	70.56	120.53	80.27	80.43	48.99	71.4	93.85	64.63	76.22	53.56	53	72.42	82	42.13	69.73	57.94	75.93	77.75	62.48	126.95	48.37
C8orf33	88.54	71.08	34.55	14.08	38.39	37.97	29.28	87.78	79	45.19	16.43	28.9	30.03	45.31	64.25	39.64	59.37	41.1	59	88.66	31.15	40.5	64.1	48.73	56.01	32.46	83.27	23.37	31.79	83.74	97.62	54.15	31.4	39.19	32.48	74.59	32	33.8	17.18	56.04	59.95	23.6	54.81	55.21	46.08	36.71	87.05	65.56	33.56
C8orf82	7.65	16.77	13.47	1.2	9.47	9.95	5.19	3.39	9.53	6.82	8.28	5.22	5.88	7.86	21.33	14.42	10.89	9.52	16.5	14.2	9.87	5.73	12.15	9.36	10.7	9.72	8.1	3.59	9.68	10.25	38.14	9.69	5.82	14.98	8.12	12.19	3.53	11.04	6.81	3.81	12.7	4.53	12.07	10.27	14.3	1.94	12.82	20.8	7.7
C9orf64	5.18	0.07	1.95	9.21	22.02	14.77	13.3	19.35	5.18	19.97	21.28	8.43	11	13.2	11.59	9.49	18.84	4.16	19.77	15.16	9.75	6.72	2.67	18.91	0.25	10.35	0.01	17.67	11.54	0.03	21.63	10.03	4.43	27.06	14.32	21.78	15.91	21.36	18.19	5.38	6.31	2.01	9.07	10.28	0.12	4.01	11.11	8.85	3.62
C9orf78	104.45	78.71	74.79	53.22	44.69	114.18	83.06	65.77	56.85	81.93	45.69	60.64	81.73	82.3	88.57	40.32	106.46	117.69	105.58	69.53	94.66	126.13	72.37	123.67	80.86	74.78	73.46	57.57	73.97	114.95	88.61	182.34	82.67	80.4	105.22	95.6	81.01	97.38	81.71	37.21	74.63	61.52	67.78	101.88	75.39	76.93	133.13	123.58	84.47
CA1	0.54	0	0.12	0.11	0.06	0.01	0	0.01	0.06	0.06	0	0	0.05	0.12	0	0.06	0.24	0.08	0.06	0.04	0.19	0	0.05	0.08	0.1	0.07	0.11	0	0.1	0	0.01	0.18	1.16	0.15	0	0.06	0.19	0	0.08	0.2	0.08	0	0	0.02	0	0.05	0.12	0	0
CA2	1.48	7.65	0.99	14.71	308.52	0.12	0.55	0.94	58.94	3.04	0.06	0.46	0.07	260.47	0.12	5.62	0.31	37.29	2.26	6.09	7.52	0.25	0.09	0.71	0.26	21.46	31.81	0.14	21.29	0.49	17.56	4.22	13.26	16.36	0.5	0.23	0.19	65.78	19.26	0.1	7.2	0.4	177.42	0.29	4.42	8.42	0.21	0.08	6.36
CA8	0.11	31.41	0.54	0.73	147.61	0.06	1.35	24.9	0.05	0	0.02	0.01	11.73	0.01	8.78	0.95	0.19	0.8	0.09	4.73	5.7	0.38	0.02	1.99	0.73	0.01	1.9	0.06	0.27	11.79	8.92	0.02	0.01	0	24.52	0.03	0.04	0.03	0.62	2.19	0.06	29.22	35.24	0.01	3.49	0.04	4.4	0.58	1.21
CAAP1	13.76	14.79	14.55	7.51	26.14	14.92	16.32	7.03	24.24	20.6	14.59	6.95	13.95	20.85	12.06	25.83	23.29	14.78	11.66	9.86	13.69	28.68	20.92	19.1	6.2	4.91	21.62	11.32	21.74	8.33	18.67	10.61	23.06	9.99	5.97	10.4	12.58	10.73	19.83	16.43	12.71	8.65	16.29	10.96	23.82	21.4	19.29	23.89	31.91
CAB39	56.19	31.72	41.5	20.96	28.26	37.58	40.06	39.56	38.94	24.37	16.02	24.28	26.02	30.4	29.59	27.14	40.14	26.54	49.19	25.39	17.05	23.61	21.46	20.16	31.25	10.1	53.88	30.59	25.48	17.52	26.01	11.4	30.25	20.94	26.87	122.94	43.39	25.81	10.92	17.5	25.21	29.11	32.47	45.92	24.75	134.37	41.17	22.84	39.18
CAB39L	4.04	4.68	7.07	2.24	5.49	3.02	6.62	3.89	1.78	0.93	1.33	2.05	5.54	1.83	3.51	0.66	3.95	6.31	3.88	1.75	4.21	1.42	4.07	24	3.17	1.37	3.05	1.37	3.5	11.42	16.77	3.45	5.26	1.78	6.53	3.01	6.28	1.7	1.56	1.64	3.48	1.66	1.26	60.81	2.94	1.99	45.11	1.86	10.84
CACYBP	234.7	215.56	299.82	253.86	168.62	114.45	168.11	272.27	63.71	217.04	97.14	146.01	94.17	206.17	162.83	90.94	131.85	285.49	293.04	133.22	148.94	374.61	458.75	185.42	126	80.81	324.09	305.45	132.28	295.84	231.03	311.73	160.09	180.5	175.59	196.13	121.67	116.62	260.79	170.93	247.78	116.11	162.77	111.7	420.15	240.21	244.43	186.54	165.78
CAD	46.02	55.35	38.81	14.9	62.94	54.17	39.89	54.81	17.8	56.06	25.07	63.51	51.26	44.98	52.44	31.06	84.84	68.04	33.36	47	66.19	51.54	50.39	80.14	54.82	46.32	72.17	50.23	39.24	58.58	25.35	40.36	52.03	34.4	56.7	68.36	28.94	27.44	97.19	99.45	60.06	39.33	61.85	37.17	59.3	41.94	31.39	27.15	32.73
CADM1	0.33	12.37	29.16	132.39	2.65	63.77	5.25	24.31	13.59	0.26	39.29	0.94	202.81	8.27	130.01	8.77	0.63	0.18	0.35	21.43	21.77	31.34	44.97	1.71	128.79	1.03	0.21	46.13	0.03	67.97	4.29	3.18	0.4	0.34	113.58	0.23	24.08	25.27	24.33	15.21	0.2	71.25	17.16	3.45	64.87	3.27	0.46	1.22	0.56
CADM4	31.38	19.75	10.89	0.49	43.93	10.13	7.89	3.01	3.08	17.87	14.97	2.38	120.21	2.21	375.51	33.96	17.74	5.44	15.86	2.51	11.83	89.4	69.68	4.44	1.48	5.55	16.73	1.62	2.76	21.39	30.32	4.1	2.44	6.39	1.37	3.93	5.11	28.29	3.2	2.66	5.36	2.83	9.03	1.66	89.25	0.6	3.62	11.78	6.42
CALB2	11.25	3.58	0.3	6.24	0.02	0.65	17.46	0.08	15.68	0.06	0.11	0.35	0.09	0.1	0.73	0.1	0.09	3.31	55.76	0.17	1.06	12.67	0.1	0.33	3.77	0.66	6.56	0.18	45.8	2.61	0.1	48.3	1.02	0.07	0.09	1.85	3.4	0.06	11.4	28.33	42.91	0.46	5.82	1.29	0.12	0.1	0.17	0.08	0.25
CALCOCO2	37.34	73.02	17.71	42.8	36.9	73.62	53.99	53.13	70.37	30.4	38.81	102.21	53.04	48.24	66.24	54.11	52.64	40.47	50.43	39.85	47.67	56.45	49.9	19.06	44.59	42.48	67.17	91.66	18.44	21.96	69.53	13.68	34.48	52.21	78.34	16.42	54.76	26.69	27.76	18.77	84.18	31.65	30.63	33.5	29.48	49.22	50.73	30.83	22.89
CALD1	75.06	134.71	12.55	56.82	184.91	214.04	105.41	92.35	176.08	132.16	65.32	51.34	136.74	107.06	288.43	85.42	41.24	84.23	78.06	43.77	0.17	59.5	85.36	58.77	138.13	70.24	63.75	192.97	0.44	138.4	0.54	10.28	0.27	66.32	193.18	13.34	82.34	306.04	44.61	52.54	28.25	89.52	13.52	0.9	64.67	48.21	2.14	121.01	0.9
CALR	771.69	718.94	502.65	1790.8	983.97	1481.6	595.74	875.35	393.37	1110.3	856.13	747.87	1329	740.99	2108.5	967.86	1274.8	721.23	483.5	356.67	485.11	868.06	1000.4	577.98	1429.6	430.63	815.85	1102	401.36	1448.6	466.5	422.4	266.59	709.02	690.78	526.4	1065.6	1380.6	717.6	537.92	477.11	1276	535.35	448.73	822.22	655.82	471.35	1805.4	675.12
CALU	105.77	651.13	415.99	383.18	197.09	469	265.8	523.22	269.19	177.54	178.12	204.31	716.12	700.02	1113.7	298.34	185.25	173.14	112.73	211.05	86.22	124.97	387.26	51.81	251.6	104.28	103.9	228.21	57.9	241.96	167.64	57.78	60.28	56.59	933.17	107	292.98	315.67	98.91	107.58	101.03	635.06	214.94	46.06	104.83	101.9	50.28	304.44	52.89
CAMK1	2.12	20.37	0.17	7.09	21.77	37.16	10.98	0.7	21.44	20.33	26.45	13.63	23.41	14.79	25.45	14.65	44.99	27.85	1.13	17.72	3.96	1.14	20.36	14	35.35	26.13	13.8	0.07	0.56	0.7	0.39	22.33	15.7	21.31	0.36	1.32	0.02	33.71	0.01	12.39	12.67	0.77	14.2	3.5	9.15	1.01	3.86	34.45	2.98
CAMK1D	10.97	0.1	3.23	1.74	0.07	0.09	5.37	0.91	2.02	0.07	0.01	6.11	0.14	1.98	0.01	2.46	5.82	1.93	4.49	3.58	9.42	0.02	0.02	0.22	1.41	0.05	2.24	8.14	0.34	3.86	7.76	1.36	5.03	1.03	1.27	6.91	0.06	0.02	9.55	7.47	0.57	0.06	14.32	3.41	6.86	0.22	5.94	6.02	3.86
CAMK2B	0.39	0.24	0.12	0.03	0.07	8.73	0.16	0.05	0.52	0.14	0.13	0.06	3.28	0.06	0.02	1.2	0.01	0.45	0.33	0.76	5.98	0.03	0.02	0.06	0.1	0.12	0.17	0.01	0.41	0	6.06	0.11	0.02	0.02	0.07	0.03	0	0.09	1.39	10.78	0.05	0.1	1.19	0.01	4.06	0.02	0.22	0.04	0.22
CAMK2D	9.39	10.89	15.56	4.13	19.93	18.38	24.78	5.49	45.59	33.93	16.09	9.56	30.79	32	27.38	2.83	8	9.11	5.28	17.69	7.07	9.77	15.39	16.31	13.7	16.81	49.44	11.12	26.81	20.63	6.58	4.58	7.32	21.79	14.67	36.72	10.99	39	16.29	14.6	11.38	11.19	17.7	5.22	38.44	10.4	16.95	56.45	7.7
CAMSAP3	14.28	0.5	14.65	0.12	14.08	0.02	0.62	0.07	16.16	47.57	17.36	0.31	0.04	3.22	0.21	4.76	0.04	2.81	10.72	0.81	16.31	0.06	0.02	13.8	0.03	9.4	9.83	0.03	14.7	10.22	36.43	7.27	6.25	33.07	0.12	4.91	8.45	22.78	7.65	1.08	0.78	0.2	1.99	18.95	14.39	0.96	12.91	0.1	20.74
CAND1	44.94	36.47	52.16	40.69	79.07	37.32	43.06	35.21	31.02	52.63	21.94	41.67	46.84	55.76	42.92	32.38	42.44	52.96	27.15	42.96	48.94	49.13	45.47	37.02	18.11	31.14	64.37	64.23	36.75	47.77	49.79	43.83	29.04	32.82	34.87	49.65	46.62	46.8	33.74	39.71	39.6	33.04	96.17	26.89	94.63	59.51	26.48	48.76	28.82
CAND2	0.12	0.33	0.07	0.01	2.66	0.25	3.67	0.08	0.07	2.92	0.05	2.56	1.07	0.04	1.15	7.41	19.51	0.14	0.07	4.34	0.06	0.45	5.56	0.25	0.04	0.22	0.17	0.05	0.2	0.03	0.09	0.17	0.02	0.23	0.07	0.16	0.18	3.36	3.35	5.83	2.45	0.1	0.04	0.21	3.17	0.06	0.17	3.38	0.21
CANX	820.27	898.8	1188.9	813.01	370.86	548.44	1167.9	425.86	506.81	432.3	454.67	457.01	379.78	1007.8	465.84	600.29	821.87	1119.2	703.3	671.07	534.65	439	578.63	441.49	284.13	487.59	372.31	504.56	434.5	830.39	747.08	212.63	227.24	579.7	1629.9	484.89	557.65	588.58	697.95	203.45	279.36	811.74	1113.8	427.2	650.05	409.89	437.1	1064.4	652.61
CAP1	484.55	289.18	167.44	334.8	121.43	357.08	233.47	369.5	185.06	178.23	108.81	425.02	273.26	259.46	269.37	295.1	501.35	157.26	184.53	174.03	183.52	288.5	288.13	147.87	302.31	145.53	270.39	535.98	176.99	124.82	145.04	79.69	185.62	132.33	238.01	191.5	473.27	183.49	155.62	1074.7	226.56	480.56	170.16	174.15	120.97	463.21	128.98	315.48	122.38
CAP2	36.72	39.78	46.13	12.33	11.39	22.66	15.59	27.31	14.07	28.7	13.61	57.18	16.76	33.54	8.89	18.83	68.48	64.17	24.07	16.9	9.53	4.94	11.94	4.64	24.23	21.91	4.69	40.72	1.04	24.33	55.8	5.51	2.6	20.07	5.92	4.74	9.09	18.62	5.5	21.34	25.74	19.56	48.26	0.2	10.03	16.53	1.48	30.91	0.15
CAPG	131.21	27.32	9.8	250.39	21.06	27.09	17.42	1637.5	120.58	72.56	5.48	317.43	17	71.99	307.19	115.91	296.12	86.59	802.2	331.15	25.83	68.17	2.93	34.83	1.08	3.45	102.64	83.27	166.48	5.38	1.65	42.42	57.1	11.12	4.96	135.15	762.54	75.78	34.03	1.96	1.67	1941.5	328.97	131.45	1.25	128.35	73.67	213.22	31.3
CAPN1	298.17	72.35	217.59	27.33	84.41	72.14	69.09	47.85	50.63	117.63	43.98	73	58.48	68.88	56.45	156.43	51.34	92.63	243.36	108.4	117.61	39.86	49.5	82.43	203.6	41.44	144.77	68.36	152.99	205.24	16.49	40.74	135.85	134.24	61.73	107.83	221.32	31.14	41.43	9.41	56.71	23.02	58.89	117.11	69.49	283.7	156.16	56.38	102.06
CAPN2	298.46	160.27	338.13	126.7	85.37	208.13	168.17	125.2	275.72	73.77	7.28	285.73	162.15	137.81	140.73	104.25	246.82	286.75	163.01	153.19	28.05	121.99	128.21	75.64	408.72	24.22	206.78	251.66	71.21	255.56	2.58	161.65	104.15	39.56	54.4	270.57	376.96	7.04	42.04	26.18	109.63	88.16	194.15	80.44	87.34	314.64	44.47	229.52	56.1
CAPN7	14.94	12.06	11.87	5.6	21.3	19.71	14.71	21.54	18.86	15.92	13.36	7.43	19.88	13.37	17.71	9.03	23.83	31.76	21.48	10.91	16.92	19.08	17.66	13.83	5.12	11.37	15.47	12.83	7.68	13.68	29.62	16.26	10.43	10.69	15.82	13.34	9.12	37.95	14.47	9.91	16.16	16.13	10.98	17.76	24.04	10.75	10.07	13.73	8.38
CAPNS1	529.55	443.52	422.48	181.58	497.51	766.49	507.06	355.36	222.23	369.1	193.91	612.07	383.86	512.99	489.77	443.08	482.79	1557.8	552.79	538.19	454.73	333.16	290	359.46	736.99	271.09	417.79	723.13	394.52	540.55	300.13	87.66	396.61	288.3	330.69	424.09	292.99	359.7	399.32	253.86	781.58	372.5	482.77	342.99	351.43	370.3	264.59	451.08	318.47
CAPRIN1	263.04	97.03	115.02	91.5	147.31	107.46	103.57	159.17	128.06	240.69	68.44	96.68	128.23	116.91	106.58	83.16	165.76	157.38	172.01	201.74	80.92	148.36	145.07	158.71	109.57	75.85	233.59	211.72	150.95	112.07	94.64	48.71	93.76	177.74	132.39	96.44	90.34	89.05	112.03	108.16	116.68	63.72	85.7	93.38	240.77	200.74	151.5	103.87	212.24
CAPZA1	128.07	79.11	115.01	150.66	112.31	108.53	121.46	147.29	129.95	86.38	47.23	109.96	166.58	122.28	84.33	98.78	153.53	86.01	41.88	81.54	134.21	125.05	102.45	96.72	66.26	80.38	166.73	144.85	99.22	95.59	357.85	221.86	102.82	104.68	110.65	158	142.59	75.72	75.99	67.25	101.89	110.8	73.53	126.17	115.04	228.6	125.46	147.96	64.11
CAPZA2	78.28	130.5	172.8	81.56	151.76	91.95	88.45	146.28	304.35	78.79	38.99	69.99	107.59	254.7	87.67	100.06	51.22	77.02	36.78	53.08	67.5	71.28	90.49	74.88	59.81	53.19	102.56	76.09	87.91	52.28	86.59	139.24	73.12	80.58	110.6	77.52	48.65	86.06	40.76	65.32	65.35	65.63	115.62	92.66	72.13	60.35	71.45	69.91	69.45
CAPZB	173.08	150.59	134.18	137.14	177.11	455.21	180.48	275.89	157.15	196.83	127.36	202.29	160.81	254.78	181.04	178	259.77	133.36	128.65	184.64	184.95	175.13	196.18	193.87	174.38	74.28	170.48	397.45	192.12	154.76	391.01	70.37	136	81.61	142.32	229.2	296.04	191.16	70.36	126.58	162.3	265.51	161.6	81.21	185.98	177.04	118.57	251.7	105.84
CARHSP1	111.28	72.99	94.45	34.34	60.75	73.83	102.1	51.71	83.4	159.06	146.21	43.81	56.09	100.4	59.33	38.14	674.63	33.41	159.43	90.54	65.57	58.68	64.17	65.78	46.11	40.27	29.4	169.24	48.52	66.03	100.41	21.19	17.82	39.7	85.3	41.1	84.85	80.87	59.14	39.53	37.8	186.4	147.25	34.75	61.05	44.45	94.72	71.65	73.09
CARM1	40.36	34	18.35	6.23	48.36	50.57	23.7	54.76	28.99	48.52	36.98	32.79	22.6	18.47	36.5	21.88	78.57	44.08	41.64	18.19	46.59	51.12	33.54	43.03	62.84	24.86	70.55	26.13	26.58	39.76	35.25	21.78	40.07	37.86	25.13	24.84	36.07	31.02	89.36	71.39	48.56	20.66	36.04	41.11	48.97	23.03	31.27	40.39	48.1
CARMIL1	27.15	7.8	32.79	8.93	28.83	6.47	6.71	6.42	15.78	8.89	0.92	2.35	9.37	25.64	9.47	13.88	12.63	4.81	6.84	8.6	11.44	2.75	5.71	11.95	3.93	5.83	16.47	7.95	13.06	15.66	12.09	1.64	18.49	9.25	5.89	10.73	14.05	2.39	4.2	13.78	5.76	13.43	17.82	6.42	15.07	8.46	18.53	8.16	8.04
CARS1	58.12	79.82	31.35	69.3	62.41	134.23	44.63	47.69	88.11	54.39	17.38	76.56	30.8	52.76	24.28	22.3	70.14	75.78	50.1	21.5	27.03	64.09	65.29	56.11	58.76	38.3	55.8	55.14	58.52	36.06	35.81	17.23	42.5	23.61	29.57	24.81	64.13	32.08	64.63	20.85	38.29	59.49	23.27	32.45	41.95	65.76	31.8	32.19	50.23
CARS2	60.22	37.81	40.7	58.8	56.82	30.62	30.46	102.92	19.25	45.79	29.46	36.71	59.5	29.65	48.78	29.61	51.61	70.27	39.15	10.76	16.34	57.87	74.93	75.99	85.26	24.5	45.71	25.6	45.85	15.17	50.39	50.41	13.04	46.55	49.35	22.46	55.31	15.45	48.66	33.11	17.26	60.24	36.36	42.4	78.46	46.61	98.69	60.56	57.57
CASK	22.98	18.98	11.91	31.08	24.19	18.3	27.47	12.59	39.34	7.82	8.5	29.53	11.04	20.91	9.75	23.43	4.84	10.37	27.04	14.57	47.48	7.01	9.55	17.35	19.26	40.51	18.42	18.74	9.18	17.58	10.75	3.03	35.48	17.15	12.79	33.49	19.25	30.24	4.89	3.3	10.79	8.4	38.12	25.59	18.4	5.15	44.45	16.96	73.16
CASP3	26.62	19.68	20.96	52.07	45.07	19.01	16.21	23.07	23.55	16.12	28.99	34.41	34.73	21.74	21.83	12.71	76.11	99.78	12.4	24.37	6.12	27.63	36.14	27.09	15.99	15.21	18.85	43.38	11.23	45.06	29.41	32.61	19.74	14.34	22.18	20.92	17.48	19.15	19.48	14.32	19.07	18.33	21.74	19.52	88.51	57.97	29.96	34.77	18.55
CASP6	14.9	11.71	8.85	23.84	32.76	12.68	18.22	8.28	19.94	26.58	10.07	7.22	11.89	26.74	14.96	47.66	19.68	13.54	23.57	8.89	15.34	8.2	12.92	11.94	17.8	15.87	23.88	15.8	27.07	12.48	31.64	18.6	19.44	34.06	6.54	49.87	15.85	22.44	9.58	6.38	11.3	6.59	12.35	39.95	66.75	14.31	63.48	8.4	34.83
CASP7	14.4	9.94	23.69	22.13	13.21	26.78	20.83	13.53	7.25	7.92	16	12.67	14.11	12.85	10.18	24.53	13.35	9.38	17.98	12.15	17.63	19.1	9.29	14.19	8.36	14.83	43.08	24.37	20.77	17	32.57	10.48	55.45	12.48	9.77	12.71	5.47	17.62	7.41	15.86	6.32	7.69	17.99	32.56	26.92	20.54	42.06	8.06	51.78
CASP8	26.64	26.5	25.39	27.16	28.3	45.32	31.53	18.1	88.97	25.77	14.65	28.25	32.65	48.82	20.47	20.9	25.77	34.27	20.95	19.05	6.86	27.23	21.33	11.54	23.93	54.37	27.23	59.43	28.78	11.41	17.18	22.97	26.85	44.6	11.93	49.61	18.59	16.55	9.25	3.74	8.62	33.96	58.22	31.59	13.4	16.7	30.16	15.6	33.08
CAST	195.11	111.97	82.46	42.11	33.85	112.09	85.62	52.88	89.36	99.58	32.18	120.99	51.51	99.13	45.78	142.54	67.15	90.39	161.23	70.96	89.66	66.35	65.46	59.39	39.38	37.91	81.7	112.73	30.48	243.09	30.57	40.24	62.74	26.38	51.81	135.07	265.52	29.11	46.83	33.47	115.49	64.45	65.57	116.24	43.84	147.7	83.9	58.17	83.93
CAT	90.5	20.04	74.97	15.29	57.41	85.62	23.33	75.32	29.93	103.78	45.67	20.65	48.5	58.86	22.15	17.06	38.51	31.13	45.67	28.15	21.59	49.21	50.78	34.29	25.62	26.23	41.41	36.27	62.88	9.25	22.41	7.68	30.39	112.65	31.69	16.8	17.04	28.62	20.95	14.86	11.98	25.8	23.61	86.67	44.01	32.67	66.75	35.71	84.65
CAV1	145.46	71.58	1.86	575.01	62.62	320.19	167.44	19.99	257.05	14.41	0.7	951	222.97	370.67	193.25	39.2	572.73	34.46	279.67	432.05	7.01	105.98	74.71	29.56	272.27	28.42	387.74	325.12	6.98	90.4	0.88	2.42	10.08	2.49	74.55	332.62	464.7	15.52	3.75	1.07	178.38	59.43	189.16	1.71	2.07	1138.4	4.43	938.32	0.74
CAVIN1	70.05	0.41	1.38	60.07	45.71	256.41	124.87	34.98	98.63	90.33	15.52	425.66	121.92	50.36	128.53	50.08	578.78	142.11	106.38	127.11	0.46	128.8	76.26	35.82	223.15	51.06	78.69	479.94	32.73	84.28	1.76	12.55	12.96	22.09	0.56	10.71	152.25	53.85	56.42	3.16	77.29	41.06	177.37	4.01	20.73	218.95	7.55	435.73	4.6
CAVIN2	0.11	0.01	0.04	0.2	3.7	0.12	1.02	0.05	0.07	23.89	16.33	179.61	0.14	6.14	0.08	0.9	52.97	0.1	0.22	61.76	0	0.02	0.04	6.29	0.08	14.59	0.04	1.57	0.46	0.03	0.01	0.03	0.02	1.59	0.01	5.03	0.55	8.66	0.11	0.1	0.03	0.09	0.61	0.18	0.11	2.51	0.12	0.91	0.16
CBARP	0.91	3.72	0.12	0.14	4.17	2.03	2.05	3.07	1	5.41	1.62	1.3	2.24	0.28	5.1	2.07	3.37	3.65	2.44	0.87	4.58	3.36	1.78	1.98	6.07	1.78	4.81	0.97	1.09	0.91	0.62	5.57	1.39	1.04	5.41	3.11	1.28	3.17	4	0.84	2.44	2.38	0.65	0.31	10.64	0.95	0.67	3.84	0.97
CBFB	40.59	39.86	21.57	20.29	36.5	30.96	31.78	91.4	27.51	37.21	23.85	47.62	58.2	29.6	38.56	39.39	67.21	100.9	36.23	15.73	46.8	43.82	55.89	119.44	44.09	17.22	72.01	36.59	33.25	26.73	27.35	37.08	12.55	25.31	54.99	47.3	24.23	28.86	28.54	65.37	43.15	26.45	28.18	38.6	53.53	37.03	67.62	61.76	41.69
CBL	18	10.93	9.51	3.86	12.01	9.28	9.67	14.36	8.26	7.13	3.15	8.23	10.15	10.31	8.01	5.99	23.99	19.86	13.69	4.37	9.42	12.01	12.44	11.3	14.11	4.41	19.43	12.39	9.29	7.45	5.84	6.69	4.01	5.49	10.78	9.05	10.67	5.81	7.09	7.13	12.67	5.12	7.34	5.84	14.25	8.26	6.96	16.76	8.86
CBLL1	25.42	30.78	25.13	7.42	18.51	18.23	18.16	32.54	12.75	24.46	9.53	21.21	19.36	41.81	30.12	21.79	15.75	17	15.46	16.1	21.16	21.16	25.91	18.33	19.87	14.29	25.43	12.89	16.04	12.69	21.21	16.67	15.47	20.19	33.31	15.94	12.66	18.83	11.11	15.57	18.7	16.66	16.3	15.62	22.85	13.97	13.71	23.53	15.25
CBR1	144.13	189.7	296.75	129.64	81.33	198.06	256.82	209.63	140.63	60.91	47.8	65.07	167.28	185.01	268.37	207.14	137.77	66.16	146.15	109.54	75.35	114.22	161.32	59.49	200.53	282.58	0.19	193.66	69.22	90.18	30.83	93.45	157.63	162.21	193.14	93.74	82.85	57.88	130.57	98.31	64.04	107.03	427.18	44.15	0.12	68.73	113.98	114.69	28.31
CBR3	27.21	24.15	54.97	29.84	31.12	22.22	29.86	47.34	0.11	0.06	0	21.91	67.57	6.08	28.82	19.16	34.69	3.54	11.93	17.85	6.61	14.7	38.96	0	36.19	16.36	0.73	27.96	0.07	11.35	0.39	9.21	11.68	2.59	31.8	5.63	5.45	0.22	22.07	4.36	6.29	43.76	21.23	0.61	7.71	8.01	1.7	31.26	0.39
CBS	72.49	97.38	2	16.9	217.62	108.98	49.31	41.04	0.67	306.52	40.98	11.21	30.14	13.94	36.47	104.11	71.53	21.94	83.55	79.69	119.87	17.06	61.87	8.63	12.43	77.5	0.04	49.03	0.13	17.82	30.5	0.06	0.97	43.73	14.19	76.4	10.59	69.39	0.11	35.32	65.39	9.41	45.7	2.42	288.63	1.96	1.34	28.66	3.7
CBX1	76.55	100.46	35.74	66.24	210.6	56.45	69.2	92.35	55.61	163.09	62.54	136.8	75.83	65.87	71.27	153.43	172.78	271.72	101.4	130.84	151.17	87.53	149.97	103.24	97.27	43.59	212.48	131.34	89.45	96.79	147.11	57.6	29.81	62.05	70.06	82	105.59	83.99	147.03	87.97	163.04	61.7	58.6	40.53	193.66	144.22	76.97	110.07	47.29
CBX3	389.8	172.76	331.45	227.77	228.56	235.81	201.16	352.52	272.1	375.18	130.25	206.83	604.81	174.85	281.53	133.14	121.84	235.45	157.28	191.16	276.22	292.74	381.25	336.43	119.97	122.28	360.04	237.39	268.37	332.41	245.8	262.32	244.18	238.23	375.97	219.6	116.86	145.24	385.15	286.77	127.06	211.17	224.82	204.84	315.26	274.4	411.03	228.65	209.84
CBX5	31.04	11.41	8.21	13.73	101.91	30.43	32.87	11.06	34.78	50.2	8.7	28.95	25.72	45.74	17.72	28.68	43.73	42.08	22.31	33.92	38.66	27.83	33.89	64.76	28.51	18.4	30.73	63.37	23.1	40.19	31.28	11.47	19.18	17.53	15.6	47.79	30.46	44.61	65.94	45.05	45.03	7.08	67.45	14.61	55.92	28.38	28.6	36.49	16.42
CBX8	7.71	10.95	19.52	3.24	11.92	7.09	8.5	12.83	3.35	7.07	5.01	2.72	5.63	4.22	7.66	3.25	3.55	3.83	9.51	2.59	8.78	8.12	13.07	9.9	6.17	6.55	9.72	7.29	5.78	6.66	8.13	6.72	6.21	9.89	17.29	9.42	2.19	7.04	11.82	5.73	3.69	5.81	6.36	3.97	10	2.85	10.83	3.43	6.54
CC2D1A	47.75	32.99	23.68	3.02	22.27	20.34	15.47	25.07	17.91	15.72	8.89	11.3	36.42	10.26	33.86	28.03	21.1	10.56	23.95	11.89	44.62	22.18	20.83	24.2	19.23	10.31	19.33	9.51	13.97	20.71	46.06	20.12	25.46	12.99	12.97	13.32	14.55	13.04	24.63	15.51	17.71	24.32	21.54	36.3	33.38	20.27	38.03	12.47	46.46
CC2D1B	20.42	21.06	12.91	5.58	18.63	19.16	18.47	24.81	10.52	14.97	4.8	12.95	24.43	38.51	28.04	19.57	24.04	21.56	7.57	15.15	10.08	23.35	17.34	9.3	19.69	12.71	13.66	25.66	10.78	8.26	7.65	11.42	4.7	10.04	31.03	11.46	15.79	7.46	5.94	8.04	12.89	23.74	16.21	4.95	19.24	12.39	10.85	22.83	5.82
CCAR1	65.81	53.37	77.04	34.46	114.88	47.49	60.35	24.07	36.12	61.54	39.16	38.79	53.35	46.79	35.81	57.31	65.23	76.95	17.46	33.06	48.73	48.9	55.87	101.11	22.98	54.45	74.9	43.85	52.79	54.14	70.45	37.84	28.23	59.12	26.48	62.32	33.5	44.83	54.88	30.82	51.26	38.61	46.03	35.59	94.88	68.85	59.83	77.9	55.82
CCAR2	101.96	99.06	83.99	29.92	189.83	135.96	113.64	121.16	55.48	168.18	96.39	129.06	76.46	116.05	138.97	85.23	126.83	113.17	98.11	54.01	95.77	128.72	135.49	169.18	175.53	27.7	175.59	108.15	48.05	117.72	75.74	80.31	86.39	65.64	130.5	191.72	91.11	140.17	108.55	95.58	113.72	68.74	91.72	67.32	230.54	70.84	90.52	216.12	66.69
CCDC117	11.65	2.6	15.29	6.93	25.64	8.07	8.89	14.29	12.33	22.43	16.9	6.37	6.42	8.61	9.55	19.22	18.46	13.15	8.07	5.16	12.36	9.52	13.23	7.12	7.34	5.83	22.95	14.15	9.21	23.42	18.45	8.84	8.89	16.43	10.05	7.63	7.81	30.48	10.1	11.69	10.81	9.7	14.1	4.47	25.36	17.02	7.7	15.08	9.03
CCDC12	56.06	58.83	65.61	44.46	72.47	93.82	82.71	51.12	44.21	101.54	76.46	74.84	44.45	40.08	71	30.75	113.95	108.01	78.04	67.7	55.5	66.99	65.41	105.68	68.79	79.01	65.75	45.96	59.47	79.06	43.09	50.62	56.39	68.07	54.99	75.57	35.18	92.21	54.94	36.33	56.15	46.04	53.87	69.55	78.43	45.24	51.36	62.44	80.41
CCDC124	212.51	170.6	125.49	81.36	142.18	144.08	107.51	141.71	137.35	125.33	68.27	197.45	135.39	57.02	169.66	104.7	168.63	201.92	121.12	140	119.25	206.58	122.89	152.05	177.54	71.44	181.93	128.45	106.62	138.43	145.79	124.37	104.4	124.5	112.62	64.02	135.97	142.65	266.81	124.25	184.49	139.56	174.81	85.1	149.38	90.39	79	112.99	113.8
CCDC134	6.3	3.31	6.4	1.58	8.15	4.14	4.21	5.27	4.71	5.35	4.67	2.93	4.07	5.86	4.53	6.68	7.96	2.36	6.14	2.24	3.07	2.8	3.46	5.33	3.97	3.47	7.3	4.35	3.7	3.01	6.74	2.78	3.98	4.45	5.3	6.62	5.15	6.23	4.78	3.21	4.54	6.94	7.63	1.77	13.77	2.61	1.7	5.12	3.97
CCDC22	12.72	25.77	11.47	9.11	12.86	22.25	20.64	18.28	11.12	5.59	6.7	8.09	10.85	8.38	11.29	7.46	5.55	14.46	13.1	11.89	19.59	10.15	7.39	13.34	9.11	11.53	7.68	13.69	9.79	6.33	19.21	5.13	8.18	8.88	10.3	9.44	6.14	11.59	6.01	9.47	14.88	10.6	15.62	9.74	10.64	6.67	19.15	8.21	10.02
CCDC25	38.72	35.09	21.69	15.9	34.44	71.21	36.46	22.91	12.64	22.65	23.05	25.34	30.58	26.94	22.81	19.1	33.05	34.12	24.72	27.88	21.71	40.73	40.67	44.92	24.57	6.66	36.64	30.25	10.08	28.49	26.48	36.19	30.08	34.5	33.63	49.95	23.16	43.79	30.06	14.74	25.71	18.17	25.34	23.57	23.25	25.55	22.4	68.75	15.61
CCDC43	20.03	35.74	15.49	16.18	25.49	24.24	20.99	57.25	14.55	28.11	31.79	21.5	28.86	17.03	24.93	34.4	21.65	19.55	6.52	13.18	16.4	26.25	29.48	20.96	12.44	15.92	37.7	33.13	22.19	22.49	44.09	25.17	19.4	25.74	56.3	26.69	20.68	19.75	24.39	23.39	19.74	22.45	20.85	9.19	28.2	36.2	22.26	16.69	14.2
CCDC47	55.45	100.66	210.33	52.85	80.77	57.41	78.74	98.83	62.57	59.85	60.3	55.66	68.82	110.55	74.56	84.58	60.95	64.75	58.41	37.1	123.78	77.54	90.13	69.32	25.86	76.63	128.16	83.12	66	96.94	102.61	29.68	44.44	95.44	97.54	108.04	59.61	55.76	49.51	42.82	52.39	72.93	51.36	64.7	60.59	87.92	95.75	65.23	69.3
CCDC50	34.93	64.46	22.46	44.21	87.69	48.55	24.57	62.09	131.78	169.93	36.23	25.86	92.86	55.3	25.69	0.17	58.44	46.18	32.33	42.92	13.45	22.71	28.62	28.38	37.76	63.31	31.42	63.45	15.98	16.68	7.95	20.93	21.82	47.32	55.07	10.32	74.84	78.52	11.49	13.5	26.39	139.48	49.4	23.15	94.43	36.41	38.12	61.03	36.88
CCDC51	12.65	20.04	19.94	9.97	21.04	20.01	15.6	40.26	26.73	11.48	14.1	12.49	17.84	13.6	28.84	17.51	25.86	18.28	23.81	28.37	13.78	34.46	28.05	29.82	19.65	16.92	34.48	13.85	12.99	20.4	13.46	15.42	37.65	21.09	33.72	20.83	22.29	20.36	17.76	18.12	12.93	18.16	24.65	32.75	21.77	16.01	19.86	16.54	19.66
CCDC6	34.64	8.18	36.69	6.31	19.82	9.81	10.07	9.36	16.93	6.82	9.65	12.88	8.4	17.23	6.42	29.49	40.73	11.88	10.32	72.96	34.9	9.59	9.84	21.33	9.23	15.16	27.55	13.96	19.57	20.99	23.69	7.57	15.25	10.85	4.33	16.36	25.81	12.08	15.09	17.49	12.84	6.59	11.65	16.93	16.69	17.96	22.07	17.53	20.78
CCDC86	54.12	52.61	34.61	17.27	30.54	31.32	36.94	88.03	22.07	74.1	54.4	50.19	34.24	22.72	35.1	37.78	56.25	130.77	30.79	29.44	26.44	51.61	41.52	90.97	66.56	47.56	118.55	121.42	38.6	42.79	26.13	22.7	36.5	83.89	45.25	44.71	46.56	159.09	46.05	75.84	69.74	16.76	26.15	26.41	36.19	49.92	41.44	60.31	39.45
CCDC88A	8.04	16.48	0.42	15.79	53.49	30.1	26.9	19.46	18.48	18.17	16.03	15.11	34.73	13.3	13.52	21.83	18.54	19.7	0.64	12.27	0.42	18.05	23.25	16.47	9.67	16.14	15.82	31.47	0.32	0.54	1.76	20.22	0.14	17.4	46.61	16.93	0.25	29.36	35.36	22.6	35.21	44.29	23.36	0.24	18.56	23.12	1.18	21.29	0.18
CCDC9	31.62	14.93	27.41	9.17	22.14	28.6	19.86	25.89	18.8	27.35	12.02	13.69	13.1	44.52	19.55	14.4	36.15	14.83	35.43	20.03	30.32	15.1	18.27	11.45	19.6	27.82	15.6	23.22	29.69	16.66	35.68	13.65	18.12	29.22	19.03	16.72	15.39	30.46	12.92	8.39	23.47	20.28	18.92	15.49	25.58	6.41	13.92	30.93	16.55
CCDC90B	52.89	30.99	18.43	65.49	42.87	57.12	26.31	22.27	46.88	16.89	18.76	47.1	38.4	35.95	38.53	47.66	34.12	60.54	24.98	67.94	30.38	42.71	35.62	34.31	58.4	10.79	32.34	61.55	35.9	27.97	17.22	37.96	29.1	28.45	51.95	33.43	70.48	16.91	25.19	14.35	36.01	26.62	34.02	37.73	46.6	26.63	49.14	44.51	24.1
CCDC91	24.57	13.79	8.55	15.21	8.2	25.77	13.69	16.13	10.05	18.4	5.77	19.54	15.31	21.38	16.6	6.91	20.58	12.65	19.13	6.98	9.3	18.49	15.51	17.83	7.32	12.92	16.47	18.44	17.92	11.1	24.38	10.78	14.51	11.53	12.52	14.06	23.45	9.81	14.14	6.51	25.86	20.16	12.07	8.84	0.06	37.61	6.73	13.19	4.22
CCM2	44.11	20.11	22.81	37.95	31.91	49.52	36.25	33.29	24.13	53.24	9.87	26.72	26.09	34.99	38.34	37.4	23.33	18.59	29.77	26.9	25.06	10.67	36.81	17.36	84.09	22.14	19.96	47.92	24.74	38.45	33.14	12.61	30.84	24.81	37.96	24.18	30.18	29.18	24.18	35.51	39.78	12.72	21.46	23.54	35.27	29.4	21.91	61.23	16.26
CCN1	164.35	148.15	30.14	81.92	69.13	296.37	108.13	4.73	194.26	86.78	21.42	624.81	14.49	245.38	64.6	227.84	1663.4	411.31	97.77	376.2	11.4	32.72	95.06	2.49	79.15	29.23	18.97	638.93	2.85	129.22	38.93	83.99	5.01	6.69	15.68	39.66	184.06	97.65	8.82	2.23	286.95	6.73	37.56	1.82	69.82	450.38	3.64	633.63	1.23
CCN2	71.32	86.3	2.64	6.29	87.31	139.89	65.33	1.41	55.66	142.25	237.28	58.09	16.46	31.84	82.84	14.21	106.73	109.21	19.53	67.24	11.7	24.24	50.76	1.69	74.89	34.45	4.1	148.43	2.77	58.08	0.37	1.23	3.09	34.45	4.42	4.07	46.28	146.46	0.75	1.1	57.16	60.29	285.19	2.97	28.22	39.58	6.63	389.69	1.06
CCNB1	213.42	155.06	135.6	246.42	279.55	131.76	180.65	251.64	170.17	190.38	114.87	219.71	150.92	157.42	94.94	153.09	414.6	576.56	292.26	140.4	178.82	292.92	242.11	366.13	256.62	136.06	390.03	373.35	172.12	218.57	156.43	115.58	149.29	298.57	135.75	298.78	202.35	208.32	247.35	176.63	416.26	173.58	129.4	153.4	328.71	366.99	134.72	477.41	96.19
CCND1	111.07	112.91	149.87	24.66	226.25	191.56	73.71	120.07	70.63	119.66	79.37	171.05	371.08	338.27	68.31	217.59	216.4	59.88	245.99	323.43	281.6	113.15	135.38	86.17	304.51	56.36	317.87	82.26	36.51	154.74	315.51	25.58	87.62	172.67	54.48	227.95	102.4	111.93	71.89	29.57	105.22	305.92	129.01	73.29	11.01	316.26	50.34	32.21	59.39
CCNK	37.84	35.67	10.83	8.76	33.77	29.84	25.32	30.36	9.21	31.62	27.81	36.74	27.02	27.99	21.02	78.32	56.8	39.58	18.12	38.63	56.59	25.2	27.5	36.17	38.47	19.12	53.67	25.04	25.5	33.9	28.74	16.43	36.62	30.8	26.76	43.02	56.14	27.24	41.76	34.67	47.36	20.65	21.37	27.81	37.21	43.84	27.04	39.62	24.4
CCNT1	8.59	11.45	11.29	7.77	15.36	10.75	15.65	10.52	16.27	13.06	6.08	10.45	10.17	11.79	17.25	14.84	13.62	14.63	8.52	10.66	12.15	21.68	14.94	14.55	5.9	12.32	26.94	11.49	9.86	14.81	14.22	14.9	13.44	13.47	12.58	13.78	9.9	10.77	12.4	8.51	14.33	8.68	11.38	9.78	19.74	15.21	11.2	11.11	14.27
CCNY	31.91	36.84	42.02	25.16	51.72	64.81	28.13	22.29	65.27	31.97	47.04	49.33	47.02	67.07	27.99	64.79	39.03	60.38	37.24	58.71	41.43	36.15	53.47	51.86	61.44	24.36	31.62	67.48	35.93	55.49	32.43	25.11	27.29	45.09	16.39	24.35	42.82	17.99	30.41	25.92	20.15	18.9	34.61	36.82	44.04	42.78	36.16	41.58	24.08
CCNYL1	24.57	12.49	12.3	9.7	10.98	11.14	33.78	9.47	7.91	17.91	16.31	8.47	13.39	34.87	6.95	14.06	9.03	9.11	18.38	11.77	8.21	6.79	8.35	6.68	9.08	20.95	10.95	35.79	5.61	69.57	3.28	7.06	2.4	11.94	6.48	21.31	38.67	12	8.44	5.17	14.45	10.8	44.38	4.12	7.18	19.56	8.07	5.41	5.75
CCS	42.55	20.82	39.06	10.5	46.79	49.39	39.6	19.95	26.52	68.67	34.96	30.29	26.57	30.91	35.88	21.38	25.08	39.52	28.72	48.45	48.56	25.58	25.61	29.97	36.97	22.34	17.9	36.85	34.12	23.52	70.81	24.79	25.9	40.69	24.67	22.41	38.45	221.54	27.6	18.49	18.48	14.49	23.29	22.99	30.52	41.48	30.49	19.22	19.54
CCT2	168.88	220.85	276.99	281.81	256.18	192.16	340.25	245.99	177.66	263.16	140.4	315.13	143.97	195.48	239.04	128.07	272.1	451.08	284.81	160.66	245.03	423.34	338.71	356.93	225.7	366.17	596.53	383.37	250.05	302.25	234.53	671.67	439.13	285.68	207.74	260.5	251.07	358.92	230.07	214.07	385.52	164.28	368.82	195.38	342.97	343.85	171.02	270.77	226.52
CCT3	395.58	361.78	460.21	375.74	244.96	184.69	347.1	452.61	192.02	515.83	224.76	260.08	162.06	276.39	255.08	167.56	997.72	469.46	193.73	431.98	319.47	408.71	593.77	361.76	263.15	597.72	805.7	432.73	265.93	348.68	455.46	215.53	249.22	441.43	309.13	510.68	265.13	368.63	615.39	532.25	473.87	241.86	273.42	268.34	517.01	404.39	425.27	359.9	334.31
CCT4	179.82	203.08	170.9	161.38	155.9	162.09	190.83	310.44	138.81	172.42	137.85	189.85	137.29	131.55	140.56	177.48	212.27	277.14	153.5	274.18	169.2	244.77	242.01	166.75	163.19	137.36	363.12	243.77	141.65	310.8	118.53	118.2	201.01	163.78	162.12	230.76	190.99	241.94	279.15	253.37	248.97	182.72	155.89	134.07	177.12	268.18	162.13	161.79	110.75
CCT5	674.8	311.74	533.19	445.4	320.13	318.98	303.91	543.25	332.63	455.57	209.68	379.33	264.05	258.19	401.58	460.13	985.35	799.95	249.61	447.61	424.06	422.18	726.95	454.26	347.84	336.97	603.48	537.33	325.11	789.76	450.5	154.74	503.91	519.12	366.51	787.88	553.2	271.14	494.94	377.33	583.71	282.83	350.08	187.13	433.51	696.61	358.33	611.51	135.17
CCT6A	1056.5	196.65	356.91	266.78	237.8	236.46	240.06	466.13	382.68	450.87	154.56	277.77	374.64	233.03	284.6	273.11	180.3	366.13	174.07	202.46	139.62	365.86	438.49	506.2	240.23	210.36	484.35	421.25	302.04	466.41	247.75	319.54	355.77	373.01	448.47	215.81	193.37	361.59	324.66	354.81	348.81	203.63	277.89	191.82	367.99	757.61	360.33	382.11	164.89
CCT7	332.65	463.97	393.48	304.72	232.43	350.85	412.6	639.65	194.57	368.66	416.32	343.92	309.64	300.97	319.38	356.84	406.11	557.63	278.44	400.95	355.68	449.14	442.69	393.58	382.11	228.71	645.24	392.7	399.07	468.17	299.51	246.61	478.47	344.99	340.42	431.61	270.48	525.77	706.17	562.81	435.85	282.91	262.38	309.26	362.9	471.63	289.63	250.9	344.78
CCT8	326.4	208.8	243.97	209.89	226.62	204.53	186.15	465.79	138.98	297.97	158.21	291.45	230.28	129.11	320.03	149.68	334.5	280.66	218.88	556.82	114.85	247.87	332.52	292.3	204.39	180.44	594.15	350.97	187.58	226.83	145.21	302.61	349.75	173.75	218.36	241.28	273.94	226.68	401.34	323.07	339.29	206.21	199.13	124.96	270.14	286.45	275.15	259.53	130.7
CD151	256.25	297.98	478.29	747.58	275.48	366.27	446.98	127.1	474.22	403.01	119.86	404.23	192.76	638.77	623.19	182.73	337.54	495.15	136.9	189.5	283.37	189.26	350.02	253.74	824.16	270.6	252.47	840.45	411.08	142.79	215.12	187.83	126.94	127.62	240.22	169.21	211.04	193.82	163.77	90.74	182.99	344.19	422.96	200.69	198.03	256.63	281.93	236.72	365.26
CD276	27.8	67.13	25.75	63.05	61.1	94.3	80.98	126.72	41.05	60.91	37.79	25.71	74.01	74.44	100.72	54.37	2.08	18.6	83.82	57.11	64.44	74.06	60.72	26.41	129.89	36.18	40.08	26.83	36.56	53.1	47.52	19.85	12.93	44.91	54.59	140.13	154.36	92.19	36.6	27.17	28.31	112.35	107.09	57.65	64.64	23.47	36.01	48.41	48.85
CD2AP	25.28	16.34	23.79	12.02	45.39	9.14	13.68	5.87	32.71	18.59	14.21	17.67	16.86	38.75	12.57	41.8	17.84	29.71	12.85	13.53	8.22	7.3	11.9	12.95	3.95	19.46	32.54	40.11	28.68	25.09	44.11	11.46	22.29	19.92	6.11	20.14	17.79	14.4	7.89	12.88	21.67	12.82	42.58	22.9	19.28	12	25.59	10.55	23.95
CD2BP2	24.49	33.18	48.19	17	34.77	40.99	40.07	41.73	37.42	54.33	22.03	25.65	24.59	34.12	46.59	42.82	25.1	35.59	36	47.49	49.63	56.82	43.81	33.67	57.24	21.24	35.55	53.37	33.26	35.5	59.78	46.87	15.31	22.9	44.75	33.2	41.49	24.73	38.67	25.22	53.38	34.85	66.15	22.45	34.67	24.08	50.96	58.9	43.08
CD320	40.33	144.12	26.48	35.72	193.17	32.02	107.79	85.02	52.34	124.58	100.31	59.23	164.34	48.35	198.94	52.31	133.14	101.26	16.92	30.36	42.51	101.46	114.67	79.46	90.68	59.73	84.44	79.32	50.86	53.91	83.1	92.13	52.17	85.21	99.36	59.45	0.73	110.44	153.97	129.47	96.24	212.59	39.3	98.08	111.96	25.45	64.68	145.34	61.57
CD40	0.17	0.06	8.92	132.12	0.34	1.14	15.2	0.03	10.74	0.04	4.6	20.13	0.64	13.87	20.46	10.57	0.07	7.9	0.12	18.68	0.05	3.59	0.04	0.11	0.08	2.61	14.61	33.59	0.05	0.03	0.04	17.41	0.77	0.01	0.12	3.81	4.97	0.04	0.07	5.44	22.49	10.23	25.14	0.04	0.05	10.06	0.2	5.6	0.08
CD44	1044.4	344.71	16.91	465.13	123.64	469.67	466.08	105.66	90.74	1.78	0.83	792.37	429.24	15.26	487.63	132.15	438.02	188.8	1177.9	530.65	4.93	359.5	246.51	11.46	733.67	6.18	344.89	648.93	258.25	0.86	3.43	29.66	228.21	36.87	553.22	67.95	228.14	13.25	39.56	10.94	155.37	237.82	253.84	102.06	25.89	1053.9	182.23	944.09	236.29
CD46	142.95	89.48	201.09	177.14	129.29	68.28	104.46	55.73	106.85	116.86	83.85	41.97	59.92	98.66	54.79	102.85	64.73	62.51	122.73	59.83	45.24	58.39	67.51	176.68	30.57	91	71.39	59.99	93.81	214.89	66.95	33.19	194.85	134.91	54.1	113.08	154.98	102.7	37.74	56.78	29.56	43.23	87.71	352.1	100.09	82.61	180.99	58.28	374.95
CD47	70.24	82.1	59.22	45.48	35.87	82.84	49.82	78.08	29.42	22.43	0.92	14.69	41.9	38.2	30.33	144.98	63.56	12.15	38.86	68.11	69.29	20.14	35.8	10.73	41.22	18.33	24.52	46.17	28.57	31.57	162.54	16.09	37.3	19.67	62.9	88.74	23.65	11.94	24.57	32.26	32.54	34.48	21.36	21.42	76.73	117.21	74.55	88.33	61.61
CD55	23.72	51.48	47.75	32.4	38.34	34.85	304.53	47.6	17.71	4.04	11.63	13.03	85.69	7.8	21.31	97.32	41.98	21.48	45.93	251.78	30.05	51.74	70.12	0.45	13.13	28.05	23.48	17.54	23.25	84.44	14.18	7.85	80.94	7.5	47.98	57.74	185.3	5.41	18.77	9.72	8.64	38.84	28.89	74.67	42.29	15.64	1.31	18.39	8.92
CD59	650.55	256.35	86.93	585.6	123.83	154.02	350.03	364.02	237.69	236.02	111.92	656.74	1237.9	225.43	1482.2	157.76	464.83	451.64	376.77	659.92	94.32	345.22	328.25	70.67	1422.7	103.17	127.01	980.42	178.69	113.06	104.39	91.99	53.47	83.56	427.59	83.21	510.47	82.27	23.95	56.72	292.93	620.82	176.13	110.7	85.73	834.41	54.13	316.87	238.25
CD63	259.03	2935.8	661.39	1467.1	481.87	1001.2	1093.1	1931.6	639.82	508.57	180.59	600	3436.1	1343.2	1007.8	869.84	329.23	372.33	327.42	445.34	723.59	547.56	968.38	488.62	1411.5	710.17	291.43	582.83	616.72	647.13	454.12	455.9	449.04	428.15	2218.8	219.42	598.58	554.91	643.54	338.9	402.65	2810	789.44	386.14	451.3	558.41	397.45	599.12	538.78
CD70	4.47	2.33	0.17	210.99	0.29	0.46	63.38	0.11	2.02	0.12	0.11	25.59	9.35	81.95	186.28	8.4	0.3	0.53	0.21	102.38	0.23	73.74	0.13	0.18	56.03	0.05	0.33	55.26	0.32	0.06	0.24	0.06	0.09	0.12	0.27	0.17	0.35	0.03	0.16	0.13	31.97	10.51	150.02	0.17	0.74	0.49	0.65	270.47	0.12
CD74	4.57	2.72	1.36	57.5	2.29	3.12	12.01	0.58	13.41	47.13	79.94	211.34	151.32	61.35	378.8	139.32	35.94	0.89	1.25	44.61	1.39	1422.4	110.89	0.51	1.9	0.86	0.36	1.19	2.24	0.23	1.73	0.52	22.38	1.18	6.9	1.02	0.77	13.47	0.38	0.21	0.36	113.23	15.61	1.47	0.48	71.28	13.6	1.97	2.01
CD81	151.67	550.69	318.09	290	269.27	839.74	217.5	507.5	190.89	232.36	0.45	234.65	208.31	261.57	346.39	155.18	177.4	121.45	167.13	189.59	181.08	98.97	239.21	188.52	391.86	155.21	252.48	240.5	178.23	107.2	203.62	76.35	185.55	93.78	518.26	159.09	245.84	160.57	249.9	155.22	106.25	718.51	307.5	134.72	277.15	248.83	143.35	233.8	474.96
CD9	196.83	16.24	323.72	6.45	162.2	96.4	189.13	250.34	87.61	0.4	13.93	210.83	119.11	46.63	330.02	721.09	443.87	224.6	568.62	351.12	348.91	137.25	18.52	375.08	162.59	81.61	238.25	12.34	156.58	344.79	422.55	85.12	465.37	4.78	242.4	168.1	454.23	28.16	55.88	4.63	215.28	123.9	172	716.75	132.97	223.54	384.3	237.64	545.18
CD99	90.93	320.4	33.93	116.63	377.35	405.93	779.28	425.53	134.35	66.84	233.28	188.79	324.29	210.8	308.89	225.67	75.45	219.78	120.87	97.71	74.15	44.28	231.72	146.26	302.2	87.3	45.09	206.33	4.81	162.61	39.92	81.29	42.56	157.57	212.82	146.94	868.85	207.3	60.28	94.5	58.26	347.34	132.21	175.7	141.14	145.49	384.31	183.99	106.27
CDA	5.25	0.84	0.44	6.73	0.19	65.88	8.86	0.46	0.38	0.15	4.06	77.29	0.18	0.09	4.64	76.88	0.51	2.27	88.51	9.13	0.07	0.22	0.09	6.03	3.25	12.11	21.04	1.12	3.56	6.17	0.07	0	12.06	2.9	0.58	135.19	377.36	0.42	0	0	0.06	0.34	0.77	60.69	0.14	43.75	32.14	0.52	12.73
CDC123	98.9	108.87	110	140.06	116.85	176.6	105.99	81.26	89.22	111.76	91.35	115.33	107.56	109.72	95.1	120.24	215.9	232.82	109	100.32	85.02	155.55	166.36	175.1	82.84	141.18	206.41	157.06	133.5	119.7	85.59	290.53	149.32	162.67	61.16	94.94	116.4	76.48	248.01	115.23	115.31	75.7	129.78	131.62	110.26	171.95	144.92	192.95	70.86
CDC16	61.59	70.84	36.28	35.18	54.45	39.91	30.52	113.7	26.88	47.58	15.71	35.98	67.18	29.51	36.72	23.21	40.87	63.26	26.71	14.52	18.29	43.03	66.32	48.71	48.64	18.06	48.78	33.95	33.73	11.25	47.36	26.22	10.18	26.55	82.05	22.77	53.12	20.57	19.48	20.68	24.76	78.42	19.13	32.91	35.86	58.36	83.07	54.2	39.04
CDC20	288.22	52.55	83.63	92.79	148.43	83.34	148.85	200.49	67.14	143.44	50.38	177.95	111.73	94.06	67.23	270.65	424.38	190.27	178.21	219.82	102.18	185.8	165.13	114.57	158.9	106.6	354	234.86	89.95	121.5	59.19	62.95	99.55	138.03	82.4	243.95	270.04	145.62	222.02	123.99	327.41	124.16	120.18	94.35	197.14	343.44	52.74	231.7	47.47
CDC23	29.27	34.91	18.13	21.11	36.89	28.79	31.17	48.05	45.69	19.77	21.06	17.33	24.64	40.82	18.34	43.93	35.88	35.33	22.22	27.64	28.86	42.11	33.03	28.41	13.77	25.46	47.32	34.56	15.63	28.22	54.37	16.18	31.17	35.91	26.56	30.3	25.5	31.39	28.14	38.45	29.23	25.1	22.65	21.42	34.68	41.67	23.45	48.73	23.33
CDC25B	73.34	41.46	64.22	17.24	52.23	184.69	110.47	82.39	20.32	30.47	26.41	28.48	67.5	66.99	28.28	55.78	76.68	86.12	40.3	51.61	61.91	66.49	55.66	123.52	79.62	41.31	76.58	75.55	50.85	61.73	45.58	24.83	39.41	34.69	110.66	84.6	85.63	53.71	32.3	23.59	52.59	69.94	49.38	22.6	52.87	55.11	92.51	262.73	40.56
CDC26	32.8	31.74	47.8	48.45	66.24	50.21	54.13	39.61	29.47	46.56	32.53	21.02	23.63	58.28	42.86	87.33	44.21	58.05	42.81	54.36	37.43	69.24	48.91	57.28	34.5	34.01	59.35	38.87	41.27	30.68	29.32	81.15	50.17	71.19	33.22	61.77	41.95	53.37	60.37	39.18	42.77	23.86	47.15	51.59	52.39	103.56	42.65	47.78	58.11
CDC27	27.93	72.49	15.93	38.78	66.44	39.49	37.26	60.23	14.31	39.48	29.77	59.58	53.56	45.59	54.62	54.28	59.54	91.32	25.46	39.22	25.11	47.7	66.81	28.17	29.24	25.15	91.73	63.14	16.7	24.48	32.61	32.53	20.28	25.37	35.91	35.69	37.08	30.11	34.83	39.46	39.62	41.33	41.96	9.19	55.6	60.94	22.59	36.92	12.29
CDC34	48.07	57.68	38.39	27.72	63.93	42.59	59.72	36	51.91	132.58	76.55	33.62	28.97	23.12	43.4	26.3	92.17	49.13	42.67	28.26	48.74	44.07	46.28	57.72	74.02	61.4	61.1	54.31	28.46	23.26	56.79	39.83	45.01	30.76	43.83	32.57	55.02	101.32	44.36	64.29	72.71	33.72	21.5	53.8	55.62	28.07	57.92	41.98	74.49
CDC37	679.7	233.32	129.86	145.45	179.55	218.73	193.62	247.26	175.98	276.88	118.15	148.38	172.82	102.81	410.31	168.2	353.92	157.79	138.61	104.97	263.1	378.28	153.03	165.83	237.2	199.68	274.21	171.33	127.63	144.09	208.22	259.86	180.66	168.35	240.3	156.65	276.28	246.37	303.78	149.5	252.53	225.19	130.76	128.35	167.8	137.25	131.6	181.35	236.32
CDC40	17.76	4.83	10.8	9.1	18.48	16.91	9.22	14.16	11.34	11.45	7.29	7.72	13.13	13.97	11.51	10.84	13	16.98	7.7	4.87	10.1	12.35	11.52	12.03	4.85	11.56	24.74	17	13.02	9.33	6.82	11.38	13.93	13.79	9.48	6.86	5.31	14.35	7.35	19.87	15.72	10	19.57	13.35	13.42	11.29	15.82	11.78	8.28
CDC42	122.98	141.07	131.31	183.16	210.74	205	162.88	213.79	170.42	160.2	117.04	193.21	173.45	192.8	77.53	137.54	274.05	155.42	149.9	162.36	148.92	197.34	151.47	165.38	167.9	94.99	239.73	276.53	188.84	200.71	239.04	131.55	177.93	106.99	148.21	223.93	371.64	156.74	86.85	135.83	158.23	210.85	173.73	92.73	152.06	292.56	135.01	214.99	108.02
CDC42BPB	33.41	27.79	42.81	3.35	77.54	35.02	34.94	19.93	28.65	25.56	21.66	33.77	35.42	34.65	18.73	61.03	50.93	49.22	13.52	59.34	60.15	19.65	34.16	20.16	40.14	14.26	47.41	39.94	21.52	39.99	42.49	31.88	28.94	27.11	28.19	31.57	47.63	26.39	39.48	32.75	50.97	24.8	19.65	33.94	50.86	30.68	21.92	33.48	21.57
CDC42EP1	53.86	0.2	51.62	14.73	23.03	58.45	21.09	4.72	64.57	276.66	57.32	66.5	11.85	24.96	15.13	41.21	30.83	23.88	41.72	34.93	10.85	1.72	44.08	10.96	20.95	27.63	71.81	35.82	21.97	6.35	13.88	8.84	42.1	56.47	0.21	37.4	23.47	96.59	0.06	9.75	8.76	0.33	16.54	2.47	70.69	23.23	26.16	83.44	30.16
CDC42EP4	51.41	8.83	24.66	8.76	54.25	18.23	37.8	9.63	16.02	42.3	28.33	12.46	5.03	25.34	13.18	20.5	23.74	6.37	25.8	49.79	22.48	23.45	44.76	13.73	16.39	12.07	26.74	24.82	25.68	4.28	55.65	2.53	14.23	51.06	12.55	15.02	23.54	12.91	19.86	7.18	10.44	10.47	30.09	23.98	58.73	9.9	26.4	15.94	20.82
CDC45	43.36	52.32	41.12	26.33	52.1	16.72	28.17	82.02	8.99	46.99	16.54	27.07	71.04	46.2	88.28	84.39	58.21	35.75	30.61	22.71	28.44	35.04	51.42	55.81	44.78	24.45	44.79	45.84	58.59	97.79	51.39	36.92	48.85	32.89	34.74	50.72	39.51	51.52	54.49	33.04	46.9	50.24	48.51	10.33	37.18	90.31	29.43	35.22	14.02
CDC5L	20.84	20.75	12.04	12.77	22.63	15.74	14.44	14.17	11.68	17.58	12.48	18.13	18.45	15.4	14.63	31.96	18.07	29.53	11.2	14.14	11.77	14.4	18.11	13.93	8.2	9.67	21.45	20.38	13.11	16.44	28.81	8	10.34	12.71	12.45	15.38	7.65	14.38	13.45	13.95	17.97	11.9	15.59	13.01	28.1	8.3	15.63	23.13	12.38
CDC73	42.13	35.67	47.32	26.07	34.3	34.41	37.69	35.31	18.23	43.34	13.97	32.97	38.5	29.03	31.97	20.41	34.32	54.3	22.87	28.05	32.57	45.41	45.34	25.13	16.06	14.87	44.75	43.12	27.83	38.74	56.92	23.74	21.23	28.32	24.16	69.47	20.98	22.04	34.53	21.25	20.34	23.01	25.14	15.26	76.17	46.12	45.22	25.73	16.9
CDCA8	113.42	19.21	28.3	24.56	44	24.98	38.39	53.49	25.61	43.71	22.64	46.3	37.45	44.88	24.82	55.42	137.64	63.88	58.54	47.85	34.57	40.05	41.45	45.63	73.11	24.56	60.67	73.16	30.81	38.56	38.53	21.65	39.29	22.79	33.42	71.41	47.39	46.21	64.81	39.83	74.37	28.67	29.09	32.56	60.42	56.91	36.93	82.33	19.32
CDH1	47.98	0.59	0.09	0.14	24.93	0.22	2.55	10.25	1.61	41.92	7.67	0.13	1.53	0.45	0.91	55.56	0.43	0.56	74.46	0.95	243.23	0.25	0.14	11.13	0.41	10.73	24.88	0.36	108.91	128.29	35.59	0.13	9.38	39.79	0.56	150.1	415.44	19.22	0.36	0.32	0.4	7.48	1.06	159.37	14.74	48.16	277.9	1.17	190.3
CDH17	0.06	0.06	0.04	0.06	72.75	0.09	0.05	0.12	1.21	0.05	0.06	0	0.35	0.02	0.06	0.19	0.06	0.03	0.02	0.05	0.02	0.13	0.09	0.88	0.01	21.05	0.1	0.16	1.08	0.07	0.13	0.02	112.33	67.09	0.07	0.05	0.13	0.74	0.03	0.07	0.02	0.12	0.17	228.83	0.01	0.05	377.69	0.05	138.38
CDH2	2.49	34.47	0.08	69.07	7.49	24.72	4.3	7.57	64.73	55.14	35.25	16.73	39.53	99.28	53.72	3.56	75.62	12.39	4.71	43.12	0.16	35.05	85.55	0.07	31.41	22.27	0.18	20.18	0.07	0.35	0.19	0.04	0.1	18.4	11.07	13.33	46.93	53.42	0.08	10.57	8.93	8.67	68.95	0.09	19.81	12.31	0.69	84.06	0.14
CDIPT	36.01	63.33	50.98	36.04	52.44	80.77	69.03	50.73	110.79	43	49.58	24.1	35.98	54.47	91.44	58.92	37.55	28.33	42.93	61.29	85.02	62.08	62.36	34.4	43.73	42.04	48.7	75.44	38.75	64.03	61.41	21.64	31.9	29.55	49.72	36.76	52.36	43.01	35.46	61.6	45.59	54.99	114.64	39.39	38.34	23.32	64.36	59.99	59.01
CDK1	112.61	43.09	74.69	83.52	130.97	40.96	44.18	87.18	66.49	65.92	46.35	54.64	134.78	64.77	32.34	100.52	146.87	158.02	110.79	77.23	63.63	79.68	135.64	117.51	62.97	59.28	149.6	113.64	56.87	127.23	60.56	108.41	77.91	39.91	43.56	66.12	95.47	94.84	99.47	45.86	66.6	38.19	78.87	69.38	141.34	167.45	112.59	142.12	53.65
CDK12	15.62	21.13	277.31	3.29	23.28	15.92	19.59	29.29	17.09	39.33	25.49	20.55	19.29	20.38	21.3	8.9	24.37	24.58	150.74	11.86	14.5	24.8	25.6	21.17	14.91	17.27	27.69	25.3	19.56	17.02	33.95	16.3	11.37	25.87	18.19	22.72	18.14	19.59	15.83	23.25	12.28	19.32	25.49	15.33	36	16.46	19.08	15.17	17.65
CDK13	33.29	16.21	61.38	8.3	28.17	27.3	22.23	29.03	26.15	29.12	11.97	15.41	34.06	18.36	27.93	26.72	12.07	19.39	12.59	15.58	14.32	22.93	24.11	20.35	16.47	10.14	18.73	18.26	23.91	29.43	20.06	6.17	13.66	19.66	28.6	15.32	13.03	11.78	25.21	27.22	12.11	16.23	17.39	19.23	27.67	13.89	19.36	21.58	18.59
CDK2	35	205.97	37.77	25.49	84.11	30.31	68.94	673.47	26.59	76.18	27.13	62.14	73.99	41.72	73.52	109.64	139.97	99.8	78.63	62.68	71.72	90.31	276.24	87.63	75.29	36.75	129.26	80.51	55.74	136.64	64.15	74.74	68.84	43.99	428.29	64.77	114.03	54.5	101.63	71.02	61.06	264.99	54.41	32.5	139.86	110.77	48.57	68.73	44.5
CDK2AP1	90.41	220.06	71.91	101.69	97.13	115.47	127.68	338.53	64.86	103.85	68.84	125.88	200.75	106.2	238.36	173.01	103.77	225.69	93.66	56.74	92.27	234.17	458.39	85.52	103.42	25.39	207.7	131.73	46.58	107.46	78.28	52.92	42.12	52.6	168.23	60.76	72.81	75.06	73.87	153.42	135.32	158.32	122.78	43.02	365.15	139.48	46.88	150.75	55.49
CDK4	80.01	168.99	107.51	202.46	271.8	225.07	188.13	198.55	167.71	297.26	123.87	238.15	215.63	244.76	263.96	87.09	280.05	436.21	985.85	270.12	195.5	338.07	241.07	277.51	398.27	217.62	229.16	208.25	183.54	302.93	154.26	315.66	237.48	207.16	261.15	194.81	106.05	204.09	176.65	230.65	200.46	119.05	258.2	207.71	226.97	203.43	189.24	256.16	157.48
CDK5	32.71	83.78	42.13	25.55	22.51	36.88	53.83	83.5	33.29	27.43	16.12	27.73	41.64	62.05	147.96	44.43	19.5	18.65	19.99	32.24	21.53	58.46	45.34	44.39	76.18	17.69	27.15	34.5	31.11	22.21	53.51	22.54	14.02	18.4	88.57	13.82	32.29	36.25	36.07	41.31	37.01	34.48	26.46	20.39	48.26	8.89	25.66	20.29	19.27
CDK5RAP3	72	139.36	67.96	45.27	132.63	112.3	67.98	97.33	134.59	140.26	66.76	102.58	149.58	102.77	113.94	85.14	100.18	141.51	60.65	108.94	304.71	87.35	173.68	119.46	79.33	81.83	109.13	71.85	112.1	84.55	134.97	83.11	101.51	86.55	114.31	80.07	88.91	50.75	182.87	60.09	116.18	116.54	124.85	82.15	125.83	86.86	93.67	83.83	61.55
CDK6	4.57	9.97	1.93	11.13	5.03	12.58	7.32	8.52	26.87	29.14	18.77	14.1	23.56	23.8	11.65	4.15	16.82	9.57	3.19	18.85	6.73	20.79	20.31	36.99	13.68	5.68	24.99	16.52	10.66	6.88	0.14	4.54	10.47	5.67	9.45	11.09	10.36	6.59	2.75	22.87	24.1	15.52	11.39	7.38	5.49	23.21	6.35	11.98	7.28
CDK7	34.09	50.53	36.62	43.25	33.55	32.18	26.89	27.76	112.48	32.05	29.36	35.51	27.2	33.08	27.03	34.96	30	71.09	69.97	26.3	36.83	57.32	33.04	64.49	22.22	40.9	84.97	62.61	44.87	40.86	44.75	42.57	36.59	52.06	23.31	26.56	71.87	30.75	31.82	34.71	69.39	24.68	22.9	67.48	29.66	67.31	45.1	60.7	30.68
CDK9	43.05	29.39	39.13	15.9	46.3	34.43	48.4	39	29.6	52.89	21.02	21.85	20.84	42.03	43.61	24.58	60.1	53.98	38.51	38.72	40.21	44.23	52.83	36.01	39.89	25.27	61.55	33.66	28.19	26.4	49.62	41.06	33.61	33.93	24.44	54.71	35.22	43.53	28.78	30.76	37.24	22.55	33.16	17.8	30.64	67.16	48.26	33.29	39.68
CDKN2AIP	8.89	8.03	15.16	6.11	18.76	8.65	10.12	8.05	13.33	8.79	9.68	5.46	11.86	13.35	16.44	19.37	17.88	18.95	3.42	37.72	5.73	15.57	10.47	17.42	5.87	8.63	7.45	18.49	6.99	49.39	14.26	13.11	9.12	9.2	9	10.8	8.37	7.04	9.14	7.71	6.17	6.62	8.56	12.37	22.8	16.78	10.54	6.75	9.35
CDKN2AIPNL	17	27.76	10.86	21.6	38.55	36.02	53.16	50.25	43.87	26.84	26.83	46.96	28.51	28.36	25.3	33.98	39.41	41.09	21.05	11.2	28.46	52.52	48.08	66.17	37.5	15.93	51.5	76.65	26.26	28.77	29.48	26.78	32.55	31.82	37.7	38.8	30.6	37.01	36.11	54.86	67.59	46.6	30.44	21.5	46.32	36.7	23.43	57.27	16.02
CDKN2C	32.5	15.58	20.67	26.94	24.75	61.39	34.4	32.6	35.82	4.61	16.29	19.8	96.47	66.6	36.47	25.34	144.15	21.25	16.8	34.14	10.74	46.37	38.35	23.03	27.39	8.82	5.22	56.63	4.77	21.28	14.01	5.6	1.13	8.45	21.04	14.3	3.79	11.5	57.97	83.35	40.87	20.02	52.27	2.25	74.6	4.98	10.89	280.43	3.42
CDS2	19.05	26.81	15.22	14.21	15.28	21.13	14.34	34.83	4.49	10.63	18.26	11.18	10.36	17.19	7.81	15.03	19.75	15.76	17.72	3.23	5.36	9.75	6.98	16.82	20.53	6.73	15.1	30.63	5.44	11.1	9.25	9.1	3.62	6.87	38.18	26.09	35.9	13.57	7.13	7.7	7.48	27.48	18.57	4.32	13.71	15.67	19.07	17.51	7.7
CDV3	124.18	105.17	98.72	75.35	73.25	85.65	69.21	112.8	138.91	156.95	60.59	117.82	58.03	116.85	52.73	99.52	203.08	167.04	65.16	113.83	100.61	70.77	73.59	75.49	80.9	77.01	146.16	117.04	77.62	358.37	68.55	42.93	68.75	80.62	76.1	66.27	148.03	125.3	43.79	114.06	141.81	81.75	73.03	98.59	98.93	165.58	104.01	110.6	132.25
CEBPB	67.75	43.19	69.88	15.97	9.25	58.88	46.2	10.45	51.26	4.29	22.47	10.28	10.74	14.5	30.39	9.68	47.86	17.63	52.63	24.2	21.09	10.03	12.59	3.87	33.26	46.16	7.8	15.32	24.3	15.97	7.85	3.88	8.66	15.95	21.63	15.27	5.12	13.7	12.29	5.6	8.47	30.32	14.97	19.14	11.79	9.56	27.63	52.63	12.6
CEBPZ	57.28	61.43	47.68	45.01	42.91	65.74	40.19	62.85	42.78	25.32	30.5	32.74	43.16	34.95	68.45	45.34	27	38.11	28.77	40.71	27.47	72.88	59.46	41.03	16.29	42.84	61.51	51.62	48.92	62.63	34.89	42.22	38.28	48.87	55.62	52.38	26.8	28.09	74.19	46.54	29.92	45.64	41.41	42.28	48.17	50.39	35.2	31.68	39.67
CELF1	50.22	37.91	43.9	13.14	53.85	34.67	34.09	45.31	36.73	61.38	23.32	36.78	33.57	55.35	33.18	53.74	68.35	69.7	38.55	36.22	55.34	45.63	47.01	58.26	34.45	35.91	64.49	53.22	48.62	31.83	31.38	44.22	25.7	54.28	46.58	43.27	37.77	31.28	41.21	49.72	33.06	18.31	34.6	27.27	63.14	55.21	32.94	55.59	52.4
CELF2	1.66	12.75	0.02	0.05	1.38	4.8	0.04	18.73	1.3	0.04	0.02	0.02	16.19	0.09	0.05	3.05	0.56	0.06	0.07	10.27	0.05	0.04	2.82	0.02	1.75	0.06	0.07	0.55	0.08	8.22	0.03	0	5.49	0.04	13.17	1.65	0.04	0.1	0.04	5.15	0.04	36.35	0.06	0.04	27.08	0.04	0.83	0.07	8.45
CENPF	168.96	84.05	118.1	155.93	175.12	61.66	72.31	55.18	65.71	157.13	37.31	73.28	77.76	85.41	73.13	51.59	138.82	143.78	55.17	83.76	27.74	155.05	164.32	121.47	72.15	60.93	117.09	139.58	75.05	93.89	69.85	51.66	24.43	102.71	107.79	120.79	54.6	67.88	127.6	49.1	109.36	106.32	110.17	72.22	416.3	115.31	76.37	122.88	52.69
CENPH	14.43	11.5	10.8	25.83	42.53	23.81	15.64	25.89	28.27	13.11	10.05	19.92	32.88	31.88	15.6	12.71	35.65	35.02	54.49	17.76	22.61	46.36	27.58	53.33	25.27	7.81	14.83	51.11	34.73	23.94	27.85	29.54	27.22	14.63	20.33	34.37	23.8	19.45	29.61	37.04	45.11	21.79	31.68	20.38	44.96	40.64	34.77	65.63	9.01
CENPX	159.84	109.95	223.41	98.34	110.38	58.12	103.62	111.75	51.16	78.12	76.63	155.3	70.64	110.93	129.86	188.04	105.98	127.57	131.82	83.7	206.37	85.58	96.12	218.79	174.22	124.62	243.4	149.34	146.75	82.73	156.24	158.13	116.9	142.03	172.31	194.12	79.19	65.55	111.79	130.25	115.18	45.17	106.24	104.6	104.14	101	153.31	86.79	88.11
CEP112	0.96	1.22	0.31	10.43	3.72	2.93	11.38	2.61	1.35	0.57	1.36	5.03	6.31	5.35	3.39	2.24	1.24	3.02	1.47	2.28	0.43	1.65	2.11	5.52	1.91	1.09	4.46	9.37	0.84	0.24	1.01	1.79	1.63	0.56	3.51	7.45	0.16	2.01	2.25	1.76	4.45	1.71	7.22	3.28	0.42	0.08	3.92	4.15	2.37
CEP120	6.71	10.27	3.41	9.16	16.46	7.93	8.02	5.99	11.42	3.23	4.09	5.76	5.32	5.49	3.84	8.06	9.03	9.57	6.66	2.35	6.41	7.79	5.87	5.93	4.5	4.62	12.94	11.83	5.52	6.78	5.97	9.13	13.4	5.56	6.67	5.95	4.73	6.07	5.72	11.89	7	6.79	4.51	6.9	12.05	8.37	5.34	13.19	7.04
CEP135	4.9	4.08	3.93	2.63	16.64	4.06	4.02	2.87	4.3	7.64	2.09	3.19	4.19	5.69	3.19	5.72	5.48	16.08	2.25	2.57	3.95	6.97	4.5	6.1	3.07	2.67	9.05	17.27	3.71	3.61	6.8	10.11	3.4	3.71	5.16	6.38	5.01	4.3	7.06	2.18	5.65	4.58	3.24	1.6	15.99	8.42	3.84	6.18	1.99
CEP170	15.55	49.01	2.11	35.85	42.81	36.85	27.73	39.08	44.56	41.34	10.43	64.02	128.09	31.47	44.93	14.45	50.83	52.01	8.95	30.02	12.97	69.78	85.73	30.82	57.29	20.64	38.53	62.28	12.69	11.19	13.2	5.33	11.11	16.75	56.2	16.77	5.04	26.69	35.82	24.05	56.57	55.97	23.23	2.26	69.07	39.43	7.82	48.55	9.28
CEP43	25.42	4.76	17.53	16.14	32.29	17.38	11.22	18.02	19.16	24.1	20.53	7.2	10.86	29.13	5.72	10.59	19.75	25.81	10.17	11.03	8.64	10.06	10.63	8.99	9.4	15.35	19.85	28.17	18.2	10.74	11.4	18.55	11.04	22.23	16.45	11.13	15.75	35.71	8.72	14.75	32.82	13.57	10.75	13.81	22.53	12.97	26.74	30.3	6.82
CEP44	6	5.19	8.55	3.32	18	11.2	6.4	5.46	20.03	5.45	3.86	5.29	8.42	10.61	7.59	3.19	11.61	7.21	2.74	9.95	5.26	8.68	6.37	7.34	4.04	5.27	5.92	12.27	6.73	7.95	13.33	14.55	10.73	3.35	6.51	14.8	3.33	6.69	16.34	6.36	5.68	4.42	10.6	5.92	13.47	9.06	22.24	8.54	5.41
CEP97	5.17	5.55	4.16	1.78	8.33	6.3	4.21	6.58	5.97	1.77	0.99	2.28	11.83	3.19	7.08	6.77	10.31	5.77	2.77	4.18	2.37	5.73	4.7	2.26	2.79	1.79	5.02	4	2.54	4.02	5.82	3.86	2.63	1.47	4.42	4.73	2.35	2.23	4.7	7.65	4.41	5.83	3.56	1.08	14.23	6.03	1.51	7.18	2.76
CERS2	127.61	147.69	218.33	192.95	92.39	93.21	176.15	167.76	226.08	232.1	124.66	93.89	66.02	411.09	115.94	134.67	300.72	147.02	107.7	156.17	238.83	145.98	174.94	71.94	138.13	289.82	156.66	188.09	113.72	57.66	312.31	74.36	82.39	171.59	111.06	130.24	65.89	180.58	99.33	1810.1	175.12	67	132.34	114.21	178.03	114.73	147.33	163.06	131.97
CERT1	13.08	31.72	18.11	6.74	29.31	18.51	8.39	28.42	23.57	10.49	6.98	10.14	45.47	28.33	42.33	8.5	12.18	12.25	10.41	7.26	17.52	15.73	11.48	16.56	10.79	7.76	16.4	16.24	9.19	11.44	20	8.86	11.3	21.31	62.83	15.17	15.7	12.33	6.76	8.2	7.67	22.2	9.56	14.33	14.22	17.76	13.97	14.9	17.26
CETN2	70.03	30.78	19.72	55.76	49.55	35.72	23.05	32.14	48.21	34.88	38.48	46.56	24.24	66.35	40.69	39.13	60.08	33.81	69.98	29.83	30.5	29.27	19.89	45.33	61.57	35.73	28.38	52.47	60.21	54.61	41.61	30.38	26.76	19.83	30.47	32.25	25.18	44.77	28.02	24.77	22.61	17.98	49.52	24.64	31.3	42.23	35.7	132.86	32.93
CFAP20	56.79	72.92	29.54	54.69	54.23	29.56	34.14	67.4	37	26.59	50.98	49.38	29.82	37.57	40.9	64.86	69.55	103.25	63.67	26.04	37.58	44.09	49.01	79.15	36.07	26.85	66.31	53.19	35.51	58.63	44	40.84	20.5	19.13	58.05	64.97	31.49	43.2	46.88	47.48	53.04	33.84	44.36	37.38	42.42	45.34	62.08	42.31	31.22
CFAP298	103.21	63.22	70.22	31.13	53.22	66.78	55.25	57.24	47.03	80.4	42.55	70.61	52.76	30.47	108.92	77.32	85.27	54.96	88.69	21.06	47.07	57.72	70.6	90.04	56.42	38.77	75.95	81.79	56.4	56.43	66.45	48.46	75.35	47.91	43.63	44.58	62.28	43.98	45.51	50.1	69.86	49.69	40.98	40.41	68.67	29.08	83.45	51.75	40.04
CFAP36	26.82	49.24	15.48	34.49	39.89	46	47.88	30.41	38.1	11.57	12.94	39.63	27.04	33.62	33.62	54.3	18.56	19.07	26.28	24.43	22.76	45.18	23.51	35.68	20.88	13.49	42.25	64.57	25.38	28.02	20.76	60.31	12.64	11.67	30.66	23.98	9.27	19.48	28.38	49.24	52.84	45.19	51.52	11.76	32.54	24.04	15.41	26.63	18.52
CFDP1	121.4	42.74	19.16	43.27	83.65	97.26	42.97	28.5	116.89	54.07	156.97	78.7	77.38	55.24	44.06	25.4	71.75	104.57	32.55	27.41	101.02	47.06	71.4	152.92	51.08	97.8	68.76	66.3	44.96	36.8	101.17	39.49	61.56	82.5	15.09	75.59	49.15	109.49	121.76	51.97	77.81	32.82	95.38	46.33	57.17	43.19	152.8	48.05	56.43
CFL1	1647.1	1090	1122.9	1399	892.55	1738.2	1013.1	1239.4	571.36	1607.4	489.96	1175.3	884.05	1068.8	1346.7	1159.9	1548.6	1523.5	1152.7	1712.5	1746.1	1711.9	1401.8	1443	3280.3	837.81	1372.2	2152.5	1477.5	922.51	2316.4	477.15	714.76	1602.8	1060.1	1645.7	1500.2	945.31	751.7	560.13	1031.4	566.23	735.95	893	1271.7	2348.1	1530.9	1876.7	754.26
CFL2	10.28	37.89	14.92	42.03	43	82.08	65.07	32.81	8.85	33.38	68.08	127.78	51.84	34.06	32.82	15.15	39.53	56.3	28.39	24.53	4.95	23.07	48.17	4.43	87.78	32.23	49.25	108.88	2.04	41.16	2.6	27.56	3.2	26.41	35.84	79.46	31.08	39.66	45.04	101.67	52.73	28.48	40.31	3.12	24.05	63.55	0.72	65.98	4.96
CGGBP1	24.93	97.03	26.29	11.64	58.07	58.24	31.39	86.32	35.91	20.65	15.54	32.92	74.18	44.81	45.74	53.64	55.46	49.93	23.64	30.6	33.95	33.97	49.98	27.64	30.61	18.82	30.49	33.6	6.63	19.97	19.17	17.57	17.29	24.56	50.95	29.26	21.35	32.06	19.51	20.61	33.02	49.41	21.2	25.66	84.85	24.04	37.28	42.6	27.19
CGNL1	0.47	0.05	7.03	2.24	30.9	0.14	2.16	0.12	1.22	25.94	6.95	1.65	0.01	7.44	0.42	0.39	1.96	0.45	0.27	30.3	1.43	0.02	0.01	19.16	0.19	0.13	1.29	0.06	0.41	0.44	2.5	0	0.03	1.53	0.07	7.79	0.11	8.77	0.12	0.66	0.72	0.49	1.66	0.09	6.08	0.05	0.8	0.59	0.35
CHAF1A	30.26	27.37	17.81	12.3	56.01	16.96	28.36	66.66	10.35	73.85	24.99	17.59	40.06	23.79	27.95	16.73	85.02	29.56	24.17	20.7	19.98	48.22	43.37	48.56	35.09	28.33	55.88	32.4	25.5	61.01	41.65	27.99	28.9	42.63	28.41	27.54	22.76	55.58	92.9	42.22	44.13	34.51	52.84	17.61	57.43	26.08	17.02	33.5	26.13
CHAF1B	18.96	9.64	20.68	6.65	22.29	4.56	10.17	23.63	3.17	17.61	7.84	10.94	11.83	9.15	10.83	16.21	24.89	15.11	14.88	7.45	7.85	9.33	19.04	13.12	19.73	5.42	24.74	23.93	6.57	13.35	10.95	6.54	11.46	7.03	12.65	11.73	10.84	6.31	17.11	15.82	14.96	9.83	19.36	5.49	28.79	10.22	13.42	14.39	4.09
CHAMP1	26.04	21.02	21.57	5.4	27.17	9.98	11.89	46.71	4.15	26.43	14.18	16.31	26.54	9.59	13.02	11.98	23.75	27.6	15.01	11.5	9.63	31.29	53.74	31	29.42	7.54	26.91	17.25	17.55	5.79	33.74	8.76	5.35	18.92	22.94	12.29	14.18	14.83	13.93	22.54	9.28	39.99	11.04	16.82	25.98	24.81	33.83	23.1	19.14
CHCHD2	2451.6	531.1	1017.4	898.01	536.2	760.04	770.61	1055.8	757.83	1128.6	497.36	674.28	672.41	610.88	692.55	677.09	390.7	673.43	669.84	548.74	589	872.13	843.06	1294.9	1040.3	601.28	578.8	715.91	742.21	1183.4	625.78	672.71	979.8	830.36	1590.3	426.6	373.95	1010.8	633.46	850.83	444.63	601.06	463.12	725.96	647.58	1144.5	854.53	689.88	458.36
CHCHD3	87.39	188.58	44.25	81.33	88.91	66.62	88.44	231.26	74.39	60.17	37.96	93.93	127.95	288.55	81.89	107.98	75.08	106.82	58.46	72.08	68.1	70.38	121.84	119.79	115.23	61.39	94.07	66.21	84.15	49.89	127.81	99.71	89.29	56.44	218.09	50.17	42.75	58.73	78.15	140.36	66.15	89.59	79.99	81.97	83.4	60.43	91.64	101.32	75.72
CHCHD4	17.46	20.63	39.52	10.38	23.4	17.98	23.98	35.41	11.94	21.24	14.98	13.88	21.77	13.1	18.57	20.6	39.95	38.63	23.67	19.75	20.25	25.36	32.19	19.38	17.59	14.33	32.58	20.47	13.12	11.13	44.88	20.6	27.63	16.52	32.92	22.27	9.13	22.84	24.76	28.34	21.09	12.62	11.11	22.09	19.27	21.33	21.11	52.62	21.39
CHCHD6	28.69	61.7	18.55	9.97	25.66	31.31	16.7	153.57	20.37	24.89	19.32	34.92	33.28	25.76	15.73	17.76	16.59	28.58	78.92	13.59	18.01	17.38	15.49	27.59	36.27	20.1	31.25	15.76	19.87	16.54	38.4	35.35	23.04	13.55	121.4	19.24	15.26	19.34	15.1	52.22	31.35	56.98	20.12	25.91	21.6	16.98	27.76	15.99	33.62
CHD1	21.07	37.99	17.08	17.09	40.17	12.98	12.53	33.52	30.55	18.75	16.63	18.91	22.65	23.93	15.32	26.65	22.88	38.38	11.82	9.56	18.69	27.42	27.63	31.74	5.27	17.94	51.95	33.26	18.27	16.58	24.91	35.48	23.12	22.81	22.49	29.02	10.65	18.35	25.65	17.35	23.34	36.97	11.09	21.19	53.89	38.54	33.69	36.68	27.74
CHD3	76.33	65.11	121.91	13.07	221.62	41.58	99.37	36.71	28.25	34.76	6.8	69.01	53.02	60.01	37.49	62.47	114.77	48.77	46.73	66.32	111.01	60.61	105.36	29.28	57.5	46.39	33.06	54.69	40.2	79.45	49.95	48.06	31.08	34.73	84.44	84.87	35.64	48.1	99.53	37.29	87.48	50.97	46.42	8.78	169.59	46.68	34.96	92.17	22.91
CHD4	131.81	91.94	226.04	61.77	166.77	125.92	107.19	168.58	76	175.42	84.23	73.79	110.04	123.97	165.37	87.96	184.1	91.81	104.67	112.04	152.93	200.4	170.86	175.64	96.71	61.74	220.78	128.91	129.65	116.66	117.6	72.86	115.78	118.82	117.52	200.71	123.62	117.29	230.76	180.61	157.22	103.85	103.49	131.45	176.16	110.42	107.56	74.44	94.47
CHDH	2.79	0.02	0.11	0.01	7.29	0.02	0.58	0.03	0.5	15.28	38.78	0.03	0.12	2.19	0.04	1.51	2.78	3.6	0.74	1.4	3.33	0.02	0.32	22.89	0	1.06	4.79	0	10.58	1.47	8.08	2.29	10.7	8.4	0.03	1.65	0.06	8.07	2.75	1.03	0.39	0.05	0.85	8.27	14.22	0.02	14.65	0.33	15.88
CHEK1	55.25	21.84	26.75	23.49	31.43	22.94	23.69	33.49	17.15	32	24.69	20.91	27.27	45.47	14.01	20.05	24.19	59.42	17.58	20.67	17.81	44.62	39	85.5	26.23	27.71	51.23	49.72	48.6	49.67	15.3	29.76	33.4	23.07	29.1	60	32.42	27.49	46.92	20.68	41.44	10.63	11.16	29.95	30.29	34.92	36.11	42.86	25.66
CHEK2	25.02	5.01	24.37	10.25	21.47	13.23	14.54	32.78	13.36	35.73	19.55	20.38	26.25	22.67	17.19	38.24	27.11	18.65	24.73	12.9	25.2	10.8	28.04	13.31	11.79	18.56	36.32	26.69	28.52	42.26	19.44	15.04	25.37	22.92	19.86	15.33	10.16	38.43	21.54	21.67	19.56	21.49	14.54	7.56	23.49	38.26	19.14	27.77	15.88
CHERP	43.6	27.25	36.42	5.95	44.96	21.94	22.12	47.71	23.1	56.94	30.34	33.83	18.2	14.87	39.71	26.45	39.14	38.18	24.19	28.13	35.37	56.57	40.62	37.5	26.11	20.87	44.73	16.57	25.48	30.74	45.26	26.99	29.04	35.99	30	25.35	17.99	39.61	58.91	45.57	25.43	27.68	37.32	26.43	66.35	18.75	20.76	23.8	23.1
CHID1	52.06	80.08	100.4	41.62	131.13	103.48	67.93	87.5	65.44	80.95	54.79	85.9	90.89	68.42	162.89	66.26	91.86	81.61	39.68	38.56	55.63	49.16	104.65	82.6	170.23	76.46	73.82	90.6	87.47	152.89	42.83	47.41	54.3	43.17	107.77	62.38	72.95	61.95	70.03	51.36	45.64	98.55	57.28	78.67	69.29	112.36	64.51	67.55	96.99
CHKB	24.75	11.22	45.57	9.5	65.45	36.64	18.9	20.95	22.25	41.18	9.75	16.1	36.52	29.34	31.7	39.14	15.38	14.86	8.06	14.67	17.54	11.02	26.78	14.55	23.5	13.26	15.81	11.69	8.93	6.71	35.18	21.95	13.84	21.97	22.12	26.6	40.25	19.05	12.68	8.88	13.11	35.56	37.37	8.21	38.23	14.66	26.62	13.93	17.77
CHML	18.73	9.72	11.84	3.49	6.04	6.66	6.13	7.83	13.29	12.95	4.57	8.92	37.34	8	6.88	9.59	13.67	4.95	9.47	6.59	10.65	15.37	7.98	10.93	4.13	16.36	7.86	18.55	8.98	9.94	9.65	7.97	2.33	15.44	8.53	11.49	14.37	11.62	6.81	7.14	8.83	6.97	7.22	1.92	18.88	20.22	5.18	19.91	7.78
CHMP1A	96.76	66.72	35.18	39.45	71.32	84.39	55.36	39.42	84.73	64.5	72.54	71.37	47.28	82.53	66.69	45.45	90.55	128.43	153.56	28.9	174.66	64.01	65.33	78.71	69.78	49.03	124.13	98.66	91.14	70.9	103.98	57.63	68.53	60.16	29.83	95.44	111.12	72.02	51.85	35.67	92.74	31.22	79.85	64.31	47.05	45.16	231.62	56.9	84.9
CHMP1B	60.6	35.34	14.06	8.33	24.73	25.27	71.39	64.79	47.25	23.81	14.31	10.34	13.58	14.7	18.17	69.46	77.82	22.86	35.17	13.86	22.93	23.58	25.46	28.38	19.09	39.56	15.64	29.47	39.59	42.74	22.74	14.79	31.04	22.79	65.04	26.67	38.85	42.28	12.24	21.23	37.7	27.26	28.92	15.78	25.59	25	23.04	21.51	34.2
CHMP3	92.16	88.79	59.72	64.24	56.62	79.73	56.38	60.59	54.81	93.73	50.34	31.82	67.43	69.44	71.6	79.84	59.63	75.46	86.44	55.99	68.98	45.32	44.98	49.93	92.78	29.54	45.33	82.57	62.32	89.19	67.2	40.32	47.44	59.92	86.69	72.17	56.14	48.65	79.64	45.4	52.77	42.38	42.68	86.44	62.74	85.69	85.17	51.25	65.5
CHMP4A	75.32	63.26	117.66	33.25	59.61	73.16	60.93	35.13	30.65	82.31	83.52	51.71	70.12	51.91	43.66	76.2	60.1	51.42	38.75	53.21	106.42	50.88	64.68	78.58	61.01	0.89	47.77	70.18	49.68	48.14	76.65	38.19	64.56	69.38	36.27	79.81	80.12	51.87	51.52	32.99	43.15	29.71	42.94	41.47	81.92	78.11	66.55	70.52	54.92
CHMP4B	178.46	97.48	124.38	99.58	87.55	141.43	74.41	93.58	105.09	72.65	89.6	69.23	77.22	119.73	132.28	53.06	133.12	75.78	199.89	97.73	87.19	61.65	69.26	114.11	209.77	82.78	64.81	166.06	208.62	157.25	115.81	58.93	67.42	92.74	141.34	91.45	126.47	103.23	40.36	56.32	70.79	102.26	114.5	238.35	84.19	99.77	282.88	112.56	128.14
CHMP5	26.57	71.83	49.78	68.09	41.08	64.41	83.39	34.08	95.35	48.55	27.03	35.07	46.29	57.08	78.86	68.57	79.88	77.19	48.97	37	54.43	111.51	60.23	47.06	52.22	40.68	51.96	51	39.11	54.77	59.15	75.66	70.05	22.64	34.16	35.37	81.67	41.9	50.1	29.03	48.19	40.06	42.4	33.73	61.03	59.97	62.86	81.96	57.98
CHMP6	15.53	24.57	12.29	19.69	21.69	17.51	13.09	24.76	8.6	19.89	19.37	18.89	21.34	23.42	19.54	10.67	13.97	12.64	14.7	19.1	13.85	21.06	17.15	12.17	27.81	7.69	15.66	26.73	9.39	16.11	24.57	10.97	7.41	10.72	16.27	17.71	20.03	12.21	5.04	9.27	10.42	12.8	23.15	8.51	13.97	12.76	17.24	10.23	9.01
CHMP7	38.98	46.79	24.19	22.2	36.5	30.76	42.21	46.13	17.64	26.94	23.18	43.21	27.8	46.66	35.27	31.77	43.39	43.82	31.51	18.12	23.65	38.4	45.45	43.1	86.14	8.62	47.06	45.93	9.95	26.29	32.27	29.22	37.17	15.34	41.22	48.05	28.55	38.39	44.69	29.34	33.95	27.53	30.29	20.67	57.92	22.78	26.43	64.44	18.45
CHORDC1	87.04	39.13	65.39	38.37	46.82	45.52	37.11	107.65	24.55	37.5	33.58	48.95	28.94	31.24	40.31	92.93	54.62	146.87	47.68	51.81	19.58	73.45	75.4	114.8	21.88	56.14	175.42	63.32	34.43	46.47	19.34	61.75	52.4	71.26	66.25	90.89	53.51	44.71	38.35	24.34	57.95	28.17	36.38	29.82	56.92	54.28	61.23	51.9	50.81
CHP1	63.32	57	93.34	17	50.21	55.29	46.28	70.62	26.84	63.82	44.06	35.94	63.57	51.6	26.01	102.94	53.01	42.87	82.09	50.23	39.38	47	31.56	31.38	40.31	59.11	64.92	44.34	64.8	62.97	64.87	28.28	69.58	64.51	54.54	39.12	42.46	53.22	37.67	22.41	42.26	33.04	51.51	59.99	49.69	39.62	56.22	39.55	76.76
CHRAC1	29.66	52.69	9.85	12.28	32.64	38.99	56.64	28.21	37.31	30.54	23.97	23.65	17.88	41.89	32.33	35.38	51.68	47.24	33.96	98.3	24.19	32.29	46.28	36.24	24.48	25.39	61.97	39.07	103.15	58.62	49.38	45.84	20.93	42.28	20.74	62.28	17.92	21.7	19.97	18.75	67.83	20.33	35.49	24.67	34.15	46.82	29.31	56.31	23.03
CHTF18	21.56	15.04	57.28	6.87	67.65	17.19	15.78	23.14	26.28	32.65	10.28	15.83	23.74	40.54	17.63	14.95	41.5	25.84	35.56	14.8	41.9	27.53	30.46	26.61	28.87	39.15	31.77	33.75	37.75	35.7	40.44	69.32	32.22	20.76	30.54	42.75	32.07	36.73	28.06	18.45	24.58	39.35	58.77	20.05	33.19	21.31	36.74	21.35	26.01
CHTOP	97.72	51.76	67.69	46.99	97.01	65.48	68.22	61.51	52.17	94.69	33.15	60.55	45.12	70.57	57.24	57.42	141.15	88.78	50.9	73.59	82.03	81.47	52.99	83.93	46.33	70.22	93.43	82.92	62.21	71.13	144.41	57.47	51.08	67.76	44.36	84.37	57.94	66.28	86.63	50.8	45.12	47.24	46.38	67.56	157.55	61.29	103.67	64.1	98.67
CHUK	14.95	18.43	12.32	12.12	21.14	12.75	13.44	15.7	14.57	16.08	10.7	11.18	15.61	16.74	15.79	35.11	13.74	22.29	7.27	8.71	11.88	24.68	19.27	23.83	10.57	22.12	56.26	19.37	14.07	26.39	21.11	22.57	16.16	16.93	10.96	10.77	14.62	18.24	29.96	12.56	10.85	11.08	9.69	11.05	29.43	23.18	23.16	24.25	13.92
CHURC1	35.6	40.52	61.33	30.55	30.19	52.08	62.32	29.13	11.81	33.13	23.7	44.54	59.76	27.97	33.97	38.21	38.42	50.59	34.1	31.18	61.05	32.24	37.19	39.98	30.9	20.07	29.11	40.28	18.65	30.49	37.17	66.13	41.58	47.16	42.05	69.62	49.54	27.92	50.98	34.26	47.02	30.91	30.34	28.72	28.67	61.58	60.11	61.98	34.75
CIAO1	44.51	52.89	59.41	21.56	49.31	61.52	39.85	61.86	44.41	39.03	36.96	26.25	44.59	49.71	76.81	34.36	59.25	39.95	53.27	35.17	48.31	49.71	69.28	41.58	32.66	37.99	50.76	29.28	38.6	33.06	44.26	43.79	33.62	41.93	59.99	50.13	26.76	47.85	37.26	40.42	33.9	56.83	42.38	37.49	41.28	35.66	48.08	25.9	37.13
CIAO2A	81.79	72.9	79.46	124.78	100.81	93.9	93.54	182.63	88.53	61.3	78.6	57.97	144.94	156.12	86.14	98.26	61.01	67.52	63.15	76.64	71.08	144.99	130.13	81.7	99.9	86.8	133.03	67.64	125.07	82.37	91.8	183.9	128.41	95.4	165.09	114.54	52.26	64.43	105.52	102.62	75.33	56.19	83.91	165.31	100.5	71.82	109.45	82.48	91.27
CIAO2B	96.26	211.85	59.07	180.28	96.09	255.9	159.93	206.39	206.27	81.27	142.84	210.54	70.76	179.33	223.45	173.44	122.71	182.52	153.22	74.2	142.78	216.82	172.58	339.46	144.41	133.78	149.62	138.48	138.36	95.89	179.61	157.87	99.08	105.95	153.31	173.65	112	129.86	139.27	161.75	132.22	101.24	185.73	155.73	88.92	92.03	266.46	115.29	151.29
CIAPIN1	62.56	42.57	72.86	20.95	77.23	45.53	52.67	106.86	65.43	37.24	45.08	29.72	37.51	55.77	48.95	52.84	50.15	96.91	56.92	19.7	47	76.6	71.13	82.32	35.14	40.9	86.96	62.17	34.92	40.3	68.07	39.39	17.46	37.79	74.61	57.35	74.85	37.68	58.22	81.8	53.83	28.15	43.3	36.07	33.05	56.07	67.57	50.44	40.51
CIP2A	20.03	16.39	6.48	15.65	38.37	19.89	18.97	30.04	11.8	23.08	9.99	13.67	31.53	22.05	16.02	38.39	37.56	36.22	13.56	12.29	15.92	25.77	23.34	16.66	15.75	17.27	41.15	23.12	20.84	20.09	15.74	21.99	10.68	13.12	19.83	28.01	12.03	26.9	19.01	14.73	29.69	21.09	15.06	6.98	29.65	23.91	8.95	29.52	10.47
CIRBP	152.63	170.57	141.45	127.48	442.54	166.63	92.42	81.97	123.59	407.85	190.14	161.24	303.1	123.98	194.42	120.27	470.45	245.88	120.35	113.8	369.31	259.97	132.86	365.36	413.34	81.85	221.15	106.86	145.29	317.29	366.35	123.05	125.55	119.4	160.93	150.51	241.02	183.6	667.03	95.06	126.83	147.6	113.99	146.21	448.97	131.93	115.98	151.39	173.92
CISD1	41.75	32.33	39.91	41.41	32.55	29.04	33.4	26.34	45.71	19.47	15.79	38.96	39.52	101.04	22.41	37.43	62.38	24.93	30.18	43.68	26.39	14.83	33.7	40.23	19.37	29.62	39.73	43.58	16.37	30.17	26.58	23.48	23.17	30.03	21.64	24.17	49.34	40.97	32.55	32.22	37.06	16.73	57.64	26.2	37.64	53.13	69.22	56.57	25.83
CISD2	32.23	42.03	23.15	43.06	36	36.58	40.02	42.71	71.59	22.39	27.01	15.37	43.84	52.74	30.7	52.81	37.07	35.64	18.27	12.91	21.77	33.4	49.38	16.45	17.98	27.62	60.12	44.15	33.66	39.88	30.53	50.01	13.03	19.49	35.64	48.05	20.78	26.91	20.79	30.7	38.44	30.8	41.05	25.08	32.76	45.94	23.04	36.69	11.51
CKAP4	25.02	39.58	40.32	302.11	125.36	80.93	105.57	11.67	40.81	75.13	48.09	113.35	66.28	135.12	208.46	35.87	54.23	41.84	46.49	75.89	15.64	49.33	118.87	3.15	79.66	32.96	37.17	64.66	7.94	37.61	25.17	8.13	45.3	33.96	49.68	16.85	18.43	142.27	32.19	40.81	21.95	10.82	37.09	3.87	70.12	73.37	13.07	83.01	11.94
CKAP5	108.56	47.77	57.25	45.18	81.85	42.61	45.48	70.84	38.57	113.05	49.5	65.87	66.74	59.49	45.88	40.67	110.96	181.24	116.43	72.02	68.83	85.46	77.38	110.1	76.92	41.63	85.15	86.87	63.67	47.25	30.75	22.82	51.63	75.52	52.99	37.71	56.96	52.32	77.52	45.57	69.68	28.01	33.52	54.97	99.79	113.53	59.06	99.72	77.51
CKB	40.17	2.44	53.52	4.45	96.06	15.53	91.87	6.98	23.12	183.6	116.96	45.77	17.71	1.65	35.36	121.87	79.19	8.47	22.83	86.3	102.14	46.18	85.62	17.82	4.88	34.05	295.44	1.85	179.05	11.04	120.39	2.87	95.19	24.47	15.72	749.12	20.22	533.96	494.27	491.75	221.15	12.76	12.11	9.94	278.15	4.74	23.67	36.12	6.03
CKS1B	253.21	164.56	290.84	496	270.2	149.03	225.86	227.4	227.75	395.42	143.22	253.49	135.77	365.68	115.33	324.72	905.35	489.21	287.69	468.14	227.5	353.5	386.3	276.43	347.61	281.79	319.23	300.97	221.96	476.05	376.08	222.26	279.31	238.44	156.43	606.15	374.89	390.92	362.74	166.15	375.26	138.44	189.73	239.36	357.8	530.41	271.43	365.77	155.7
CKS2	445.47	458.83	195.2	607.04	344	322.47	392.88	505.64	217.97	432.23	272.98	280.25	219.38	295.52	181.63	194.37	593.47	1024.3	1109.4	663.41	263.92	524.87	489.28	466.87	488.5	352.85	431.7	396.84	304.45	259.99	295.03	1355.7	724.82	408	203.18	427.81	439.43	456.92	660.2	300.15	497.07	417.04	303.2	574.78	410.21	391.31	376.57	719.35	351.38
CLASP1	14.99	29.66	13.11	3.82	26.4	20.58	16.87	21.47	34.79	29.38	15.95	10.51	16.37	13.08	28.71	16.42	36.14	16.77	13.05	12.79	17.42	20.66	39.2	17.1	16.14	9.6	19.5	14.63	14.39	10.37	13.61	9.02	5.16	15.38	29.38	25.39	8.81	17.84	12.08	13.33	18.22	23.14	26.15	8.01	33.36	13.09	15.32	16.36	10.64
CLASP2	8.95	9.42	14.86	6.72	26.93	19.79	10.88	20.47	5.29	12.56	7.2	6.84	31.46	6.23	16.8	7.91	13.14	22.16	7.5	6.14	7.62	15.5	14.3	16.82	7.2	8.92	14.14	9.32	5.31	9.69	20.73	10.59	9.01	10.68	18.6	14.12	6.58	17.62	8.21	14.9	14.81	17.12	7.01	8.88	30.99	15.07	11.74	13.61	11.11
CLCC1	36.07	14.49	36.82	6.27	26.05	19.34	19.67	23.22	12.66	15.39	10.5	15.14	50.86	27.68	17.34	38.33	23.92	12.51	7.37	13.59	25.68	10.63	17.06	5.87	6.77	15.85	9.58	21.16	10.94	12.42	42.35	14.39	8.65	21.86	19.25	9.02	16.56	19.99	18.91	14.59	12.69	19.88	13.65	8.24	23.09	13.28	15.74	26.67	8.34
CLDN3	37.6	0.27	100.13	0.17	21.71	0.08	4.57	0.03	0.62	0.57	1.15	1.72	0.61	1.67	0.25	151.84	1.1	2.42	6.15	26.28	246.48	0.04	0.23	12.17	0.08	4.74	5.13	0.07	125.22	80.82	120.69	0.17	323.1	26.32	0.51	32.39	0.55	1.33	0.13	0.66	0.99	0.37	24.84	138.39	13.2	0	175.56	0.62	264.55
CLEC11A	0.53	44.74	0.27	0.7	4.45	256.8	7.57	32.82	0.25	0.09	0.05	1.7	101.07	0.04	74.35	3.95	0.2	0.06	3.71	1.32	5.29	2.59	23.14	25.86	24.96	0.89	1.5	0.09	1.04	2.99	0.09	103.85	2.37	0.27	46.22	4.87	0.16	0.25	9.3	0.24	145.37	2.81	4	1.69	3.57	0.26	1.49	2.64	2.87
CLEC16A	9.03	12.22	12.8	2.14	18.18	11.42	10.32	11.65	9.34	32.43	9.77	6.61	8.95	10.21	11.58	9.02	59.13	7.33	10.46	11.51	12.41	10.51	11.49	8.84	12.16	3.73	10.5	10.05	7.52	11.39	13.81	5.72	7.74	5.56	6.19	7.18	13.09	6.44	7.83	8.74	5.99	9.42	6.72	8.75	8.88	5.11	17.35	6.57	14.86
CLIC1	660.12	622.52	228.82	1045.2	608.26	605.13	447.6	421.78	516.84	725.54	471.04	816.19	252.01	435.65	378.86	410.62	621.8	667.59	412.2	435.67	375.59	299.24	578.03	449.67	839.3	254.49	472.98	903.3	458.44	495.97	320.8	593.28	703.05	612.59	310.28	319.86	671.84	380.78	309.34	174.97	685.81	371.64	652.96	476.71	312.87	824.14	749.6	645.45	663.29
CLIC4	127.81	114.97	34.38	65.55	129.91	352.51	79.71	79.72	162.71	39.8	47.79	145.53	160.49	133.34	113.53	83.21	156.94	114.48	194.12	47.67	45.27	127.71	135.06	23.07	48.87	22.62	46.62	120.27	34.3	63.55	32.36	25.13	8.39	29.96	69.32	33.66	367.81	68.1	55.53	94.68	78.18	131.03	27.36	16.93	84.43	68.89	2.67	131.67	14.95
CLINT1	113.46	61.2	119.12	31.75	92.67	56.38	80.93	48.6	84.46	53.5	39.32	45.24	40.89	102.23	54.09	74.42	52.88	58.99	84.79	77.22	51.81	87.74	74.34	42.62	20.68	47.72	76.1	71.03	70.42	65.09	91.97	44.2	35.43	54.04	132.3	47.43	62.52	69.25	48.08	42.78	61.3	70.11	83.05	27.15	62.84	62.29	43.99	80.71	51.36
CLIP1	30.95	32.56	28.51	18.64	29.01	28.04	60.38	9.85	67.53	24.64	17.69	33.51	24.07	53.1	22.57	34.23	27.42	50.17	39.66	16.02	24.71	23.2	31.75	12.06	18	26.93	27.91	54.05	20.62	27.46	21.04	27.61	19.16	38.62	35.07	37.19	77.17	33.34	9.11	7	37.04	36.86	34.24	19.83	35.96	48.37	21.01	37.05	10.64
CLN6	35.99	51.75	64.69	23.71	81.68	40.09	34.89	103.54	17.4	72.23	35.9	31.95	79.85	73.88	44.38	36.12	51.69	67.36	37.1	53.42	53.75	50.57	52.73	55.98	78.6	58.26	43.73	22.39	110.78	129.79	47.93	47.3	48.38	85.63	70.52	50.26	18.4	55.37	96.03	37.37	40.52	37.41	33.42	77.71	87.02	27.89	74.66	53.98	49.99
CLNS1A	121.17	94.35	149.46	104.7	131.22	188.6	78.1	135.98	141.36	99.16	112.52	155.13	121.56	93.62	144.56	142.05	193.44	297.77	180.11	278.67	129.01	267.87	151.66	225.33	124.81	95.87	159.01	174.38	192.67	118.62	60.09	108.07	125.52	245.42	154.1	173.6	110.8	82.28	152.23	164.93	129.36	52.82	82.07	194.68	143.04	91.61	197.51	167.05	146.71
CLPB	16.26	20.81	44.74	5.32	12.61	25.99	17.29	22.51	7.62	12.68	8.79	14.91	12.6	10.36	18.83	15.4	17.31	29.36	16.68	33.34	14.49	24.58	16.29	22.97	45.56	26.32	25.87	23.41	18.84	10.18	6.19	9.69	9.37	26.46	32.21	13.98	25.95	10.56	20.27	18.56	14.34	11.41	5.38	16.89	17.41	41.82	19.65	28.92	8.33
CLPP	53.78	90.81	46.93	64.57	63.68	64.2	52.35	103.79	57.96	86.5	34.52	56.11	73.22	30.42	86.2	30.2	111.55	58.47	53.13	39.39	50.73	61.16	68.72	54.39	97.2	34.98	88.07	63.99	34.16	56.51	89.96	58.78	63.07	52.46	57.7	40	41.47	56.33	86.48	95.24	85.35	48.65	26.63	58.96	112.95	42.56	63.3	84.88	50.85
CLPTM1	124.37	92.25	88.53	39.6	76.5	77.28	79.75	123.93	48.4	68.42	46.32	51.87	58.86	95.31	84.59	58.76	65.13	45.84	76.4	24.31	73.95	66.01	76.55	45.4	69.32	79.48	79.19	81.04	73.31	103.34	108.08	37.53	42.13	98.27	65.12	57.5	58.36	107.57	38.37	44.72	91.79	74.07	104.55	50.74	76.55	60.21	42.03	96.57	57.5
CLPTM1L	250.52	100.65	197.07	83.1	96.67	96.27	106.8	125.01	256.59	149.27	57.04	123.64	67.36	127.5	249.38	221.22	186.74	644.04	69.68	79.67	101.83	130.64	287.43	161.06	77.68	60.14	160.46	453.81	161.3	159.34	129.32	75.76	151.89	151.17	98.13	145.24	183.95	81.23	146.37	137.02	164.8	88.25	78.76	71.31	101.66	169.88	106.41	184.94	54.42
CLPX	26.04	20.55	35.06	6.43	41.03	32.03	30.63	29.79	32.77	31.74	24.89	18.7	27.73	25.88	22.91	27.21	13.48	28.72	17.65	20.66	33.92	34.21	29.11	27.77	10.6	45.64	38.83	20.25	29.86	21.53	29.68	21.66	25.05	29.14	33.71	36.07	14.42	31.91	23.55	17.14	21.77	19.43	25.69	27.78	23.12	17.8	34.45	20.07	23.64
CLTA	608.4	260.45	168.84	345.44	208.66	175.98	200.69	143.23	205.77	313.75	149.35	150.2	244.46	292.85	202.91	232.71	353.19	260.66	146.64	139.9	130.89	212.85	243.41	170.53	420.17	229.67	148.11	244.11	140.87	155.24	185.95	142.78	195.48	169.15	144.66	153.47	263.28	275.35	201.49	171.38	262.3	260.87	171.39	138.45	201.39	223.23	283.92	452.99	243.99
CLTB	144.77	91.74	125.22	81.21	58.16	77.19	79.95	85.6	40.01	143.31	25.98	116.24	46.62	73.4	59.07	104.84	77.25	153.56	110.6	82.15	153.12	57.65	53.1	58.8	80.09	47.44	50.52	95.82	34.18	37.32	129.28	70.74	55.93	33.77	155.07	38.88	588.74	92.69	47.55	59.89	78.64	38.58	35.9	84.53	90.74	154.12	140.02	94.43	77.87
CLTC	76.95	183.36	74.41	215.66	131.81	132.4	149.25	232.56	93.71	131.8	97.44	147.21	149.77	210.54	144.83	152.09	132.37	84.58	89.85	95.66	382.33	134.13	181.04	67.79	114.46	77.04	256.14	181.73	81.21	103.18	133.37	38.08	89.6	120.68	187.53	170.15	115.24	89.02	88.21	85.73	151.29	120.07	141.81	82.75	133.55	156.09	66.39	99.03	52.85
CLU	222.86	3.97	831.31	32.6	186.06	337.63	3044.8	6.27	47.9	844.6	705.65	59.91	9.05	651.7	121.22	17	4.7	48.37	202.15	162.16	240.45	12.26	38.37	28.14	471.68	106.44	444.95	527.24	7.54	1563.6	594.7	21.27	31.47	388.07	0.74	69.72	590.4	4165.9	29.68	11.97	109.64	3.13	889.96	90.81	5.21	105.83	14.26	1078	19.78
CLUH	42.94	53.16	102.68	6.11	50.43	21.73	39.8	44.66	24.64	90.54	67.03	53.26	34.39	47.25	42.32	19.9	49.75	47.79	30.98	19.31	84	46.79	64.11	80.58	33.42	89.89	108.9	43.84	59.09	64.84	55.09	98.13	68.27	89.81	69.07	31.03	28.93	61.16	67.41	76.31	61.09	42.41	28.34	68.79	67.72	55.71	49.79	77.19	65.3
CLYBL	7.22	4.58	2.2	4.44	11.11	2.11	5.5	15.19	16.31	13.33	8.41	1.36	13.55	5.19	2.55	0.86	8.27	7.57	9.56	2.86	1.85	0.58	2.1	8.49	1.47	0.2	7.84	2.71	2.17	0.55	2.27	0.35	8.57	3.75	0.17	4.19	1	3.94	3.95	3.23	5.76	3.19	2.87	19.58	6.69	1.03	48.22	4.41	1.46
CMAS	43.56	49.42	39.13	59.68	25.07	27.44	40.9	75.78	38.82	28.31	21.2	37.63	39	57.06	47.47	21.94	69.11	26.8	14.54	25.57	28.19	44.28	46.69	93.55	25.08	36.59	36.07	46.52	43.44	33.86	28.32	30.59	149.16	27.06	43.12	28.47	57.47	33.28	29.33	22.47	61.06	57.35	39.89	49.51	39.52	54.26	62.3	30.38	44.96
CMBL	0.21	0.04	0.97	9.57	22.66	14.21	0.07	0.07	50.84	1.35	23.05	36.53	18.32	23.41	37.09	45.37	5.68	13.25	17.59	49.72	23.63	20.35	27.64	16.48	18.39	63.38	31.23	16.4	47.19	0.07	87.83	9.84	102.42	44.29	7.02	0.18	60.24	7.62	11.84	29.35	19.65	15.9	198.6	0.16	0.19	19.82	20.97	6.73	3.12
CMC2	217.09	144.92	74.33	173.67	106.66	90.19	130.02	152.68	141.49	103.03	108.12	91.92	144.71	157.52	118.47	95.98	177.63	243.33	220.67	54.32	241.95	152.25	170	371.27	139.64	85.05	189.9	269.66	107.61	131.51	128.04	219.32	250.25	77.97	85.54	187.57	127.3	204.8	103.34	124.77	162.35	89.31	101.47	114.15	113.53	102.78	145.04	155.75	69.73
CMPK1	111.24	43.37	51.8	64.3	48.83	65.38	71.7	102.64	72.14	61.83	58.74	49.66	56.48	107.71	62.89	143.11	72.4	46.7	44.83	54.8	42.38	78.62	65.93	38.83	32.61	60.35	78.19	70.23	72.62	51.21	36.67	59.39	95.43	89.94	60.07	75.64	64.24	89.86	40.27	67.18	45.91	52.59	64.67	86.39	62.55	81.32	76.5	72.43	70.59
CMSS1	61.24	51.23	28.34	35.49	42.45	79.68	45.71	44.23	57.89	28.22	17.91	52.6	60.6	36.39	47.06	38.11	56.04	80.01	28.78	50.92	28.43	60.05	55.64	54.18	46.24	42.04	64.98	35.18	38.18	33.85	38.04	52.8	50.13	32.29	30.33	49.38	54.7	33.25	31.96	96.07	49.75	26.16	22.15	40.67	46.25	69.19	35.66	97.62	39.53
CMTR1	30.99	37.16	21.45	6.55	32.52	37.02	20.8	21.76	17.3	45.97	26.33	27.3	27.04	30.86	28.79	27.63	22.16	43.89	33.28	32.66	26.29	21.5	30.13	26.89	20.87	19	20.69	24.46	16.9	27.48	54.57	19.77	13.3	19.21	25.06	22.28	21.94	20.91	26.67	32.28	24.73	23.82	40.81	7.48	29.76	14	27.1	24.13	19.01
CNBP	306.3	355.46	236.76	186.69	310.79	457.82	297.97	371.71	457.35	338.79	257.05	256.69	291.24	241.9	256.04	338.62	485.29	507.78	325.02	323.95	296.39	331.46	348.35	364.56	179.87	239.46	477.77	264.12	335.14	417	281.29	381.04	392.06	287.13	256.96	345.45	334.14	299.11	216.57	536.38	384.95	337.25	258.86	326.83	284.17	392.31	351.27	285.09	375.81
CNDP2	106.26	148.03	416.65	129.4	169.27	101.69	100.99	239.59	340.46	104.01	82.72	68.24	95.19	268.12	43.83	60.12	113.04	143.95	223.77	55.7	52.89	54.53	90.29	53.32	178.83	42.45	131.42	201.61	106.02	167.02	98.27	41.86	135.65	65.14	227.25	75.67	142.17	68.86	69.4	53.9	55.2	101.64	87.13	97.56	148.82	81.53	229.01	110.44	52.51
CNIH4	92.03	121.77	107.78	177.43	80.69	53.5	70.14	63.1	87.59	62.97	31.15	56.22	83.67	62.1	66.41	62.71	65.03	89.68	76.99	53.28	87.4	97.44	81.34	29.26	60.76	66.2	38.34	91.2	45.58	78.5	41.96	128.9	44.75	70.27	69.19	63.2	45.48	45.32	47.12	48.65	50.07	45.37	78.03	76.3	69.76	74.79	42.86	82.1	55.77
CNN1	0.7	0.04	0.01	0.69	0.85	0.96	2.54	0	0.25	0.1	1.17	0.29	0.71	0.23	0.47	0.14	0.15	0.29	0.22	0.07	0	0.14	0.01	0.01	0.66	0.26	0.03	17.03	0	0.09	0.05	0.02	0.02	0.12	0.11	0	0.12	39.68	0.1	0.95	0.16	0.08	0.14	0	3.84	0.4	0.1	3.22	0.17
CNN2	127.67	28.32	38.12	49.66	153.05	197.58	147.8	11.29	71.37	322.04	88.75	92.88	24.65	73.55	65.95	118.45	108.49	91.63	134.38	71.97	103.3	44.4	44.53	131.85	286.62	67.63	184.91	234.36	145.88	86.65	55.19	44.03	104.32	87.58	13.71	125.77	120.5	240.82	116.33	4.26	99.83	38.05	45.39	85.97	192.25	124.89	79.92	150.35	101.31
CNN3	237.87	62.46	2.46	149.37	146.69	204.22	126.79	130.19	95.09	122.03	112.01	180.31	136.63	331.06	205.62	154.78	173.46	153.27	98.33	156.32	0.38	147.39	212.74	115.84	245.68	111.27	126.09	178.41	1.54	187.78	196.86	65.72	28.79	92.64	173.91	73.45	247.9	183.24	79.38	73.29	117.64	145.36	113.05	73.5	292.33	153.92	2.29	229.87	55.68
CNNM3	16.15	13.52	16.92	1.32	17.54	6.31	9.91	8.72	11.59	17.21	23.06	3.85	9.46	11.68	10.4	16.25	24.68	11.06	6.53	8.28	16.33	6.07	13.89	12.68	6.02	9.02	15.51	6.37	15.28	11.24	10.49	5.66	9.94	17.52	8.52	12.96	4.16	14.38	11.35	17.76	8.28	9.23	20.03	9.3	24.29	4.25	18.89	4.35	15.16
CNOT1	192.56	105.29	168.1	69.73	165.88	105.02	100.31	190.79	129.63	116.18	152.19	97.11	78.06	139.38	81.04	153.76	166.71	236.08	141.01	61.09	119.02	90.43	84.34	192.61	54.76	107.9	171.5	121.88	143.7	123.43	154.91	52.73	64.15	122.66	100.05	144.19	94.12	115.4	114.81	198.43	103.32	58.86	104.7	128.89	84.75	93.91	169.59	90.78	155.24
CNOT10	19.38	19.33	23.42	8.36	34.59	26.22	16.57	34.8	25.81	18.12	11.98	9.12	23.36	12.02	20.65	19.22	32.32	39.04	17.77	18.8	19.45	33.32	29.43	31.23	9.27	17.64	42.5	15.44	16.68	21.78	29.18	20.89	16.03	24.17	19.18	25.11	13.84	24.11	18.29	21.77	17.78	16.28	16.39	22.86	43.2	16.81	42.15	27.2	20.17
CNOT11	39.84	45.42	42.55	30.95	37.68	27.53	28.12	48	36.53	48.35	59.13	19.41	29.23	72.2	30.37	33.9	52.68	31.51	49.66	27.23	38.49	19.4	34.8	30	29.33	16.13	42.58	25.88	37.95	36.29	33.83	16.48	33.05	36.01	34.09	38.8	37.63	81.58	26.65	34.28	29.88	28.78	64.03	40.63	28.95	28.52	67.12	18.18	43.36
CNOT2	30.03	29.1	37.61	21.31	62.79	36.4	44.89	18.01	36.7	59.62	23.83	39.08	32.67	32.57	37.75	21.3	43	46.29	44.05	36.02	40.17	45.82	35.79	37.26	18.58	36.89	41.56	44.16	41.61	50.32	42.43	31.39	52.03	46.96	28.95	34.55	34.92	44.62	17.62	21.79	30.18	22.16	48.98	30.67	69.4	52.46	34.96	34.62	38.64
CNOT3	45.97	36.27	42.11	9.88	50.96	54.91	34.97	44.49	19.68	51.28	22.74	57.42	45.15	32.1	38.55	52.88	67.68	46.92	53.54	22	51.2	46.52	41.11	35.29	46.31	26.28	49.47	54.62	56.55	64.15	52.26	12.82	33.7	57.97	25.96	47.3	31.44	54.66	31.62	38.59	41.79	30.99	48.83	25.39	60.02	31.43	13.81	37.44	29.85
CNOT4	10.79	13.29	14.91	4.5	10.03	8.61	10.78	13.99	9.46	6.45	4.58	7.65	9.39	14.57	14.13	9.21	8.42	6.72	7.46	7.13	8.54	8.73	10.29	7.64	7.28	9.75	11.28	6.4	7.4	6.73	16.05	5.18	6.88	7.54	11.89	5.29	4.97	9.55	6.22	8.93	7.06	8.67	7.98	8.12	11.89	7.21	6.69	9.31	8.28
CNOT7	47.15	41.17	25.47	36.24	70.49	56.8	45.98	56.52	52.07	51.03	34.86	35.97	57.74	56.53	22.42	80.77	46.91	44.44	36.96	30.67	28.92	35.79	56.65	43.57	57.51	33.26	93.44	70.21	13.7	51.36	35.33	57.71	39.91	30.24	39.15	44.45	42.35	54.07	50.12	38.92	53.7	31.49	35.63	37.64	76.6	58.72	33.5	118.08	19.32
CNOT9	39.48	33.77	37.84	29.33	52.5	36.84	34.62	85.67	25.69	48.47	36.5	27.89	34.3	59.52	36.45	27.53	49.3	42.76	27.59	32.71	28.77	31.26	38.23	42.99	48.89	44.64	57.33	43.2	31.19	28.32	25.97	37.56	27.47	34.82	58.78	66.19	24.35	37.55	36.4	48.68	39.97	40.43	35.73	28.21	69.7	35.53	31.22	32.31	27.97
CNP	50.8	51.81	59.97	13.97	67.04	45.47	46.31	169.08	36.86	51.63	74	46.25	168.51	41.88	215.9	29.5	57.91	35.54	15.79	31.88	17.24	107.03	220.21	42.36	74.24	32.27	40.95	55.05	27.44	29.29	17.91	22.65	11.29	28.16	152.98	31.78	22.92	27.35	31.83	33.31	20.43	87.45	28.51	27.42	108.58	22	38.82	47.9	17.63
CNPY2	73.93	122.48	116.14	281.75	158.27	118.37	222.52	93.92	115.48	153.9	96.61	112.09	187.84	161.77	286.87	154.47	116.25	104.93	71.51	127.69	150.81	168.84	222.19	174.6	127.06	314.82	104.82	118.1	98.32	177.03	97.8	172.38	96.81	146.84	199.32	126.77	110.31	189.94	125.49	70.42	103.65	119.76	192.24	97.47	114.41	109.75	102.78	168.32	128.29
CNPY3	69.6	114.96	30.54	55.25	65.77	91.67	75.92	45.55	31.33	39.48	63.88	56.03	91.37	50.73	81.67	106.41	61.59	100.57	72.66	74.22	33.38	30.96	61.69	25.97	63.27	28.15	53.98	73.48	57.73	56.07	81.94	25.93	24.38	35.83	58.68	44.32	39.79	27.51	50.08	51.13	59.19	69.51	52.7	58.28	78.63	13.81	50.48	62.89	30.13
CNPY4	9.3	29.56	10.75	27.28	31.37	40.67	23.85	25	9.88	23.5	7.15	14.67	45.02	21.66	48.74	16.11	10.6	6.78	5.02	9.9	8.24	28.19	20.62	16.37	73.02	10.01	2.54	22.5	4.09	3.89	21.86	7.34	1.94	4.32	36.85	4.87	3.39	25.03	36.74	13	17.89	24.57	18.6	2.21	12.05	5.45	4.78	30.86	2.61
CNRIP1	0.19	35.31	0.05	28.21	0.07	32.58	11.71	16.35	0.22	0.03	0.12	19.3	20.32	8.84	8.16	0.54	7.89	0.04	0.08	4.84	0.02	9.4	53.92	0	20.82	0.12	0	33.05	0.08	0.02	0.01	0.02	0.02	0.04	13.37	0.06	0.02	0.13	0.48	40.84	15.45	34.82	4.11	0.01	0.12	0.36	0.13	7.89	0
COA3	50.6	69.94	32.57	88.4	94.43	71.85	68.22	129.28	82.88	71.79	98.41	77.58	96.31	136.73	114.06	55.05	65.03	73.27	17.44	40.21	40.65	84.12	117.47	72.77	106.06	88.18	53.06	123.22	67.15	50.52	123.45	69.54	109.21	111.11	92.78	50.13	58.86	70.66	50.58	79.9	38.98	68.82	144.31	95.81	86.19	75.89	136.54	62.15	70.7
COA6	101.65	89.05	74.8	112.12	48.64	53.79	135.59	104.48	60.12	86.48	69.51	66.39	63.21	50.28	81.65	60.22	39.03	58.65	44.41	47.12	58.92	87.99	220.19	51.12	58.52	105.89	48.36	82.43	53.91	93.11	50.93	101.5	91.05	120.22	60.12	44.04	48.64	55.74	78.46	68.95	55.78	49.13	61.3	92.77	126.58	79.55	98.37	83.67	46.07
COA7	33.82	17.77	19.49	7.66	14.82	19.79	21.01	27.86	5.99	20.18	15.71	20.44	19.43	11.45	20.01	22.73	43.03	20.66	13.53	17.89	17.08	26.29	19.53	28.58	13.42	25.57	42.01	30.67	20.57	15.22	17.72	20.39	16.94	42.69	20.98	29.74	20.75	15.22	26.56	18.25	14.29	18.22	14.66	10.48	17.33	25.34	13.64	25.31	16.05
COASY	26.55	42.94	32.13	29.97	49.87	31.53	58.26	81.36	56.48	88.39	109.2	54.13	40.04	58.59	87.74	27.51	56.59	31.21	33.74	30.03	26.01	100.19	99.88	55.31	61.69	39.12	73.28	59.29	76	50.77	54.24	36.85	68.06	69.87	44.42	60.94	64.7	57.5	49.88	25.35	40.1	38.89	64.51	46.54	36.46	70.97	77.23	35.37	40.23
COBLL1	6.77	6.19	9.14	7.76	130.27	0.3	1.48	3.64	1.77	23.08	29.01	2.24	23.37	14	10.98	4.15	3.83	9.79	1.86	6.95	7.11	2.41	4.36	2.1	4.19	3.91	2.89	3.78	13.47	12.86	5.52	1.05	6.19	12.83	7.08	6.38	12.86	23.29	7.54	24.3	5.29	5.3	24.39	4.41	6.43	11.32	14.86	7.17	4.76
COG6	7.74	10	8.97	9.29	12.84	11.67	8.11	15.29	8.11	5.2	7.67	7.28	19.29	10.7	14.9	10.58	6.31	12.26	8.58	5.84	9.95	9.59	11.24	5.59	6.56	4.96	9.7	8.61	10.73	10.42	16.58	7.01	5.55	6.75	15.44	7.08	15.86	13.65	8.8	7.25	5.41	10.8	5.93	11.98	7.02	14.35	49.42	7.6	7.64
COG7	12.2	13.43	16.03	6.12	21.59	13.84	15.21	17.51	17.24	13.22	15.52	7.73	13.22	19.39	14.59	5.77	6.71	6.48	11.34	9.91	21.53	14.97	12.11	11.01	8.37	9.13	16.58	14.16	12.86	12.02	16.97	10.36	14	9.61	17.08	9.98	8.61	8.19	11.65	11.9	12.25	13.09	37.97	12.28	17.81	6.11	19.9	10.61	16.39
COG8	11.52	16.48	11.28	7.2	24.53	24.2	16.69	26.09	24.14	20.58	24.69	11.73	16.55	17.06	26.49	8.37	25.85	16.57	10.03	11.61	28.12	25.81	27.33	44.79	14.4	9.25	28.2	18.71	18.76	18.77	32.46	6.23	14.11	18.47	19.93	29.64	11.22	17.99	24.53	23.05	15.88	9.72	20.65	13.9	18.49	7.45	24.08	14.67	16.65
COIL	14.45	18.04	8.02	11.75	17.45	9.77	15.7	20.68	13.35	27.83	12.57	18.01	13.06	12.18	13.38	16.05	18.97	13.11	16.93	13.42	24.05	16.03	19.5	13.03	8.44	15.68	33.09	31.31	11.5	18.7	24.77	8.59	13.13	23.72	17.35	12.24	14.98	13.27	14.34	24.85	24.35	12.15	13.75	14.05	18.55	23.29	19.3	10.6	9.8
COL18A1	17.58	4.53	11.72	19.09	130.2	98.86	36.62	5.98	187.29	185.52	94.75	29.34	34.19	197.16	95.27	46.77	167.63	6.99	107.35	38.73	28.18	8.68	87.49	47.64	11.91	24.56	24.07	108.75	8.46	9.25	1.13	2.2	0.14	14.49	8.04	39.93	2.01	87.49	3.77	2.47	32.49	6.41	243.06	1.08	15.09	6.51	2.89	21.11	1.31
COL1A1	8.7	1.08	5.61	25.59	7.53	1290.3	52.22	0.25	5.24	4.72	0.45	15.18	4.75	5.88	6.57	34.73	50.63	0.19	4.72	6.02	6.93	0.99	1.37	1.6	121.55	9.34	7.37	14.49	1.62	10.52	8.28	0.1	2.04	1.01	2.21	8.82	13.77	85.1	347.09	4.77	0.34	3.74	2.23	0.73	18.35	5.98	8.14	271.66	4.42
COL1A2	0.47	0.93	0.88	0.19	5.32	1993.5	1.4	0.12	3.87	3.13	0.17	0.76	266.26	0.76	463.06	3.01	0.28	0.14	0.07	219.62	0.41	0.1	0.78	0.06	0.09	7.27	0.11	1.25	0.23	0.31	0.24	0.23	0.75	0.08	0.56	0	3.15	144.5	17.3	5.49	0.32	2.49	0.21	0.62	0.59	0.07	4.29	365.41	3.1
COL4A1	3.65	21.43	0.31	137.25	165.38	161.8	12.81	37.25	10.52	0.79	0.09	20.55	224.01	94.03	189.37	9.63	48.78	0.07	5.38	7.5	0.09	101.34	153.76	0.05	25.46	8.32	0.15	122.8	0.06	0.41	0.08	0.04	0.19	25.23	26.74	0.07	194.14	4.53	0.03	17.01	0.01	1.21	111.28	6.35	54.06	0.15	4.76	26.45	1.86
COL4A2	14.48	59.24	6	132.22	193.32	213.36	35.14	12.64	34.16	0.71	0.54	51.93	318.33	140.24	332.19	19.81	97.08	2.33	23.31	17.91	0.24	183.75	298.79	22.62	110.38	28.33	0.27	17.99	13.64	0.15	0.76	0.19	8.17	48.98	50.84	0.12	267.48	2.55	0.14	30.5	0.28	2.91	154.55	8.67	101.77	0.18	42.28	39.39	26.18
COL6A2	0.89	11.43	0.52	74.32	59.58	1774.3	70.14	9	17.13	0.85	0.25	42.07	108.97	80.94	380.85	40.28	517.5	0.17	128.38	31.72	5.12	25.37	1.98	0.32	1683.6	1.18	24.2	115.53	0.24	0.26	0.85	0.06	0.37	0.35	23.89	1.78	0.94	4.89	31.6	1.29	22.15	5.77	41.28	0.61	32.9	2.9	1.26	49.48	0.64
COLEC12	0.02	0.09	0.24	0.02	0.83	96.87	5.34	0.03	0.06	2.15	0.03	0.02	0.24	0.02	0.04	0.18	0.13	0	0.01	1.36	0.02	1.25	0.63	0.01	8.43	0.01	0	1.54	0	0.01	1.92	0	0.01	0.02	0.09	0	0.02	5.65	0	0.38	0.04	0.21	0.29	0.23	0.08	0	0.04	0.03	0.02
COLGALT1	121.79	103.13	87.58	196.4	59.6	124.26	99.29	87.53	72.5	83.92	58.06	60.92	79.82	56.68	156.58	44.74	110.02	79.86	120.32	67.02	23.18	93.71	95.75	30.5	81.75	33.3	90.57	102.11	39.89	103.33	54.9	48.83	41.93	43.2	74.5	48.69	102.52	69.41	111.36	75.49	49.73	149.42	109.93	45.57	66.07	46.02	32.7	138.16	47.72
COMMD10	15.78	32.51	26.67	14.5	26.18	27.2	25.81	30.07	13.15	7.14	15.47	16.06	33.16	23.24	15.66	15.81	14.47	16.72	13.96	8.15	28.72	24.93	28.38	17.65	17.34	15.78	38.57	17.44	12.95	13.74	26.97	15.86	17.96	14.22	17.54	29.45	24.58	9.93	24.03	18.72	9.67	18.12	10.24	34.26	23.08	27.15	33.75	26.31	23.24
COMMD3	39.42	50.35	42.94	69.31	41.72	91.86	74.38	28.29	43.96	43.34	28.79	36.06	38.02	30.78	27.08	55.56	59.47	69.93	41.49	53.32	55.44	38.81	26.91	29.42	47	35.42	49.16	75.03	27.53	36.73	82.26	70.77	40.34	39.16	22.94	28.51	47.13	50.56	56.51	32.47	35.56	34.63	49.95	25.06	73.72	35.41	65.24	93.39	45.28
COMMD4	87.02	137.82	75.51	137.35	148.29	106.27	136.65	299.13	75.22	193.56	74.69	105.38	147.32	169.89	108.59	213.96	141.97	139.37	86.2	137.28	128.26	177.83	137.47	203.43	235.71	140.16	127.27	107.99	179.94	149.3	90.49	164.63	121.22	128.38	189.04	100.99	67.9	110.41	133.11	87.54	154.18	172.4	130.65	97.72	205.71	88.3	103.12	170.86	76.27
COMMD5	24.24	51.19	19.41	20.33	22.6	37.39	25.66	36.1	29.85	30.18	21.45	23.61	24.56	17.04	54.03	28.56	37.82	37.38	36.95	40.35	27.14	38.19	55.24	23.56	39.64	17.48	35.46	16.87	23.25	36.42	49.29	69.85	12.25	24.59	29.29	34.4	17.61	21.41	14.8	16.28	42.8	15.57	30.04	21.31	32.96	31.98	39.17	46.64	15.55
COMMD6	86.34	95.02	53.59	183.48	107.96	153.02	105.9	90.2	101.38	29.52	53.87	135.66	164.32	57.04	90.38	84.17	122.85	72.29	105.06	65.8	59.57	74.68	127.56	181.08	153.94	45.54	86.4	74.17	115.9	76.96	84.75	168.44	44.24	121.04	84.04	86.49	81.6	104.97	101	67.84	71.56	74.16	96	175.66	127.91	129.52	357.21	166.81	150.13
COMMD7	35.95	55.68	51.94	42.99	30.07	65.22	31.23	50.8	30.91	34.77	41.15	32.72	41.38	51.99	59.96	18.05	24.42	44.74	62.86	56.66	27.34	23.03	39.33	27.76	104.35	32.11	14.95	80.58	37.61	27.97	64.8	35.73	13.94	28.11	46.24	24.6	54.28	50.76	5.96	15.39	22.35	28.58	48.92	63.19	28.96	43.34	55.8	23.1	31.63
COMMD8	13.7	21.65	10.38	32.51	25.43	21.15	16.75	16.1	18.06	22.37	8.45	17.73	22.94	27.25	18.99	16.18	20.04	25.02	7.05	11.61	8.6	28.55	23.49	22.89	15.23	7.82	30.86	24.55	17.58	29.49	13.16	40.06	18.1	14.26	15.97	27.92	48.46	15.08	14.37	13.98	31.11	15.69	18.03	14.23	25.6	32.16	15.12	18.28	8.14
COMMD9	59.2	48.1	32.32	40.6	27.87	34.36	35.04	53.82	25.88	58.95	19.04	26.95	36.59	32.89	36.54	21.86	49.63	42.47	41.48	56.85	22.89	28.7	16.23	46.27	49.42	25.8	24.99	44.13	35.84	34.14	34.99	21.38	17.92	38.23	67.05	10.72	20.82	24.39	21.91	27.39	15.68	54.9	19.11	15.21	40.39	39.28	26.33	33.74	32.23
COMT	182.6	259.01	389.59	154.34	94.52	143.08	84.29	128.82	221.57	168.8	144.36	69.9	131.31	114.5	335.97	206.2	78.44	87.79	89.03	37.82	148.51	65.88	145.57	44.81	140.31	43.12	61.41	173.81	281.97	726.98	135.66	36.88	72.61	46.65	54.4	161.68	257.2	62.16	63.81	65.68	92.93	339.11	189.32	119.97	95.75	252.84	92.82	98.39	93.92
COPA	144.57	143.16	141.8	172.33	116.42	174.3	130.88	344.85	109.09	152.88	119.29	100.54	103.82	297.09	187.76	83.17	290.48	120.02	86.85	91.03	86.59	210.78	154.96	97.38	105.38	163.43	104.14	115.67	104.37	137.67	103.45	36.91	84.52	121.46	180.13	83.71	130.14	133.73	117.53	103.09	67.14	196.22	131.8	97.4	121.23	128.92	163.29	156.82	123.48
COPB1	61.7	59.44	83.41	115.5	98.19	95.72	81	107.42	103.27	112.81	61.61	92.36	81.62	154.47	107.48	77.96	81.31	67.39	152.79	51.71	60.16	69.72	80.46	70.25	69.83	93.16	88.27	203.79	78.46	80.03	66.88	42.64	65.24	88.77	92.86	38.85	89.44	86.14	70.28	38.35	50.71	135.45	84.31	59.92	71.48	147.86	65.99	78.61	88.91
COPB2	98.04	90.01	129.07	158.64	92.13	150.73	94.74	174.23	109.22	89.1	76.14	68.1	97.29	170.36	158.63	187.42	85.98	107.37	93.68	90.83	96.09	111.01	88.74	67.44	69.12	67.6	104.92	87.46	67.5	158.45	91.22	32.24	61.76	71.18	90.65	51.39	103.73	101.79	47.2	86.94	76.74	165.06	109.48	57.92	70.91	114.45	105.09	98.68	100.43
COPE	236.53	143.64	186.62	129.53	131.51	187.36	158.32	211.1	115.81	210.68	133.48	140.8	131.13	87.36	226.24	185.4	166.01	182.27	160.26	175.71	261.97	231.7	151.4	143.12	188.88	96.73	108.36	82.64	79.83	152.75	193.31	89.03	129.12	142.31	143.88	80.54	181	384.84	297.14	130.92	136.35	165.37	176.08	157.67	173.12	92.02	89.13	125.45	92.73
COPG1	133.27	234.56	170.15	134.96	109.99	222.83	180.24	326.19	193.08	174.46	123.7	109.81	203.81	244.81	232.26	161.82	168.27	132.11	162.07	157.46	204.59	136.82	145.21	99.46	136.19	108.48	131.74	107.87	161.81	188.28	134.92	33.89	120.71	108.92	244.27	79.76	125.5	234.08	91.13	124.17	118.37	329.85	138.6	84.39	126.56	126.69	160.42	167.73	161.53
COPG2	30.02	41.28	27.97	6.8	61.66	23.81	19.5	34.04	21.76	17.42	8.48	28.59	41.38	26.55	26.57	17.11	26.15	11.39	37.93	12.33	25.2	26.88	24.39	21.3	44.27	5.14	18.81	20.36	22.27	25.37	18.14	4.78	11.02	11.58	21.38	6.24	25.67	8.73	15.17	19.51	24.74	16.94	9.84	11.77	32.99	14.12	8.67	17.57	6.28
COPRS	49.65	91.46	31.86	70.69	55.88	67.73	57.17	146.98	20.89	56.46	40.44	89.7	68.43	90.1	70.23	24.37	85.23	64.34	127.4	29.67	33.54	50.12	52.81	55.93	136.46	63.25	62.68	91.17	58.33	15.22	85.47	81.36	31.6	57.5	116.15	53.37	29.6	42.99	57.19	94.22	40.02	67.28	57.28	25.61	48.72	46.78	43.43	99.4	23.56
COPS2	38.02	51.26	42.63	46.02	63.93	78.03	52.49	73.95	52.18	48.09	39.26	44.4	58.28	57.15	50.38	45.97	23.54	47.53	18.86	60.15	38.47	95.25	72.7	47.88	19.88	54.26	103.69	51.19	66.4	59.19	92.47	97.86	46.87	47.63	47.71	121.5	30.31	36.24	66.04	36.99	52.98	48.22	49.45	47.21	56.57	56.54	37.52	57.09	42.7
COPS3	84.29	72.05	66	90.09	93.53	61.19	74.09	67.96	38.23	104.34	46.83	113.11	99.59	49.01	90.19	93.78	86.28	100.15	50.26	66.69	75.85	120.62	140.41	95.15	103.62	138.64	142.14	221.42	55.27	146.37	50.18	91.61	78.06	88.15	68.02	131.65	75.45	111.87	119.59	103.32	137.71	62.99	54.74	61.29	127.64	176.58	53.75	138.02	36.81
COPS4	33.67	29.6	37.24	37.6	68.14	38.41	32.51	31.36	19.24	18.53	22.43	30.53	41.3	35.35	34	31.74	41.61	44.15	27.12	28.62	30.53	30.99	36.36	38.61	24.31	14.84	56.86	44.04	29.14	50.84	43.51	75.48	19.29	16.38	26.53	46.22	40.88	27.12	46.96	27.8	36.23	20.04	26.32	18.54	48.54	45.87	25.5	47.51	14.17
COPS5	90.28	123.13	71.86	104.34	74.63	104.93	77.53	83.72	117.94	45.71	42.57	66.04	55.77	87.14	78.27	132.26	75	143.83	80.77	72.34	54.97	124.26	126.94	72.66	50.92	42.84	142.17	58.45	79.79	105.84	125.94	112.85	66.64	70.15	59.55	88.71	116.06	110.37	105.49	45.67	169.33	45.62	78.23	68.85	86.63	94.03	132.76	147.61	49.99
COPS6	119.98	186.46	175.3	145.17	144.38	156.9	227.81	244.83	99.67	88.63	78.64	328.98	171.19	214.45	200.57	144.61	132.58	293.76	92.38	178.52	168.64	164.06	206.54	150.39	417.2	119.57	130.8	207.84	172.48	95.38	188.84	132.08	118.52	128.33	275.6	156.24	96.96	118.83	178.44	261.09	222.44	114.69	129.39	111.54	182.92	122.36	93.46	132.92	87.49
COPS7A	38.88	83.57	51.87	54.02	49.39	92.86	45.77	136.13	58.31	57.28	34.84	85.64	60.35	78.66	112.93	55.24	106.05	56.18	89.62	63.9	63.75	89.62	71.27	75.56	86.29	27.25	79.65	76.88	57.35	47.59	31.32	79.25	52.06	41.31	93.44	38.11	69.85	58.64	43.81	31.91	89.2	43.76	71.91	33.18	44.26	78.25	33.9	48.85	36.5
COPS7B	43.47	39.58	22.17	16.99	54.26	42.27	33.73	35.21	42.51	39.61	33.52	34.78	33.36	33.86	31.59	32.46	61.38	40	30.47	36.83	25.6	29.76	35.16	49.06	46.63	15.7	45.7	42.38	37.71	31.49	40.44	40.43	24.14	26.82	35.83	42.87	15.83	26.81	34.93	31.88	32.23	37.54	28.02	24.22	50.87	21.76	34.96	24.05	33.7
COPS8	53.19	112.3	35.68	88.14	44.81	105.52	68.42	173.23	73.67	34.57	39.09	59.36	69.81	41.44	82.3	58.2	71.43	48.37	44.76	53.18	36.41	50.95	71.84	55.98	128.14	36.25	55.61	82.25	31.44	36.3	40.96	44.7	30.11	35.88	100.36	87.24	42.98	36.84	43.59	59.05	59.27	102.81	27.88	44.02	57.37	43.57	53.05	135.91	22.84
COPZ1	76.34	117.7	189.19	163.78	197.01	206.22	258.3	158.71	204.95	171.33	112.51	173.2	139.5	198.02	153.62	110.3	190.06	228.25	183.83	207.96	137.21	158.8	183.96	216.2	153.16	120.17	182.61	202.56	136.4	178.35	132.95	145.36	236.83	162.74	162.62	238.55	220.43	200.07	179.77	97.52	187.64	88.91	318.5	116.87	149.38	174.31	204.78	131.76	137.27
COQ6	11.6	21.6	41.49	6.37	28.54	19.31	16.87	13.86	16.49	12.35	13.2	16.06	31.13	14.93	15.15	13.62	17.55	25.25	9.76	14.44	36.68	15.03	18.35	18.1	15.82	6.8	14.61	16.04	9.23	15.81	23.39	15.68	13.04	12.9	18.32	14.43	14.66	9.62	28.04	23.33	25.68	12.62	12.72	17.15	18.43	23.48	11.6	17.25	8.43
COQ8B	24.5	12.95	15.37	4.08	32.62	20.09	21.29	20.37	15.78	14.07	7.27	11.89	16.27	18.75	21.63	10.37	9.17	8.5	12.47	7.54	14.17	19.45	13.57	15.27	11.81	6.7	12.52	18.78	18.85	14.64	13.52	6.33	10.71	16.33	11.13	11.06	13.41	6.48	16.65	16.05	24.01	19.44	23.72	10.91	26.12	6.49	8.07	10.27	12.72
COQ9	74.64	60.21	89.76	20.45	72.76	45.28	45.97	76.49	94.5	29.55	33.3	19.95	38.68	80.37	43.28	40.04	33.22	62.01	50.32	19.47	47.57	45.94	52.07	66.97	31.59	34.73	62.58	36.02	49.94	37	79.92	36.44	24.63	34.55	66.73	48.36	35.45	21.66	77.73	75.82	35.06	26.01	54.14	51.97	35.56	31.55	95.24	47.91	60.99
CORO1A	20.56	1	86.69	1.95	6.66	1.75	3.7	3.01	1.84	8.62	10.43	2.73	5.08	0.94	4.18	14.3	2.11	2.18	12.27	9.18	33.67	13.19	3.84	8.44	16.46	0.67	3.44	1.91	9.36	26.05	6.07	4.66	5.75	0.84	2.11	24.72	0.51	2.61	8.36	3.71	5.41	2.09	1.96	13.4	21.41	19.74	147.19	9.7	46.04
CORO1B	176.24	85.05	177.13	49.38	72.01	101.56	64.62	85	35.37	247.41	31.72	82.67	73.49	66.87	114.83	107.99	93.33	182.24	111.58	82.78	194.88	83.38	68.47	102.78	172.07	35.82	68.59	102.55	141.35	85.77	151.91	45.56	62.16	112.29	91.57	32.57	157.45	215.41	88.83	22.07	68.55	37.57	51.32	98.26	91.41	98.44	102.47	68.04	78.03
CORO1C	47.34	81.19	12.25	102.52	79.33	96.95	71.65	111	134.19	139.93	57.37	184.43	109.35	180.6	108.8	32.24	145.15	194.67	70.44	61.33	30.09	55.37	77.31	86.41	179	46.67	92.15	232.77	48.2	67.55	52.08	137.03	69.62	71.05	120.56	80.14	128	118.97	41.66	59.92	72.87	156.85	66.86	49.83	72.02	225.25	35.42	120.07	46.99
CORO7	9.82	13.48	10.92	5.95	15.62	13.32	10.2	31.81	16.84	13.97	8.23	13.87	9.63	29.15	12.82	8.51	4.54	18.26	20.97	8.51	20.81	16.05	14.93	11.86	9.99	12.98	7.95	15.26	10.86	7.52	22.27	22.1	21.99	12.67	16.88	13.51	16.08	9.39	14.6	41.63	12.55	13.6	27.08	14.59	11.54	7.4	70.42	7.39	34.28
COTL1	345.14	246.13	34.63	100.27	190.16	142.3	143.38	73.64	674.31	29.76	40.78	552.29	280.61	120.1	330.97	127.75	1463.3	599.56	769.33	155.95	45.01	271.52	402.19	48.28	210.76	3.73	294.09	384.03	57.79	90.28	17.04	69.42	39.51	0.53	52.72	339.72	571.93	55.64	33.78	101.4	374.89	186.24	226.2	192.22	30.65	339.56	32.27	304.28	140.49
COX15	10.82	14.6	10.63	5.85	25.18	13.82	17.08	17.21	30.99	13.51	11.47	12.87	17.77	28.53	13.42	20.12	20.57	17.07	13.59	13.59	18.8	23.73	17.24	21.64	12.46	4.24	40.38	23.81	17.35	20.15	17.97	10.91	16.93	16.08	13.26	10.53	11.26	13.47	30.69	19.04	11.97	11.12	24.17	10.12	19.93	18.59	24.72	33.48	17.46
COX17	179.5	268.72	159.89	108.12	81.79	155.7	230.46	232.13	136.17	175.62	107.08	101.18	275.21	180.22	238.42	423.07	78.11	216.87	164.4	104.53	220.06	380.15	210.93	202.24	135.11	104.33	204.31	168.16	321.33	248.1	152.14	186.11	160.58	138.88	169.94	126.1	194.69	216.29	89.38	208.03	141.4	293.64	92.41	197.98	213.36	253.42	267.86	95.11	197.23
COX20	64.69	84.2	28.18	71.2	42.09	51.78	36.44	31.56	39.74	37.09	35.95	33.72	74.86	65.39	55.06	54.06	30.87	64.81	14.29	19.08	38.44	51.29	47.33	65.18	34.8	45.2	71.6	88.92	43.11	62.57	56.08	53.11	65.09	36.7	28.28	44.43	34.8	48.24	54.69	26.33	48.49	44.62	44.47	55.37	102.27	30.57	59.77	49.58	59.58
COX4I1	621.77	530.92	441.95	661.09	530	455.12	661.29	511.55	547.28	434.02	490.31	389.4	435.1	637.58	608.02	306.16	519.02	857.97	874.85	286.13	989.41	644.72	585.16	391.3	516.23	597.04	787.3	482.07	500.23	440.12	806.25	491.35	895.39	540.31	345.9	645.63	477.63	709.37	587.82	850.47	738.22	298.48	503.3	692.06	364.65	459.15	1102.4	417.69	797.79
COX5A	233.27	304	393.94	181.43	300.63	221.08	250.22	548.65	147.53	306.14	217.69	250.35	332.47	296.8	161.97	309.92	184.97	161.62	308.71	253.94	287.62	205.32	301.58	308.43	270.51	358.12	266.33	189.73	330.91	188.21	176.91	142.25	331.82	314.84	321.67	285.78	240.41	344.51	309.35	352.04	262.69	250.02	195.61	473.89	465.69	163.74	663.57	185.83	422.42
COX5B	164.34	331.53	320.81	266.82	204.24	280.14	269.79	249.44	260.8	151.24	219.21	124.94	413.43	208.7	272.06	225.61	349.55	215.68	230.41	232.92	296.93	188.65	221.35	173.35	184.18	218.84	124.97	109.69	221.53	193.98	238.94	220.28	402.64	222.07	294.6	148.95	136.43	194.77	253.09	185.82	203.34	325.13	162.73	397.4	223.68	180.88	428.92	152.54	285.1
COX6B1	760	494.75	675.16	677.82	531.05	666.62	612.94	1146.8	374.63	654.43	324.11	487.97	631.93	466.62	718.97	595.92	386.94	784.98	740.11	511.11	744.82	591.35	533.67	554.27	644.14	688.6	534.89	411.57	799.35	685.16	786.12	422.92	718.63	853.88	532	352.96	418.7	644.73	1049.4	636.83	874.9	625.45	597.91	818.72	611.63	436.22	636.08	413.73	809.54
COX6C	411.85	810.95	382.93	506.07	405.6	285.87	403.63	444.86	337.47	205.72	217.77	320.46	355.36	326.53	259.12	304.33	325.66	511.39	486.59	126.82	2873	325.24	408.84	258.83	265.1	364.66	369.78	169.42	265.88	445.24	709.11	996	829.64	379.53	365.43	398.84	295.05	362.07	233.57	299.96	568.98	255.58	289.96	477.85	388.11	306.9	678.44	547.87	304.84
COX7A2	332.79	178.59	410.68	436.16	325.6	335.32	433.39	503.14	275.58	327.92	240.59	213.47	444.46	347.03	319.02	479.59	325.11	403.95	234.97	363.02	311.5	390.03	456.08	319.11	284.35	264.67	469.15	326.71	313.12	311.09	208.46	484.68	775.14	324.59	384.81	225.39	284.64	437.21	277.08	510.39	447.44	334.17	245.78	572.96	487.39	291.68	393.32	398.78	198.98
COX7A2L	76.42	156.62	66.57	113.24	72.6	119.67	76.51	105.48	96.06	52.3	54.26	103.11	64.94	118.68	68.9	94.04	79.22	69.36	91.54	107.22	86.94	43.16	61.15	37.12	79.78	50.85	42.89	96.86	56.09	97.07	59.63	56.23	46.91	53.57	93.99	60.1	44.64	55.12	56.74	102.75	57.68	80.23	53.29	62.56	51.88	59.71	63	59.28	72.19
COX7C	547.71	1229.9	1023.7	747.26	713.08	540.22	499.8	700.81	748.97	504.9	424.53	679.71	645.24	970.94	449.51	1016.8	633.98	894.43	205.83	441.47	868.33	833.95	820.13	910.61	416.02	645.33	584.54	601.06	776.79	859.6	930.24	1261.2	1135.5	731.25	706.36	681.59	555.9	495.29	971.63	992.49	711.07	666.32	513.88	741.51	1082.6	623.44	909.26	814.78	1004
CPA4	100.84	1.47	34.2	1.22	2.39	16.55	21.28	0.06	19.39	0.06	0.1	37.65	0.92	0.22	23	5.95	7.28	0.71	1.48	15.56	0.12	12.63	1.83	0.04	45.11	0.65	67.88	430.98	0.21	40.33	0.4	0.05	0.09	0.13	0.31	3.63	2.92	0.9	0.02	0.35	0.44	1.06	1.88	0.07	3.67	15.79	0.84	19.91	0.35
CPD	16.48	11.16	48.49	19.64	46.67	19.35	27.64	16.15	13.48	49.58	31.13	12.08	38.17	36.88	35.22	13.21	14.58	14.89	36.25	9.02	3.16	19.79	19.09	12.5	11.31	16.16	28.65	22.69	13.75	14.62	9.32	5.88	9.74	24.33	13.19	23.75	13.51	41.81	10.18	17.66	9.94	19.34	61.35	15.91	26.27	20.74	18.9	15.6	7.92
CPNE1	117.57	181.47	95.87	72.84	129.78	422.78	79.62	137.75	136.77	153.41	269.59	56.85	140.01	145.54	106.67	63.98	94.47	287.11	298.03	146.15	82.57	97.73	114.57	164.71	343.28	156.92	177.26	341.28	217.32	93.93	90.8	135.72	87.46	210.55	165.84	121.66	199.97	253.84	189.09	100.05	188.53	239.42	171.05	443.47	107.35	295.97	180.71	164.54	114.8
CPNE3	22.53	45.11	86.24	13.63	42.38	26.37	20.23	35.97	20.82	12.54	14.81	29.85	24.09	29.39	32.86	29.28	13.65	87.23	62.97	23.71	44.9	42.07	41.97	22.38	11.98	12.24	77.68	21.09	12.54	27.94	66.49	34.29	24.85	13.8	17.84	39.79	42.28	19.44	19.75	20.06	57.17	17.72	35.81	28.66	39.37	48.18	81.51	35.79	22.04
CPOX	21.53	57.69	12.53	9.62	21.73	30.07	21.51	38.11	20.3	14.5	27.28	12.58	62.24	15.45	31.8	13.87	21.56	22.84	18.92	9.08	6.28	31.33	28.14	18.04	22.6	12.04	258.55	40.99	15.13	18.26	17.91	18.15	16.13	14.63	42.41	13.42	42.44	30.32	7.22	27.69	19.26	26.7	9.89	16.99	21.01	21.09	28.81	10.54	25.35
CPPED1	6.79	6.57	21.49	14.64	4.9	11.72	6.6	16.63	43.32	27	53.4	5.39	13.34	12.18	10.15	6.18	0.07	4.82	15.37	12	3.13	7.44	0.13	21.6	7.25	14	8.49	13.65	0.03	3.25	13.51	2.86	7.13	19.39	10.51	7.88	29.7	8.62	5.08	7.06	2.45	13.87	31.84	16.43	1.85	5.09	18.42	1.04	13.91
CPSF1	47.69	119.25	48.78	11.19	81.07	66.4	50.24	63.78	45.81	124.59	66.36	68.62	36.3	58.4	81.22	82.63	104	100.48	65.64	104.74	96.46	46.78	82.49	75.07	50.1	48.27	107.85	40	55.48	81.36	157.85	110.89	50.42	77.14	66.58	146.6	54.27	119.9	55.56	45.81	129.44	47.34	89.09	57.6	101.48	50.78	68.49	60.87	63.06
CPSF2	32.65	34.01	32.76	12.62	41.5	41.75	30.16	32.73	16.76	23.92	17.81	25.73	61.62	17.42	26.19	47.85	42.49	47.28	10.6	22.92	37.73	27.45	36.3	26.59	23.54	13.85	40.21	28.29	19.19	29.56	26.5	14.81	29.45	28.81	28.88	64.53	31.6	25.31	69.66	26.54	44.82	23.44	17.26	23.18	48.2	61.68	25.18	33.68	18.6
CPSF3	55.06	42.37	19.5	36.1	57.09	50	36.51	74.4	31.21	33.06	35.35	28.73	54.23	31.72	43.79	36.15	47.03	50.15	43.59	35.74	44.49	68.03	40.02	41.64	30.04	13.02	70.6	48.64	43.57	74.17	32.94	18.92	32.74	31.77	53.73	50.18	34.61	25.53	49.58	54.78	48.28	41.57	38.12	36.52	49.38	47.41	48.29	38.57	30.45
CPSF6	66.44	46.88	66.54	28.48	77.81	55.02	67.31	49.52	29.56	111.16	48.81	56.24	50.35	53.62	49	41.69	112.79	67.66	47.05	57.75	60.08	77.65	63.53	78.04	37.65	55.69	90.25	73.99	64.39	69.93	70.61	33.14	35.3	83.3	47.06	71.66	44.83	71.15	65.32	47.02	65.24	38.83	66.38	40.63	124.63	52.07	48.89	48.73	56.01
CPSF7	99.08	37.56	73.02	11.46	93.38	58.76	48.37	50.83	34.7	112.09	39.58	39.66	54.5	68.02	44.2	88.1	90.54	107.75	52.73	51.41	60.18	70.03	62.34	97.67	67.86	46.82	91.16	64.16	73.57	57.73	37.8	45.87	35.26	99.12	41.64	81.42	53.98	140.2	58.5	44.39	46.81	22.93	44.38	35.19	81.56	44.28	51.49	55.47	24.95
CPT1A	35.34	1.91	74.98	2.79	33.22	24.53	29.67	15.43	17.13	27.39	9.04	11.36	32.23	20.36	16.26	39.69	5.97	16.35	10.37	21.56	54.83	16.35	6.34	48.93	5.68	41.76	46.21	32.84	26.3	46.38	71.97	5.45	34.93	59.42	5.6	17.47	4.49	2.65	23.53	7.74	20.84	4.92	14.82	38.06	31.6	24.83	36.54	26.7	11
CPT2	17.85	14.54	17.01	3.85	21.46	8.95	14.98	22.84	6.88	11.42	9.99	5.96	11.16	14.41	14.96	19.94	12.94	5.85	7.51	10.02	23	17.3	16.21	17.85	7.59	4.27	10.78	6.63	15.82	9.39	12.36	3.09	10.57	14.5	19.19	14.44	21.9	12.78	17.98	18.42	9.46	13.24	8.08	13.02	22.62	11.32	21.16	14.49	6.83
CRABP1	4.11	0.03	0.13	0.36	0	1.02	0.08	0.38	0.11	0.04	0	0	0	0	0.33	14.36	0.06	0.1	0.06	0.52	76.62	0	0.41	1.02	0	0.03	0.04	0.04	0	0	421.2	0	0.03	0	0.09	0.03	0	1.58	0.09	7.02	0.17	0.31	0.13	0.03	3.12	0.04	0.09	0	0.68
CRABP2	1354.1	1.05	20.34	1.22	13.22	479.9	30.79	0.78	5.7	0.95	0.59	1.21	4.31	3.95	1.64	10.08	34.61	2.69	24.26	37.15	927.45	2.56	8.04	13.35	2.65	1.77	181.78	1.4	411.65	1.12	15.05	5.84	0.67	0.72	1.73	1368.9	1.09	4.51	545.86	7.81	11.41	1.64	1.29	2.06	4.6	48.61	5.28	12.2	1.13
CREB1	34.97	30.37	28.36	5.62	25.2	36.92	20.15	15.21	28.59	28.07	14.32	11.98	10.1	20.74	20.47	19.71	32.48	16.39	19.39	27.65	33.59	15.59	18.5	16.23	21.56	19.2	19.72	27.87	17.24	12.98	26.36	10.85	9.26	22.17	18.06	41.94	15.33	21.12	18.62	13.18	15.77	16.2	24.48	10.88	38.08	24.71	14.66	11.19	21.66
CREG1	141.09	70	68.55	46.85	32.19	38.91	37.62	38.39	30.78	15.57	20.63	14.13	31.88	107.09	39.5	66.5	10.66	16.32	128.96	22.97	26.42	36.73	49.29	81.98	7.84	242.38	41.33	14.58	24.84	77.04	51.85	19.26	18.59	44.38	23.17	33.08	36.46	12.6	18.23	22.11	4.23	35.92	58.05	67.1	39.08	36.2	91.89	7.65	95.43
CRELD2	39.43	42.21	72.15	40.21	41.61	68.23	35.45	63.11	12.69	40.75	21.52	49.8	62.42	36.04	86.77	57.32	25.36	27.99	25.73	7.29	33.81	22.16	58.58	29.97	72.78	14.3	34.81	25.97	21.29	53.31	51.62	14.76	16.06	27.46	57.76	22.76	41.34	41.41	69.77	12.01	20.26	93.44	32.29	14.02	56.68	20.68	17.16	52.46	27.86
CRIP2	21.8	2.89	330.06	26.74	73.99	169.29	130.24	1.15	36.02	141.58	21.68	16.29	111.47	139.35	29.09	60.96	28.27	0.57	16.29	307.84	288.57	53.61	62.4	2.64	20.54	1.56	9.04	5.07	97.05	59.36	126.36	2.16	3.35	0.32	2.03	608.57	15.59	15.88	59.82	13.9	180.41	34.26	121.96	0.54	20.89	3.37	0.47	163.81	0.34
CRK	32.47	33.11	36.3	26.55	47.84	38.25	36.36	31.93	30.23	46.23	23.81	47.75	40.72	23.92	54.21	26.7	30.36	31.71	22.85	21.78	41.83	44.22	51.73	31.44	33.76	41.07	50.49	53.76	18.91	57.69	33.22	24.85	27.55	30.86	32.63	16	34.71	40.26	18.94	26.07	43.42	34.98	21.23	47.89	45.01	42.34	20.22	49.38	23.95
CRKL	34.92	35.72	23.14	13.26	36.22	20.65	22.28	37.14	27.19	62.77	25.51	21.92	25.59	29.74	71.46	57.24	40	27.82	30.49	14.58	16.07	15.7	22.71	22.95	23.13	14.87	52	36.15	46.32	78.62	34.99	17.64	23.62	34.63	22.58	23.87	52.12	45.33	26.31	27.11	25.02	44.84	49.71	13.03	45.79	53.9	25.24	32.3	22.69
CRMP1	0.21	2.02	0.12	3.13	4.39	13.52	4.51	11.48	16.75	4.08	1.56	8.29	5.12	39.01	4.26	5.05	4.24	1.12	2.03	13.82	0.06	2.85	3.19	12.34	62.29	1.17	0.1	3.55	0.02	0	1.03	4.09	0.02	1.46	9.88	0.37	0.47	1.15	3.85	14.37	5.74	1.8	5.69	0.01	32.69	1.87	0.17	4.07	0.2
CRNKL1	10.96	16.14	24.33	17.02	11.62	27.22	10.45	22.34	8.04	13.74	19.25	12.32	14.44	10.53	11.14	12.86	16.43	22.69	7.41	5.31	20.47	19.62	12.62	21.7	9.35	9.52	18.48	20.96	9.08	14.8	23.26	10.93	11.53	14.14	23.05	14.75	22.57	20.18	11.23	13.62	14.02	15.13	10.88	15.61	16.96	14.61	30.27	17.93	11.85
CROT	6.46	14.82	26.12	7.47	14.17	8.21	13.14	12.01	2.8	7.63	5.49	8.21	15.42	18.98	12.14	14.2	2.97	5.76	3.9	4.21	19.76	6.12	6.86	4.73	13.41	7.8	0.01	7.54	6.36	8.05	11.34	5.69	3.55	9.07	12.7	5.19	28.62	6.28	6.44	7.11	11.27	9.24	9.3	5.85	9.66	11.37	9.3	6.21	2.88
CRTAP	35.76	204.42	89.01	154.09	183.21	342.72	166.51	231.93	88.67	12.7	63.85	84.91	555.15	152	391.26	85.67	73.65	208.37	152.65	167.18	48.17	114.73	290.66	19.66	267.2	100.14	74.82	166.11	9.91	139.75	101.71	31.16	40.98	55.09	373.07	57.11	80.14	25.4	138.67	149.23	112.06	312.52	131.99	42.09	31.23	80.33	78.36	149.9	55.62
CRTC3	7.38	9.25	11.26	2.56	12.62	12.21	10.37	38.36	4.73	5.98	5.48	7.6	9.2	13.42	7.84	13.62	6.99	8.51	13.32	8.15	15.34	7.05	7.64	5.59	11.26	12.13	12.72	7.04	3.88	12.31	7.23	8.43	6.85	9.29	33.14	6.57	5.44	8.01	6.07	7.94	8.18	27.5	9.57	8.31	12.32	4.12	7.58	8.77	6.08
CRYAB	66.96	511.67	44.09	48.67	0.54	2.02	1.09	12.48	12.29	11.83	1.26	0.19	30.76	1003.1	177.13	154.91	0.11	0.11	2.39	43.52	0.12	2.36	2.72	0.08	0.24	11.9	0.29	0.78	0.21	0.81	1.7	0.08	0.13	3.18	3025.7	0.21	0.52	5.77	7.27	0.33	0.07	2.97	35.44	0.49	4.35	0.12	0.51	0.66	0.98
CRYZ	45.52	31.17	33.93	112.67	89.79	39.98	56.58	50.56	146.06	33.59	108.78	35.3	23.69	201.74	12.49	28.56	47.85	26.5	7.92	17.04	17.09	44.83	26.7	47.25	23.26	63.44	42.9	181.27	85.92	9.57	17.16	44.45	80.25	78.3	29.38	62.6	110.29	85.92	40.83	30.09	35.96	30.06	103.28	30.55	19.23	52.22	24.1	32.76	6.11
CRYZL1	22.7	16.71	16.92	19.79	47.36	22.95	18.96	26.15	26.03	15.53	9.7	31.12	46.49	21.08	30.53	16.37	24.81	18.28	17.91	9.93	8.79	15.64	26.12	14.95	26.69	5.92	29.09	53.13	7.61	15.46	15.4	21.57	19.72	7.3	17.54	23.83	34.58	12.87	18.69	10.23	23.71	14.9	33.07	7.68	30.05	14.97	31	23.72	17.7
CS	101.64	146.7	180.45	49.69	140.81	80.27	144.07	116	70.85	180.06	172.52	174.84	129.11	165.01	135.29	181.02	158.14	173.54	85.36	108.04	158.61	149.2	149.65	216.37	161.52	177.92	199.23	172.98	160.11	182.23	175.31	89.42	230.27	149.57	138.11	116.3	142.28	109.75	263.36	193.41	161.6	59.75	162.45	117.79	217.82	203.81	148.54	154.06	141.74
CSDE1	411.98	184.82	233.64	153.25	275.85	242.54	241.35	270.91	243.22	213.06	153.31	186.46	315.58	249.89	212.61	299.26	382.8	203.57	58.6	266.89	1766.9	277.24	190.2	171.28	94.51	128.29	335.99	317.29	235.09	206.88	256.81	133.77	182.66	269.83	207.71	300.67	226.27	194.24	205.24	251.24	236.95	293.92	153.43	235.49	319	320.62	187.93	113.48	128.74
CSE1L	97.03	72.97	127.52	109.59	96.1	88.36	51.45	151.24	39.88	81.49	73.6	70.92	88.66	84.87	86.28	55.59	96.18	193.54	158.67	69.03	97.9	151.54	95.81	105.09	90.38	91.68	189.59	234.44	127.82	161.06	78.05	128.62	80.81	107.08	118.81	99.74	94.77	93.06	104.54	123.67	123.39	148.25	82.38	51.96	95.18	217.05	90.96	188.47	51.91
CSK	38.01	55.81	53.46	7.87	52.27	46.98	34.77	98.11	21.54	77.99	37.09	43.9	38.68	34.54	37.6	29.82	49.62	42.83	40.8	32.37	80.93	62.82	62.45	56.74	69.9	49.93	62.01	28.83	56.11	33.16	48.46	47.87	25.71	43.41	69.32	80.44	23.85	44.1	28.93	41.79	39.33	44.2	24.99	46.17	112.48	29.16	79.3	25.41	55.75
CSNK1A1	129.33	176.2	149.8	66.54	119.75	100.62	121.6	96.17	142.3	55.42	50.27	85.45	84.89	93.11	67.71	126.42	94.19	98.73	62.43	121.84	115.87	131.56	92	87.9	66.66	48.68	125.93	99.47	89.58	107.92	214.64	64	70.43	67.59	85.74	114.67	165.42	62.35	61.02	66.94	129.72	92.93	62.94	84.27	151.1	142.3	78.61	111.94	111.09
CSNK1D	161.45	125.65	99.03	31.04	148.35	95.35	133.75	97.4	69.81	168.07	121.7	137.14	75.34	111.85	96.47	140.31	104.37	82.53	105.67	107.86	158.96	96.99	89.92	149.78	119.5	63.34	117.75	92.78	100.72	114.1	152.47	147.35	78.13	168.33	132.14	221.99	87.14	117.88	77.53	64.23	89.97	90.81	113.02	68.53	135.77	91.07	111.13	72.58	118.29
CSNK1E	90.25	137.7	97.43	33.48	105.16	120.31	112.25	119.06	96.4	143.25	50.06	126.02	96.94	95.93	87.08	90.6	190.87	94.72	68.86	44.67	89.18	93.02	135.79	113.21	132.9	36.03	80.98	103.5	62.25	87.74	153.01	135.82	113.55	60.76	144.34	112.59	47.1	101	101.93	85.75	69.83	159.77	103.67	30.76	202.17	91.54	44.27	93.36	71.22
CSNK2A1	91.71	109.56	89.17	41.81	88.74	139.56	64.03	116.68	78.45	104.23	85.04	67.44	79.13	90.79	57.29	38.84	81.09	121.27	105.24	29.69	42.55	112.99	80.91	111.75	98.17	47.4	176.3	127.3	79.69	35.25	92.6	69.14	86.04	81.43	124.55	116.54	131.23	104.45	79.13	95.25	76.59	89.6	91.28	30.21	96.32	86.87	119.45	97.04	66.85
CSNK2A2	54.87	31.66	18.34	12.26	20.45	23.92	24.76	33.54	31.74	18.76	28.1	25.35	16.92	26.21	24.51	38.1	39.77	48.29	40.64	14.6	17.88	35.17	22.15	42.11	24.38	18.32	39.72	30.42	21.47	23.48	28.81	23.15	0.83	20.52	23.25	28.4	21.87	20.24	23.11	30.76	27.41	14.96	20.99	34.1	15.4	22.04	19.15	24.76	33.28
CSNK2B	398.08	185.26	139.74	101.76	196.64	207.59	140.15	203.45	130.73	311.5	247.44	249.12	102.33	164.51	205.76	258.8	217.32	268.09	198.34	208.17	177.69	135.78	276.47	147.02	182.54	151.56	243.13	208.62	153.33	205.25	325.36	99.99	126.51	147.5	115.52	151.65	153.73	185.2	134.64	233.63	304.88	117.27	149.45	80.27	183.97	356.9	154.9	287.99	152.69
CSRP1	159.33	257.4	193.43	139.05	48.79	181.64	230.99	89.14	42.36	83.68	48.38	41.52	255.3	33.63	291.89	135.09	169.72	10.69	45.37	45.17	135.95	106.88	353.48	36.94	17.35	22.56	49.96	432.6	99.75	128.89	115.69	49.34	47.14	23.61	155.31	48.34	240.7	170.66	10.09	4.3	22.93	172.01	71.64	67.65	96.86	103.67	116.04	91.44	107.27
CSRP2	1.44	13.93	8.34	28.75	69.1	24.86	20.51	6.03	5.23	67.62	12.81	17.71	52.73	20.23	232.76	81.7	47.06	28.56	10.78	28.38	1.05	70.87	50.12	81.41	78.79	12.85	30.32	45.66	0.12	6.72	2.41	18.3	5.13	11.51	56.66	19.86	4.97	190.75	64.37	56.25	38.75	5.55	27.63	0.59	168	79.22	0.56	30.5	1.31
CSTB	530.81	884.44	188.88	435.02	259.55	215.79	255.43	838.85	217.17	210.01	119.85	220.5	469.92	332.56	431.58	199.26	256.46	281.04	334.82	94.73	186.21	133.65	237.59	153.9	775.33	123.68	227.29	310.59	334.02	295.5	153.36	142.16	235.77	135.12	536.96	323.91	1234.9	99.18	128.24	79.55	166.26	1109.3	725.88	198.69	234.9	126.42	410.13	637.63	286.82
CSTF1	30.71	38.74	80.81	22.28	25.21	47.99	23.49	52.41	36.67	36.23	30.97	21.45	34.79	28.07	45.63	29.76	37.71	47.03	58.86	28.51	89.79	38.94	27.45	40.64	38.34	35.82	45.57	63.36	34.87	42.42	27.1	19.57	21.42	54.89	62.35	41.09	21.26	23.96	34.45	32.71	25.58	47.64	35.65	69.13	40.21	33.03	39.81	37.53	53.56
CSTF2	31.56	15.37	17.43	12.8	15.83	23.09	19.22	38.8	9.53	15.9	12.54	21.02	15.01	13.68	25.04	25.28	24.24	17.19	25.07	15.52	25.98	33.26	31.97	42.98	27.24	21.02	36.21	32.56	33.36	16.05	17.01	11.03	26.52	23.94	20.56	24.8	19.83	13.27	32.7	25.44	25.83	14.73	17.79	17.85	25.85	44.75	30.43	17.26	18.48
CSTF2T	10.44	13.42	8.33	7.96	17.14	13.62	10.7	14.81	12.56	17	3.45	11.9	11.01	16.57	11.28	19.83	46.05	17.32	15.48	15.15	11.21	13.38	34.88	23.47	12.19	10.05	13.97	15.53	12.13	21.91	20.63	5.9	8.24	8.57	10.56	8.76	5.26	6.64	22.79	10.19	6.31	11.53	17.14	9.11	25.01	13.35	12.81	17.12	13.66
CSTF3	186.46	20.35	22.32	28.39	77.68	42.14	31.98	23.31	29.73	49.18	24.76	51.13	50.38	42.05	30.8	20.71	38.14	40.45	48.06	61.61	24.62	62.51	51.37	57.63	43.44	29.63	33.19	38.77	43.28	36.82	30.23	32.21	30.36	34.44	36.24	39.19	24.59	33.92	39.27	24.05	29	15.13	26.33	24.3	65.11	47.29	29.76	46.17	52.23
CTBP1	99.09	105.29	109.2	36.66	154.63	103.23	118.62	50.45	118.86	263.44	111.42	94.66	66	145.78	119.77	207.74	157.78	165.96	103.12	114.3	133.83	97.13	103.51	150.59	184.56	66.83	97.48	178.35	149.54	170.87	141.21	69.4	65.26	125.74	79.4	254.61	72.15	175.53	101.27	58.47	130.56	56.08	117.22	74.23	195.99	46.66	112.91	142.1	93.91
CTBP2	44.02	54.29	45.07	24.08	61.38	45.53	41.99	33.33	68.11	16.9	0.11	44.91	27.55	55.9	24.4	99.32	76.18	47.04	81.92	66.27	54.53	47.51	44.35	76.9	34.04	0.44	73.09	52.5	70.1	45.33	80.35	17.79	58.83	11.53	20.85	29.84	69.76	0.45	23.95	26.49	24.81	54.07	45.97	37.37	59.74	71.68	80.23	33.57	105.31
CTDP1	10.93	18.55	12.13	2.58	13.6	9.26	16.96	15.12	6.1	17.79	8.57	7.3	9.34	7.06	10.26	6.68	22.22	7.6	5.69	5.49	7.85	9.58	11.08	7.82	14.12	4.47	21.3	19.59	10.49	12.34	15.6	5.28	11.78	8.07	11.28	7.14	6.52	9.78	9.79	13.07	11.41	13.5	7.68	8.22	15.89	4.26	13.79	14.3	7.31
CTDSPL2	13.2	9.8	11.77	6.78	24.44	17.29	8.77	16.42	13.39	19.08	7.79	8.68	13.82	14.52	5.89	18.09	18.97	11.75	8.12	17.32	13.01	14.05	14.9	12.1	5.15	10.63	20.06	9.52	14.39	15.2	21.9	12.65	7.11	13.17	7.66	23.24	6.52	11.77	12.91	14.34	12.3	7.79	15.32	8.5	26.59	14.81	5.8	13.59	6.84
CTH	6.58	19.68	3.55	3.92	30.13	18.3	7.3	15.64	7.79	1.71	6.9	2.64	5.8	6.26	5	14.89	5.33	5.14	21.2	2.29	1.92	5.42	6.34	1.82	0.54	7.12	5.37	4.03	3.85	14.8	1.53	1.2	27.69	3.36	6.86	9.05	9.96	5.15	10.05	4.16	2.58	11.25	4.28	2.55	3.25	2.18	4.08	2.02	1.71
CTNNA1	66.38	442.97	520.35	209.67	233.58	186.53	272.3	278.94	253.08	189.23	102.17	183.57	212.75	227.95	285.11	266.09	156.55	229.84	164.48	210.32	227.24	268.3	297.07	157.88	143.37	133.32	186.33	328.82	194.03	203.42	360.1	46.33	70.15	197.72	233.03	262.94	237.38	142.66	109.73	64.93	113.99	189.62	210.9	186.05	191.84	202.45	213.62	203.6	268.31
CTNNA2	0.01	0.55	0.01	0.01	0.03	0.01	0.58	2.05	0.08	0.1	0.01	0	0	0.08	0	0.16	0.01	0.12	0.02	0.17	0.01	0.07	0.22	0.04	0.23	0	0	0.03	0.03	0.01	0.02	0.01	0	0	0.37	0	0.03	0	0.07	0.12	0.52	0.57	0.1	0.4	2.34	0	0.01	0.01	0.65
CTNNB1	155.12	487.71	84.4	65.65	187.38	246.78	183.15	870.19	103.38	127.5	135.29	124.26	228.74	87.04	222.75	116.7	167.79	193.84	138.97	102.04	121.63	185.23	290.89	209.01	108.14	148.56	209.36	121.29	67.28	84.77	159.83	85.18	115.21	173.6	378.68	204.85	190.68	297.77	55.94	132	108.48	262.67	112	222.99	218.55	183.05	183.03	126.69	377.96
CTNNBL1	40.67	65.57	70.55	59.51	38.86	88.25	38.61	94.83	31.77	47.71	67.95	69.77	73.81	35.99	93.43	25.31	99.22	80.79	88.54	30.09	50.23	61.75	37.13	91.67	93.97	66.73	53	106.11	46.83	40.81	43.09	37.45	37.59	67.55	149.46	73.84	50.72	50.12	61.76	56	78.06	61.03	56.09	35.07	36.94	60.8	61.84	53.11	32.79
CTNND1	96.26	39.94	91.6	29.47	92.69	55.96	46.38	68.29	87.09	153.19	68.92	36.65	66.67	67.94	44.97	75.6	55.1	47.91	89.63	65.47	46.74	57.91	60.14	77.38	63.53	54.1	73.5	71.47	123.06	79.88	76.85	21.1	44.89	120.59	48.43	126.13	169.27	124.98	37.03	14.3	31.15	39.62	43.14	102.64	125.83	24.36	92.95	59.24	78.9
CTPS1	111.19	38.65	44.81	21.96	59.19	28.55	53.54	70.54	12.53	47.05	26.77	119.56	47.69	39.91	41.17	59.65	106.08	258	61.58	52.54	35.18	64.72	78.03	64.78	48.91	45.65	76.92	204.34	43.81	47	61.29	37.87	34.85	35.06	62.58	76.68	249.03	41.07	89.24	1014.8	62.52	46.37	41.84	27.34	68.42	94.24	25.6	80.06	30.18
CTPS2	10.06	9.84	1.17	5.08	24.45	8.89	10.22	11.41	0.56	17.03	9.29	6.9	10.03	4.82	6.55	8.38	2.6	9.82	4.61	6.81	12.93	7.83	6.73	26.91	7.95	5.3	7.71	7.75	8.27	8.17	15.72	5.82	6.64	14.34	2.92	13.19	8.27	16.21	5.15	9.08	2.32	5.22	11.97	9.41	22.12	4.6	22.72	6.36	21.37
CTR9	19.31	22.82	31.34	15.15	31.48	30.69	21.15	22.46	13.85	33.86	11.22	24.29	23.15	20.9	29.25	13.89	24.21	43.67	8.02	8.45	12.05	25.44	28.27	34.11	17.08	21.41	76.59	33.65	30.8	21.94	24.49	11.2	15.98	39.66	23.42	17.49	28.1	22.14	22.1	11.96	15.24	30.7	15.14	20.76	38.47	35.99	26.71	15.66	25.86
CTSA	72.33	547.03	304.09	143.22	127.63	198.01	320.71	248.83	192.31	156.99	140.11	111.13	223.97	301.86	510.66	80.2	165.26	81.76	185.36	91.95	74.77	88.41	81.04	59.6	471.65	231.61	70.5	200.41	93.46	247.08	46.29	44.5	111.2	129.17	998.09	105.06	98.72	119.69	37.18	48.16	123.54	214.73	145.68	153.96	64.86	68.12	205.93	230.98	111.58
CTSB	168.4	649.66	53.48	392.18	127.54	1131.8	959.85	548.54	126.74	84.53	318.75	435.7	896.99	371.64	189.61	342.76	125.68	118.6	345.4	235.6	76.37	100.34	144.67	52.31	1106	49.13	125.99	140.91	39.99	66.43	35.27	33.91	78.77	64.55	324.61	161.24	215.75	84.38	43.21	20.1	77.91	1130.5	106.18	183.18	95.61	117.9	140.92	1285	96.2
CTSC	65.17	110.97	84.11	150.76	123.55	102.9	247.3	114.53	127.57	178.64	93.12	75.39	150.92	466.41	157.32	92.96	444.25	92.43	7.21	276.19	7.82	230.81	388.54	200.35	162.18	310.1	58.36	68.4	110.02	204.25	10.3	107.73	32.89	199.48	234.35	381.93	181.67	108.57	63.01	62.63	115.3	174.59	434.44	68.46	17.47	120.45	124.19	193.79	68.16
CTSH	96.48	72.12	25.85	5.29	30.85	20.15	17.89	219.64	7.08	28.99	122.77	8.83	32.66	35.7	28.82	86.14	2.45	5.5	80.66	27.72	48.54	8	15.67	2.94	26.49	40.32	13.17	1.05	118.56	180.09	2.46	10.78	73.6	76.45	127.33	11.56	38	35.09	0.24	6.7	7.12	130.54	25.66	88.97	12.16	12.62	61.84	7.52	130.47
CTSL	28.46	100.31	123.69	291.6	61.22	424.48	1328.4	735	79.92	24.14	54.43	63.88	112.41	244.06	218.85	63.14	23.05	160.06	121.36	78.78	53.67	141.45	193.5	9.13	160.96	415.51	65.73	127.4	5.02	107.11	51.55	174.35	14.44	40.6	213.34	86.91	130.78	58.49	61.03	39.61	78.36	208.85	219.94	20.67	35.63	98.33	12.2	953.85	19.07
CTSZ	89.55	294.13	137.67	393.72	82.37	640.2	137.06	290.48	96.92	239.52	0.76	97.32	252.9	207.15	486.71	307.57	116.58	142.31	290.25	237.63	5.11	201.25	108.06	121.9	124.5	163.42	88.29	0.52	218.63	0.73	46.15	41.32	51.73	123.9	391.91	76.87	378.53	101.15	0.91	24.17	42.27	621.8	181.51	1271.4	100.93	98.58	212.8	162.96	183.13
CTTN	238.51	194.17	175.44	79.07	142.94	189.17	146.71	200.12	210.26	502.32	75.02	191.21	229.25	288.08	176.25	152.83	159.86	286.02	228.84	280.61	255.44	161.46	152.73	134.32	224.83	146.65	128.87	199.91	236.11	148.67	629.97	135.12	110.07	251.28	296.5	173.25	261.31	137.49	65.01	34.06	115.76	113.21	216.05	122.25	134.89	307.29	122.36	152.77	114.19
CTTNBP2NL	10.69	5.59	5.23	4.98	9.56	9.29	7.45	5.63	14.39	3.01	1.61	9.25	10.53	8.78	7.59	10.01	12.11	3.98	3.58	8.32	5.49	9.11	6.09	3.39	5.37	3.57	4.89	15.97	13.57	10.95	15.65	11.07	7.42	4.03	5.97	5.75	8.8	3.44	6.62	2.51	6.13	7.77	8.84	11.18	9.29	10.16	10.94	8.67	10.72
CUEDC2	40.42	45.21	13.6	31.63	115.21	80.94	51.63	42.19	73.76	23.48	13.73	52.89	50.33	54.58	44.14	62.3	50.92	71.48	71.84	77.95	39.29	46.25	56.84	45.49	71.56	14.61	92.66	68.45	31.34	68.75	47.03	37.33	44.85	16.35	30.76	29.47	32.71	27.35	93.56	59.25	28.91	28.52	70.02	39.14	111.68	29.4	45.86	96.82	44.75
CUL1	43.68	55.17	56.95	36.87	44.5	36.02	47.63	75.4	19.05	38.11	31.27	36.02	44.66	68.48	57.59	47.44	33.46	40.71	42.72	56.65	31.05	46	58.61	69.59	35.86	34.18	67.81	38.01	47.79	30.46	56	50.79	31.59	43.95	69.93	26.82	41.52	44.79	56.91	76.21	45.79	38.98	32.64	41.39	48.45	30.38	27.84	48.56	27.41
CUL2	17.22	20.85	14.74	27.35	25.44	36.47	16.39	18.42	30.4	12.21	9.41	18.31	21.33	25.49	16.02	38.01	15.14	24.75	16.88	19.87	16.06	17.13	24.08	14.37	10.84	15.83	37.05	41.02	12.56	18.8	21.2	18.43	10.01	15.07	10.76	14.88	24.12	14.01	20.51	13.43	12.78	12.78	23.65	10.01	29.85	36.68	24.56	34.98	9.11
CUL3	70.03	67.17	53.92	70.51	64.4	52.85	58.83	69.79	36.89	54.93	34.87	48.66	45.54	59.81	54.74	52.26	69.42	62.39	29.71	39.37	47.02	39.85	53.61	47.9	38.98	64.82	94	75.3	45.25	63.07	66.39	29.01	48.38	45.49	42.16	79.54	35.78	47.15	47.09	47.14	65.49	51.39	81.27	63.46	62.46	55.77	48.85	45.08	45.58
CUL4A	75.2	52.91	58.3	24.7	58.18	36.28	35.16	70.18	24.92	96.69	40.54	44.82	53.66	29.61	44.79	27.21	118.8	81.82	46.42	23.96	28.52	70.66	70.99	81.59	58.78	31.08	61.16	47.58	78.19	16.5	76.54	40.19	26.84	58.02	54.32	56.13	57.5	34.5	35.66	41.84	35.35	27.61	37.09	47.34	51.36	60.39	117.53	85.45	60.5
CUL4B	36.27	13.87	18.39	14.1	26.99	35.92	45.6	20.91	40.81	12.47	11.67	54.76	34.96	25.33	26.62	37.94	22.59	24.2	17.74	16.94	16.67	20.84	17.42	29.65	22.21	13.52	35.95	52.2	19.23	13.43	16.41	7.28	14.52	10.49	23.01	22.55	18.04	18.19	19.02	22.14	20.52	19.46	21.52	18.91	32.02	36	26.05	80.96	16.2
CUL5	18.2	11.86	12.79	6.97	16.56	12.11	10.18	10.05	11.79	8.88	7.29	9.84	18.18	13.12	9.65	9.43	8.45	25.42	9.33	7.18	5.29	9.08	10.66	13.68	6.99	8.77	17.68	12.13	10.1	18.05	9.92	16.54	9.04	9.89	10.48	16.04	13.54	9.29	10.01	8.92	11.41	4.61	7.07	9.16	17.6	9.85	9.28	13.77	11.59
CUTA	327.02	283.65	160.09	288.26	249.62	221.53	158.45	286.69	215.23	236.55	222.54	413.11	139.95	300.76	260.73	349.36	259.43	343.9	269.53	302.21	150.7	135.12	351.6	180.25	407.21	150.39	143.01	244.62	202.14	245.77	225.91	145.47	161.62	169.17	185.88	121.62	132.56	152.03	185.61	252.67	223.64	205.55	257.19	102.12	310.7	176.63	294.33	411.74	197.1
CUTC	22.11	15.96	17.77	22.56	21.13	22.26	24.58	11.47	28.77	21.11	20.24	24.17	18.71	37.18	12.33	23.92	33.74	37.75	20.89	22.83	14.02	32.52	36.07	34.41	18.91	30.66	65.41	48.35	13.5	34.68	17.89	26.03	20.86	26.28	8.68	14.59	21.12	20.44	55.78	23.76	16.79	13.51	41.56	8.06	16.31	47.54	21.87	64.36	12.82
CWC15	45.98	40.32	54.95	60.27	61.54	65.27	50.98	28.65	56.6	36.06	34.75	54.15	77.81	60.61	42.72	56.53	54.72	102.13	49.09	91.77	28.14	62.35	49.8	80.33	52.08	36.79	33.97	75.69	57.64	62.72	28.88	66.39	42.51	37.91	61.3	64.21	61.07	38.51	22.46	23.69	42.34	21.48	33.6	53.08	60.2	36.15	69.34	53.66	35.14
CWC22	15.88	16.01	10.28	11.57	21.22	28.23	13.4	13.54	22.66	19.24	15.92	13.97	20.73	17.28	18.62	13.87	14.71	23.01	9.88	22.05	10.3	17.44	20.47	17.47	5.07	19.73	35.38	22.73	15.28	12.83	12.31	16.68	11.26	19.33	14.65	21.12	9	12.58	18.76	12.86	19.05	16.35	14.31	12.6	17.78	21.21	14.53	11.25	11.67
CWC25	10.47	24.77	7.45	14.87	26.57	17.82	11.94	16.43	17.8	21.95	9.69	20.12	18.89	27.26	18.97	9.93	19.12	16.04	8.64	8.74	10.11	20.5	18.28	16.25	9.03	20.19	21.9	19.38	28.93	12.19	20.02	17.19	12.98	18.35	14.45	19.04	17.88	11.15	18.8	9.15	13.05	12.44	29.67	12.18	17.48	26.85	20.61	13.04	13.04
CWC27	19.98	26.48	13.11	15.87	30.93	35.66	16.06	14	30.81	19.15	18.04	24.69	14.24	21.19	13.23	10.57	25.56	23.35	14.89	13.08	16.23	24.03	19.42	35.94	9.6	17.29	32.03	35.57	28.09	16.83	32.44	20.04	21.72	34.98	14.45	29.33	15.82	17.37	23.35	20.45	32.1	15.89	16.44	17.1	24.49	37.07	19.14	31.93	14.38
CWF19L1	14.8	13.44	5.67	13.57	18.58	12.71	11.66	15.75	17.73	14.02	10.75	12.71	13.15	16.44	8.84	28.22	25.13	21.65	13.34	18.09	11.81	22.93	14.09	15.73	11.4	14.73	44.91	17.91	12.91	21.44	14.27	19.65	13.47	13.03	8.36	9.99	15.78	13.85	33.2	18.24	13.8	9.01	15.62	9.47	19.58	24.08	14.05	25.13	12.47
CXADR	17.56	4.66	8.37	0.14	32.59	3.32	7.83	4.89	15.63	63.03	34.46	0.77	0.25	5.91	0.25	8.69	0.36	3.26	3.11	6.24	1.7	0.59	2.61	5.8	1.31	4.02	12.71	18.79	8.68	20.19	2.63	0.03	25.97	13.71	2.32	9.44	0.52	29.36	20.33	5.77	4.94	8.4	13.4	13.84	18.87	7.48	20.46	9.41	37.99
CXorf38	7.39	9.97	6.85	5.94	20.04	15.74	10.85	10.55	17.57	4.21	2.63	14.48	10.75	14.02	8.32	8.42	4.62	8.98	16.47	9.47	7.38	11.43	7.86	18.6	6.65	8.98	8.11	8.01	6.3	3.79	5.4	4.54	11.88	4.34	8.44	13.73	4.08	6.41	2.16	6.15	3.72	3.75	5.79	18.55	5.74	3.99	23.74	5.56	10.38
CYB5A	101.77	59.67	240.09	50.94	115.89	65.09	46.04	60.85	103.83	109.79	211.63	37.26	45.43	78.91	35.64	67.91	94.62	23.1	54.19	14.99	51.74	22.76	33.97	29.39	93.67	46.75	41.7	107.96	122.75	95.99	237.48	40.04	110.84	81.9	27.83	54.87	32.77	68.36	51.43	57.61	35.08	38.01	29.09	66.23	101.06	18.69	159.43	32.65	39.5
CYB5B	91.16	113.35	36.93	96.94	91.82	109.36	462	146.1	88.4	55.65	139.47	98.62	84.73	127.94	80.02	87.89	161.86	283.62	94.94	85.46	133.95	112.81	100.57	283.73	116.65	87.75	582.78	127.22	86.54	133.37	101.48	77.69	201.42	128.65	129.31	136.67	130.39	152.74	112.13	79.29	92.65	103	267.59	298.26	52.05	93.35	444.4	106.78	318.57
CYB5R1	49.93	68.58	110.41	44.09	26.06	35.17	38.76	58.16	15.58	39.04	12.67	26.52	20.53	40.02	61.93	21.94	30.54	37.12	50.63	17.96	35.52	29.5	41.27	15.34	37.11	21.57	16.06	33.99	25.59	242.95	30.29	22.01	13.08	21.56	73.2	13.98	138.39	27.05	19.48	12.18	13.83	54.46	19.21	22.67	62.57	29.35	31.94	39.93	17.64
CYB5R3	74.97	221.58	53.77	94.59	95.84	145.91	67.54	133.92	174.17	241.23	125.93	169.77	136.67	126.44	160.24	83.09	85.87	83.35	92.62	60.8	43.23	56.55	116.33	41.1	215.04	43.2	76.54	87.02	57.22	33.32	66.77	16.74	36.23	69.75	116.67	43.96	127.07	126.6	69.4	28.99	77.59	138.83	167.22	31.98	66.42	56.39	49.09	135.45	25.87
CYC1	145.95	320.06	302.2	122.13	138.25	152.07	179.93	319.77	262.36	159.35	116.54	150.41	134.21	194.37	225.28	150.21	210.73	287.69	266.71	240.83	189.33	128.09	233.99	127.05	202.66	224.06	317.94	108.17	178.74	209.66	377.98	119.43	249.49	209.03	216.05	301.69	90.49	200.4	194.29	174.05	254.31	141.14	133.88	166.97	177.94	169.91	273.19	262.1	173.33
CYCS	175.45	173.44	275.62	213.34	81.15	139.1	175.58	320.83	114.9	197.59	36.64	127.38	416.15	142.4	165.5	74.94	86.17	101.69	110.74	105.54	93.76	57.51	209.84	85.3	159.93	146.81	262.65	188.07	66.43	168.35	165.78	52.87	170.61	187.52	499.65	149.6	96.25	152.22	141.99	168.94	112.4	139.91	119.07	113.77	196.23	199.13	285.57	230.5	158.21
CYFIP1	48.72	32.42	78.71	25.03	63.43	70.43	45.56	55.86	30.13	87.5	23.77	62.6	43.15	38.14	37.65	57.2	19.84	55.38	61.95	49.69	47.01	43.36	47.84	38.81	47.51	33.35	79.81	45.16	76.63	32.76	43.54	26.03	40.88	38.48	42.91	22.54	33.46	32	27.25	25.09	40.71	64.07	36.97	57.71	56.99	42.38	39.44	38.89	59.07
CYFIP2	0.44	34.05	30.43	6.67	36.34	0.61	0.74	9.49	25.5	11.77	19.77	33.67	6.95	25.88	23.03	22.98	0.37	14.75	8.3	6.98	8.94	5.46	0.94	17.55	14.09	0.8	24.59	10.08	5.25	4.48	55.53	13.29	1.77	2.46	5.32	1.29	10.09	2.97	0.16	20.2	3.72	9.49	43.29	3.73	31.44	0.28	12.57	0.71	16.39
CYP20A1	5.54	7.79	5.45	7.14	9.47	11.99	8.22	9.14	8.47	9.22	7.75	7.98	12.74	7.37	6.77	8.31	9.45	18.52	5.88	6.7	4.73	6.17	6.73	7.2	12.28	10.44	4.9	10.41	4.05	4.19	3.65	6.03	3.78	8.9	7.08	6.27	6.47	7.66	10.47	3.29	6.25	9.99	5.38	6.38	6.58	4.78	9.5	8.35	4.64
CYP51A1	37.38	109.42	98.06	15.51	44.99	22.07	50.54	66.89	35.75	41.24	64.83	46.18	71.29	110.46	52.73	94.79	36.01	126.01	15.29	29.92	50.11	23.06	52.75	22.69	48.92	49.6	73.92	32.67	53.78	81.72	50.47	33.14	75.58	52.84	90.27	40.43	41.24	109.37	19.59	65.93	39	42.52	21.32	70.4	37.85	13.45	29.28	63.62	50.57
CYRIB	62.46	89.49	56.51	43.35	87.86	22.09	79.2	90.42	95.57	62.28	25.94	33.65	49.18	88.66	35.67	79.27	60.08	60.51	87.32	111.49	87.51	65.7	88.52	46.49	28.92	35.94	161.62	35.57	134.27	200.06	106.89	79.23	34.14	50.93	41.19	149.75	103.87	47.78	17.38	50.93	80.19	58.95	76.51	41.7	67.96	105.85	67.72	82.36	35.12
CYSTM1	68.63	154.65	8.86	81.93	104.25	26.9	136.78	160.76	298.66	104.28	45.76	36.81	67.35	115.1	41.17	77.47	49.55	73.9	0.27	69.32	32.47	45.53	38.55	78.65	1.57	80.72	70.9	100.31	205.02	50.52	77.49	37.94	281.64	120.58	115.8	9.49	39.42	66.56	53.85	44.98	50.43	122.89	186.9	43.82	31.07	40.47	83.54	86.34	98.86
CZIB	41.48	30.94	25.24	25.18	71.95	55.53	48.57	44.46	37.29	32.23	30.6	49.19	47.98	39.39	41.07	59.36	50.92	36.62	31.36	55.07	36.06	47.96	39.24	42.37	33.94	13.5	41.11	52.79	36.58	17.32	14.32	24.82	25.02	30.12	50.85	42.82	55.04	32.09	36.73	36.99	31.06	31.16	33.64	18.63	39.74	49.93	22.06	37.72	18.25
DACH1	0.34	0.02	0	0	9.39	0	0.05	0.21	0.02	0.12	0.02	0.08	0.05	0.15	0.08	0.14	0.25	0.3	0	0.5	0.63	0.03	0.26	2.98	0.27	0.01	0.02	0	0.49	0.06	18.81	0.05	4.77	0	0.02	0.1	0.01	1.34	10.48	27.6	0.53	0.02	0.83	5.95	1.59	0.01	12.33	0.45	23.62
DAD1	197.93	323.99	385.06	327.66	370.24	347.42	345.34	304.44	269.67	268.38	487.52	308.87	310.44	276.5	315.47	242.97	228.75	200.85	199.22	176.9	262.18	231.42	349.64	228.33	348.81	276.08	274.66	414.98	170.96	116.56	204.24	306.14	305.17	183.56	309.13	308.41	327.46	371.42	250.69	335.13	255.9	232.84	272.94	271.92	240.78	525.95	192.2	298.3	203.27
DAG1	101.96	119.81	126.5	7.63	141.01	65.05	87.77	53.21	31.7	60.48	48.16	26.96	114.83	63.61	377.58	51.23	111.98	78.46	136.56	75.31	38.65	95.72	125.56	23.8	27.29	28.37	69.69	60.02	28.9	171.7	83.17	8.69	22.9	34.74	69.74	37.14	70.52	86.7	21.44	21.73	50.74	124.99	50.77	38.04	62.96	21.95	34.37	91.58	54.54
DAGLB	16.27	6.66	25.07	3.62	14.23	19.46	22.55	15.61	24.81	21.96	5.33	26.48	11.83	5.85	14.11	7.13	24.96	66.45	32.25	11.37	18.33	14.48	12.92	11.8	23.47	10.78	13.19	54.56	16.53	26	15.87	10.61	17.53	13.47	21.36	14	15.87	6.95	12.98	12.41	11.21	7.47	8.48	9.39	13.74	13.12	18.53	41.84	9.53
DAP	215.79	32.97	84.51	50.07	62.58	121.35	81.82	54.48	115.35	100.58	93	74.04	49.82	96.69	145.21	128.5	167.26	316.19	96.71	148.61	85.76	106.73	128.95	65.44	223.77	30.33	80.99	86.03	135.82	285.03	43.13	23.05	58.1	73.69	44.45	46.82	242.21	102.59	65.3	59.03	44.23	42.02	62.97	34.37	93.68	114.1	84.08	80.42	42.12
DAP3	183.88	143.53	209.3	166.89	109.64	115.75	123.26	137.6	77.65	181.61	75.65	125.21	95.92	147.54	126.18	57.2	292.52	138.14	85.37	152.26	138.76	184.31	181.17	126.09	90.03	194.04	173.26	149.36	110.64	129.17	271.24	128.4	135.5	146.14	140.62	209.35	109.42	132.34	149.24	118.31	119.86	103.4	86.82	120.85	164.32	146.13	235.37	136.35	142.37
DARS1	57.78	78.03	35.4	57.61	54.04	86.51	54.56	66.09	56.26	53.46	60.42	68.77	56.12	56.92	59.95	54.16	99.91	92.06	29.47	49.44	35.34	42.23	48.24	54.38	31.37	25.94	71.8	67.34	38.37	32.85	37.84	31.76	39.53	39.48	50.53	92.59	52.25	57.89	56.47	70.99	67.57	43.2	74.68	49.03	52.3	56.14	72.8	41.35	48.93
DARS2	24.39	41.86	59.28	25.73	20.88	24.43	29.64	50.51	16.39	29.64	13.19	31.6	34.91	44.42	20.12	14.21	40	36.97	51.24	25.73	59.44	55.26	65.8	24.19	27.57	25.16	28.12	39.24	16.02	42.58	62.16	8.08	15.19	36.28	23.56	31.66	12.96	21.02	43.52	32.95	49.42	22.55	19.11	30.68	81.19	40.49	41.04	25.89	21.64
DAZAP1	80.78	72.92	69.77	52.32	108.6	63.05	58.16	99.75	74.82	132.55	55.25	72.45	86.27	59.97	76.85	49.58	208.43	99.51	75.94	59.37	67.77	69.84	66.42	94.75	74.92	73.08	95.37	95.64	84.97	114.52	80.56	67.76	66.43	94.3	62.53	84.47	81.83	69.4	84.86	96.53	106.69	49.76	49.95	56.7	118.93	75.76	94.17	89.91	80.78
DBI	504.02	588.19	959.82	864.57	416.63	528.98	498.63	527.46	420.02	662.82	661.07	368.9	1144.8	872.42	462.33	450.04	1064.3	630.51	381.51	343.93	634.99	340.31	391.21	527.58	650.59	465.14	352.66	290.53	640.46	668.68	684.26	508.69	480.45	971.01	707.41	394.83	411.33	1315.9	420.78	445.61	470.67	503.37	388.79	1031.7	340.21	117.71	598.21	514.83	426.51
DBN1	64.6	94.1	22.56	29.18	168.44	50.24	84.37	24.71	124.51	211.47	28.07	68.5	30.02	62.99	30.23	73.88	137.68	112.71	44.64	64.09	44.04	70.97	62.45	87.93	113.15	93.95	115.87	135.14	16.19	71.78	166.32	60.2	13.98	62.43	80.29	45.19	91.6	196.28	162.35	95.41	99.68	59.97	81.62	2.1	246.2	65.3	5.02	191.06	47.67
DBNL	109.8	56.62	189.38	49.44	50.03	166.28	65.22	89.15	35.41	160.19	23.39	111.67	103.5	70.51	180.18	109.31	52.36	74.02	54.61	85.28	52.1	105.44	141.08	79.06	190.52	44.95	47.75	118.14	96.53	113.04	87.8	43.54	53.64	70.96	134.86	39.52	85.15	47.25	56.72	43.73	48.44	27.93	87.7	37.36	56.18	84.32	82.55	87.3	33.07
DBR1	14.9	23.1	12.92	13.86	21.37	15.36	11.66	22.57	11.62	21.56	8.83	7.94	19.48	14.49	15.1	25.36	16.31	18.53	23.27	10.38	14.55	19.66	13.14	22.2	13.42	11.44	26.54	10.64	9.88	21.25	22.52	14.39	13.33	14.87	16.28	17.71	12.2	17.67	13.18	24.83	15.45	19.55	13.97	14.42	33.69	19.3	15.5	13.28	18.81
DCAF1	14.19	14.63	17.6	3.36	19.56	15.68	13.62	23.28	10.81	10.65	8.88	11.35	16.19	9.68	14.54	10.52	33.22	29.07	15.55	16.7	8.94	17.67	14.65	20.63	5.52	14.88	33.44	12.31	12.51	12.53	9.55	7.06	7.56	18.19	12.4	15.53	5.95	8.3	13.54	17.54	13.81	12.56	13.69	13.75	23.28	11.74	10.08	14.31	16.02
DCAF7	46.15	48.56	45.94	12.22	48.09	24.62	42.9	60.95	26.65	39.68	37.46	43.08	40.69	39.91	31.17	42.81	79.25	37.02	62.36	32.27	89.03	44.47	59.69	72.14	42.53	16.42	67.35	42.01	34.29	33.23	34.49	11.9	35.94	55.94	62.7	66.82	25.31	29.77	36.64	53.35	37.19	43.02	39.23	31.97	87.05	40.96	45.09	28.29	44.92
DCAF8	66.93	89.57	112.81	22.15	101.1	71.93	89	71.41	83.17	103.97	49.33	47.14	56.5	139.84	80.61	16.74	109.69	70.89	28.69	93.46	57.04	76.02	81.53	52.27	38.25	95.74	57.42	51.97	53.62	65.93	132.32	53.86	43.47	67.56	51.73	48.08	41.81	47.84	62.07	47.96	60.49	57.32	48.74	45.97	98.13	44.23	115.92	47.04	84.9
DCBLD2	22.05	106.24	0.46	70.72	30.17	100.3	145.04	45.72	227.86	22.8	15.69	62.61	73.63	96.23	91.66	145.8	105.36	15.85	8.83	148.4	1.9	113.88	106.14	44.42	268.25	10.11	355.8	261.98	34.59	24.71	0.45	10.7	5.95	10.92	53.02	79.87	5.61	18.27	6.75	16.14	139.1	126.46	179.95	7.94	22.3	126.01	4.1	80.03	12.94
DCK	15.3	18.14	15.91	15.69	27.42	14.37	15.58	25.07	17.39	32.62	12.66	12.62	48.76	24.7	15.18	36.29	26.42	24.36	19.33	12.7	12.42	17.04	23.42	20.16	20.12	7.02	35.89	24.82	17.84	12.61	30.8	20.22	19.76	7.1	21.4	29.26	8.09	15.74	17.2	19.09	14.92	16.22	14.1	12.28	40.81	49.26	26.96	26.67	8.25
DCP1A	5.31	9.55	9.1	1.92	15.13	9.3	9.33	13.71	19.99	7.8	7.17	6.37	9.81	7.33	11.01	6.09	15.16	17.64	9.24	7.83	5.1	14.38	11.02	9.58	5.73	7.52	20.67	5.59	7.38	6.04	5.21	5.83	13.13	10.98	12.15	13.08	3.34	12.06	5.97	8.57	7.37	6.54	7.4	8.76	16.44	4.89	5.08	7.57	9.8
DCP1B	0.09	6.23	4.5	6.09	9.34	7.61	3.78	6.91	4.54	4.62	7.9	9.47	4.01	6.07	8.37	7.24	11.01	2.39	11.05	5.21	4.91	6.16	4.21	7.33	5.97	1.6	10.13	5.91	2.42	0.01	4.59	3.83	6.38	4.27	4.92	4.04	7.95	6.28	6.87	4.72	6.95	4.54	11.8	5.84	10.73	2.17	5.94	6.91	6.95
DCPS	18.4	21.91	15.01	9.11	8.66	14.56	10.07	22.47	5.01	6.21	6.35	10.24	34.98	8.34	29.39	6.33	9.15	18.79	12.32	6.87	8.97	26.28	32.55	14.75	27.17	9.31	9.82	13.77	18.47	8.53	12.29	5.15	11.07	7.7	28.44	22.91	6.32	8.12	12.83	7.74	9.1	22.26	6.05	12.35	24.3	9.64	14.94	16.02	11.16
DCT	0.32	5.53	0.05	0.34	0.1	0.08	0.11	843.05	0.44	0.01	0.02	0.07	615.97	0.12	46.16	0.05	0.08	0.02	0.08	0.12	0.07	0.12	83.42	0.11	0.06	0.13	0.08	0.04	0.02	0.07	0.09	0.07	0.03	0.07	1092.9	0.01	0.11	0.06	5.12	0.52	0.12	320.9	0.1	0.15	0.03	0.04	0.22	0.07	0.77
DCTD	33.6	75.19	24.96	80.32	57.7	65.47	62.99	53.99	64.23	70.35	71.64	86.97	93.67	99.15	112.14	45.39	115.34	195.22	42.11	144.55	34.02	99.46	91.76	79.66	92.07	43.83	85.86	155.97	54.88	131.68	63.77	116.8	74.97	49.4	76.83	96.43	74.39	28.02	75.85	53.8	63.39	35.35	115.04	58.77	79.18	127.53	52.72	54.06	63.02
DCTN1	76.18	114.81	93.32	35.23	71.64	137.11	96.03	94.88	44.66	112.97	55.68	99.09	62.04	59.9	91.15	67.45	119.3	95.32	44.98	77.88	63.4	73.79	63.18	57.03	124.74	42.26	67.6	99.74	42.14	64.54	82.36	22.16	21.15	62.6	136.72	49.08	63.42	58.52	117.2	68.8	61.18	86.33	87.86	28.58	90.35	73.84	45.79	70.85	38.98
DCTN2	85.08	92.84	92.75	75.64	68.76	112.74	150.83	72.26	91.91	113.62	63.58	149.47	134.11	117.67	111.44	67.11	157.47	119.04	74.56	77.24	102.73	104.69	76.2	82.72	167.88	77.61	111.53	153.66	66.58	114.77	146.15	65.15	80.49	65.4	95.94	77.58	133.23	111.91	59.38	107.33	122.79	57.59	147.95	60.02	142.07	117.04	98.52	120.8	70.62
DCTN3	181.65	78.5	75.12	54.37	73.82	103.09	91.46	64.51	55.3	65.12	27.05	76.31	119.56	83.76	91.33	50.65	155.96	86.73	92.51	62.53	84.38	98.54	73.42	77.65	160.36	43.32	37.02	60.73	56.4	75.99	131.81	71.73	45.25	38.63	49.13	61.15	74.5	58.93	81.28	53.81	118	85.23	34.29	43.46	126.96	86.83	86.79	182.41	94.24
DCTN4	20.55	36.47	38.84	13.12	24.84	21.63	33.67	35.24	29.24	19.28	13.91	19.53	20.96	25.14	18.5	31.81	26.71	32.26	18.6	17.81	18.24	27.76	22.91	13.17	13.76	15.21	45.6	22.26	21.85	14.1	44.39	14.77	21.95	17.97	27.33	16.29	27.34	21.37	22.11	32.24	21.54	32.32	11.32	21.38	41.46	23.2	39.53	41.13	31.88
DCTN5	33.4	62.7	46.21	32.46	37.96	44.63	32.97	103.89	38.34	68.19	46.9	16.02	31.89	54.21	55.52	20.46	45.53	27.56	36.61	41.64	72.29	41.12	40.54	40.74	53.45	25.93	42.27	48.49	43.1	79.23	46.53	32.24	20.13	56.81	88.22	47.07	40.58	31.01	45.32	50.77	20.26	46.13	48.58	38.81	38.6	35.1	71.33	36.87	54.82
DCTN6	46.75	47.12	35.1	63.95	47.24	60.08	49.5	54.53	28.77	37.8	31.46	31.32	61.6	63.46	40.12	39.69	21.85	39.03	28.02	30	28.08	44.32	59.86	51.75	34.24	13.6	67.97	37.3	18.6	58.37	33.23	45.24	56.98	51.78	42.88	66.07	24.99	43.95	40.43	25.42	23.64	28.78	40.32	31.2	44.81	40.2	30.08	94.97	18.09
DCTPP1	66.21	66.84	110.95	60.48	75.19	29.58	44.01	122.84	90.87	15.98	76.69	47.35	44.48	75.08	35.79	75.29	87.65	77.87	79.53	78.89	134.41	69.97	73.9	125.22	80.85	41.11	189.87	61.51	88.34	85.57	129.28	105.9	100.36	59.62	54.28	103.08	57.65	61.61	85.34	130.73	82.08	56.1	134.81	96.92	65.57	76.1	203.56	123.62	139.76
DCUN1D1	17.13	14.71	20.55	12.31	18.05	18.2	13.36	22.47	17.14	17.93	6.95	7.62	22.47	22.05	14.41	43.27	16.91	21.5	14.65	11.07	13.55	13.4	16.81	10.77	5.68	12.87	24.62	15.56	13.57	34.53	20.88	20.22	7.91	12.77	15.9	12.01	13.7	16.85	7.26	18.32	12.74	18.1	20.56	11.03	18.59	21.32	18.02	17.09	19.29
DCUN1D5	116.74	74.63	72.73	79.3	61.76	92.92	69.21	65.1	44.06	63.71	42.73	69.96	53.37	57.29	88.86	44.11	83.73	62.38	101.89	86.95	38.94	144.91	110.23	124.89	90.55	76.04	96.51	135.66	106.06	138.33	39.67	126.88	75.69	63.6	59.75	89.22	105.62	45.67	92.14	81.86	61.64	35.4	48.1	62.13	60.09	205.99	49.14	92.49	48.74
DCXR	86.78	87.52	215.02	30.5	101.39	51.96	62.52	124.13	33.24	86.4	213.61	89.15	97.37	48.83	85.14	183.23	62.21	84.75	151.72	72.77	235.51	62.99	75.23	164.59	168.54	60.32	197.81	59.48	75.96	77.64	196.59	73.25	48.89	108.56	119.19	81.51	70.33	85.85	165.52	67.85	57.21	46.98	37.72	87.17	133.7	43.31	138.81	63.01	77.98
DDAH1	22.23	5.4	21.26	3.48	22.35	8.01	2.19	1.25	28.65	17.97	19.17	19.76	6.04	15.83	4.79	33.45	51.04	30.02	8.42	8.66	8.22	4.08	10.73	9.4	5.33	10.15	11.94	14.36	46.68	19.05	8.25	18.32	49.52	42.97	1.47	6.26	28.17	8.88	8.98	18.39	16.03	0.62	6.23	15.83	32.1	17.09	42.91	24.2	13.33
DDAH2	113.54	20.25	19.09	25.6	200.89	43.66	26.3	2.69	68.35	198.78	11.83	79.7	6	29.51	38.95	94.08	87.12	69.13	47.21	75.46	69.08	15.42	24.19	63.29	38.35	37.19	14.9	82.31	53.07	96.59	174.49	15.3	49.95	101.43	14.3	25.48	28.15	90.47	29.56	1.01	95.55	10.62	75.62	12.37	89.46	11.63	81.37	132.72	53.09
DDB1	186.37	114.61	178.9	105.51	120.82	120.31	101.06	203.75	63.34	216.89	127.64	133.92	86.8	142.39	129.04	131.71	165.26	238.35	131.16	122.67	158.09	142.47	120.11	229.51	160.86	94.12	204.32	161.29	151.21	175.55	82.93	44.88	81.26	243.06	124.08	140.84	125.75	332.73	129.4	153.71	97.71	75.21	69.25	93.29	155.91	114.82	118.04	116.89	82.93
DDB2	40.95	39.43	7.27	68.14	32.26	24.96	18.6	12.74	12.73	24.71	40.7	65.37	103.85	7.26	106.6	64.23	19.32	82.86	47.13	25.58	73.84	76.62	14.46	43.2	121.03	14.98	41.07	45.21	18.35	5.99	6.46	23.56	14.7	12.86	256.72	21.47	195.67	11.76	24.01	8.45	19.72	9.08	49.41	27.53	29.17	46.99	33.43	17.29	15.16
DDI2	8.94	8.62	22.87	2.62	11.06	7.72	5.78	16.24	12.13	9.75	15.65	4.93	9.59	8.51	8.04	5.19	13.75	6.76	9.22	4.63	11.65	9.65	8.19	7.43	2.72	5.31	18.01	8.96	11.51	10.11	16.65	8.85	6.71	11.82	17.02	14.88	12.88	14.13	6.22	14.49	7.33	16.34	7.48	8.45	13.31	10.02	7.12	15.19	9.63
DDOST	124.9	220.51	260.29	269.29	388.25	355.68	280.37	278.05	193.97	232.73	254.77	236.39	354.98	339.35	501.13	338.63	442.62	182.14	252.8	250.44	234	352.43	338.05	171.9	262.37	144.71	320.95	292.27	236.15	398.81	214.49	91.21	200.53	157.33	451.57	395.91	511.45	221.27	161.07	202.04	245.44	529.27	237.59	135.45	213.54	231.74	190.31	296.64	173.33
DDRGK1	103.3	79.68	195.04	28.27	171.35	59.92	72.29	62.51	23.72	82.24	117.88	40.59	43.91	64.71	42.54	95.02	46.2	88.89	49.44	22.36	38.87	49.5	56.67	111.03	76.38	73.59	28.65	82.78	47.58	156.5	92.01	92.74	55.42	61.91	123.47	73.7	125.03	76.46	46.06	28.74	38.26	85.28	82.04	29.44	76.24	48.28	111.88	97.76	49.24
DDT	219.85	184.97	400.33	135.36	182.52	160.2	158.76	405.13	208.46	277.59	135.51	174.91	266.92	202.51	298.34	579.17	176.67	141.91	104.27	172.29	114.87	201.51	234.48	103.1	194.67	215.63	224.8	274.62	147.3	464.3	167.69	145.87	211.78	184.52	187.22	83.07	112.35	181.71	166.17	180.59	274.02	534.72	171.66	97.9	189.65	231.41	143.19	117.1	123.61
DDX1	134.8	105.46	89.87	101.87	107.48	133.3	119.12	192.37	51.37	49.1	105.28	95.64	107.62	79.38	92.45	93.18	76.98	162.02	102.61	104	76.76	148.13	97.8	96.92	46.67	91.84	173.33	124.21	81.37	174.19	53.03	52.7	98.95	109.69	108.33	87.6	135.02	70.41	106.84	88.33	96.06	114.03	106.42	78.8	85.78	144.19	103.97	75.63	67.09
DDX17	136.86	143.17	106.86	32.83	308.03	158.73	111.67	129.74	181.05	196.7	78.76	103.53	194.98	152.03	94.67	131.91	175.41	142.93	88.65	58.29	104.18	89.55	135.81	163.53	56.28	69.93	109.18	141.58	81.77	66.92	224.96	110.16	62.3	120.15	142.79	136.93	69.29	115.55	136.85	71.41	81.8	200.74	183.2	50.37	264.92	76.91	110.22	118.72	113.85
DDX18	49.53	65.88	53.25	33.42	56.06	81.48	36.68	82.39	58.37	69.85	49.61	63.17	56.4	56.2	63.01	50.76	86.79	99.19	59	49.82	46.42	63.02	63.38	67.47	31.99	50.16	113.57	64.2	49.77	37.33	34.72	46.81	48.74	65.68	68.21	53.81	29.66	62.5	61.15	59.86	44.65	43.85	64.19	56.58	48.65	68.57	66.61	53.94	53.55
DDX19A	28.87	38.54	19.56	10.38	53.25	45.34	38.3	70.94	42.5	41.46	56.85	30.56	35.16	42.17	45.88	21.37	49.44	67.74	22.59	17.22	44.1	63.25	48.22	102.62	35.07	31.85	65.58	55.14	25.76	44.74	47.83	28.6	26.68	34.52	24.28	44.1	38.77	50.41	32.51	48.03	31.88	24.05	31.18	23.01	26.81	31.1	39.53	38.56	29.54
DDX20	14.65	9.33	15.06	7.82	17.88	9.62	9.37	25.89	6.66	9.1	6.69	9	18.09	10.72	12.2	11.43	14.37	11.12	3.67	8.36	12.12	17.69	12.7	9.76	5.9	9.97	21.19	15.17	7.33	9.25	49.26	8.94	8.02	13.58	12.23	14.34	15.16	10.34	13.61	11.11	9.83	14.52	6.06	10.04	18.46	17.83	11.26	14.75	8.41
DDX21	92.77	84.7	98.48	39.74	79.36	70.57	54.92	46.11	83.69	78.7	59.92	80.1	57.06	58.85	77.02	87.33	175.67	152.52	65.77	78.42	58.99	122.11	121.6	145.45	35.71	107.87	194.28	125.33	86.04	116.42	70.42	59.47	91.15	71.9	40.77	54.14	71.97	75.11	118.04	79.5	71.88	34.31	57.19	53.44	58.13	197.3	76.79	170.74	72.52
DDX23	75.13	55.41	102.8	38.94	90.94	56.76	114.97	42.28	50.7	123.38	44.31	64.08	40.64	85.59	73.09	88.34	130.08	86.17	45.57	91.52	122.16	68.94	74.93	132.92	76.12	81.47	97.21	86.18	83.7	99.78	113.46	65.89	80.28	99.12	83.26	81.76	84.57	92.19	107.18	57.39	86.41	40.99	86.81	73.82	150.71	80.98	85.72	69.63	80.76
DDX24	75.36	123.09	108.75	57.82	94.87	103.82	93.23	126.96	26.26	112.69	56.38	90.84	120.23	43.51	116.59	122.7	130.61	100.92	35.42	133.45	127.96	90.69	108.13	106.9	133.23	63.74	207.58	84.86	53.39	79.24	72.25	48.31	61.3	93.4	129.23	139.99	129.64	80.01	161.13	190.83	139.59	89.51	71.76	54.52	105.72	185.41	65.29	132.31	54.24
DDX39A	168.29	150.32	79.13	174.56	95.56	107.96	117.84	226.5	56.33	208.31	47.58	122.34	116.91	75.18	135.84	183.45	240.09	190.13	57.1	141.18	111.69	199.86	160.66	162.07	176.7	60.78	188.25	141.12	84.97	140.86	112.82	108.05	105.29	119.99	98.91	100.08	116	119.92	317.89	150.46	169.12	81.63	115.22	132.01	199.39	92.91	83.32	122.71	50.04
DDX39B	379.15	208.51	258.59	119.53	432.41	307.27	203.15	218.44	191.49	394.34	239.43	408.59	241.74	244.91	210.58	132.38	424.58	406.19	205.26	207.2	323.47	202.02	424.42	317.58	200.7	230	335.25	277.16	271.19	254.31	434.5	258.13	171.22	263.18	189.83	322.71	194.95	275.95	212.73	313.29	358.27	231.73	264.4	124.12	461.95	337.46	298.07	289.9	267.45
DDX3X	160.05	238.27	155.38	67.96	273.32	159.25	213.48	130.15	85.81	125.06	84.79	116.6	141.25	150.9	155.15	143.05	97.87	321.92	121.16	128.1	113.22	164.69	118.34	224.11	59.78	180.94	227.49	238.66	104.87	156.06	131.26	104.93	68.79	139.44	136.89	140.41	158.19	209.39	88.08	148.98	135.84	101.29	143.66	117.58	216.11	128.39	148.17	148.05	127.86
DDX41	115.9	158.06	93.12	33.02	70.64	67.79	88.11	59.78	103.57	88.25	41.93	72.32	45.92	77.83	61.68	72.7	110.83	122.74	72.91	70.8	123.62	65.05	86.28	69.75	74.59	71.53	97.57	87.96	69.72	70.75	148.58	64.16	68.26	65.77	142.38	75.9	81.49	82.12	98.66	79.06	81.07	40.23	127.69	35.84	89.01	73.13	61.67	99.05	78.92
DDX42	61.98	87.09	124.13	47.45	118.2	61.93	70.9	121.05	61.9	128.98	79.12	83.7	89.1	105.27	62.26	68.06	84.64	71.29	63.05	75.93	144.2	76.1	118.89	127.62	47.11	72.58	148.23	77.17	74.79	64.71	123.67	50.49	37.9	95.16	125.97	156.23	57.82	71.69	73.29	58.09	59.16	71.63	79.4	43.37	98.16	119.35	70.46	72.68	80.76
DDX46	68.75	62.51	36.99	26.52	85.46	36.23	46.3	40.43	45.06	75.31	32.5	37.09	37.82	46.27	43.95	88.55	65.79	65.85	19.22	26.9	54.21	104.39	60.74	55.76	18.25	55.41	106.67	78.26	66.56	54.34	85.17	41.4	27.45	63.88	46.49	56.85	38.64	54.95	61.95	43.09	45.67	48.62	48.67	29.41	101.25	72.23	48.06	75.19	52.82
DDX47	49.3	42.07	44.11	49.71	73.47	60.03	52.68	87.94	66.31	57.53	34.26	128.27	35.4	59.16	72.74	92.32	75.35	56.39	66.66	72.44	40.2	114.28	81.84	92.04	35.46	18.75	148.11	130.01	50.3	98.26	25.79	46.77	60.9	59.41	50.07	50.13	130.68	58.54	56.74	46.93	118.47	27.98	67.55	33.6	57.38	123.89	41.87	51.29	26.81
DDX5	266	486.9	303.16	255.19	380.44	318.15	336.76	361.28	178.28	300.21	206.87	255.86	440.73	214.53	298.25	348.41	452.46	183.96	223.59	258.43	598.81	329.74	468.18	434.84	202.43	215.95	514.11	287.1	252.76	277.4	352.17	184.73	155.41	305.24	406.37	598.65	324.1	221.1	343.15	258.23	292.9	306.07	327.19	213.56	500.3	386.69	330.52	235.8	349.28
DDX50	33.07	18.61	24.84	20.03	45.64	32.65	17.68	17.49	20.77	16.91	13.67	35.44	32.21	29.05	25.55	25.4	76.42	45.71	27.77	32.29	27.5	29.78	37.58	42.04	21.98	15.25	19.76	42.21	22.48	38.92	25.3	33.93	25.28	16.59	11.1	14.73	22.69	19.98	39.18	20.7	22.3	13.19	17.35	17.54	39.59	64.23	22.86	59.35	18.44
DDX52	12.6	11.18	5.86	15.08	31.18	13.99	13.15	25.36	21.64	26.77	10.49	23.35	24.18	15.96	13.38	9.01	16.74	17.25	9.25	8.37	5.62	20.03	16.34	24.11	12.76	22.92	35.43	25.71	24.95	11.7	18.86	13.52	15.41	17.15	16.53	24.21	15.76	20	18.85	16.64	9.3	13.2	25.88	15.21	29.1	40.43	15.7	11.31	11.52
DDX54	24.77	42.81	70.28	24.42	42.53	28.37	43.75	25.65	25.93	45.3	31.34	50.69	30.55	50.64	37.47	61.7	52.46	54.97	48.93	37.3	55.86	49.29	42.36	50.4	47.07	65.24	57.36	47.79	46.5	56.96	51.63	21.94	59.1	65.04	35.66	55.79	57.75	51.17	32.49	28.48	46.1	27.25	32.77	31.18	35.99	51.94	51.22	41.77	42.02
DDX55	19.48	26.31	29.23	11.61	38.97	27.49	32.69	40.89	26	29.41	18.81	28.39	40.67	29.34	36.76	27.69	31.39	37.31	12.18	14.65	32.29	39.64	41.41	36.5	14.33	15.48	46.9	32.6	29.03	30.62	15.66	44.19	39.6	39.97	40.73	44.25	23.02	22	31.12	32.14	32.04	30.6	21.54	20.04	32.96	45.39	19.84	24.04	15.05
DDX56	86.15	54.99	162.04	37.63	76.55	92.72	76.7	128.39	96.54	138.34	44.96	76.79	74.12	65.54	113.7	78.58	55.38	72.25	53.72	64.32	49.35	96.91	142.08	88.93	114.19	85.87	123.72	93.27	71.92	79.96	83.2	48.63	75.91	117.72	151.75	62.59	43.64	53.04	103.85	109.46	82.79	48.73	69.62	58.78	82.51	66.14	95.5	100.87	54.04
DDX6	31.94	22.48	35.5	20.32	50.38	25.19	22.4	24.12	26.35	23.4	19.06	19.68	28.86	26.11	19.71	21.16	28.41	36.51	25.87	13.88	49.03	32.67	26.91	34.44	25.43	16.7	65.41	37.71	33.44	46.16	21.43	19.86	17.82	23.83	20.98	36.78	32.91	20.01	25.5	16.63	24.56	13.05	17	19.95	79.14	27.96	28.93	35.01	41.92
DDX60	4.8	2.2	0.53	3.25	0.56	11.17	3.24	0.89	7.77	0.07	0.01	2.87	6.24	5.06	2.02	7.44	2.01	1.17	6.16	27.53	0.12	0.98	2.65	0.02	1.26	0.33	3.94	5.83	0.32	1.05	0.97	0.78	3.07	0.37	3.06	16.15	16.44	0.19	0.3	1.2	0.61	1.99	8.98	0.21	2.28	3.22	2.62	3.08	0.47
DECR1	39.86	147.08	490.77	107.57	411.17	102.15	89.21	116.46	199	101.41	50.77	37.52	114.07	61.75	50.68	88.21	50.48	71.71	154.27	53.88	89.08	43.33	128.93	61.99	84.96	74.8	69.67	37.53	40.6	68.63	127.5	138.18	80.05	71.57	88.63	53.98	98.42	106.87	82.34	25.75	125.58	69.33	69.57	105.12	118.7	74.75	292.51	168.61	89.72
DECR2	10.64	19.3	29.55	7.57	35.29	22	29.07	13.05	89.63	44.94	23.3	17.07	32.97	36.57	26.47	23.58	16.63	19.59	16.89	16.99	36.29	13.86	37.11	13.57	14.37	27.68	8.7	18.43	12.63	18.14	40.08	14.4	30.92	29.83	21.41	14.85	8.96	37.89	45.38	10.8	16.82	24.2	27.04	33.74	20.38	5.81	77.37	19.29	48.82
DEK	325.11	94.18	156.56	102.08	195.19	84.63	64.91	62	103.81	161.02	102.11	138.91	113.77	159.48	72.78	259.59	700.43	291.33	115.49	146.02	62.12	72.34	167.55	153.4	45.23	61.65	104.99	176.26	139.94	274.25	140.09	118.75	90.38	86.93	65	150.56	80.68	68.72	123.12	112.6	177.88	57	153.94	63.65	249.93	243.14	176.94	220.59	125.54
DENND4A	2.7	3.85	4.1	3.43	5.58	11.35	4.95	7.13	12.46	15.98	5.73	4.39	5.6	7.51	3.99	3.69	3.71	4.13	3.82	4.94	5.11	7.02	4.76	4.7	2.59	7.54	4.09	3.07	8.07	3.61	4.62	4.87	4.02	7.94	3.36	4.59	2.15	20.57	3.84	4.11	4.72	3.36	2.15	4.41	3.96	5.6	8.83	3.8	3.98
DENND4C	8.28	9.74	18.12	7.27	17.69	10.3	9.03	6.36	18.97	7.7	6.55	4.26	8.22	26.33	7.69	6.92	9.11	6.59	6.13	3.61	9.08	11.62	7.54	7.43	3.41	3.07	10.07	8.21	11.53	6.08	11.08	7.81	22.94	5.43	3.79	5.13	7.23	5.57	7.33	6.39	6.87	6.13	10.4	13.83	9.28	7.68	34.6	9.9	45.01
DENR	52.52	38.41	26.5	31.29	70.75	41.1	39.13	38.35	45.4	69.99	31.04	43.98	49.7	47.56	50	80.74	58.22	65.85	48.95	20.42	48.56	58.43	49.17	52.51	37.56	14.05	69.7	65.77	53.06	46.23	35.75	61.59	56.34	47.23	36.52	63.18	97.44	38.72	37.97	41.46	70.55	40.16	39.22	36.22	78.15	94.79	38.24	48.63	24.8
DERA	31.83	34.57	16.5	36.05	39.58	29.17	29.22	92.06	93.01	53.32	31.17	21.09	34.59	41.27	31.61	19	39.04	21.5	37.4	31.25	18.36	31.04	31.7	55.05	25.57	11.35	32.32	50.85	31.24	22.97	12.67	31.87	41.7	37.27	53.3	19.55	55.79	52.79	38.32	27.54	44.92	28.43	41.51	38.34	45.87	74.11	40.41	23.34	17.3
DERL1	50.93	101.99	559.75	85.45	44.1	51.67	96.64	79.7	198.96	46	25.73	28.3	36.86	82.18	45.99	66.14	48.67	73.7	130.3	92.98	102.22	50.76	61.06	29.81	51.71	106.87	73.07	48.7	107.44	88.34	66.09	33.08	52.45	57.42	66.13	72.56	57.31	50.39	356.47	34.29	85.77	50.24	54.23	48.8	42.84	89.32	79.32	156.25	40.53
DERPC	6.68	9.48	4.73	10.01	18.44	10.5	8.65	22.11	12.39	11.87	4.48	5.73	8.36	11.54	9.24	6.65	13.28	9.83	4	11.29	18.45	11.37	17.86	13.89	11.74	5.31	24.79	19.7	11.55	6.03	14.79	5.14	3.14	9.74	14.64	11.95	7.53	9.31	8.8	22.8	12.38	4.19	11.79	5.89	9.15	13.97	18.33	16.51	7.11
DES	0	0.11	0.55	0.01	0.09	0.27	1.04	0.08	0.17	0.02	0	0.02	0	0.09	0.17	0.15	0.08	0	0	0.18	0.07	0.07	0.07	0.49	0.02	0.48	2	0	0.1	0	0.01	0	0.36	0.22	0.16	0.09	0.54	0.2	0.94	0.11	0.04	0.22	2.74	2.79	0	0	3.75	0.07	1.08
DESI1	24.93	26.4	22.21	12.95	20.55	18.47	15.83	35.38	34.14	28.8	17.92	17.88	26.99	47.63	26.79	22.97	24.58	16.12	19.22	11.72	11.07	18.98	23.62	22.12	23.97	13.43	26.87	15.82	15.39	22.36	20.99	27.76	24.84	23.05	22.23	19.45	21.92	24.44	34.57	34.05	18.43	26.01	28.58	11.42	22.07	13.95	16.53	19.79	20.64
DFFA	20.31	38.29	27.58	8.32	40.75	29.7	24.03	35.63	11.63	17.04	10.06	36.72	28.24	41.82	32	22.88	76.95	44.92	28.06	33.48	24.87	42.03	42.01	26.13	24.27	20.7	50.73	36.73	24.21	43.67	47.22	36.93	17.62	17.73	38.67	40.96	54.02	35.28	36.53	47.89	43.99	58.6	23.3	14.97	27.22	29.41	13.49	57.07	13.67
DGKZ	64.72	40.74	87.98	14.71	29.25	26.09	25.73	28.93	25.71	51.61	22.18	24.66	24.17	29.59	41.15	15.67	52.67	67.62	58.37	20.65	59.17	35.05	30.66	62.85	78.12	28.84	48.37	33.96	46.33	29.06	40.22	34.5	27.31	46.98	32.94	18.15	109.63	26.84	39.23	30.83	29.19	11.86	14.31	35.46	58.7	42.08	47.52	33.51	86.8
DGLUCY	8.91	9.56	33.53	4.78	33.98	30.83	3.83	2.86	3.81	4.67	14.15	14.78	12.45	21.51	12.43	16.62	20.12	25.08	4.98	22.31	2.8	12.09	15.76	13.21	18.11	0.28	30.2	13.1	22.69	4.63	4.13	12.79	16.17	19.36	5.11	34.59	2.93	2.56	47.36	21.25	22.86	16.53	17.92	2.23	36.25	13.28	8.13	18.69	4.77
DGUOK	78.18	103.45	40.27	124.66	72.74	116.71	77.52	156.19	74.01	76.35	83.72	80.16	108.32	65.35	113.92	85.89	77.48	66.08	77.35	68.46	78.71	122.58	104.89	96.99	79.88	34.32	121.43	102.01	80.65	90.16	47.87	52.17	86.15	55.49	92.87	102.52	64.51	89.09	106.57	103.63	76.29	88.15	88.7	123.6	76.06	84.32	89.89	68.35	72.41
DHCR24	366.63	122.06	591.56	33.77	80.78	39.11	109.5	147.66	144.3	286.58	352.94	46.05	81.75	319.22	73.31	400.55	309.52	181.88	362.84	382.83	155.58	109.76	79.95	63.81	158.84	139.99	169.62	56.02	169.98	299.55	68.17	48.74	36.87	383.28	42.76	167.66	270.27	372.25	110.22	135.47	36.3	133.84	287.49	66.56	107.77	30.92	107.34	154.05	82.75
DHCR7	214.13	128.02	195.99	35.29	51.26	15.18	69	1	41.36	113.78	98.07	56.8	34.42	133.64	63.31	105.12	113.46	293.46	81.42	134.71	151.18	35.89	44.47	91.59	125.71	61	88.12	62.53	141.94	261.9	19.65	5.76	70.91	201.4	48.53	71.69	129.98	344.05	72.95	66.38	34.32	47.64	41.43	71.49	55.52	38.09	48.4	122.51	55.06
DHFR	51.59	50.41	25.61	31.46	111.82	26.03	22.88	107.68	23.1	28.08	32.71	35.79	57.44	60.6	27.36	66.94	72.97	75.36	14.46	35.06	44.29	56.19	42.99	58.73	32.9	32.31	60.84	80.83	56.76	64.92	67.15	40.92	64.83	46.91	39.51	72.67	27.44	45.43	59.56	85.51	63.55	54.33	70.01	41.97	58.65	68.56	82.41	84.89	50.7
DHPS	97.46	68.26	52.48	55.12	79.59	98.35	75.81	99.69	66.74	75.02	31.04	47.73	103.24	26.71	90.79	57.31	86.09	55.58	53.57	77.41	112.74	111.2	99.99	61.85	98.74	40.81	79.18	50.65	48.2	47.46	93.01	42.6	82.78	48.51	74.11	61.83	37.21	81.33	85.54	51.4	78.29	64.43	80.79	59.63	101.72	46.12	49.7	76.82	52.25
DHRS11	21.18	20.16	13.22	2.72	19.2	8.83	4.3	20.53	6.68	12.71	21.17	15.96	30.28	25.01	14.26	14.82	18.06	8.52	36	5.02	9.58	22.67	22.25	16.04	8.29	22.27	11.54	5.82	56.93	20.22	27.5	13.45	11.91	26.92	10.82	18.68	12.35	7.29	14.03	20.28	8.54	27.16	9.09	10.41	20.4	5.09	36.93	8.45	18.33
DHRS2	4.06	1.12	3827.1	0.7	5.72	1.69	19.59	0.64	0.46	0.69	1404.6	2.63	7.73	1.36	4.82	0.74	2.54	0.43	142.24	0.19	273.06	8.44	3.47	2.02	2.54	2.01	4.64	1.9	5.5	3.57	2.32	0.37	6.49	0.32	2.34	2262.6	37.22	0.65	0.22	1.33	2.11	1.84	0.55	13.14	214.8	0.93	1.22	0.49	7.23
DHRS4	18.74	22.74	39.91	24.33	58.44	46.5	61.45	22.66	16.7	7	90.87	38.4	25.37	22.79	25.87	35.75	42.48	24.11	36.75	26.47	79.51	16.23	18.67	40.63	46.93	29.58	26.31	28.91	24.13	21.72	28.44	9.25	48.81	27.44	26.33	38.69	15.98	53.72	26.51	36.89	10.51	18.92	23.26	23.2	21.57	23.53	30.18	19.1	37.56
DHRS7B	18.22	15.59	16.08	34.98	22.85	17.54	15.26	15.42	26.63	19.96	16.75	8.45	27.13	12.91	19.06	8.47	9.88	8.98	18.35	7.57	23.48	15.81	20.75	14.62	10.31	32.95	14.93	24.86	14.68	17.08	14.56	14.09	18.42	29.25	17.09	18.85	13.82	19.77	14.13	8.1	20.01	14.71	10.39	26.73	19.6	20.46	22.89	14.71	17.22
DHTKD1	25.35	11.38	37.04	3.98	35.47	15.13	7.61	16.8	6.97	10.57	5.07	10.4	25.71	10.04	5.33	31.08	29.43	13.47	24.4	7.99	52.83	16.8	29.39	9.6	11.5	3.9	7.13	9.06	9.8	21.53	32.09	2.45	5.97	5.85	10.51	6.25	18.53	7.27	29.48	14.06	4.44	11.14	18.35	9.45	33.87	15.91	10.51	25.92	8.87
DHX15	129.7	132.13	83.94	66.84	193.22	92.53	90.39	145.61	84.6	241.08	60.47	70.43	101.84	145.57	111.99	79.35	114.55	157.75	33.1	99.08	148.41	169.08	126.16	133.98	69.85	72.45	217.74	172.72	140.95	123.06	188.66	110.56	114.41	113.37	113.73	270.16	116.83	198.51	100.72	88.44	131.7	94.1	146.63	73.13	184.32	144.24	102.76	128.91	101.73
DHX16	78.87	60.14	51.3	17.08	44.3	41.67	31.98	40.12	27.59	63.38	37.68	47.17	24.03	38.79	56.58	77.01	52.61	67.79	43.67	43.8	35.83	40.77	59.17	37.21	29.93	37.5	53.85	41.59	31.22	37.14	66.91	25.06	29.25	34.89	34.65	35.82	31.74	33.61	44.74	30.09	66.16	29.12	47.62	12.66	41.65	59.85	34.52	38.45	29.45
DHX29	10.65	15.93	14.08	11.2	19.34	12.9	9.63	21.02	10.64	6.71	6.9	13.58	14.16	18.43	8.76	7.63	6.86	15.79	10.03	4.98	10.35	16.91	13.93	15.16	8	9.16	26.85	20.87	8.3	11.79	24.48	11.94	7.96	13.51	10.9	12.04	15.83	12.55	15.88	13.31	13.25	11.06	7	9.11	18.27	21.89	16.36	23.72	7.91
DHX30	31.62	53.03	49.76	10.66	71.56	58.62	52.76	86.48	28.14	48.45	33.98	36.55	60.22	23.4	70.12	28.41	97.15	90.03	45.31	42.24	28.33	78.32	66.82	50.99	49.52	51.01	90.91	42.8	25.46	46.9	34.17	41.93	46.49	53.66	52.73	58.89	15.46	58.81	44.78	55.77	66.12	38.9	33.62	32.97	99.1	30.76	21.87	47.92	40.23
DHX33	11.57	19.78	18.57	3.33	21.01	13.93	10.85	19.11	12.32	19.7	16.76	21.47	29.8	5.13	21.35	8.01	12.95	21.91	11.09	7.91	13.79	23.07	33.19	38.86	16.05	19.29	31.86	18.92	12.43	13.06	9.52	20.06	15.63	27.94	32.64	22.47	9.25	17.55	14.14	25.43	15.75	33.06	8.48	5.76	24.04	35.22	10.76	27.85	9.72
DHX34	14.2	15.03	9.84	2.56	16.53	13.42	9.9	17.71	14.6	19.35	7.28	12.48	11.78	12.22	12.38	4.68	17.2	9.77	9.62	6.64	11.69	15.55	13.49	13.07	10.33	18.69	20.61	16.54	21.85	15.51	20	20.06	9.02	25.11	10.92	11.73	8.89	13.05	14.7	17.63	16.12	12.77	19.25	11.38	22.36	7.83	8.12	15.49	14.7
DHX36	37.19	62.24	36.4	38.18	51.41	66.59	38.52	58.31	32.35	41.42	18.17	20.87	58.28	31.76	56.81	43.76	51.48	43.41	24.86	32.11	40.65	59.37	46.74	45.45	17.53	24.98	34.77	37.57	26.95	63	34.46	25.84	19.98	53.06	47.1	55.66	23.8	22.65	35.37	49.96	50.92	76.37	40.02	31.5	75.65	45	61.44	38.64	35.28
DHX37	10.03	22.68	15.53	3.6	17.42	13.19	19.58	17.17	9.88	30.29	12.48	19.98	11.76	17.06	23.46	13.76	26.03	20.61	15.65	5.46	17.52	20.45	17.56	24.4	14.71	8.8	41.34	19.85	18.02	12.11	5.81	18.31	18.82	34.45	16.98	19.04	22.84	20.8	19.27	23.69	21.46	16.27	18.92	10.71	16.95	21.3	15.16	14.05	12.33
DHX38	32.38	41.1	23.03	14.22	40.35	47.11	46.26	48.99	44.45	51.32	50.75	24.97	23.58	60.37	59.15	21.92	59.97	71.2	25.74	23.68	75.92	61.51	42.29	125.08	29.79	52.8	48.07	43.05	42.18	34.94	63.12	68.46	30.68	48.78	24.59	60.52	34.18	59.6	51.6	42.73	66.32	27.18	53.83	30.26	32.17	27.64	41.52	32.67	47.63
DHX40	17.33	31.56	11.73	13	38.33	26.9	28.62	35.57	20.86	17.78	12.81	26.16	40.11	21.83	25.44	31.63	27.5	13.54	26.06	20	80.63	36.69	35.84	25.71	11.76	8.29	47.02	32.45	20	19.29	28.17	12.15	19.9	21.11	42.93	49.23	11.39	15.09	17.26	35.98	33.6	23.98	39.18	15.75	45.08	23.87	18.15	20.97	11.07
DHX8	18.29	37.09	14.68	18.06	34.85	28.16	24.1	36.02	13.51	33.06	18.95	23.15	20.14	20.67	41.56	12.76	35.43	18.95	11.79	15.36	15.84	50.2	36.16	24.77	26.41	12.66	32.24	23.92	19.18	24.59	38.07	7.8	16	29.15	25.9	24.01	18.98	22.18	23.08	31.1	13.57	20.13	21.8	16.65	40.32	27.27	19.19	21.9	16.32
DHX9	160.7	143.52	134.8	138.76	179.89	90.96	113.8	208.66	61.39	210.42	71.87	101.65	95.48	105.36	106.84	94.82	164.49	181.81	96.34	97.14	147.25	197.21	179.25	175.62	97.3	114.1	230.44	162.33	117.53	159.64	145.97	79.01	89.37	149.28	122.3	182.11	87.31	106.53	181.27	133.02	128.05	103.87	114.87	84.84	293.81	149.27	124.05	133.32	115.39
DIABLO	50.45	54.26	31.35	46.72	71.35	50.73	58.72	43.27	41.12	44.98	43.31	70.05	44.47	55.79	61.52	55.99	80.51	55.92	66.39	32.99	73.77	60.97	65.35	67.68	73.52	24.59	61.8	71.32	50.58	67.82	31.61	61.92	72.25	61.35	47.37	49.99	71.92	53.41	32.13	43.38	54.16	45.29	52.04	57.92	57.01	81.56	57.34	53.73	25.64
DIAPH1	106.82	68.69	179.68	24.96	62.93	33.5	64.91	66.54	75.33	53.28	44.98	37.99	35.71	81.97	33.49	116.05	115.84	79.67	69.12	58	66.61	86.66	52.36	62.68	48.45	48.22	135.24	65.39	72.93	95.9	126.01	54.17	67.51	75.21	46.24	95.47	96.94	69.61	65.29	77.98	68.86	45.31	54.55	61.13	65.41	117.57	82.4	88.12	84.33
DIAPH3	16.67	8.24	10.53	17.98	18.56	8.94	9.5	19.33	5.64	7.83	5.62	13.97	21.52	15.71	9.51	10.08	24.12	35.21	15.43	9.73	10.21	5.65	21.59	9.38	21.35	5.58	19.09	18.92	9.23	24.52	14.63	7.76	8.96	6.63	6.64	11.32	35.31	13.16	14.47	6.07	12.16	5.25	11.13	7.39	9.14	39.19	22.48	29.52	6.62
DICER1	14.62	10.64	21.41	3.19	23.37	8.82	10.33	9.22	5.4	15.81	12.46	8.05	20.7	10.29	6.88	18.68	11.35	9.65	3.7	7.9	26.04	8.85	15.15	11.79	5.6	9.03	23.26	20.24	6.35	20.24	15.22	12.14	7.82	16.11	9.16	27.44	14.64	8.12	12.05	16.75	27.96	12	5.82	8.89	18.42	45.68	8.86	11.67	8.99
DIDO1	19.07	20.89	33.57	5.58	28.11	33.33	12.75	22.17	36.08	36.57	39.77	14.08	22.45	27.7	24.89	30.9	24.47	40.38	44.27	17.28	39.04	26.48	20.04	31.53	29.14	19.55	23.79	24.21	39.44	25.75	45.75	18.21	7.86	36.3	42.71	29.55	12.99	28.58	18.16	23.78	24.73	27.46	21.64	12.61	29.35	18.25	50.13	28.7	73.69
DIMT1	21.6	32.24	22.02	18.6	33.91	28.15	18.56	35.9	22.65	16.84	18.05	42.26	23.28	28.62	22.56	12.31	28.86	64.86	21.52	13.17	19.79	51.24	41.4	46.34	22.57	26.73	69.74	37.21	21.18	28.37	31.95	46.99	44.64	39.02	27.37	17.32	33.39	39.42	56.12	69.41	33.53	17.36	13.62	32.9	20.39	50.68	33.97	42.69	20.59
DIP2B	9.74	15.15	20.06	3.45	21.89	5.87	17.38	20.48	18.76	27.66	16.45	6.53	19.62	11.14	23.68	6.24	9.36	12.43	11.96	9.46	15.65	15.28	12.09	12.65	8.35	11.57	22.75	9.22	9.14	13.73	25.89	5.71	13.99	24	22.29	11.89	17.2	25.09	11.29	7.43	15.48	18.08	8.55	8.29	19.76	19.34	12.53	12.32	9.2
DIS3	15.94	18.02	12.11	15.38	23.17	21.23	13.59	24.8	9.12	5.96	10.88	14.8	23.13	9.58	39.74	10.39	16.28	23.95	9.6	9.37	7.68	33.24	30.62	28.32	12.44	10.09	38.52	16.59	29.41	15.31	20.4	16.5	7.56	19.62	19.49	17.88	15.79	23.36	16.32	11.8	14.29	5.85	10.85	18.13	20.37	29.16	53.13	20.3	21.61
DIS3L2	13.75	19.85	12.75	3.19	15.28	18.48	11.7	16.34	14.62	11.66	11.33	11.4	10.66	12.03	14.87	6.06	18.74	7.56	6.23	7.5	7.12	9.11	12.51	12.03	13.92	5.63	19.29	14.27	10.34	9.86	10.02	8.88	9.51	13.67	15.09	15.16	7.7	6.92	13.24	9.12	10.05	15.07	11.6	8.81	15.65	6.2	13.12	6.53	12.75
DKC1	212.57	76.01	105.25	65.13	84.13	59.19	86.11	145.37	71.52	100.78	75.58	94.18	56.59	69.58	94.9	75	157.39	119.39	124.79	69.23	82.11	144.22	106.26	268.2	56.4	167.07	153.35	132.97	177.81	129.96	86.61	73.16	94.86	113.46	98.81	175.72	71.54	80.85	164.71	189.32	97.8	60.92	72.08	92.78	106.88	173.31	151.85	196.86	149.55
DLAT	55.19	31.31	74.98	11.88	29.93	24.02	24.79	42.74	15.9	36.27	23.86	26.3	33.05	40.78	23.01	15.38	31.4	62.23	26.07	10.67	17.14	27.59	40.34	48.65	26.57	29.93	59.64	47.07	32.61	40.59	17.57	9.78	30.99	22.64	51.74	43.39	26.23	84.39	46.76	32.95	21.6	8.82	23.7	25	43.7	22.07	31.2	29.57	33.02
DLC1	0.47	42.05	0.66	5.64	41.62	46.17	1.93	4.44	5.24	41.68	27.07	61.54	23.07	9.41	17.32	9.81	53.24	25.17	4.84	11.97	2.2	9.77	11.73	0.18	24.84	6.72	0.04	37.89	0.21	8.35	2.02	35.24	0.5	7.2	12.03	0.1	12.28	36.04	9.66	2.93	21.01	19.07	1.15	3.03	17.67	12.12	0.44	1.86	0.26
DLD	87.2	166.41	185.65	68.75	127.5	74.65	92.16	239.45	69.79	56.45	48.25	86.38	167.44	269.81	139.49	107.41	54.75	114.25	59.9	34.89	127.34	120.9	172.02	113.87	74.88	68.79	185.62	80.25	71.7	104.56	100.03	91.62	103.69	76.88	206.92	52.24	77.17	66.03	94.67	121.09	90.61	74.46	66.52	132.07	71.41	104.58	93.02	116.29	60.37
DLG1	26.14	36.74	34.09	31.31	61.89	65.77	23.02	31.67	46.96	33.61	24.44	84.85	25.2	50.31	19.59	64.48	114.88	61.58	44.2	27.31	26.26	12.67	20.28	34.29	17.3	23.71	33.83	19.63	32.2	73.68	39.09	19.44	28.41	28.48	15.9	31.71	47.54	27.57	22.88	25.07	26.33	26.4	30.2	26.78	46.04	95.46	57.82	19.2	46.29
DLGAP4	38.31	53.53	51.19	7.69	27.36	62.72	54.69	32.35	44.98	81.89	34.13	31.29	25.87	19.58	85.98	16.81	26.83	29.38	130.07	20.16	21.26	40.97	27.46	25.42	71.39	21.85	17	63.87	37.23	13.24	39.71	17.59	11.64	26.69	90.98	21.22	47.29	33.73	9.32	17.84	32.16	62.53	27.06	15.08	32	30.11	59.57	72.39	34.99
DLGAP5	52.35	16.13	23.99	31.7	72.77	25.17	34.15	28.43	9.74	33.65	14.44	40.55	56.58	16.61	19.59	31.2	46.13	81.58	32.3	18.89	31.96	35.23	44.52	36.71	23.62	29.52	72.47	47.23	22.53	37.67	30.16	22.04	33.2	28.36	20.42	60.27	46.57	41.57	68.18	26.95	55.55	22.32	26.44	19.98	41.9	83.4	17.48	67.87	15.02
DLST	47.64	80.21	125.05	24.2	84.72	78.03	57.67	68.58	30.61	48.37	49.46	62	75.59	45.5	51.5	72.9	98.68	78.21	55.13	74.53	110.03	65.14	110.61	89.5	78.61	41.16	92.47	58.73	52.39	44.42	63.44	56.98	71.93	56.28	77.83	86.26	69.31	45.06	99.66	70.76	89.22	46.78	46	52.21	83.69	126.94	64.73	71.95	40.05
DMAC2	44.1	49.1	33.01	45.33	44.37	60.91	46.27	57.65	33.13	80.71	41.82	31.26	42.72	31.32	43.97	61.07	61.7	44.4	39.45	23.74	47.51	54.53	36.14	56.01	69.21	32.04	59.23	60.79	70.96	47	62.11	19.36	32.31	85.04	39.37	54.21	38.41	59.37	42.32	34.74	80.33	35.46	57.13	35.91	40.76	41.1	20.19	35.24	36.63
DMAP1	44.19	22.61	19.53	10.15	37.58	32.97	37.41	22.26	37.69	29.86	17.52	21.3	22.65	28.37	30.38	42.93	38.65	28.86	15	30.84	26.34	26.7	21.44	35.73	18.55	39.04	25.15	29.17	29.47	23.72	17.2	20.06	12.18	30.17	27.3	26.42	21.69	29.22	26.34	17.17	24.42	23.59	29.23	16.81	39.01	35.24	17.45	36.15	14.94
DNAAF5	27.69	24.23	42.43	8.19	38.5	26.45	26.57	44.29	37.63	60.12	17.47	30.23	24.18	21.32	39.14	8.8	35.9	29.3	29.39	26.4	31.68	24.35	40.87	38.27	32.46	13.23	45.48	28.93	33.51	37.19	28.99	9.02	26.99	45.05	53.2	27.97	9.86	7.73	47.18	56.87	39.42	13.12	39.67	17.07	32.49	19.09	30.07	26.44	18.24
DNAJA1	138.03	219.25	186.75	165.02	176.83	137.28	209.82	152.05	113.73	244.27	138.15	80.03	85.63	129.6	163.21	141.3	301.78	260.28	145.13	89.51	137.44	187.15	257.46	172.94	114.97	165.33	290.68	178.95	104.13	144.93	164.62	176.96	114.63	176.29	114.09	118.07	169.51	229.13	189.68	115.44	209.96	144.16	122.57	73.35	222.69	238.78	153.69	315.28	228.98
DNAJA2	85.07	30.16	79.3	27.26	50.24	46.09	50.3	54.21	50.6	34.45	59.14	27.98	26.07	41.48	37.64	28.93	47.08	89.18	41.97	48.63	29.23	51.04	41.42	60.65	25.76	50.66	73.03	51.39	32.81	39.36	47.49	36.68	23.66	39.44	35.88	76.8	55.38	35.17	35.25	45.38	39.92	21.26	31.78	32.22	22.18	42.24	76.58	49.11	46.39
DNAJA3	43.75	68.94	83.34	16.15	54.17	42.51	57.19	87.74	71.89	49.91	51.96	27.48	39.69	72.55	46.68	72.26	19.82	47.7	60.62	41.65	65.11	60.29	65.92	52.65	34.59	59.64	81.67	48.95	47.75	41.12	68.85	45.52	54.34	58.09	65.76	74.25	47.22	55.56	64.76	89.02	31.37	49.07	76.5	61.59	27.41	34.34	104.65	42.66	74.18
DNAJB1	144.15	110.15	103.59	52.26	84.88	64.3	98.16	117.19	63.64	98.01	60.7	123.2	68.18	22.82	110.02	68.02	69.74	47.86	137.35	104.46	98.98	107.15	104.26	66.74	154.1	37.62	181.5	45.51	39.13	101.75	102.13	46.49	67.66	62.06	77.67	62.68	55.77	64.4	59.8	42.57	112.87	116.03	99.38	90.64	58.47	55.59	69.34	57.54	73.5
DNAJB11	54.72	122.83	106.13	162.71	81.69	171.33	84.81	130.88	58.39	202.4	84.67	32.92	149.48	64.69	128.29	270.08	116.57	132.1	63.71	42.75	47.16	57.85	104.99	88.29	64.79	104.51	109.33	71.31	67.42	352.81	62.66	30.19	47.87	98.13	100.19	65.25	92.94	147.65	72.58	63.11	66.52	139.09	60.03	48.14	100.37	111.91	120.34	120.86	94.59
DNAJB12	25.66	23.53	35.54	9.94	23.83	19.85	23.23	10.15	17.36	13.22	12.19	13.61	15.99	24.65	17.43	32.04	46.75	23.26	25.16	21.42	22.2	14.57	24.89	22.19	18.69	19.9	16.19	25.68	19.52	31.27	15.49	9.94	10.76	11.43	10.05	9.89	15.08	14.43	13.58	10.57	15.75	17.65	18.02	16.45	20.45	25.19	23.96	38.41	20.77
DNAJB2	78.24	90.31	36.17	20.15	35.9	40.89	63.32	34.02	52.8	49.25	28.67	30.46	30.37	58.2	56.37	20.05	25.6	39.02	39.3	27.39	34.83	14.65	26.21	17.45	52.03	40.95	16.52	87.11	24.22	28.66	35.74	14.35	6.74	11.56	61.59	12.46	21.38	44.12	14.44	7.64	21.84	61.78	15.39	13.3	52.95	13.37	32.33	18.47	25.55
DNAJB4	16.12	12.66	10.1	12.89	16.92	23.63	38.95	16.79	20.36	9.15	6.69	130.11	4.9	46.37	16.01	24.87	15.92	13.99	11.77	19.05	1.99	10.32	27.41	5.87	21.68	45.52	23.41	27.37	10.64	14.71	2.56	13.23	6.74	18.06	15.97	13.31	4.56	8.5	20.54	14.75	10.75	15	21.92	5.28	17.09	12.62	5.44	72.47	3.1
DNAJC10	21.7	37.98	32.33	28.74	47.18	43.32	28.68	23.9	23.71	42.44	19.79	19.24	40.32	49.01	46.76	30.37	24.77	31.17	15.02	26.37	15.07	7.65	31.21	13.82	17.79	22.42	41.29	50.5	17.97	14.22	31.29	15.33	10.19	9.02	29.14	27.07	19.41	21.58	15.58	8.22	26.35	31.62	29.74	10.12	21.49	30.67	19.8	26.33	15.84
DNAJC11	27.62	49.15	48.46	5.95	47.81	34.14	35.89	74.34	30.34	49.57	35.84	19.56	22.47	53.06	42.22	64.91	66.81	40.79	28.1	36.25	34.88	53.71	51.35	46.5	27.2	50.61	75.84	51.48	42.63	47.38	54.09	29.75	37.99	36.27	63.16	51.3	47.08	39.44	53.61	53.68	42.88	61.76	41.37	19.03	53.87	40.17	40.98	72.39	33.77
DNAJC13	24.27	42.85	14.18	12.56	23.67	36.93	17.83	23.49	45.02	15.13	8.98	13.12	28.77	27.52	19.67	21.26	38.09	32.74	12.08	17.63	18.57	19.15	17.25	12.84	16.82	11.11	17.76	17.8	15.37	28.61	20.67	9.05	11.56	14.04	24.54	18.26	12.96	22.98	11.77	11.68	23.22	29.08	16.15	15.64	18.8	21.7	30.03	17.15	17.46
DNAJC17	24.78	17.07	84.38	18.53	31.65	52.45	25.15	41.88	22.74	30.56	14.41	35.77	54.28	16.87	20.97	15.93	44.12	29.97	21.89	37.91	35.69	31.19	34.06	20.63	34.39	34.95	42.67	26.41	27.83	14.62	50.42	25.57	24.77	19.27	26.1	37.22	19.91	22.41	42.61	19.47	35.52	14.45	23.14	28.48	28.87	23.79	27.88	28.51	25.88
DNAJC19	27.08	57.91	61.31	53.97	46.54	52.88	35.75	55.82	62.06	49.28	32.69	35.48	34.39	56.93	35.09	100.54	68.17	101.94	53.11	45	26.54	33.71	37.02	56.73	27.71	30.7	39.9	25.1	51.24	90.69	52.33	62.54	41.5	30.26	35.37	38.63	34.65	36.53	35.7	70.28	40.45	49.37	45.99	66.57	38.89	52.23	53.84	27.1	76.73
DNAJC2	47.27	53.65	56.81	34.58	35.39	34.67	51.02	22.24	43.87	51.16	23.72	36.91	33.48	65.47	47.22	44.62	21.79	46.67	13.84	26.11	48.37	48.5	42.53	46.8	14.55	63.04	72.95	32.58	45.77	31.83	44.73	92.57	29.66	62.1	64.38	41.89	27.54	46	58.8	41.74	71.69	32.19	25.47	35.12	37.75	34.03	41.59	53.84	39.48
DNAJC21	58.07	30.7	78.53	18.43	43.7	35.02	33.58	25.73	20.59	41.81	26.62	44.53	20.36	43.19	43.57	38.27	74.34	108.93	41.26	41.34	42.69	38.62	47.44	68.23	19.49	24.42	32.9	33.94	58.72	67.82	51.27	29.7	49.99	48.6	51.08	50.71	82.03	65.93	37.54	26.67	49.24	26.35	33.19	30.91	45.23	56.97	53.64	59.21	25.86
DNAJC3	17.9	17.16	40.97	19.94	18.59	21.4	11.2	29.63	2.76	17.01	11.94	7.45	31.87	15.68	24.77	10.68	13.99	20.08	16.15	3.8	10.82	16.13	21.98	13.71	11.69	7.27	21.37	14.33	13.31	5.5	18.23	13.81	3.9	12.65	21.19	14.64	29	13.84	5.83	4.04	4.4	11.4	6.44	12.81	11.15	23.77	29.52	18.96	20.25
DNAJC5	37.44	43.48	61.01	9.56	27.45	42.03	24.22	36.01	36.52	34.04	38.31	21.37	22.06	35.05	56.12	39.04	53.48	53.46	84.71	20.29	52.57	29.86	24.7	24.74	60.83	28.26	32.81	37.98	41.25	39.07	36.48	18.75	13	36.52	60.78	24.95	26.42	24.53	12.26	24.9	26.1	31.39	38.96	17.65	38.12	21.53	40.57	34.72	93.18
DNAJC7	59.24	69.11	151.18	87.22	85.46	77.71	79.03	93.33	102.63	73.19	74.15	98.4	59.62	77.35	82.48	55.35	67.79	87.54	25.57	49.29	52.14	119.65	119.9	102.16	39.27	70.31	125.42	101.37	75.64	64.18	84.48	42.64	50.75	86.48	67.31	38.36	81.75	74.68	88.71	75.91	60.54	67.7	56.4	76.27	89.94	118.35	97.29	75.52	57.34
DNAJC8	58.91	65.3	45.16	110.64	145.36	126.43	112.01	149.4	72.54	101.44	67.49	95.1	118.99	98.29	86.29	67.4	196.36	126.64	88.73	51.14	71.64	100.11	124.03	108.7	97.79	54.69	143.67	119.43	63.72	84.8	77.69	107.37	76.17	62.93	161.16	105.31	126.23	86.58	72.34	100.22	95.76	100.92	67.6	36.91	111.8	119.6	67.12	172.31	42.6
DNAJC9	72.57	38.77	60.71	65.87	64.73	29.71	28.53	31.86	30.13	46.48	34.04	34.2	42.85	51.55	28.78	82.94	120.82	96.16	35.89	46.15	56.44	32.99	51.71	98.63	58.87	35.93	82.86	94.09	43.64	85.85	51.78	61.42	29.36	26.39	28.1	34.88	41.52	40.98	57.2	27.38	50.13	30	35.19	33.48	69.03	122.45	59.06	95.89	42.33
DNASE2	126.83	78.11	43.58	64.34	56.39	67.4	66.39	65.16	3.35	36.79	7.04	25.13	76.47	17.78	97.9	115.84	27.98	32.78	94.92	39.54	80.02	33.85	38.47	20.52	66.79	21.84	20.91	31	12.39	59.79	46.29	14.35	39.74	16.98	56.87	15.93	44.04	21.89	73.6	17.27	27.9	79.55	40	20.24	43.87	10.92	37.82	79.69	41.75
DNM1	5.45	0.51	1.02	3.96	16.88	53.99	20.87	0.66	15.88	1.31	0.2	0.53	11.08	50.94	6.46	14.59	13.74	4.66	3.86	18.71	49.97	43.7	27.61	17.76	13.91	14.04	2.89	0.44	69.18	0.97	1.84	2.66	1.71	5.41	0.58	22.88	0.2	6.17	39.27	35.44	2.55	0.99	97.86	2.41	62.57	1.1	8.22	4.8	2.16
DNM1L	35.03	38.95	48.02	33.18	89.78	31.57	37.16	57.74	24.5	42.93	24.3	50.32	39.7	47.27	38.72	44.96	52.39	79.05	43.75	27.13	26.98	71.53	48.09	57.48	14.58	33.96	55.06	60.45	34.28	31.16	50.67	45.31	43.15	34.2	38.84	35.53	80.41	50.55	39.38	26.96	73.79	42.25	47.67	29.71	54.96	75.03	56.02	42.64	38.64
DNM2	140.28	56.15	57.76	42.78	141.47	86.63	60.61	97.97	238.03	186.16	43.87	41.63	65.41	158.77	79.86	55.69	110.95	78.7	67.85	34.92	108.36	84.41	61.73	71.47	74.22	41.41	76.01	43.64	103.26	76.12	112.44	41.81	86.27	104.92	60.69	101.38	115.55	88.48	87.67	61.59	71.05	55.17	257.62	78.42	83.32	37.31	76.71	58.49	94.35
DNMBP	4.76	4.63	2.14	2.57	17.88	6.8	8.48	3.91	9.33	3.04	5.4	41.31	6.36	3.06	5.36	6.98	15.21	25.91	13.57	6.49	3.31	14.33	11.16	8.21	26.44	2.89	42.89	26.07	18.07	7.9	2.92	3.01	17.03	10.55	3.32	9.39	19.02	6.5	4.34	9.55	17.58	2.32	8.25	19.89	12.77	15.01	25.35	28.06	32.12
DNMT1	518.05	101.15	83.11	41.13	151.5	66.08	98.5	115.9	28.29	248.53	65.52	96.57	153.83	54.76	146.07	119.74	318.52	134.92	129.28	78.9	131.29	217.81	90.27	164.83	103.94	63.77	161.82	119.57	82.98	125.05	100.83	127.67	91.02	119.47	91.71	113.94	72.72	118.72	358.52	124.38	197.69	84.52	68.42	73.76	160.43	186.76	111.79	127.16	71.73
DNPEP	123.59	129.08	169.16	72.07	61.51	151.35	119.51	91.47	93.76	54.08	103.68	105.47	54.81	102.58	80.96	50.93	136.05	121.51	129.83	106.06	205.02	42.97	51.25	66.37	171.06	128.71	80.39	94.09	123.73	43.56	169.26	98.52	100.79	91.98	123.17	102.61	45.74	54.18	75.12	75.83	57.31	76	109.93	140.28	71.2	54.35	200.19	76.66	142.08
DNPH1	122.04	146.28	86.22	96.83	139.45	84.91	131.26	60.88	136.17	126.99	112.65	182.33	144.6	110.5	95.62	248.65	86.37	302.02	159.66	133.8	144.23	74.76	116.12	106.3	79.3	123.6	86.35	70.92	72.76	168.43	296.62	62.03	176.51	185.59	48.71	72.13	63.05	60.13	154.43	123.46	145.87	38.23	102.95	169.04	185.7	21.09	139.14	123.65	132.66
DNTTIP2	62.41	47.67	45.75	52.36	43.25	39.12	61.99	39.42	41.01	43.01	18.5	28.84	19.73	40.45	50.01	48.55	35.9	31.84	18.59	31.97	15.36	37.75	53.02	30.75	15.62	108.17	85.36	69.23	29.8	34.15	78.73	60.79	28.76	68.82	44.71	58.45	41.59	34.61	34	27.14	52.95	32.27	51.86	31.53	46.02	69.09	19.27	65.57	21.86
DOCK1	10.95	19.27	18.62	9.02	36.74	17.88	13.43	13.61	16.58	17.34	11.71	24.62	20.29	24.68	15.03	17.72	28.07	33.76	5.67	19.04	9.03	17.9	20.71	12.17	18.8	7.86	22.29	21.05	15.01	13	16.9	7.5	7.18	8.17	8.33	6.6	12.41	9.88	10.38	9.95	16.08	16.03	13.47	6.82	23.96	13.82	13.52	11.58	19.28
DOCK10	0.47	10.94	0.12	14.43	0.11	31.81	16.83	10.87	2.64	0.02	0.01	13.79	56.04	7.12	5.23	0.27	21.98	0.34	1.14	7.66	11.7	1.17	10.3	0.01	15.18	0.18	0.01	32.46	0.1	0.02	0.2	0.01	0.33	0.03	11.19	6.63	0.15	0.2	0.19	2.7	8.87	58.51	7.84	0.41	5.86	0.88	0.21	16.59	0.31
DOCK2	0.42	0.2	2.41	3.46	0.22	10.87	5.84	0.11	0.65	0.08	0.13	14.79	3.2	11.37	0.89	1.22	2.98	0.44	0.1	19.51	0.22	2.28	0.09	0.05	7.08	0.25	0.01	29.14	0.08	0.01	0.21	0.14	0.02	0.09	0.19	0.4	0.14	0.09	0.1	0.54	1.62	0.92	16.41	0.04	1.13	0.26	0.31	2.32	0.06
DOCK7	19.84	40.99	18.06	18.01	35.55	26.4	18.49	52.64	9.9	27.8	22.43	15.7	53.17	19.48	49.13	18.94	28.26	17.59	12.66	35.03	24.75	20.73	24.8	18.57	12.72	54.98	30.71	36.72	8.36	11.48	8.31	7.54	12.21	15.96	27.59	17.17	17.56	20.46	12.62	14.72	18.55	90.5	9.14	9.33	28.58	36.21	18.04	20.73	11.48
DOHH	15.17	22.49	8.75	11.09	8.83	13.34	16.09	13.62	13.76	35.65	12.48	11.36	10.83	11.1	20.29	8.23	38.22	11.86	14.22	9.93	9.42	13.81	8.97	23.88	22.41	16.25	14.55	16.87	12.95	13.99	24.53	8.96	12.59	13.74	17.16	13.31	10.85	19.4	21.88	9.29	21.46	14.06	7.41	11.75	20.26	7.16	9.84	16.14	9.19
DOK1	2.36	10.17	2.01	8.41	8.22	5.09	12.45	4.32	8.2	2.16	0.9	5.97	10.12	9.69	41.99	13.26	6.37	5.59	6.52	17.78	10.3	17.49	6.7	14.41	4.25	0.26	13.44	0.9	9.18	2.16	1.62	21.04	6.27	2.82	7.28	11.51	1.93	8.26	12.21	6.95	12.44	4.13	5.82	11.41	9.02	1.21	17.77	1.45	11.79
DOLPP1	15.13	9.97	19.18	8.27	21.17	11.96	18.51	11.6	9.23	30.34	19.3	6.58	12.09	15.98	11.14	15.07	26.41	21.32	19.08	12.39	24.87	18.86	15.5	20.05	19.26	21.97	16.82	14.79	25.88	40.66	27.82	7.47	11.42	32.38	11.35	20.18	19.29	30.81	18.36	9.01	17.96	10.48	9.4	22.73	27.73	23.91	17.09	20.69	19.93
DPF2	58.67	28.64	52.91	13.31	46.8	52.46	33.41	46.14	37.07	43.66	20.74	33.59	33.02	34.42	28.4	39.4	34.42	59.11	55.26	60.86	42.19	33.61	32.08	41.49	52.2	34.25	55.04	53.53	28	14.76	84.56	18.86	20.84	59.37	24.99	55.43	42.98	31.49	30.15	26.09	34.14	13.74	31.56	25.73	46.54	52.88	40.47	29.81	21.48
DPH5	31.18	26.95	28.68	22.37	31.17	27.19	31.84	42.27	21.62	12.57	24.97	62.4	25.35	32.6	26.13	20.78	34.64	19.28	39.44	26.24	14.82	28.55	34.65	27.27	24.49	22.98	60.41	50.91	23.07	14.49	49.22	43.09	27.89	28.13	32.07	38.41	37.1	18.21	49.61	91.73	36.87	23.37	25.06	26.79	22.65	51.54	34.84	40.62	20.9
DPM1	123.63	110.84	115.98	116.43	84.25	149.45	60.05	107.37	95.17	80.39	125.65	65.08	76.05	75.88	189.81	142.72	70.73	115.08	198.8	72.62	120.17	201.95	100.44	135.55	76.85	102.04	115.39	140.81	111.44	136.18	68.54	167.12	75.95	105.15	192.85	70.88	82.05	86.02	80.67	70.15	83.92	97.89	77.97	85.46	58.91	115.88	174.45	140.35	81.94
DPM3	103.24	95.13	89.6	95.68	129.63	130.69	133.13	97.26	113.44	31.58	43.27	76.19	38.36	156.33	181.93	106.02	114.61	96.27	92.03	198.47	157.86	131.07	249.93	47.87	35.1	133.33	56.75	35.8	72.22	107.5	102.75	164.73	124.38	81.2	110.78	202.37	33.71	58	57.83	91.48	110.27	58.47	122.66	107.39	130.05	43.63	125.18	141.4	123.34
DPP3	97.67	48.36	52.35	29.48	35.78	26.39	45.33	41.71	15.42	258.81	45.93	28.71	24.76	50.73	41.27	61.29	52.52	77.69	69.46	48.04	110.31	48.96	36.84	81.31	70.3	29.79	47.95	61.57	89.7	56.79	105.53	23.5	46.75	114.42	30.16	42.79	95.26	234.69	81.39	27.03	52.61	21.38	33.23	57.4	60.18	130.15	81.27	51.75	58.96
DPP4	1.91	0.05	0.4	42.63	23.63	3.28	6.88	0.17	14.82	46.98	39.08	1.01	0.32	119.34	1.44	0.84	0.5	0.05	0.19	1.31	0.16	0.37	0.04	0.08	0.1	38.86	1.49	2.02	18.72	0.05	0.04	0.04	18.92	20.87	0.1	1.92	133.62	41.63	0.01	4.63	0.04	0.16	78.14	34.58	0.05	0.23	12.26	5.54	2
DPP9	28.3	42.42	32.62	24.73	24.19	58.68	32.63	82.44	38.68	105.34	25.1	84.2	20.63	24.1	44.48	22.25	81.29	52.83	40.54	24.25	30.81	47.35	32.37	35.52	79.94	33.45	56.96	31.28	31.48	33.67	40.48	27.7	32.44	37.25	32.77	35.19	48.08	44.8	35.55	39.97	79.66	40.1	49.49	31.24	30.16	70.63	21.61	32.63	34.53
DPY30	200.63	130.75	141.11	92.57	123.88	103.58	169.37	83.97	124.53	57.94	93.47	129.31	89.61	119.11	82.28	186.62	116.97	133.96	175	142.53	182.98	123.63	106.06	122.48	87.7	90.17	95.99	121.45	140.59	237.38	100.45	138.66	122.46	99.8	85.68	159.44	96.53	87.38	114.9	83.46	91.54	117.65	144.52	136.98	179.79	102.96	101.42	63.73	85.22
DPYSL2	14.77	14.28	0.23	16.84	27.64	31.59	17.31	15.45	10.46	5.37	17.27	42.86	26.13	19.4	11.45	9.64	17.89	5.29	3.76	8.1	3.45	16.86	10.3	28.64	24.43	3.58	12.06	21.99	3.99	7.44	2.8	2.57	6.17	6.15	15.67	12.79	8.41	12.96	21.5	9.3	9.32	8.33	16.52	16.66	43.11	3.31	15.37	78.75	18.06
DPYSL3	0.32	7.39	0.22	30.98	1.38	298.23	129.79	19.38	25.07	0.18	0.18	17.76	42.26	6.77	7.98	0.69	36.62	1.66	3.39	331.84	0.15	18.33	24.24	42.03	137.02	0.99	14.7	42.43	0.39	0.06	0.24	0.13	0.3	3.91	0.61	0.92	69.31	24.99	20.27	68.12	42.24	4.49	170.3	8.42	365.34	1.17	0.43	1.07	9.61
DPYSL5	0.57	0.88	0.03	0.02	0.79	0.04	0.38	9.19	0.13	0.01	0.06	0.02	0.03	0.05	0.75	0.81	0.05	0	1.98	0.05	1.61	7.7	1.03	0.37	1.58	0.01	6.14	0.01	0.03	9.13	11.37	0	0	1.28	0.44	0.06	0.03	3.69	28.45	21.7	1.89	1.5	3.97	0.08	60.48	0.04	0.07	0.07	0.01
DR1	69.96	27.27	36.53	19.42	39.16	50.59	34.35	44.67	23.66	29.08	18.33	32.94	21.8	36.44	39.94	36.35	61.61	41.44	29.57	51	16.33	30.38	43.92	35.93	32.53	34.36	54.8	55.45	30.69	29.1	74.68	35.45	28.97	31.99	41.12	49.59	52.47	19.72	33.2	33.91	41.59	26.08	23.56	39.1	54.93	52.76	23.48	46.98	18.43
DRAP1	284.31	231.41	133.83	326.15	111.11	496.43	258.47	136.87	296.9	177.36	86.06	617.55	199.35	252.6	238.63	216.96	519.94	763.63	330.98	565.46	199.69	336.48	325.1	218.49	700.32	166.51	205.01	657.72	186.34	120.45	369.1	484.94	135.67	86.36	144.43	338.83	207.79	112.21	106.19	84.05	797.5	129.27	155.25	153.06	151.75	951.78	146.8	468.19	61.57
DRG1	92.19	45.68	95.68	81.76	75.13	66	79.85	143.22	59.1	109.16	60.06	79.7	64.54	96.83	90.57	95.47	89.73	88.66	70.3	47.73	38.02	52.06	75.76	50.06	89.37	67.7	106.98	114.15	37.74	104.55	92.48	58.26	36.59	71.44	90.94	69.25	53.18	113.31	103.5	59.86	65.67	115.9	111.4	34.22	81.8	65.6	46.98	77.1	41.25
DRG2	29.47	32.66	20.19	19.26	24.19	34.58	29.16	23.14	23.91	13.88	19.34	37.31	35.28	16.47	37.62	17.31	18.88	29.5	29.02	18.49	42.54	50.13	42.17	39.74	26.98	48.76	34.89	55.23	24.38	35.81	13.74	23	28.8	39.2	22.59	31.99	30.72	36.62	36.55	25.84	34.54	25.2	16.84	21.92	37.28	37.72	22.69	35.05	19.21
DSC2	19.78	0.02	33.94	1.24	0.22	0.02	1.12	0.02	4.77	8.11	8.58	0.46	0.19	4.03	0.34	6.2	5.59	2.56	1.68	4.06	3.8	0.43	0.03	0.24	0.01	1.44	20.71	0.07	9.25	8.48	6.53	0.07	11.44	4.56	0.12	37.55	101.22	7.2	3.77	0.02	0.87	0.07	4.43	15.21	17.46	5.54	21.01	0.83	18.83
DSCC1	11.33	16.41	52.75	11.68	18.26	7.9	6.02	19.59	3.09	8.47	6.01	6.53	18.53	7.61	8.06	12.42	8.52	23.13	13.78	13.77	11.81	27.62	19.48	18.78	8.34	13.42	55.72	14.6	45.69	32.24	22.45	42.18	13.49	11.94	14.27	28.87	7.76	17.54	189.42	11.89	29.1	12.7	12.34	8.99	19.86	21.36	22.67	28.9	6.44
DSG2	22.11	0.13	22.65	20.27	14.56	0.32	18.07	0.3	52.57	38.43	26.65	10.82	14.16	10.75	11.08	41.44	35.26	62.26	19.14	29.37	21.66	15.62	7.39	20.48	4.23	19.6	94.02	2.32	28.98	34.98	25.91	12.42	65.82	43.08	0.27	60.45	220.63	22.67	26.98	19.54	6.96	33.18	33.98	66.13	57.1	58.17	69.31	11.62	85.74
DSTN	512.74	558.69	701.18	284.12	213.83	543.75	345.01	295.2	76.78	105.4	97.37	197.68	443.74	326.52	222.79	359.75	176.32	250.17	181.88	73.37	224.78	259.09	243.88	234.07	329.55	151.46	320.56	916.89	243.93	443.01	551.55	108.12	166.13	106.81	389.85	524.35	822.51	352.44	99.48	246.79	195.74	337.41	494.25	97.38	201.64	298.15	447.56	890.9	242.28
DTD1	11.32	27.05	16.47	23.7	15.1	30.14	7.54	10.89	8.49	8.12	12.91	15.99	18.74	16.69	6.73	10.18	14.96	24.63	8.54	8.95	14.2	17.64	13.81	17.28	36.89	4.7	11.59	16.34	14.04	17.21	15.52	15.24	16.02	8.93	17.15	17.6	20.16	9.81	17.92	20.5	14.41	10.14	22.06	9.7	17.17	18.77	15.06	11.65	13.82
DTX3L	23.52	13.81	5.18	5.26	11.02	29.35	15.5	14.89	23.16	3.9	3.77	6.01	14.33	18.53	9.83	32.39	13.41	8.66	15.7	19.49	4.46	7.62	6.99	4.8	7.83	9.91	6.08	6.72	11.35	5.63	5.8	3.03	7.62	10.56	8.17	10.85	24.18	7	0.7	8.42	2.55	28.38	7.56	12.5	21.79	15.39	21.8	16.39	28.12
DTYMK	74.58	132.49	60.1	116.52	98.14	79.95	76.89	88.38	92.76	90.34	83.89	95.42	87.45	109.73	77.9	63.63	119.49	152.3	66.21	67.17	66.15	73.59	111.55	87.07	191.99	73.64	87.32	147.98	99.14	90.2	63.09	84.77	60.77	97.83	108.49	131.85	60.54	85.87	79.16	102.93	135.23	125.26	88.32	81.35	161.48	76.12	82.43	104.69	50.14
DUS2	10.94	12.38	6.91	5.52	14.19	11.39	11.53	13.31	11.79	6.1	13.37	16.98	9.85	13.05	8.08	5.05	14.09	18.77	15.57	5.31	20.71	14.47	15.87	33.62	7.96	14.05	22.29	13.58	10.86	13.46	20.28	11.24	19.27	11.8	10.25	19.09	27.77	18.1	13.57	22.47	10.84	6.47	12.22	9.43	6.75	16.08	17.06	21.84	9.88
DUSP12	55.05	48.97	46.46	51.35	40.93	39.76	43.68	30.89	21.25	46.09	22.83	27.58	24.9	40.38	29.03	21.35	107.88	52.13	36	59.58	29.22	65.09	57.79	35.35	35.28	68.05	36.72	50.97	28.47	48.72	67.65	37.19	27.2	40.22	33.51	69.11	24.35	27.58	46.71	19.8	32.58	23.19	32.2	36.94	66.72	37.96	24.62	34.12	33.99
DUSP3	19.86	75.3	12.64	26.54	14.69	23.18	31.53	64.03	30.99	67.24	33.08	28.63	23.74	60.07	29.8	20.39	44.47	42.26	195.73	8.88	15.69	14.78	23.74	14.11	73.52	23.58	20.07	67.25	13.54	25.15	43.68	14.31	17.56	33.43	57.5	17.42	25.79	50.03	14.96	18.62	9.01	20.84	48.57	15.99	15.03	16.49	12.16	19.56	14.07
DUT	73.42	87.57	81.5	79.81	131.97	155.03	80.91	156.99	107.95	40.69	56.73	92.24	235.75	112.78	75.49	45.87	77.03	84.04	81.05	154.89	77.75	103.41	101.69	136.1	90.2	61.6	74.09	109.51	61.43	116.1	173.41	68.17	67.46	41.41	93	243.82	42.26	35	124.99	85.27	152.93	97.24	92.25	121.72	94.64	100.03	38	71.23	48.86
DVL2	16.06	34.76	23.53	7.26	42.79	27.83	27.62	33.78	33.54	37.45	19.54	48.73	33.93	24.86	47.55	22.61	39.98	39.38	24.27	19.42	28.66	37.07	42.56	44.39	50.41	32.19	35.67	36.99	15.56	33.31	15.38	34.22	22.87	22.17	56.98	18.63	15.08	38.1	24.92	27.13	32.39	39.97	25.63	11.34	68.55	17.72	8.74	39.85	12.02
DYM	11.75	12.16	13.27	5.18	25.66	14.97	7.61	15.25	7.66	9.7	12.75	7.04	43.15	7.86	8.39	8.16	13.01	13.97	5.69	8.16	8.15	8.42	15.96	5.14	11.5	5.33	14.15	11.28	5.35	16.06	20.91	2.99	10.83	6.65	5.58	6.47	20.91	8.04	13.63	24.44	8.65	6	5.33	6.95	16.95	6.52	18.54	11.74	6.98
DYNC1H1	126.76	145.08	167.68	74.81	128.53	142.56	234.1	176.78	90.38	117.21	81.05	185.13	153.43	126.05	100.21	200.46	335.94	194.55	79.35	139.62	127.38	93.07	165.88	100.79	149.07	133.55	174.48	160.96	63.88	114.58	131.94	50.08	81.47	126.52	157.56	239.58	202.12	124.54	163.91	157.56	253.95	204.27	148.69	67.76	206.75	157.15	67.5	288.7	85.46
DYNC1I2	70.79	83.2	47.25	121.75	45.25	114.51	72.36	67.39	67.97	61.09	46.49	99.75	81.96	64.55	62.41	34.25	72.82	74.19	42.31	79.05	44.69	26.2	58.96	54.2	92.18	63.07	37.37	86.17	46.2	42.48	75.27	30.91	54.64	43.24	83.39	63.22	79.61	56.27	45.35	33.54	53.38	72.72	70.34	67.14	81.73	58.59	69.38	76.11	57.36
DYNC1LI1	27.21	26.24	30.01	15.4	27.94	34.24	30.42	42.4	12.03	23.12	15.88	18.36	31.39	10.75	25.15	17.62	27.14	54.32	25.21	20.33	18.52	42.1	25.03	33.67	22.68	27.13	48.91	36.39	13.06	19.73	34.03	28.93	18.1	25.39	21.26	26.95	19.15	44.62	20.35	25.83	33.37	20.53	15.54	21.37	39.2	25.14	15.51	38.54	19.66
DYNC1LI2	49.58	56.26	26.27	19.11	89.59	65.88	54.02	83.77	127.2	62.31	49.45	39.81	67.67	100.38	60.89	36.68	56.02	83.42	32.54	20.23	59.97	59.98	57.35	102.7	26.29	67.45	65.97	81.76	50.2	56.73	98.95	48.07	20.26	67.34	143.82	94.59	70.6	58.26	48.65	43.49	53.41	67.05	71.37	32.22	38.37	44.65	85.21	69.96	54.75
DYNLL1	589.17	659.21	568.89	639.15	518.26	619.66	600.49	540.13	796.22	484.89	417.99	580.64	637.94	552.36	503.09	453.72	813.85	731.43	479.46	345.34	397.64	590.6	654.1	601.74	768.47	541.75	429.96	861.2	397.42	481.26	536.54	498.77	359.09	427.08	521.85	458.9	558.35	578.87	540.88	465.92	664.73	678.68	595.99	418.7	746.89	611.23	449.07	744.61	490.3
DYNLL2	32.08	37.68	20.09	7.09	43.16	18.52	18.67	20.13	11.09	19.09	26.59	12.09	23.98	16.84	40.02	25.34	14.76	12.58	51.07	21.26	83.18	22.54	25.91	43.75	25.48	13.02	60.91	9.97	31.33	54.07	38.71	13.39	15.29	27.46	37.81	43.83	36.2	32.34	11.95	16.59	14.5	21.38	17.56	31.86	26.2	17.38	23.31	7.62	26.27
DYNLRB1	230.24	417.96	281.16	243.09	150.22	459.31	231.68	283.37	225.97	230.13	279.35	254.65	151.9	288.33	521.86	141.32	281.53	314.99	471.64	194.85	148.92	315.85	155	311.71	518.57	182.52	141.89	488.89	313.69	177.31	283.13	119.11	143.3	218.91	545.71	176.92	219.52	359.98	162.2	165.47	228.98	290.43	442.47	398.53	264.02	197.8	255.92	356.48	200.58
DYNLT1	174.03	48.1	175.81	669.61	127.66	193.19	133.18	80.53	219.12	108.55	87.6	59.95	109.9	414.13	90.86	123.44	150.64	161.23	199.82	183	114.97	133.86	149.34	143.9	133.76	110.35	258.28	220.9	143.15	171.34	110.83	160.29	142.87	113.39	96.83	194.15	400.32	198.63	97.99	188.42	130.89	101.63	259.71	188.42	244.75	142.52	196.94	175.5	101.52
DYNLT3	24.27	0.05	6.58	37.66	1.68	42.19	34.63	48.76	10.72	11.06	4.84	14.75	69.09	20.61	87.37	29.09	5.54	16.07	24.86	10.05	13.58	72.06	73.08	19.35	20.21	19.62	24.82	27.97	19.2	9.16	15.25	15.89	12.49	7.29	30.85	28.73	23.04	2	4.48	15.03	13.46	34.58	16.65	13.09	0.03	16.03	5.24	3.18	9.41
EARS2	14.89	23.96	24.18	9.92	27.4	22.19	12.42	43.97	36.78	31.82	31.16	8.43	15.76	23.57	16.94	14.31	17.9	20.82	22.2	13.34	27.37	30.97	25.31	23.62	16.03	10.47	46.49	28.3	26.83	19.64	45.02	15.87	21.76	22.58	24.62	14.59	27.51	16.77	29.51	50.2	14.89	29.31	29.75	20.88	16.89	23.72	29.8	22.24	31.95
EBNA1BP2	191.56	174.3	105.1	57.94	94.7	168.57	129.86	161.3	81.09	92.74	63.99	215	72.67	69.42	160.69	204.56	340.87	194.93	171.37	61.02	97.16	204.4	200	146.18	101.4	162.65	219.51	206.53	95.27	143.91	75.51	138.53	138.61	110.75	107.36	114.43	188.23	98.48	190.47	138.66	383.88	126.52	82.32	95.72	108.43	271.24	71.26	295.43	66.75
ECD	20.57	21.99	29.92	18.17	21.3	20.04	14.5	19.59	16.96	17.52	11.08	19.08	27.62	22.49	23.18	26.61	36.88	27.35	22.47	21.78	18.44	24.16	23.6	26.92	20.81	16.71	24.63	31.05	17.34	22.26	17.65	9.32	16.78	12.41	16.09	10.8	16	16.37	22.82	13.24	16.5	18.88	19.49	8.63	19.07	33.29	17.8	26.75	16.02
ECE1	30.47	22.54	38.69	81.83	40.65	144.33	93.38	19.02	70.42	31.5	23.17	31.04	34.02	30.07	74.02	43.41	81.26	44.91	62.96	105.56	29.19	23.15	41.43	18.64	84.61	9.7	38.18	71.02	35.12	22.65	22.66	6.93	14.19	9.86	38.72	59.07	69.84	57.19	6.85	22.45	35.05	48.61	81.3	18.2	21.8	24.5	21.67	61.3	14.12
ECH1	257.47	141.6	238.24	87.74	232.71	203.21	207.43	176.83	241.05	195.5	299.9	130.62	246.37	328.94	188.33	472.74	138.9	121.9	231.35	133.63	370.7	321.69	171.65	299.75	93.94	451.96	89.44	237.74	411.3	272.26	183.69	73.7	418.86	304.29	211.15	46.33	134.65	321.09	105.23	130.95	167.54	156.46	550.18	375.72	157	98.65	169.16	161.12	170.37
ECHDC1	82.15	31.81	6.13	63.04	70.76	62.94	46.4	62.21	41.63	67.81	48.86	33.22	79.73	64.98	42.61	27.7	38.13	77.53	28.95	21.03	23.55	52.83	93.23	59.03	25.13	58.19	96.2	89.71	52.93	51.26	0.6	79.16	36.05	52.73	44.89	26.43	37.49	51.33	29.75	46.01	61.65	52.23	37.59	45.94	53.49	55.12	96.21	66.38	22.53
ECHS1	129.73	146.55	199.24	78.23	139.98	82.35	116.98	90.4	128.26	143.25	130.9	127.85	109.94	195.86	98.9	211.69	127.93	145.39	103.52	130.25	224.34	144.03	181.11	153.01	184.3	233.63	80.78	155.92	222.08	179.03	151.98	87.9	204.31	131.77	85.11	91.4	91.07	145.46	90.17	101.54	90.14	108.34	111.52	119.93	193.76	117.33	190.33	84.8	127.36
ECI1	47.12	53.44	129.34	57.02	98.33	37.09	59.48	31.55	206.96	72.98	49.68	36.03	33.09	165.05	25.93	42.35	60.9	34.11	98.88	82.3	85.45	24.92	47.3	57.47	17.58	65.91	57.49	53.6	51.13	68.23	55.78	29.71	57.71	51.32	32.36	60.79	42.67	67.49	87.51	57.57	51.5	22.06	121.65	50.15	49.29	20.47	51.02	28.97	45.8
ECI2	41.39	81.32	41.72	101.21	74.72	71.67	49.83	108.19	84.79	82.83	182.01	195.91	42.37	58.16	50.32	33.94	86.79	112.34	74.88	47.76	24.02	41.31	75	73.36	73.93	57.57	76.97	152.48	1.14	27.2	87.07	48.22	20.5	60.91	42.67	54.84	33.49	49.9	88.86	129.72	92.35	29.63	57.77	3.52	66.82	168.72	7.67	89.42	30.44
ECT2	68.72	28.48	57.41	77.63	102.06	32.14	44.96	59.89	69	97.3	17.81	41.35	48.15	54.89	27.5	198.14	82.42	153.28	43.58	40.86	49.46	34.64	43.64	98.34	22.35	38.02	82.81	42.63	71.18	67.96	53.38	29.97	49.06	50.8	31.62	46.99	45.54	60.13	25.73	36.09	98.04	46.32	79.04	61.88	80.92	84.61	62.23	72.09	68.13
EDC3	27.07	24.96	24.82	8.73	33.33	42.82	29.44	48.56	13.58	68.41	22.61	17.83	22.19	30.05	30.56	22.38	22.24	19.56	27.68	28.92	41.21	39	25.48	26.44	33.62	43.72	32.16	19.17	28.04	29.13	24.43	23.61	21.06	29.86	23.85	31.52	23	42.72	28.6	20.67	15.97	28.95	22.95	21.81	50.08	19.18	20.94	23.56	25.28
EDC4	29.21	34.07	31.07	13.11	66.82	49.68	47.72	72.32	42.62	50.07	44.91	47.32	24.77	77.74	48.72	26.19	63.72	96.88	38.63	31.59	90.23	58.42	55.88	134.34	37.56	54.2	75.76	46.16	42.94	39.37	64.1	75.88	28.1	58.18	53.18	62.21	42.51	65.85	54.93	60.88	65	20.99	51.59	37.2	41.8	30	59.92	68.55	44.39
EDF1	421.6	327	430.86	484.63	308.16	409.1	399.47	303.23	459.08	500.17	233.77	305.44	311.33	479.87	367.12	210.38	587.49	356.54	535.86	475.15	574.6	288.24	324.24	331.55	505.59	460.99	287.01	334.72	387.39	533.24	707.99	401.59	260.56	335.61	201.68	387.25	404.21	662.01	252.92	237.05	324.92	307.37	441.36	306.32	412.71	392.17	306.08	338.4	325.53
EDIL3	0.2	2.6	0.09	9.86	0.08	38.85	0.58	0.21	301.26	0.72	0.05	0.42	0.33	9.07	0.19	17.35	1.24	0.07	0.04	2.34	0.37	1.21	3.64	0.01	2.25	0.18	0.07	59.23	0.01	0.91	0.05	0.03	0.1	0.09	0.36	24.22	0.3	0.83	0.04	8.68	0.16	1.1	75.05	0.34	5.86	0.12	0.38	29.49	0.11
EEA1	5.05	8.15	11.02	3.69	5.56	9.63	5.26	4.27	5.56	8.12	6.08	9.52	10.01	11.18	15.31	2.74	3.25	11.29	3.44	6.43	4.32	8.47	6.2	6.63	5.4	4.79	6.59	12.11	2.85	20.4	8.09	6.72	4.72	6.83	6.67	3.18	10.1	6.8	6.25	2.83	6.87	3.76	3.17	4.97	5.21	11.4	4.58	8.29	5.43
EED	43.36	22.49	31.74	32.01	38.93	23.15	24.32	30.13	7.7	25.47	13.57	26.44	35.62	24.26	24.44	41.83	45.61	57.79	33.25	43.51	37.24	44.34	37.44	47.69	27.12	20.7	37.21	37.98	32.09	49.92	14.06	40.89	23.49	21.14	46.3	40.26	36.81	25.06	22.3	16.71	21.93	14.75	19.1	22.18	50.73	32.6	29.23	28.35	19.3
EEF1A1	8115.8	2815.9	7067.1	8408.7	9548.5	8411.3	6814	7733.1	8963.1	8441.7	11216	8739.2	7870.3	7054.8	5192	9768.4	9177.3	21214	7050.1	18668	7219.6	8466.7	6398.3	10775	7879.9	7318.8	10220	11578	9725.9	6158.9	2713.5	10397	7565.1	8884	5088.7	5729.8	8063.9	8936.9	10036	15425	11929	5454.4	5872.1	12018	6105.1	6166.6	6635.2	8273.1	6613.2
EEF1A2	1.67	80.38	777.44	2.98	9.04	19.22	98.08	12.42	462.93	32.57	1.65	86.77	5.04	0.65	1.46	492.96	0.74	96.41	276.74	31.17	1892.4	26.27	2.92	72.22	45.44	28.93	299.68	2.62	41.94	5.61	524.21	0.15	2.26	0.56	14.02	705.08	100.12	3.18	39.16	463.91	184.16	22.09	154.93	2.09	51.35	0.53	1.38	7.93	4.01
EEF1B2	528.27	813.21	656	1250.9	579.21	693.2	684.89	688.18	1435.9	1216.1	1239.1	1096.9	481.83	703.43	515.74	882.85	1235	1612.4	509.26	1291.2	1047.2	699.43	846.94	960.23	1020.9	1010.2	1291.2	922.39	1157.3	936.21	474.31	2709.1	873.89	1520.4	730.67	1120.5	452.4	911.92	1633.6	1254.8	701.96	435.73	396.43	1389.3	827.38	577.06	969.32	608.5	723.25
EEF1D	535.21	783.23	989.68	691.47	444.72	600.72	430.13	535.13	609.32	632.88	438.33	522.39	468.43	494.41	591.38	847.39	830.49	871.16	668.46	1485.3	775.63	486.7	593.08	579.29	746.38	675.64	653.38	391.35	633.63	952.21	778.54	1445.5	280.49	674.98	530.62	955.66	649.72	570.34	419.23	380.05	667.76	281.44	374.23	608.91	568.82	717.44	599.41	766.5	399.14
EEF1E1	138.75	107.4	83.42	87.16	90.63	56.04	46.68	105.54	67.07	88.32	88.05	92.54	62.34	79.92	57.87	145.76	55.34	139.99	31.34	56.03	35.38	65.9	141.01	104.46	43.17	57.31	114.94	122.16	65.75	130.46	52.33	127.38	65.8	68.81	39.85	75.2	76.8	69.32	92.59	67.3	99.38	52.92	110.3	26.31	50.3	98.72	55.17	65.45	46.61
EEF1G	1764.7	1064.3	1873.6	1322.8	1401.8	1037.8	1110.4	1492.2	1800.9	1781.5	1502.9	2347.1	1641	1345.7	1055.6	1758.6	1855.9	2690.2	1823.8	2608.3	2591	1823.2	1612.7	2369.3	2051.2	1068.5	1668.6	1680	2251.6	2017.5	488.25	2272.5	1529.4	2522.8	1185.8	1946.3	2064.6	1770.1	2063.4	2545.5	1574.2	559.76	875.63	1074.6	1763.2	1427.8	1393.8	1702.7	1071.2
EEF2	651.02	833	637.81	485.83	764.12	732.35	921.63	1154.6	1099.2	1429.6	1124.9	996.69	785.01	380	985.89	513.2	1690.5	812.42	747.95	1027.5	1601.6	1225.4	988.63	952.05	1115.6	699.66	1184.1	656.55	859.18	853.23	1011	429.31	1042.6	1047.7	673.43	598.16	1086.4	1218.7	2292.1	2662	1256.3	785.42	1174	954.22	951.9	638.49	599.05	831.55	1126.2
EEFSEC	17.74	13.1	17.98	2.23	12.82	18.63	11.6	14.33	4.93	15.63	16.28	7.28	20.12	5.58	9.88	9.27	25.72	13.09	7.55	9.06	15.85	9.85	14.92	14.85	11.64	6.27	12.03	7.97	13.74	11.94	15.52	2.22	12.09	11.26	3.94	8.99	10.16	14.33	15.42	23.59	6.34	8.87	8.81	13.6	18.6	12.65	17.45	11.21	17.48
EFHD1	144.01	57.78	193.33	1.2	33.82	2.44	8.43	1.38	1.35	6.99	0.43	0.22	6.29	2.47	0.41	13.27	0.21	0.08	41.17	38.89	43.44	0.39	1.01	0.15	0.23	0.12	0.19	0.16	0.08	154.67	441.75	0.02	0.04	0.08	0.19	1.42	32.53	8.94	102.72	9.41	4.59	0.26	2.76	0.18	42.85	0.02	0.14	1.7	0.04
EFHD2	19.41	36.41	26.01	41.77	16.11	44.85	58.1	48.71	112.67	19.51	14.79	87.65	29.84	94.93	36.04	19.65	189.47	75.29	77.27	220.01	25.02	41.92	43.26	56.49	87.57	10.07	54.1	43.04	69.24	11.44	16.43	26.57	32.56	16.23	34.54	69.65	113.97	14.79	16.85	55.67	44.01	42.48	39.29	45.46	20.75	161.78	57.83	43.52	67.5
EFL1	17.09	11.85	14.56	9.7	11.62	22.66	7.19	10.95	8.22	11.14	4.37	11.88	9.15	10.38	5.64	17.62	10.21	13.17	8.84	8.85	12.3	15.58	13.72	9.41	8.14	5.5	11.53	9.24	11.86	9.34	13.95	19.07	13.19	10.4	14.23	9.2	7.08	5.32	8.14	7.83	7.12	5.86	5.26	19.25	25.78	8.65	15.82	9.65	11.3
EFTUD2	54.4	111.06	33.06	51.64	74.21	75.01	58.59	125.47	41.64	115.52	66.12	100.01	75.36	73.52	92.87	56.78	150.54	68.05	24.82	73.93	50.79	91.01	108.75	83.95	77.15	59.94	94.9	99.02	63.56	51.59	69.16	44.3	56.38	86.07	88.67	78.92	56.65	58.79	83.92	127.83	76.34	57.64	59.77	25.22	83.29	107.35	63.66	82.41	37.29
EGFR	580.07	0.12	30.98	18.22	11.81	19.3	17.2	1.93	81.96	43.77	2.56	49.89	0.69	83.2	5.7	40.6	39.42	70.5	38.2	58.57	1.21	1.81	0.12	0.07	45.77	14.32	26.16	60.69	9.89	90.03	0.07	1.52	10.23	27.22	5.21	14.74	59.31	43.44	0.11	1.47	10.21	0.41	44.01	12.05	44.46	205.71	3.38	44.93	3.19
EGLN1	30.26	108.52	22.58	23.55	28.94	29.43	56.52	63.76	49.88	108.13	21.53	27.6	49.54	44.43	30.96	93.99	48.08	62.7	23.85	25.87	12.93	30.43	72.31	12.62	21.51	24.6	42.62	86.97	13.91	15.31	14.98	13.48	12.6	21.84	28.94	20.72	41.77	50.33	15.98	36.95	22.3	46.74	51.11	24.5	32.07	30.67	19.4	53.99	25.07
EHBP1	29.47	66.68	31.43	15.36	31.6	36.94	53.7	22.26	26.58	52.61	98.8	27.49	55.28	18.2	76.37	20.16	32.34	25.66	21.28	62.62	18.64	52.21	41.19	25.69	26.19	33.64	40.44	45.07	21.94	41.81	23.3	10.38	32.29	42.35	20.41	62.96	23.39	51.34	43.95	20.13	18.86	48.48	51.95	22.88	52.72	23.76	21.8	27.99	15.37
EHBP1L1	49.74	28.42	27.87	8.65	43.91	61.2	35.64	8.7	15.23	43.84	7.08	23.34	37.31	30.27	43.48	32.77	33.55	28.16	36.41	59.97	29.56	51.23	51.41	20.34	42.1	7.24	29.41	50.78	36.53	16.75	26.54	33.14	24.54	24.42	22.77	62.62	22.47	6.99	18.03	0.29	46.8	6.83	29.85	14.63	35.42	36.86	32.23	37.51	8.09
EHD1	83.71	30.45	55.67	16.11	36.47	47.45	27.13	29.58	49.91	42.7	19.22	62.14	21.95	27.02	19.63	31.43	126.23	92.69	144.8	57.82	28.3	27.32	17.98	33.95	64.36	19.46	27.49	53.87	26.55	91.14	22.31	9.99	14.96	44.72	24.9	32.3	141.79	31.92	14.55	17.17	27.16	16.7	32.77	13.95	17.7	87.5	11.13	39.33	14.39
EHD2	2.12	1.28	7.15	11.59	2.06	192.62	44.32	0.34	68.7	24.58	0.22	57.11	16.69	18.08	35.06	18.01	34.77	17.52	57.22	21.65	7.17	22.41	5.74	0.12	42.1	2.72	25.24	130.93	14.81	37.71	26.45	0.78	0.94	0.61	0.23	8.9	5.79	2.61	8.62	1.18	9.8	4.84	30.59	0.15	0.66	55.42	0.42	108.04	0.28
EHD3	1.78	0.03	2.42	1.64	1.95	30.83	7.2	2.39	1.43	0.08	0.2	7.54	3.4	0.4	35.42	2.98	5.96	2.2	6.52	10.17	3	17.81	2.08	0	3.43	0.24	0	4.62	0.01	0.49	1.77	0	0	0	4.23	2.12	1.55	1.17	1.78	4.17	5.9	0.69	13.66	0.02	2.56	1.21	0.13	2.46	0.47
EHD4	8.88	13.45	13.22	8.01	6.46	55.23	8.59	15.11	8.47	17.44	2.66	20.11	15.19	17.01	14.17	11.83	32.41	12.47	13.03	58.1	6.6	17.75	14.87	20.04	29.81	15.09	23.76	18.69	16	5.43	12.16	3.55	10.85	9.29	12.67	15.76	17.11	15.36	4.14	4.77	11.42	23.62	4.44	21.41	12.8	20.29	9.19	11.72	11.27
EHHADH	1.39	4.14	1.48	4.72	6.55	9.2	3	3.81	8.74	4.33	19.94	1.37	7.63	18.88	4.33	19.3	6.09	2.54	5.64	1.74	1.95	1.58	4.66	4.53	2.62	11.9	5.32	1.19	2.12	3.42	3.35	1.14	5.4	20.13	5.15	2.8	2.45	13.53	3.46	5.79	2.55	7.18	3.7	4.94	5.68	4.22	19.88	0.92	5.75
EHMT1	33.07	17.3	41.03	6.32	67.15	28.56	33.73	31.28	17.49	50.85	19.45	21.2	24.19	32.39	26.24	15.92	39.44	39.17	34.88	29.81	55.86	36.29	32.36	35.82	28.93	27.56	43.27	29.43	41.78	49.27	84.27	44.34	31.05	44.55	22.71	62.06	34.76	49.24	40.12	29.68	39.9	19.27	44.6	32.35	63.16	38.8	33.12	31.29	31.75
EHMT2	70.64	46.24	35.32	6.96	52.89	43.35	29.57	36.23	25.14	77.24	38.89	46.21	29.02	39.89	47.52	40.7	61.4	56.05	42.91	37.6	50.77	29.58	65.58	45.96	45.66	29.58	54.08	36.46	40.38	40.25	84.02	34.75	27.3	47.92	28.65	61.33	24.81	32.77	68.67	45.24	66.85	22	52.8	14.95	99.22	29.07	48.65	37.39	39.47
EI24	165.71	102.16	124.88	95.75	109.59	85.86	87.33	155.39	63.16	59.81	85.3	88.06	121.92	90.9	125.11	43.67	58.23	172.23	98.49	45.09	47.78	138.52	107.65	85.07	125.24	73.92	211.77	159.31	142.32	209.55	106.35	101.05	82.19	92.85	192.58	144.36	162.02	61.97	129.87	95.43	85.95	37.98	45.65	85.34	123.72	140.16	93.26	106.58	115.1
EIF1	369.93	823.61	856.74	649.82	318.98	535.99	501.55	496.06	458.09	424.98	382.37	559.01	382.97	579.79	563.62	327.35	580.46	326.43	159.97	350.16	336.02	530.75	554.84	301.14	625.45	493.03	359.96	435.01	330.26	367.67	567.14	178.62	373.68	334.46	344.46	400.27	369.31	340.74	496.87	276.05	292.46	356.73	486.46	476.54	513.91	403.77	311.48	371.79	216.88
EIF1AD	45.66	28.55	53.64	18.48	30.62	27.47	24.68	34.03	26.37	45.7	22.59	29.43	23.69	26.86	33.19	38.39	39.26	69.31	39.14	65.09	45.52	44.2	43.29	37.93	44.22	30.51	57.72	54.72	31.46	45.46	73.3	36.03	26.65	42.55	40.14	42.27	45.31	26.08	29.68	17.56	30.5	13.04	21.27	26.57	40.16	66.58	24.32	42.99	17.63
EIF1AX	82.52	95.94	92.59	51.58	147.82	62.97	76.98	112.08	44.82	58.21	57.15	56	77.79	96.2	56.01	66.2	48.86	183.65	27.73	67.55	38.79	92.26	62.76	145.38	37.37	35.95	116.6	105.22	116.77	62.48	58.53	174.11	59.14	62.43	48.5	118.55	94.22	136.58	59.28	137.4	95.22	40.2	56.68	141.58	100.93	65.62	169.67	86.22	95.34
EIF2A	55.79	96.24	70.29	84.89	47.11	100.13	49.32	107.91	121.29	82.54	71.22	43.22	58.37	60.74	84.97	87.9	64.46	88.76	56.79	75.17	70.61	147.43	71.31	83.19	40.49	67.82	187.49	84.94	133.76	124.64	65.54	87.28	77.68	77.61	53.53	80.47	46.62	59.68	71.35	168.6	83.34	85.95	53.23	93.57	67.46	148.34	106.79	80.66	131.94
EIF2AK2	27.09	18.06	13.61	6.32	16.75	24.57	16.71	22.29	13.19	5.09	7.15	11.16	12.12	17.98	13.88	37.64	14.28	21.2	20.59	20.83	9.59	18.18	15.99	8.64	6.51	9.67	24.8	19.26	8.53	14.12	14.88	11.38	8.88	7.85	21.69	15.77	33.23	4.57	22.23	15.58	9.81	18.65	16.96	8.21	21.67	21.47	13.95	10.67	11.19
EIF2AK4	14.26	40.9	19.07	32.11	34.45	48.73	26.67	56.72	17.55	16.27	41.02	55.75	66.2	36.23	46.27	19.32	33.13	39.54	26.59	34.2	10.48	37.37	41.02	17.13	28.95	26.22	44.44	35.57	11.17	30.51	36.78	23.89	18.23	19.04	34.39	36.15	41.11	15.79	32.22	22.96	48.44	25.9	23.72	23.65	28.33	48.68	14.51	35.53	15.44
EIF2B1	26.69	36.97	27.59	20.82	37.78	48.79	33.09	55.25	42.46	38.76	21.59	37.15	42.64	39.62	56	43.16	33.31	37.96	34.33	19.64	33.81	83.36	56.1	41.93	31.09	14.26	43.3	35.52	31.79	38.28	22.79	23.69	26.65	40.75	39.65	43.97	48.1	27.24	30.38	28.49	39.59	32.14	26.77	25.72	43.18	69.2	47.56	30.73	20.34
EIF2B2	66.84	105.84	87.54	42.3	50.79	68.97	63.64	50.45	28.88	59.29	40.64	62.91	65.5	27.14	92.62	63.29	81.83	61.94	38.05	72.08	102.64	70.72	62.77	82.07	66.61	39.67	70.52	75.4	40.88	62.54	41.5	28.94	41.44	49.4	43.6	65.01	53.97	49.75	87.75	50.03	77.16	41.61	48.06	38.45	50.44	48.91	38.66	68.37	35.54
EIF2B3	44.71	25.98	31.3	25.79	20.85	41.52	36.44	43.35	13.21	15.92	21.46	30.69	24.52	21.19	24.32	33.55	45.96	28.69	33.19	27.35	18.4	36.11	30.29	27.23	21.81	27.14	27.06	45.08	21.84	25.35	19.52	18.54	29.82	31.67	29.63	32.79	30.21	25.38	47.7	73.29	36.62	25.13	15.84	18.54	26.88	43.46	15.84	41.86	16.14
EIF2B4	55.46	38.87	57.01	26.05	39.25	55.66	52.23	61.13	22.31	32.11	61.14	43	38.13	35.07	52.17	29.13	27.92	46.64	31.56	30.92	52.81	43.48	30.83	41.45	48.53	44.34	52.34	52.55	31.38	51.32	49.66	29.08	27.41	41.37	53.67	49.58	35.72	35.82	36.61	40.87	40.97	31.82	38.47	29.42	39.32	22.28	38.48	32.35	33.12
EIF2B5	32.59	57.75	83.45	34.92	41.12	54.93	24.18	77.03	51.44	32.76	31.07	19.69	47.26	34.61	55.88	59.13	53.6	32.44	37.18	16.37	40.38	37.4	51.07	37.23	35.54	40.56	49.26	26.55	38.09	89.04	52.19	33.8	38.82	47.57	52.45	38.43	47.22	45.73	27.28	76.66	34.67	44.2	33.18	34.38	57.28	33.95	75.55	32.76	69.65
EIF2D	34.13	58.18	58.18	38.46	36.71	44.55	45.72	56.7	48.38	34.87	33.84	42.22	39.69	41.49	46.21	20.5	46.41	39.55	45.25	46.99	37.3	62.45	67.08	44.55	34.59	35.19	51.81	49.04	40.12	36.89	37.95	32.04	35.29	45.22	35.32	27.45	32.52	24.42	40.93	57.56	33.5	29.07	47.59	26.9	52.17	59.41	38.35	0.27	37.55
EIF2S1	153.7	168.43	242.05	58.17	104.88	140.93	143.11	153.33	63.56	133.16	83.95	154.51	145.38	88.72	108.99	193.89	216.14	241.14	95.75	99.45	175.63	132.31	202.08	137.96	171.74	116.79	270.81	206.52	84.85	139.47	169.17	139.56	174.46	146.54	131.46	293.61	235.23	130.85	244.78	143.55	273.86	101.31	112.14	115.32	192.02	343.51	123.45	170.33	86.49
EIF2S2	154.76	143.58	70.66	119.14	93.76	206.47	95.68	102.39	154.65	101.39	120.38	125.48	95.2	94.26	155.16	75.05	120.82	183.94	218.27	77.09	56.06	149.92	115.81	114.68	77.06	128.32	125.36	279.49	154.3	106.62	103.84	175.54	100.46	115.14	209.46	113.29	154.75	157.99	126.31	90.91	167.16	149.48	103.78	161.44	89.95	131.87	113.33	168.37	59.54
EIF2S3	141.4	197.44	166.94	80.74	276.85	145.9	200.23	185.88	238.48	97.4	106.08	146.39	80.01	257.06	141.82	151.94	93.7	397.07	167.19	159.28	96.18	276.04	152.76	313.41	72.03	81.02	196.51	116.38	150.84	180.46	112.76	217.61	107.69	118.65	107.48	144.98	107.58	106.17	119.74	262.14	145.26	86.47	107.91	137.26	183.99	116.27	224.55	145.88	224.78
EIF3A	92.5	124.63	153.43	62.41	118.11	99.53	115.02	55.41	118.23	129.94	76.16	122.37	123.6	135.36	100.26	104.85	147.22	156.93	66.26	95.05	79.67	149.6	141.36	106.76	83.02	148.11	251.95	142.42	113.24	102.08	95.45	51.45	104.57	116.59	75.64	76.44	92.95	101.49	84.91	76.64	88.3	109.06	110.31	74.79	162.42	133.73	104.41	82.9	148.65
EIF3B	238.64	147.71	320.84	98.66	132.38	178.6	179.14	274.88	158.73	443.35	129.22	187.34	212.59	94.58	210.71	73.47	217.29	184.03	101.49	151.34	208.86	183.73	257.4	261.43	140.68	203.1	325.05	210.29	256.77	293.54	154.74	107.76	235.44	330.9	295.6	151.92	130.33	142.82	194.55	393.1	214.37	175.75	175.64	126.24	148.66	213.32	242.9	264.85	128.98
EIF3C	218.11	398.23	494.09	109.51	365.91	315.47	290.89	208.18	318.87	325.16	370.38	172.07	234.47	236.6	345.62	279.53	513.4	361.17	81.1	445.13	425.92	456.88	399.83	351.94	212.69	285.9	409.78	393.26	215.11	224.65	320.37	64.79	236.26	250.52	208.08	249.57	170.31	275.96	448.37	612.69	363.51	200.79	180.36	133.46	304.48	233.25	353.81	386.93	336.47
EIF3D	216.64	140.5	229.08	206.11	158.12	199.71	175.48	360.82	189.08	252.32	85.22	323.08	205.64	191.86	201.16	162.07	362.01	195.55	236.07	164.25	270.27	170.87	254.97	207.3	260.18	158.22	304.28	201.66	145.23	129.17	211.03	91.3	304.77	250.02	191.72	220.83	182.86	183.32	199.35	186.31	181.04	319.53	294.84	121.91	192.98	204.53	172.21	209.81	142.81
EIF3E	214.28	387.14	78.87	267.81	353.25	327.75	245.25	394.86	479.07	231.74	281.5	349.16	333.36	189.62	176.67	298.13	195.84	477.38	292.96	366.88	378.84	383.67	388.43	269.82	111.7	270.95	796.39	264.95	324.05	429.7	220.86	969.13	286.99	362.5	196.32	482.97	378.87	245.76	273.21	378.42	549.91	218.13	203.54	370.32	229.66	418.57	499.36	890.24	288.68
EIF3F	129.35	191.35	172.73	132.94	196.46	233.54	165.57	191.67	147.47	264.45	168.41	429.83	163.08	176.96	225.84	142.06	286.57	298.19	100.24	188.38	99.45	178	189.86	239.4	392.5	116.96	225.66	298.51	251.95	191.1	117.77	88.4	166.09	252.2	189.31	89.8	135.74	109.7	181.61	263.51	177.54	221.6	128.92	240.22	162.26	390.1	202.66	163.8	311.03
EIF3H	257.05	482.52	908.78	186.2	240.95	386.24	242.12	251.7	295.41	326.38	235.98	342.77	198.06	252.48	265.59	310.43	247.87	461.95	374.92	838.32	299.56	413.59	437.97	295.52	202.99	297.53	499.14	213.48	998.19	356.96	276.38	490.37	299.42	292.66	254.52	581.74	309.01	213.94	213.96	231.69	558.35	200.11	233.21	364.56	193.81	347.21	464.8	542.22	272.64
EIF3I	365.71	354.95	259.79	239.56	233.89	325.59	664.9	498.59	184.47	225.56	161.59	360.15	256.56	248.4	489.44	263.53	426.25	229.6	257.33	304.14	246.67	537.11	377.13	335.71	363.45	281.2	441.68	393.57	288.13	228.33	188.57	214.46	294.19	204.93	408.13	356.05	313.29	215.42	198.59	422.7	346.72	250.55	237.64	145.41	314.6	477.96	220.71	399.39	187.06
EIF3J	66.85	44	84.7	54.32	67.49	88.55	58.79	80.21	53.52	96.71	58.23	62.24	60.9	86.06	32.95	74.05	76.48	77.86	35.24	70	58.92	83.22	84.58	85.8	22.41	126.76	85.71	84.43	100	75.62	110.44	42.43	59.05	96.58	54.49	108.75	52.56	68.05	86.45	64.82	78.3	46.85	61.76	72.15	59.14	89.6	58.33	67.71	71.32
EIF3K	503.34	308.89	448.09	370.16	262.69	374.02	313.03	767.79	211.89	268.11	178.72	396.3	336.84	357.22	430.11	319.21	303.31	733.56	346.27	349.54	321.31	496.59	431.41	274.12	366.41	400.14	377.22	287.05	549.44	480.48	524.14	197.58	435.74	432.76	312.9	197.39	219.24	236	324.23	461.91	573.25	376.28	450.34	341.98	302.6	340.45	229.96	288.61	422.71
EIF3L	285.29	349.84	288.2	226.57	312.49	261.43	212.91	358.47	215.9	265.52	257.44	421.06	328.19	164	246.03	320.43	376.58	237.82	202.14	198.31	176.06	380.42	240.06	257.37	249.39	130.07	410.68	331.32	170.13	176.95	202.38	134.77	210.01	261.64	204.1	271.74	185.98	218.27	317.05	406.08	227.46	293.33	249.83	143.41	237.35	217.7	152.34	300.36	174.15
EIF3M	928.18	286.96	436.43	518.68	274.19	363.39	309.29	432.61	221.84	401.53	233.63	545.18	335.27	300.09	365.3	235.63	298.16	658.6	493.77	711.52	252.65	648.9	493.94	523.5	358.71	449.66	565.74	631.87	464.85	298.27	198.18	391.32	381.18	469.81	291.18	194.48	422.09	214.15	498.57	347.7	341.29	167.55	238.73	332.62	320.36	828.2	336.71	241.2	506.9
EIF4A1	571.68	1036.6	902.22	1135.9	906.34	1018.5	788.32	1027.1	879.24	1272.8	684.31	1205.8	1023.4	396.71	1045.7	527.53	908.28	991.19	460.29	668.79	1248.5	1995.5	1541.2	1482.6	1462.9	1149.7	1411.4	1524.3	759.97	1215.9	574.3	719.43	996.49	1256.4	1119.2	696.37	745.3	1351.2	988.98	716.34	1351.5	975.16	556.7	436.24	1197	1693.6	551.95	1152.3	466.24
EIF4A2	244.55	416.23	237.24	142.4	526.65	367.83	171.14	330.59	568.13	435.76	210.78	163.26	340.25	204.93	212.47	697.29	329.87	360.73	442.88	263.36	152.92	191.02	212.54	274.8	137.72	345.04	318.06	112.43	253.46	406.78	217.46	317.88	435.88	315.99	200.11	294.64	380.36	391.71	390.54	376.04	250.47	275.11	141.06	216.49	378.44	341.94	315.02	186.03	450.99
EIF4A3	228.28	131.39	179.68	76.81	131.77	66.62	113.85	201.11	74.27	121.04	120.49	126.05	118.88	93.82	81.19	129.45	223.52	91.79	136.75	141.31	151.03	110.76	171.77	165.09	117	123.6	308.16	141.97	70.17	106.29	211.27	51.88	114.34	170.34	164.4	225.57	66.02	144.86	177.09	138.68	102.36	172.35	126.25	94.49	143.57	153.91	140.14	79.42	104.55
EIF4B	116.1	150.07	358.13	71.08	225.19	169.64	284.68	107.6	271.57	254.36	291.15	365.24	204.22	148.43	197.59	110.5	211.25	275.12	135.29	358.07	476.22	319.99	190.47	324.84	163.83	222.25	388.36	240.89	278	225.45	191.79	171.93	336.05	358.63	165.22	206.8	305.83	224.94	412.53	323.52	262.31	114.4	254.55	217.64	214.65	227.94	205.41	163.93	291.5
EIF4E	72.81	90.33	113.25	64.98	93.63	60.23	86.73	59.06	54.26	81.81	80.17	53.58	84.2	90.66	83.15	66.23	103.92	99.08	53.29	38.8	86.02	102.77	102.88	69.99	52.42	55.08	175.36	88.38	112.17	139.12	125.14	124.3	59.57	72.59	59.04	177.62	53.95	66.86	77.06	53.03	73.03	46.79	76.1	82	154.4	90.06	48.51	98.17	69.06
EIF4E2	165.91	135.27	88.47	124.14	115.97	180.72	134.29	69.98	91.2	154.2	80.97	85.74	109.78	111.4	113.61	73.09	169.07	96.97	79.62	125.45	149.41	110.22	109.58	72.49	112.28	53.62	85.08	138.5	137.2	121.3	130.47	68.4	88.8	122.61	98.76	138.03	153.53	122.69	142.69	106.97	74.09	109.54	152.77	77.14	142.3	89.46	99.11	70.77	99.12
EIF4EBP1	130.53	427.99	28.39	238.58	158.59	280.99	89.93	244.21	114.63	154.47	87.91	205.58	152.76	111.17	177.19	51.14	262.47	197.84	670.03	107.92	71.12	254.27	389.34	132.67	264.76	85.22	101.56	161.45	29.22	82.49	188.59	76.11	143.99	83.7	200.7	190.73	56.58	208.24	171.73	154.39	120.25	126.51	54.92	49.9	136.33	88.42	106.92	292.51	33.26
EIF4EBP2	37.8	16.87	53.14	5.56	42.56	13.6	13.13	21.19	18.14	27.1	22.95	8.55	19.56	16.89	14.72	32.19	32.23	16.02	21.22	16.47	28.55	14.02	23.93	36.12	18.19	11.24	22.16	17.29	24.12	50.28	26.17	6.8	23.48	21.14	15.13	14.39	31.92	38.01	23.69	35.89	11.15	9.33	10.73	39.01	86.17	23.29	55.27	29	39.63
EIF4G1	211.25	337.66	479.93	144.7	246.4	203.51	241.79	424.85	249.44	498.86	190.83	147.89	169.5	275.01	301.53	343.23	431.97	504.22	331.34	226.5	228.77	223.29	303.71	247.73	297.18	239.63	414.66	249.72	266.46	688.25	343.97	112.47	124.47	317.55	279.3	303.1	316.07	363.96	236.54	473.28	295.83	315.8	293.82	136.54	371.82	255.88	273.67	271.1	288.32
EIF4G2	558.86	318.71	366.27	242.82	474.63	336.09	332.42	446.08	279.94	541.22	243.66	369.43	369.26	334.81	289.9	355.78	645.34	600.36	112.38	198.61	276.58	273.21	379.28	443.99	487.86	303.97	750.13	542.72	391.48	444.6	360.62	184.52	244.83	550.66	344.3	340.54	348.56	417.99	307.03	286.65	318.44	405.77	271.75	404.02	643.87	994.02	459.91	310.63	565.91
EIF4G3	0.39	26.28	25.95	10.95	41.95	38.96	36.92	25.13	26	26	12.97	19.55	42.77	25.74	44.95	25.19	49.2	38.09	17.53	27.23	36.99	39.93	31.52	24	22.48	12.78	23.89	33.72	34.45	26.44	33.34	15	19.05	16.64	27.76	34.6	29.69	29.35	21.03	36.95	35.53	56.75	17.06	15.04	38.59	32.28	21.33	35.5	16.57
EIF4H	205.25	491.49	418.21	218.97	288.6	274.51	325.19	380.86	309.83	318.23	183.49	339.74	366.88	410.75	287.55	347.95	245.3	400.72	366.65	328.28	291.85	315.63	378.49	334.35	488.08	185.45	400.77	281.11	292.22	316.16	291.13	111.34	331.31	305.59	446.42	321.75	348.15	233.25	325.24	442.75	409.91	113.56	265.3	201.08	442.93	271.1	213.68	248.68	198.98
EIF5	214.08	106.76	204.79	60.94	122.67	124.45	136.29	62.81	46.8	155.54	99.39	109.66	122.57	95.09	76.3	130.3	216.74	160.55	41.6	114.65	153.66	97.7	133.94	122.45	123.39	104.02	191.75	143.73	72.91	80.95	136.78	132.54	93.72	161.16	99.53	356.97	263.55	165.01	165.15	102.91	199.01	98.08	131.17	62.49	166.12	210.63	69.35	115.63	91.69
EIF5A	630.8	820.42	905.92	587.09	540.11	637.86	691.53	656.19	582.59	1359.9	612.38	1301.1	674.7	356.59	1024.4	429.02	996.38	888.49	543.6	453.76	761.72	1125.8	1147.4	1789.5	1221.7	1061.6	1401.8	1147	846.99	945.01	438	724.22	937.39	935.07	853.2	712.82	574.09	951.7	877.91	804.99	1152.3	682.12	525.49	419.65	1013.8	1499.3	637.01	1206.2	515.85
EIF5B	59.25	68.47	75.44	50.99	61.78	76.47	50.21	13.95	27.09	75.58	43.38	45.7	52.22	51.56	61.21	48.83	66.02	59.72	27.7	40.37	32.34	40.6	59.75	55	19.43	55.31	92.57	61.75	47.5	39.06	51.91	22.63	45.11	48.91	59.51	64.17	36.88	70.85	51.01	36.98	43.88	63.88	66.85	33.92	41.1	79.85	49.75	45.99	42.03
EIF6	261.39	263.75	421.31	417.09	145.02	414.42	149.75	245.98	593.98	356.02	351.65	388.89	139.05	192.61	452.01	81.18	390.78	471.77	377.52	200.25	143.65	466.09	262.53	422	459.8	417.48	354.16	798.8	354.76	220.51	202.11	224.96	258.59	498.29	200.77	231.93	312.94	345.45	151.96	202.32	412.99	198.7	207.75	446.02	178.17	443.08	398.23	397.9	192.17
EIPR1	43.74	46.97	26.73	22.24	19.55	30.34	32.24	33.28	17.12	28.08	38.97	33.37	21.03	26.64	26.88	36.29	34.53	44.05	46.72	49.3	40.87	33.7	33.92	40.14	35.1	19.37	36.33	35.77	41.23	58.43	19.82	12.8	35.67	40.09	19.82	32.47	28.84	16.2	28.14	31.68	31.63	25.02	35.71	37	29.76	38.16	37.66	16.24	30.04
ELAC2	32.12	34.72	61.03	23.56	55.83	35.91	40.67	34.35	42.02	81.64	24.36	58.42	49.1	27.99	61.67	29.75	47.08	60.06	40.19	21.39	54.99	60.71	68.47	59.57	49.28	55.75	99.24	60.39	27	39.63	30.34	32.95	40.1	50.2	44.25	62.49	48.26	61.6	59.65	53.89	61.37	27.32	33.55	22.64	52.5	63.79	37.9	93.3	32.25
ELAVL1	53.14	48.12	33.11	27.58	69.73	37.93	45.68	86.36	25.39	75.81	35.05	45.88	37.46	37.22	42.82	40.61	104.62	55.46	51.84	42.01	46.81	49.92	61.49	58.02	62.54	28.15	95.93	53.37	37.2	56.9	66.64	18.54	34.86	44.94	40.74	44.68	33.6	57.56	60.53	79.57	54.38	44.77	39.14	32.64	100.08	52.22	48.03	57.1	44.04
ELMO2	19.98	33.36	41.41	12.81	29.2	32.36	14.06	45.01	9.35	11.57	21.23	16.74	24.28	27.53	28.58	13.67	24.39	25.17	41.14	14.84	12.68	24.42	22.44	19.62	33.76	20.46	15.35	40.82	24.05	17.54	20.91	14.73	5	13.95	56.79	14.82	19.4	16.29	18.34	15.51	25.41	18.4	23.91	11.49	29.21	21.12	25.15	37.81	17.91
ELMOD2	5.95	8.88	7.42	10.78	23.18	10.6	10.6	6.91	17.37	11.71	10.5	4.09	13.62	10.72	11.06	5.59	11.7	8.74	5.14	4.81	7.49	5.32	10.33	4.87	6.02	4.54	13.97	13.26	6.15	9.93	17.43	7.37	6.78	7.87	5.9	7.92	6.06	19.48	4.27	6.13	6.51	9.53	11.77	4.8	18.38	6.87	8.52	7.85	5.74
ELOB	256.09	305.1	406.96	361.79	225.18	386.84	533.78	375.68	350.17	260.64	190.41	348.62	217.01	293.01	409.43	189.18	92.8	266.51	483.82	392.73	512.16	385.49	222.4	355.84	399.56	288.62	270.19	309.43	316.83	389.36	421.2	514.24	329.3	169.98	463.55	316.28	223.15	258.62	309.66	367.64	260.06	338.99	544.64	663.95	197.56	241.74	385.1	192.45	470.81
ELOC	115.18	260.07	265.51	240.22	74.43	140.5	124.26	164.48	195.27	122.6	54.76	98.8	82.08	145.29	134.56	133.18	106.75	161.18	131.43	145.91	70.03	133.95	195.54	76.24	128.14	57.31	214.03	113.9	82.58	129.31	139.38	245.29	77.51	77.45	134.54	172.41	121.5	139.61	73.2	84.95	290.83	107.31	126.02	67.74	105.94	171.77	135.9	246.97	65.75
ELOVL1	139.77	155.94	148.44	115.6	93.64	108.51	123.17	149.5	116.94	75.71	36.81	133.22	94.18	135.83	117.15	148.23	189.72	146.07	154.23	101.22	108.61	93.21	96.27	68.77	164.71	75.23	114.15	202.37	124.26	144.29	52.65	66.95	102.14	78.78	87.28	94.79	541.03	85.99	112.98	64.78	140.74	114.68	77.76	119.78	61.61	186.65	83.84	141.66	60.74
ELP1	29.59	29.1	33.07	16.78	48.44	52.15	34.78	47.99	26.63	57.78	178.44	23.96	16.87	37.99	30.13	57.01	37.02	59.38	33.13	37.55	30.21	39.43	46.45	55.88	22.24	28.52	47.42	34.47	31.99	32.72	30.63	43.36	38.31	37.23	24.67	37.57	37.89	118.96	67.93	38.63	35.56	21.04	25.69	40.97	56.13	57.84	30.62	31.06	26.21
ELP2	26.89	32.68	20.07	17.29	47.84	50.63	26.28	104.17	61.06	41.03	27.95	24.36	39.11	26.17	43.22	23.05	39.09	33.38	10.53	39.17	147.57	43.39	75.4	19.03	28.98	21.38	59.88	61.19	19.49	24.63	27.5	25.72	43.36	27.81	54.55	24.05	37.85	31.21	33.81	65.2	28.92	28.35	17.23	16.29	46.24	18.54	28.92	34.45	18.57
ELP3	13.85	16.83	10.41	14.83	24.56	25.2	25.35	43.93	9.75	20.47	19.9	16.62	18.3	18.06	12.41	10.86	15.54	36.03	17.96	19.04	9.94	19.79	19.12	21.86	21.4	7.11	28.84	21.45	5.71	10.69	8.27	6.4	18.76	33.15	26.38	28.59	14.02	28.68	18.64	15.71	14.06	16.64	16.92	15.4	22.67	20.27	12.93	36.67	8.4
EMC1	18.18	38.58	31.86	22.91	51.74	45.79	52.7	57.49	27.61	41.72	37.64	28.3	51.07	64.92	74.67	36.33	63.27	20.85	28.18	37.43	25.82	30.49	54.07	18.15	24.67	17.91	59.42	51.61	27.31	41.94	31.21	16.41	13.68	17.97	52.08	65.89	64.3	38.75	17.11	33.01	32.49	93.54	23.99	10.36	39.37	44.06	16.39	73.32	17.27
EMC10	88.76	109.86	102.85	64.23	148.73	104.94	114.12	61.86	7.9	0.13	0.2	59.62	130.59	81.03	153.32	175.86	29.04	21.95	0.15	46.62	14.87	28.93	118.69	59.57	119.07	30.43	87.37	75.41	117.77	0.16	66.41	19.97	50.39	43.63	50.6	115.14	151.02	79.78	20.3	76.14	64.35	143.63	98.1	88.9	190.98	47.76	117.23	44.95	97.94
EMC2	44.22	108.34	10.9	60.9	61.32	84.3	40.96	69.96	110.12	62.19	39.9	39.48	46.46	63.84	36.65	49.26	44.63	122.82	66.09	51.64	62.16	41.69	63.56	36.72	22.94	41.5	62.32	39.65	52.32	145.71	70.7	131.03	58.32	50.89	68.93	114.51	47.62	56.77	32.32	27.4	82.63	55.11	51.61	47.92	46.5	64.92	73.59	100.76	32.35
EMC3	26.58	83.02	77.3	57.21	30.28	70.48	101.01	101.51	61.56	65.6	13.69	22.3	63.89	30.43	65.94	61.26	53.21	28.03	80.39	25.16	96.63	28.53	47.86	16.32	45.26	56.41	12.94	33.62	12.99	42.4	109.04	16.17	22.68	40.11	83.4	34.62	22.94	49.22	19.92	18.85	37.71	59.51	33.55	17.1	41.6	23.45	36.18	205.11	34.65
EMC4	104.47	128.74	125.84	136.64	122.01	196.52	150.99	147.07	134.99	146.03	68.86	104.25	106.03	143.12	129.61	219.46	190.73	100.27	111.21	162.02	103.53	163.68	141.14	99.15	119.59	202.48	138.54	111.95	128.08	134.82	221.24	124.31	121.08	121.09	100.66	143.4	76.12	84.59	111.32	78.18	118.19	89.27	117.09	112.42	135.01	114.63	74.51	114.78	100.28
EMC7	56.1	155.04	89.58	143.67	63.5	159.2	119.17	214.07	84.71	67.53	68.06	61.7	133.76	95.81	126.25	71.08	81.14	46.41	46.11	67.65	54.38	96.92	116.72	55.75	65.45	157.78	69.74	79.46	60.67	88.84	114.57	88.3	57.2	73.7	128.33	75.61	59.72	59.17	54.76	54.6	69.13	104.73	51.95	78.17	49.02	71.42	48.81	136.94	55.21
EMC8	55.47	31.02	16.37	21.89	28.23	25.29	25.66	20.15	32.2	30.61	34.57	19.92	22.08	28.86	30.59	15.2	32.26	45.68	47.09	16.08	48.95	25.01	28.16	28.67	25.41	30.21	53.11	33.01	28.57	25.6	43.69	37.21	25.33	26.2	16.55	56.07	21.32	50.41	27.63	30.46	33.24	15.08	31.96	21.4	18.34	20.3	41.4	30.67	30
EMD	210	69.52	53.54	48.48	57.9	50.85	75.53	105.18	71.19	29.75	25.6	125.09	51.16	101.7	90.12	60.11	123.58	65.37	119.06	95.28	65.64	71.05	70.54	83.95	107.8	54.76	109.46	117.54	98.16	119.55	79.7	50.17	57.13	26.27	72.61	58.33	50.28	38.24	92.05	118.26	59.9	52.59	61.22	65.68	75.1	76.18	71.87	255.99	98.28
EMG1	27.57	38	53.56	91.87	45.64	60.35	27.24	80.41	47.09	81.65	42.76	72.52	20.31	53.3	83.54	70.73	103.59	56.1	47.18	79.95	48.45	100.89	76.17	66.39	56.28	25.52	113.76	91.02	43.75	68.13	28.08	83.96	104.43	68.19	65.72	40.94	70.91	59.87	53.18	44.08	122.45	31.22	59.62	22.64	33.84	89.79	42.89	67.82	42.91
EML1	0.56	5	2.43	8.09	25.17	6.65	14.26	3.82	1.64	0.22	2.13	5.22	0.18	13.02	7.16	0.89	3.27	9.58	0.26	8.98	10.54	5.33	0.1	0.25	34.54	2.49	3.74	17.19	0.07	10	2.16	0.03	0.17	6.68	3.78	0.08	1.14	14.95	18.25	12.08	11.09	0.68	14.32	0.17	34.35	0.93	0.61	25.63	0.29
EML2	38.5	26.73	42.69	19.67	29.82	54.69	29.53	26.24	4.52	18.69	8.62	38.13	38.97	11.43	52.44	14.78	18.15	15.35	82.78	10.62	38.19	42.06	78.22	9.83	17.87	20.96	31.83	15.48	35.95	18.36	35.53	26.94	65.13	22.51	29	31.81	64.98	23.33	15.06	9.1	27.93	38	70.86	29.4	29.06	33.47	34.63	6.61	42.21
EML3	27.98	24.02	45.26	7	39.03	25.94	25.22	15.39	22.77	29	8.06	25.22	24.78	21.87	37.67	20.42	17.4	41.41	24.18	23.93	55.35	39.27	39.99	25.48	38.69	15.19	34.73	23.88	37.77	15.79	14.23	37.53	14.84	26.31	33.61	40.25	19.16	11.21	31.87	5.67	20.91	14.26	20.09	13.81	45.8	11.38	36.17	25.3	12.18
EML4	41.05	16.92	27.12	8.58	50.58	24.62	54.5	22.47	24.23	144.58	150.29	23.16	18.54	20.22	11.78	44.24	26.53	22.4	21.15	19.22	17.44	15.45	19.69	27.57	8.24	31.76	34.77	35.92	58.01	31.66	14.5	14.98	34.26	95.51	20.73	38.27	16.24	45.5	52.49	29.22	23.92	24.63	79.15	35.72	21.22	25.26	40.58	18.75	38.3
ENAH	138.28	195.06	81.76	17.06	58.61	70.34	109.57	27.57	38.52	567.91	56.2	30.24	169.49	106.8	81.67	80.14	40.66	22.96	61.76	46.37	63.29	118.61	86.42	27.92	32.53	156.17	75.98	136.52	31.35	63.43	190.07	3.31	29.56	138.36	51.31	49.83	89.55	271.72	81.05	92.76	31.07	95.94	82.4	0.69	157	58.69	6.34	120.18	48.99
ENG	13.54	25.64	40.32	19.46	0.23	94.33	6.84	31.91	3.22	0.66	0.61	33.83	32.51	16.12	55.4	0.37	13.07	0.24	63.85	29.17	0.64	35.41	44.09	1.46	68.54	1.01	0.91	40.11	10.78	1.26	0.54	1.03	0.37	0.66	33.38	3.02	7.73	1.39	28.55	0.65	10.95	16.32	13.27	0.48	0.81	0.17	14.12	19.82	7.16
ENO1	1234.9	2470.7	1740.9	1865.6	1175.6	1701.8	2556.3	2947.4	1727.2	1220.4	1604.3	2241.4	1727	2218.4	1366.4	571.28	4100.7	2124.1	1129.3	2632.2	1627	2693.4	2254.8	1850.5	1940.4	1762.8	2451.7	3999.4	1574.4	1439.6	1209.9	570.01	1076	1394.5	2032.3	3790.8	2598.2	1434.3	2897.1	2802.5	2235.5	4038.7	3590.5	527.68	1237	3693.8	801.78	4709.5	737.65
ENO2	9.26	385.41	0.53	46.24	15.03	70.52	14.08	207.99	100.36	3.58	25.56	42.38	48.3	148.36	54.86	133.72	61.09	28.01	10.56	20.87	33.16	30.83	48.09	35.23	76.55	3.97	31.34	122.41	16.63	6.09	1.56	77.14	11.74	3.83	85.91	17.26	1.72	5.9	30.23	19.13	24.39	119.85	181.47	0.97	255.68	11.61	2.21	24.83	2.1
ENO3	10.98	18.09	18.9	7.05	16.31	14.8	19.2	2.48	16.15	232.37	31.06	12.04	24.35	5.14	10.35	34.99	4.01	9.17	4.59	19.27	20.54	14.93	25.73	60.53	2.16	21.46	7.97	10.7	8.18	3.89	3.36	15.35	9.73	15.94	11.94	10.45	11.1	18.63	14.29	1.39	12.19	7.99	16.05	12.43	17.3	5.35	20.7	5.74	8.88
ENOPH1	57.33	37.97	54.96	45.27	40.75	31.82	23.23	48.3	31.48	46.79	40.21	27.88	44	64.27	41.78	23.91	61.2	46.13	37.53	28.03	35.67	23.62	60.76	59.38	36.04	18.49	74.08	53.17	67.58	54.64	63.75	41.12	29.5	30.34	42.12	73.77	37.34	35.46	47.47	56.45	39.91	31.78	35.95	26.5	64.09	51.07	46.83	41.03	25.35
ENOSF1	74.79	30.47	32.51	30	79.68	44.25	34.52	52.15	33.62	33.65	18.78	20.26	12.43	66.07	18.73	34.91	48.31	74.6	7.81	10.39	40.6	18.81	55.07	33.27	1.11	60.27	48.93	47.78	60.3	51.28	29.14	44.68	27.2	69.13	56.58	57.58	23.39	38.55	65.86	32.1	49.62	34.13	85.34	32.03	60.39	55.41	23.17	22.08	20.11
ENPP4	12.11	0.03	0.69	1.85	7.47	0.76	2.1	0.02	1.65	3.8	0.06	1.11	0.11	5.73	1.37	20.72	5.56	8.64	1.2	7.84	1.55	0.85	0.02	4.45	0	1.73	9.85	0.43	3.87	18.08	9.86	4.7	5.94	3.19	0.76	5.57	0.11	2.37	1.44	5.37	0.26	1.26	3.41	4.5	13.36	0.01	7.44	4.7	7.61
ENSA	256.99	267.86	367.01	185.33	228.74	149.17	214.11	142.36	143.75	309.2	106.21	149.32	168.3	268.06	187.29	248	770.63	434.99	117.35	357.26	445.44	326.13	166.86	210.41	210.06	198.97	137.05	278.2	267.2	419.02	434.42	276.89	128.72	272.36	188.45	273.65	207.33	106.14	243.31	2400.7	194.29	108.12	137.14	226.79	596.31	317.03	280.76	258.8	211.19
ENY2	188.63	290.76	164.93	325.56	252.78	215.07	193.91	146.01	254.2	277.81	197.81	209.56	105.65	225.91	165.99	157.76	217.94	383.79	211.84	233.82	250.1	297.62	230.02	282	141.99	269.78	282.37	179.84	212.44	200.61	204.29	604.22	121.95	280.39	166.76	341.4	99.93	283.1	167.41	110.94	286.83	158.09	210.91	165.42	241.77	204.09	292.33	525.03	161.97
EPB41	10.32	18.42	19.39	1.78	28.26	8.81	15.03	23.31	37.14	20.72	18.88	7.42	12.04	34.27	9.64	10.05	30.96	10.1	17.87	5.92	12.38	12.3	13.25	58.69	7.24	20.65	26.32	4.4	24.01	13.16	23.96	8.92	17.69	27.2	11.1	15.57	8.93	8.71	20.25	44.42	3.86	15.68	13.07	31.96	57.28	4.55	24.37	0.76	22.44
EPB41L2	31	17.48	0.18	44.12	78.34	58.8	35.87	28.43	60.17	112.71	48.45	76.44	75.99	49.48	48.43	11.8	61.7	35.29	91.72	25.15	17.49	51.9	82.97	27.88	26.06	20.27	57.39	151.79	4.25	0.1	9.39	35.76	60.1	38.19	42.51	0.33	98.96	108.01	27.87	12.18	73.24	28.18	81.49	66.22	107.75	59.97	123.93	35.82	208.65
EPB41L3	0.34	67.36	10.44	25.96	0.24	10.07	0.64	34.5	20.51	0.02	0.01	0.09	20.56	8.36	21.5	0.24	0.06	0.05	0.02	0.08	0.21	0.09	164.55	0	5.91	0.05	0.08	21.41	0.18	30.52	0.09	0.07	1.49	0	35.58	0.14	148.43	0.1	74.38	73.33	0.21	46.07	0.82	0	44.67	0.01	0.57	0.14	0.6
EPCAM	335.61	0.8	182.96	2.59	437.68	0.99	2.68	0.51	34.46	337.12	103.96	1.87	4.4	16.95	0.34	445.1	0.92	18.33	191.08	32.07	315.94	0.71	0.47	309.03	0.18	12.01	321.59	1.03	430.52	695.79	168.85	7.33	584.36	198.72	1.45	619.23	248.72	22.88	0.73	2.15	0.72	2.79	2.92	995.58	139.9	171.61	1205	0.93	1067.6
EPHA2	40.85	5.64	16.18	19.45	38.5	65.34	54.97	2.96	58.67	79.7	38.09	107.2	7.07	47.79	91.19	75.31	430.14	105.12	68.2	124.35	15.07	60.03	34.07	63.54	47.27	17.76	82.97	91.87	63.6	120.08	9.04	53.83	78.92	23.47	10.71	163.35	91.9	60.09	7.05	4.43	89.27	2.43	49.21	42.06	9.25	102.54	17.57	136.39	30.79
EPHB2	19.64	0.26	0.57	5.49	1.22	0.71	6.74	0.25	23.67	0.16	0.05	2.06	0.2	6.12	2.69	8.31	6.14	15.03	12.51	11.23	4.1	7.37	0.07	54.02	44.73	0.2	8.44	31.17	1.36	14.76	0.15	1.85	15.07	0.26	0.16	32.05	0.25	0.14	4.17	9.97	1.99	0.48	5.97	26.71	2.14	12.18	89.47	0.1	51.66
EPHB4	42.99	47.59	35.96	4.78	70.19	21.29	46.73	34.79	9.3	90.36	48.93	33.42	34.89	8.69	37.96	39.29	25.08	25.06	36.69	33.05	133.13	30.57	33.51	5.59	53.94	28.29	43.75	2.99	105.08	66.23	108.29	31.55	41.39	53.55	46.05	59.83	32.4	61.8	42.83	36.93	35.76	19.79	28.66	7.25	71.22	26.4	36.84	52.03	68.09
EPHX1	85.99	41.12	155.1	13.94	41.88	36.87	287.8	116.3	125.72	50.6	81.56	8.42	25.49	262.88	48.5	134.58	7.46	16.05	64.11	70.67	27.34	20.49	68.44	20.45	20.52	457.86	31.47	20.4	49.99	11.68	53.25	2.47	15.27	137.67	24.05	73.36	4.22	74.19	34.53	34.46	11.84	16.49	254.8	27.4	44.82	6.62	28	50.24	8.88
EPHX2	1.95	6.74	4.44	1.15	8.77	1.23	10.48	9.35	3.12	7.13	13.45	1.44	2.43	3.09	2.2	2.78	0.05	2.26	5.08	4.86	4.5	0.46	0.03	7.56	0.06	1.27	8.84	0.05	0.84	0.03	13.32	1.25	23.57	47.18	3.15	4.24	0.52	24.48	0.05	11.64	2.54	1.27	7.47	19.46	4.86	0.56	12.5	0.86	22.5
EPN1	115.68	93.57	64.34	29.63	76.59	150.51	61.49	107.92	113.8	117.07	74.14	99.15	61.38	102.56	171.49	105.39	97.45	75.82	107.53	138.47	70.49	97.68	106.87	61.46	184.3	63.56	50.72	151.1	118.52	191.12	83.55	18.28	42.82	116.86	67.77	87.26	94.46	86.72	45.87	61.03	66.38	62.99	110.04	72.65	103.79	70.39	75.09	98.51	77.22
EPPK1	6.19	0.01	8.36	0.02	1.04	0.04	0.18	0.01	0.05	9.32	2.7	0.02	0.11	1.4	0.1	3.13	0.07	0.18	6.36	0.48	8.71	0.02	0.03	0.25	0.02	6.47	2.61	0.02	7.23	4.5	22.44	0.04	5.77	3.22	0.03	14.6	6.79	7.83	0.01	0.05	0.01	0.05	0.07	1.75	3.99	0.09	9.26	0.04	3.81
EPRS1	128.91	127.14	110.18	162.35	89.03	111.78	79.18	75.22	101.47	92.58	35.7	107.39	82.77	93.18	98.87	54.04	82.77	99.34	73.13	83.31	74.23	104.99	118.42	50.19	26.52	83.96	112.03	104.64	73.04	138.18	95.64	33.69	89.04	61.34	65.89	62.27	73.37	78.56	148.67	78.22	77.06	49.86	81.14	70.97	120.44	91.83	81.83	79.89	42.1
EPS15	21.91	14.28	21.28	9.08	19.35	22.63	13.04	42.27	11.64	6.61	8.36	17.78	23.65	16.8	14.06	17.36	15.01	14.37	10.36	13.91	13.84	16.23	13.82	8.78	7.03	6.17	18.43	17.84	9.5	17.7	8.97	7.58	12.23	11.13	29.58	13.14	26.56	9.42	6.82	24.27	11.19	15.1	10.19	12.41	17.77	20.83	18.05	13.45	7.44
EPS15L1	31.24	16.87	15.46	12.16	18.87	17.3	14.39	36.11	17.26	24.7	12.52	19.59	15.63	18.81	16.84	16.53	19.97	14.2	16.83	32.24	44.02	25.84	9.72	17.89	16.81	13.68	21.55	13.76	8.26	13.45	40.14	12.43	12.81	17.38	15.12	10.72	19.8	18.14	41.7	21.7	19.03	21.09	58.82	12.88	28.08	9.85	11.91	15.7	10.68
EPS8	13.1	37.57	13.76	6.05	30.73	22.08	28.34	67.03	79.42	71.74	20.83	23.1	41.33	45.75	37.52	8.72	32.68	4.68	27.43	16.78	25.88	43.18	69.35	52.32	11.09	14.01	41.49	18.69	62.85	11.65	13.57	3.49	82.89	32.68	36.85	34.5	8.09	45.49	10.85	5.85	19.3	61.89	149.24	41.06	23.19	15.31	86.27	36.75	32.02
EPS8L2	86.31	0.49	314.47	36.33	86.59	10.81	26.65	0.78	208.8	222.19	81.89	68.39	6.47	198.66	4.26	66.4	10.3	40.51	41.71	50.11	97.13	4.06	1.43	65.48	32.8	61	46.7	20.85	171.18	143.28	49.18	0.8	56.29	77.03	1.36	132.18	170.81	44.17	2.19	1.15	10.92	1.18	163.26	81.66	79.51	110.88	78.16	1.68	133.14
ERAL1	32.51	42.44	94.97	26.38	51.91	35.32	39.77	36.65	33.13	59.62	46.59	28.68	37.03	48.19	40	29.9	58.78	84.01	76.63	26.7	40.09	53.74	52.15	49.7	48.39	44.2	61.31	66.57	38.72	16.76	56.74	26.58	31.56	52.29	57.26	50.48	56.59	68.23	48.24	75.17	31.28	33.49	40.18	28.45	53.71	61.36	48.08	34.85	24.57
ERAP1	26.95	23.54	12.2	29.1	20.83	38.83	20.57	14.47	40.6	8.29	13.3	12.64	11.67	60	12.18	14.42	28.81	19.41	11.2	6.2	4.22	20.77	14.92	7.34	14.33	15.92	4.12	41.77	4.87	19.84	4.4	4.28	14.28	13.08	22.67	13.66	10.89	20.21	3.67	7.07	17.44	23.47	27.96	9.98	22.88	51.79	34.04	39.16	17.19
ERAP2	2.52	2.78	1.02	2.58	1.7	75.45	17.67	7.4	35.88	0.95	5.21	19.24	1.47	4.1	13.97	2.53	22.24	8.92	52.13	1.04	0.12	1.29	21.65	1.49	1.07	1.57	1.07	26.12	13.89	0.33	0.28	6.43	5.59	11.37	16.05	5.06	5.41	0.51	6.22	7.92	1.01	6.11	22.93	11.7	10.72	24.77	4.69	1.43	8.39
ERBB2	22.47	12.15	3130.1	6.74	79.61	23.81	21.41	16.62	17.02	34.39	57.68	29.6	26.93	29.76	41.64	23.92	24.09	24.52	350.44	15.18	48.79	21.71	25.98	17.37	30.34	6.94	26.04	22.18	57.13	60.59	71.65	17.55	54.64	26.42	14.5	37.61	17.3	27.41	31.37	2.51	11.9	14.01	37.6	46.31	20.68	15	50.57	16.54	38.93
ERBIN	13.31	37.28	21.52	16.42	56.31	20.01	13.18	29.95	63.8	31.55	8.93	95.38	14.87	26.34	14.05	31.37	44.5	81.24	13.21	12.86	18.72	28.9	21.66	32.57	8.72	14.83	37.76	107.94	28.96	22.46	33.53	24.09	23.39	30.36	23.89	15.89	29.38	17.59	11.86	14.52	39.46	24.54	14.03	25.63	26.56	32.84	15.16	92.02	13.39
ERC1	8.38	20.57	10.98	2.44	12.14	13.34	6.05	7.14	4.56	13.68	6.18	11.36	10.69	13.59	19.4	13.66	34.3	7.14	26.56	10.71	8.54	12.64	9.17	13.16	10.23	6.32	12.19	29.3	7.74	8.03	6.24	6.06	5.49	8.75	7.6	2.93	6.98	10.86	15.03	6.35	16.94	20.66	11.74	4.31	19.82	17.51	4.93	15.18	5.36
ERCC2	20.29	20.42	18.68	5.97	34.47	35.2	15.15	20.74	17.57	44.63	27.91	94.85	15.79	18.43	24.22	10.61	89.49	38.87	22.37	10.54	19.82	19	24.62	18.79	37.73	23.22	26.02	40.2	26.19	29.41	23.47	22.14	12.9	45.56	15.27	23.26	13.6	32.25	20.68	20.4	31.94	17.02	25.76	8.18	39.97	17.28	7.18	54.88	14.15
ERCC3	48.25	64.48	45.72	21.48	52.36	59.64	49.93	61.83	24.4	51.93	36.71	40.98	47.32	39.12	63.89	55.91	91.86	60.88	27.13	37.01	57.19	43.85	58.95	47.56	44.83	34.88	65.69	37.05	27.81	25.96	35.16	59.21	10.31	38.59	52.32	59.08	27.95	41.4	40.32	40.79	53.09	38.81	36.96	30.51	67.25	38.61	28.47	33.99	28.93
ERCC5	44.5	16.9	29.66	25.99	33.34	29.9	19.64	16.52	27.15	26.96	13.09	16.04	41.55	25.95	35.33	11.84	25.63	15.69	20.49	17.29	13.6	29.94	30.58	33.88	23.46	14.43	13.2	12.61	33.26	6.87	21.88	24.64	13.53	23.69	23.98	28.25	25.89	11.35	10.24	13.08	11.96	15.65	21.48	34.68	34.27	26.87	114.43	31.25	46.56
ERCC6L	7.91	8.42	9.92	6.26	9.85	6.55	7.21	12.36	1.97	2.93	2.42	7.74	8.08	6.99	4.72	10.87	5.48	8.63	7.31	5.5	4.91	8.58	7.29	11.03	5.91	5.91	16.48	19.8	6.62	5.62	12.1	4.85	4.89	4.85	5.09	7.62	4.06	5.36	11.43	6.84	13.36	6.01	5.59	3.37	12.39	20.52	5.88	10.56	6.01
ERF	35.43	26.73	27.08	6.53	55.59	47.54	34.39	50.4	28.51	99.75	43.75	26.69	40.58	31.72	62.64	21.38	56.48	25.79	37.55	22.41	49.82	61.97	54.87	20.87	55.56	42.78	37.95	53.18	73.3	33.79	60.31	31.03	22.33	45.06	46.67	30.91	13.01	80.57	30.39	29.96	65.63	41.46	49.82	26.13	39.21	15.25	22.53	58.7	31.4
ERGIC1	92.44	108	180.4	79.61	71.43	69.73	143.41	79.33	261.45	86.1	67.78	79.84	51.54	143.5	77.6	113.91	105.13	125.14	89.32	86.79	135.35	78.99	105.97	38.21	102.74	77.95	59.38	143.84	112.61	121.83	244.19	26.02	37.39	50.68	56.53	57.91	119.28	111.55	42.14	31.75	48.76	88.92	147.6	62.22	71.18	49.43	57.13	86.4	82.62
ERGIC2	39.91	53.49	79.27	75.34	66.9	71.58	52.4	63.31	53.07	42.12	28.11	49.48	48.85	72.09	75.26	40.6	52.58	30.06	39	62.3	38.71	62.5	71.55	24.94	21.71	63.19	69.86	79.46	51.22	74.19	74.19	86.2	66.17	29.39	62.75	49.45	72.25	43.13	38.99	22.83	92.87	87.06	48.97	31.36	46.28	125.7	67.3	88.69	19.88
ERGIC3	241.34	318.82	205.1	270.08	282.64	444.67	304.53	277.09	314.25	215.79	253.32	198.33	319.32	223.22	819.18	206.61	280.61	188.65	412.59	178.71	274.85	225.56	231.65	202.86	341.95	287.77	191.8	421.46	307.9	197.79	237.05	177.31	106.36	315.87	543.65	270.07	311.18	362.64	185.73	175.61	241.9	470.1	272.03	502.08	211.8	208.05	272.57	412.39	188.81
ERH	257.88	279.2	414.35	279.95	478.76	362.42	309.97	202.54	85.43	338.24	300.54	345.02	298.34	205.23	295.87	313.86	483.83	534.26	257.22	410.92	424.87	391.04	477.92	454.6	341.18	184.89	383.84	297.88	219.52	404.75	319.85	468.8	308.16	323.49	230.31	597.87	341.61	336.04	502.43	332.78	481.19	154.99	253.81	272.5	457.99	454.09	206.99	322.86	177.26
ERI1	14.92	5.86	6.41	7.39	20	9.55	13.86	18.23	7.59	7.25	4.94	9.92	7.56	13.7	5.21	12.43	19.52	23.69	20.97	11.37	4.61	7.67	8.83	10.4	9.3	7.98	40.12	16.88	3.45	19.21	7.17	11.9	9.4	3.89	10.48	11.4	24.63	15.96	11.09	7.35	16.63	6.59	12.3	4.61	13.4	17.84	5.92	31.65	4.05
ERI3	53.08	39.64	26.41	19.56	40.8	44.87	41.98	66.28	47.92	24.32	19.97	51.35	51.89	58.75	50.95	47.83	78.86	33	55.3	47.17	29.31	46.91	40.23	42.75	44.14	33.29	42.08	40.56	31.92	43.24	21.85	21.62	18.61	35.77	32.28	38.03	42.45	27.98	33.33	65.98	40.87	46.52	32.23	29.79	57.87	49.19	23	63.7	21
ERLIN1	20.59	34.58	19.03	27.28	56.28	44.09	45.42	29.87	10.69	36.26	63.58	59.22	63.04	68.67	51.58	29.17	63.58	81.17	42.34	47.32	19.83	43.25	60.97	21.77	70.05	29.8	86.71	116.44	27.67	96.6	28.68	23.19	38.53	38.45	28.48	29.52	31.2	56.85	57.14	25.54	32.04	29.37	31.95	29.57	37.01	69.96	34.08	87.29	46.49
ERLIN2	21.64	47.14	9	13.14	37.09	32.12	31.51	28.2	14.74	27.13	16.14	16.4	25.16	55.93	34.37	16.46	201.85	46.45	67.43	14.53	19.97	17.91	20.84	14.26	34.57	9.22	15.66	22.33	8.89	38.03	90.15	10.02	20.98	20.16	42.62	24.3	21.48	36.14	22.68	12.05	16.59	20.41	21.32	20.24	27.4	24.28	37.93	42.76	12.76
ERMP1	25.54	20.89	63.51	4.69	47.93	16.8	14.82	11.47	7.76	17.81	24.64	2.94	11.3	24.86	6.04	15.09	16.66	9.89	15.12	2.7	44.39	5.46	10.65	18.12	6.96	5.38	20.6	7.63	42.81	38.42	48.13	2.47	22.76	15.7	4.22	17.83	15.69	14.05	8.17	7.73	7.28	12.96	18.49	31.96	21.2	14.52	45.3	12.39	67.55
ERO1A	25.39	92.59	35.02	25.5	43.14	47.55	38.14	23.85	32.8	47.38	51.04	22.52	69.15	17.62	36.55	28.79	43.68	36.74	31.1	13.76	16.71	19.45	50.32	25.47	32.46	37.74	47.16	64.53	20.99	53.87	12.62	33.94	41.68	38.16	22.69	117.4	47.27	24.53	27.23	18.96	27.54	46.7	49.7	46.73	24.07	106.93	26.28	36.13	30.31
ERP29	127.56	262.7	122	138.39	262.74	112.14	183.88	107.83	127.27	197.22	137.19	153.04	133.5	191	218.27	148.56	219.59	131.78	161.86	123.98	118.31	116.89	149.64	113.78	133.46	150.43	109.05	204.21	139.62	360.7	146.36	43.04	187.09	133.59	175.54	170.79	163.83	205.75	114.47	91.39	116.4	218.14	121.07	126.94	190.96	155.96	149.82	125.37	135.22
ERP44	13.16	17.26	17.86	14.83	16.48	30.3	16.81	21.81	6.2	18.9	10.11	8.42	22.3	19.2	18.72	26.32	12.33	11.41	24.69	9.56	11.92	11.58	19.48	12.01	7.11	10.22	9.89	11.5	11.98	22.74	10.76	9.12	13.52	16.39	15.04	10.97	26.13	19.63	11.85	12.79	8.68	18.49	8.01	21.4	14.28	27.86	27.67	27.03	25.49
ERRFI1	55.2	27.77	34.81	167.1	80.37	94.09	127.02	7.39	619.22	81.73	119.34	43.72	11.88	30.55	22.32	25.09	203.37	11.93	49.77	44.73	48.37	127.14	37.56	12.88	11.47	74.09	382.58	146.11	49.61	132.63	26.94	5.9	25.7	0.04	6.2	84.95	153.34	108.22	3.07	8.7	217.13	18.85	36.26	15.06	7.56	64.84	14.58	193.74	18.23
ESD	27.85	98.3	16.08	205.31	167.64	129.1	91.93	172.03	44.02	41.84	99.05	148.48	166.54	80.65	111.66	82.32	78.44	247.73	57.45	74.03	78.06	145.59	170.86	67.63	134.92	57.43	212.77	154.66	146.87	83.81	93.51	79.1	188.35	123.5	72.3	80.5	125	71.35	159.4	111.96	76.69	59.45	92.66	98.22	75.35	179.47	80.59	142.58	72.2
ESF1	10.38	24.48	19.95	13.9	15.29	27.3	13.21	13.66	7.19	22.61	26.14	17.07	18.41	17.21	12.75	12.82	11.37	29.95	6.18	5.35	9.27	20.85	17.21	31.34	9.64	19.81	37.98	25.94	14.54	28.56	15.16	33.59	16.56	17.64	43.46	28.69	16.73	32.5	20.21	11.49	14.83	20.47	15.36	15.71	14.78	30.32	23.27	19.8	12.5
ESYT1	39.39	70.47	46.96	43.69	95.79	71.25	72.19	37.33	66.41	82.74	32.33	67.11	55.84	68.35	81.18	109.2	72.21	88.82	27.86	67.89	83.01	90.22	65.65	78.32	115.69	86.83	56.74	102.3	33.48	46.7	71.8	53.19	64.96	52.86	62.68	51.25	82.68	106.75	70.11	34.02	91.36	40.84	81.84	44.7	71.78	78.8	35.89	94.18	50.5
ETF1	105.62	116.58	70.55	57.83	82.9	61.2	108.37	141.72	68.24	64.64	50.11	59.89	68.5	77.66	66.88	109.72	89.49	123.52	41.09	64.01	61.52	130.61	112.03	75.25	41.58	56.87	181.79	133.23	68.09	82.03	131.59	102.25	62.46	72.68	82.19	70.14	70.49	59.53	68.26	94.81	92.7	88.5	47.08	48.51	80.19	123.78	65.04	135.42	69.9
ETFA	150.44	144.97	378.69	134.61	155.65	188.52	149.38	267.83	123.68	332.62	198.61	122.03	229.54	161.68	98.59	163	117.69	126.19	195.91	99.02	435.73	165.68	155.77	199.77	108.95	431.84	175.24	114.99	224.82	178.34	216.85	143.36	147.34	305.13	136.83	97.07	150.62	275.94	142.64	135.93	98.47	115.21	99.57	293.1	160.92	132.6	198.96	123.88	231.33
ETFB	122.22	95.34	166.48	82.31	115.33	237.68	340.9	137.65	234.21	291.02	746.57	112.21	216.37	149.98	219.54	110.2	88.88	77.31	200.46	91.03	299.14	324.24	284.76	386.91	117.33	664.24	116.04	96.06	451.28	223.41	200.11	53.39	190.61	645.83	193.41	210.42	123.57	318.49	214.41	153.27	97.87	237.34	313.6	165.48	147.61	91.39	127.01	86.05	159.78
ETHE1	82.44	49.79	38.22	40.92	121.64	271.76	61.34	30.26	15.39	15.86	29.35	108.24	39.08	13.08	37.6	59.8	46.74	24.92	77.29	27.86	41.47	82.66	23.36	15.95	94.44	18.94	40.71	26.35	102.9	133.26	36.65	44.52	139.38	60.49	12.55	10.78	99.73	23.03	23.07	3.85	41.9	30.51	119.13	127.48	31.92	42.92	97.23	20.59	141.64
ETV6	11.81	3.85	4.71	8.88	4.91	4.65	3.38	4.14	3.51	2.07	1.2	3.43	8.31	5.91	6.67	6.37	5.14	1.36	2.79	5.68	2.21	7.73	5.5	4.06	2.08	0.44	4.52	2.95	8.62	2.8	1.82	1.25	5.62	1.59	5.33	5.67	2.63	1.43	1.1	1.05	4.9	4.12	16.97	5.42	13.37	6.87	5.79	4	16.56
EWSR1	317.99	169.99	245.22	94.21	389	205.93	244.87	221.66	119.63	359.05	187.09	266.8	263.25	246.89	208.75	184.37	297.25	248.27	218.72	123.36	187.97	214.58	295.28	298.16	223.02	151.96	269.43	271.39	300.54	348.92	197.09	167.62	161.21	282.66	185.69	253.09	158.87	320.9	206.69	165.97	183.41	285.61	348.83	127.47	441.45	273.09	196.19	205.69	181.49
EXOC1	13.85	18.81	11.79	14.78	16.55	25.73	12.82	14.69	16.84	15.95	5	13.98	14.95	17.99	25.77	20.81	12.28	16.4	11.02	12.66	13.83	17.64	16.93	11.81	8.78	6.98	12.26	19.07	12.36	9.76	16.87	7.38	19.14	8.76	21.25	11.31	19.76	6.44	12.23	13.4	9.59	11.62	5.68	16.83	18.16	14.76	26.24	17.78	12.56
EXOC2	27.55	19.01	5.33	14.03	10.65	16.32	16.29	24.51	6.89	19.49	9.76	26.74	16.2	17.92	15.23	10.28	21.1	25.44	10.47	9.84	9.56	8.5	21.38	17.32	11.31	9.75	18	20.99	7.83	14.92	14.39	5.5	9.48	12.64	10.13	7.28	15.04	8.81	14.46	12.95	13.62	10.33	16.18	6.14	16.87	23.05	14.23	9.13	9.21
EXOC3	54.94	34.37	65.13	7.98	33.05	48.25	25.37	25.75	32.13	43.06	12.66	22.07	21.94	27.75	60.29	49.43	39.38	47.31	27.34	26.58	38.06	38.68	64.16	42.37	28.55	34.69	31.65	33.03	52.61	106.75	39.63	22.59	40.23	37.86	21.81	32.44	36.89	17.45	34.54	17.59	26.88	23.9	31.32	22.58	41.37	37.52	43.93	38.23	18.35
EXOC4	20.96	45.9	28.82	11.42	29.85	40.64	28.09	33.41	50.75	21.42	11.73	29.72	54.62	71.2	42.07	21.05	45.3	28.44	28.47	23.43	28.26	20.6	30.08	26.91	43.47	13.68	13.46	18.6	45.46	17.94	45.49	13.15	33.97	25.86	34.79	14.96	21.51	24.96	17.69	25.29	12.88	23.99	21.66	22.62	25.58	20.7	34.48	23.18	28.02
EXOC5	48.58	27.32	24.63	10.12	33.32	25.9	18	28.55	8.75	15.21	9.22	15.55	41.15	15.12	19.28	20.36	24.84	24.16	10.52	8.54	15.1	17.73	23.7	13.37	12.32	13.97	34.24	34.7	8.22	21.6	30.12	23.96	11.18	13.19	20.3	30.16	24.8	20.88	21.28	23.69	19.48	20.09	17.58	11.64	43.96	57.78	10.76	27.13	12.62
EXOC6B	10.32	7.19	6.45	3.67	8.96	9.05	7.53	14.62	5.12	7.58	5.13	7.69	13.13	7.59	7.54	9.02	4.37	7.21	8.79	2.9	4.77	3.94	2.72	3.47	7.95	5.15	11.09	6.76	0.85	16.22	7.14	2.71	3.03	3.62	7.34	7.38	25.65	16.7	1.46	5.14	3.94	8.25	12.5	4.6	9.45	20.82	4.9	3.56	2.06
EXOC7	45.8	61.73	23.03	12.27	57.67	46.68	46.62	46.14	53.28	48.56	36.02	42.95	29.98	40.42	36.24	34.82	47.7	42.13	74.5	44.72	44.99	38.62	42.36	41.76	48.18	22.35	56.95	53.64	35.01	28.59	68.05	42.34	19.36	49.43	62.4	48.1	45.04	28.98	22.08	27.5	38.88	31.19	39.01	20.79	52.75	34.91	29.54	28.76	26.25
EXOC8	9.36	11.23	7.68	5.36	5.72	5.17	6.81	11.49	6.89	6.05	2.55	4.24	8.41	6.91	6.84	8.52	4.59	6.88	4.49	6.18	5.24	7.22	6.72	4.34	3.05	6.12	8.86	6.72	6.13	7.21	11.53	3.59	4.49	7.73	6.68	2.71	6.9	6.77	6.34	4.25	2.34	7.7	6.14	5.41	13.87	6.73	7.38	5.75	11.56
EXOSC1	33.75	41.73	22.78	70.66	34.03	43.39	34.98	40.55	42.01	25.69	21.65	50.8	32.96	51.84	28.89	62.37	43.02	50.54	35.37	53.91	35.15	60.17	40.7	49.95	45.09	53.29	54.83	53.81	44.13	58.88	24.25	40.07	32.25	33.1	34.03	22.11	42.16	39.43	99.36	35.92	34.26	31.79	27.88	24.09	44.25	74.11	51.05	51.33	32.77
EXOSC10	30.77	43.56	44.19	32.63	82.66	64.46	55.48	89.01	46.21	53.27	36.11	53.58	74.96	58.91	56.22	36.28	112.55	57.69	29.04	53.29	43.87	55.76	60.43	48.09	32.19	51.07	89.48	80.18	42.92	44.78	96.73	31.83	35.79	43.6	100.45	56.46	67.87	56.56	42.39	52.5	64.72	117.67	48.97	41.29	73.79	67.86	30.51	86.18	26.03
EXOSC2	35.8	43.29	44.99	23.78	54.98	44.71	45.22	62.25	32.37	55.75	25.4	31.96	55.43	44.24	34.34	24.26	74.15	89.29	39.62	52.38	50.74	74.89	61.92	49.86	57.7	53.43	75.11	47.38	42.4	73.49	52.07	148.12	53.65	70.46	51.06	106.08	38.67	55.12	64.19	50.04	58.69	34.65	43.93	38.94	53.93	61.65	47.32	81.88	43.96
EXOSC3	133.21	39.01	34.08	48.07	44.73	40.34	38.8	48.24	31.57	54.21	31.61	35.14	47.65	54.2	52.3	63.22	102.95	98.31	36.19	32.32	37.28	103.66	80.25	57.53	46.65	52.95	81.03	48.51	30.31	50.97	56.38	57.99	53.9	49.25	31.14	53.82	52.19	106.46	61.44	54.41	56.14	30.13	33.47	27.71	34.37	87.09	58.76	136.89	59.59
EXOSC4	38.34	171.08	69.88	32.13	45.85	67.35	53.9	106.67	42.92	61.97	40.92	40.41	53.84	22.82	151	60.06	56.08	53.24	52.89	80.9	46.4	131.2	147.38	57.51	53.6	69.59	97.24	31.67	43.03	68.22	70.6	94.6	44.83	64.52	95.67	83.3	27.96	64.25	77.19	41.66	57.7	42.64	32.95	39.27	78.14	30.87	50.52	82.08	40.99
EXOSC5	62.3	18.65	36.01	20.08	33.44	82.47	24.42	66.75	62.81	40.5	22.13	50.46	31.54	20.24	47.07	29.6	69.53	35.1	46.84	16.1	38.04	89.01	54.33	48.03	34.5	46.39	52.29	31.03	80.01	34.47	59.61	34.47	60.49	73.24	22.31	47.72	28.2	46.37	26.5	104.96	51.27	45.89	38.72	62.19	38.38	33.71	45.67	32.22	64.19
EXOSC6	4.74	8.14	2.81	2.96	11.27	6.48	6.74	9.33	14.26	7.27	11.19	4.61	6.23	6.44	9.24	3.38	10.06	13.66	3.9	2.63	10.46	9.92	8.44	22.95	5.88	5.71	7.42	8.5	5.53	6.06	11.7	6.48	7.02	7.88	3.5	15.51	4.72	7.18	6.79	13.18	8.45	5.1	7.63	6.53	9.15	3.39	12	7.62	9.42
EXOSC7	56.96	64.34	37.87	23.19	68.76	79.5	50.67	56.3	37.82	53.93	58.26	81.21	48.19	32.97	43.89	26.54	64.92	171.39	105.65	70.73	49.31	57.76	44.07	91.5	62.14	46.89	87.29	33.34	57.78	65.08	32.52	66.45	83.13	62.68	67.36	80.93	48.2	60.64	47.52	46.05	55.88	36.56	30.55	65.04	66.25	48.43	44.08	55.34	65.34
EXOSC8	53.76	39.02	37.33	56.23	101.85	51.21	33.86	73.52	32.4	45.44	37.93	32.8	98.54	36.01	31.75	34.38	91.86	129.53	39.67	30.07	39.22	72.47	98.13	53.9	51.27	33.28	99.85	54.37	95.49	57.53	44.63	70.72	80.95	58.76	41.07	64.87	39.66	53.23	96.68	33.26	50.44	25.09	32.97	40.99	37.92	87.73	197.03	82.66	43.11
EXOSC9	35.09	42.07	31.16	45.72	61.84	34.67	36.39	30.72	22.93	47.43	26.64	26.94	47.12	28.23	32.88	30.58	54.08	39.89	18.42	35.67	25.98	50.05	69.01	32.49	30.44	20.76	115.29	47.63	35.88	59.23	44.32	68.8	21.14	30.1	36.45	60.89	18.13	35.55	53.31	38.9	30.82	24.24	39.6	14.23	88.78	49.66	25.44	47.48	14.9
EZH2	75.63	45.31	40.52	20.13	78.66	20.5	30.44	59.27	17.19	58.52	22.04	32.64	62.8	66.32	41.26	46.52	61.92	45.17	22.85	58.78	48.18	47.66	66.52	93.22	23.73	39.58	70.85	37.34	58.23	28.91	95.62	63.2	29.54	46.95	52.73	50.34	20.61	48.19	60.22	55.03	63.87	25.78	34.91	29.83	95.7	24.97	48.67	57.78	32.19
EZR	186.42	33.76	235.88	53.86	279.71	86.61	142.04	48.22	61.81	153.34	36.46	140.06	35.6	196.5	37.43	551.18	209.33	233.03	291.15	314.36	77.81	54.58	70.82	148.26	42.81	89.73	1070.4	206.98	129.7	652.82	160.35	27.82	214.46	71.23	43.2	195.1	917.24	103.32	33.52	80.95	246.78	64.61	143.41	118.98	110.28	241.83	129.72	106.37	114.85
F11R	88.93	22.44	104.83	7.62	24.26	4.33	12.01	8.92	60.51	180.13	28.64	11.57	12.15	52.82	15.69	44.63	31.66	6.49	496.76	26.83	67.2	3.13	23.85	30.54	0.09	25.31	47.41	14.04	64.8	238.17	110.09	5.13	32.07	61.78	3.84	89.21	155.16	38.25	0.44	3.9	8.81	27.07	8.69	46.36	69.51	65.72	75.74	8.09	92.75
F2	0.09	0	0.04	0.13	1.69	0	0.06	0	0.05	173.87	342.33	0.01	0	0.66	0.08	0	0.04	0.14	0.04	0	0.01	0.08	0.01	0.8	0.03	25.95	0.04	0.12	0.76	0.01	0.2	0.02	0	128.63	0	0.05	0.01	97.79	0.01	0.08	0.03	0	0.08	0	0.03	0.02	0.49	0.02	0.09
F5	0.03	0	0.01	0.01	0.38	0	1.25	0	0	16.7	31.65	0	0.5	1.08	0.35	0.01	0.02	0	0.01	0.01	0.06	0.15	0.01	2.98	0.01	18.44	0.1	0	13.57	0	0.01	0	0.09	30.59	0.01	2	0.09	10.16	0	0	0	0.1	0.23	2.15	0.06	0	1	0.01	0.04
FABP3	0.37	1.99	0.41	0.11	86.89	14.2	0.16	1.87	1.82	1.42	0.31	0.14	0.9	0.87	0.86	1.96	0.5	0.12	0.72	188.57	0.2	0.56	0.85	0.79	0.56	0.73	0.3	0.11	0.25	0.05	0.24	0.23	0.28	0.19	18.78	0.41	0.55	7.53	6.85	7.89	0.42	1.09	0.12	0.34	0.7	0.15	0.67	2.64	0.3
FABP5	2.47	498.93	3.61	415.01	131.76	43.04	179.42	328.99	96.18	106.88	107.95	241.45	36.11	147.83	31.11	114.46	380.59	540.44	54.45	244.72	11.98	191.26	280.61	428.85	9.29	141.76	883.64	250.25	145.76	334.14	14.75	972.68	388.05	274.58	214	384.23	289.28	432.86	120.39	0.65	629.85	175.72	450.48	320.05	263.9	405.88	77.56	198.81	145.83
FADD	46.17	26.78	22.74	29.86	20.84	26.39	27.38	34.62	27.38	69.65	16.13	25.51	27.77	25.37	33.48	30.31	24.9	31.94	37.83	55.27	42.23	34.55	38.78	35.15	67.24	18.49	19.23	39.01	39.25	30.62	68.05	19.86	18.83	43.08	53.17	36.75	55.81	32	17.23	9.81	13.64	18.19	31.13	22.61	21.63	61.72	20.28	24.42	13.31
FADS2	5.03	6.75	1.76	11.21	129.25	55.19	66.89	3	56.04	40.9	47.34	24.29	114.83	194.93	90.58	208.91	320.55	20.46	10.13	255.87	40.2	16.81	16.98	9.65	29.09	165.64	7.86	9.01	0.21	0.9	66.3	3.88	2.17	662.9	7.97	21.63	10.32	700.99	6.46	26.77	8.53	2.42	11.63	5.88	235.44	3.04	1.22	282.32	15.86
FAF1	80.49	40.34	59.91	25.97	57.78	53.25	33.43	88.93	37.24	30.91	16.82	56.19	61.02	79.23	30.62	53.01	123.82	35.79	32.89	66.88	34.46	44.75	68.06	37.22	37.59	30.87	62.73	71.16	31.85	43.61	35.6	14.64	55.68	35.96	21.53	68.45	57.24	24.54	37.6	73.59	51.1	42.83	25.82	35.32	60.92	67.54	23.77	49.92	20.8
FAF2	35.37	41.15	33.5	17.88	38.97	24.01	49.08	40.88	32.61	33.32	16.18	20.1	22.8	39.98	26.2	44.86	34.25	53.49	29.87	28.41	45.02	40.07	34.03	26.87	20.33	23.62	54.25	38.81	24.24	13.79	56.56	14.87	15.73	24.39	58.21	30.62	35.33	41.21	33.09	23.32	33.53	30.43	36.5	25.81	37.86	52.14	27.97	48.52	26.72
FAH	18.1	34.75	35.11	95.31	25.16	141.1	46.46	105.01	25.24	39.68	30.76	34.91	31.07	59.29	33.49	34.36	12.5	10.25	38.08	50.38	23.67	15.62	50.96	11.03	67.67	43.08	11.82	13.87	25.74	3.16	45.93	15.66	6.15	49.59	223.64	40.38	20.12	22.72	18.62	18.43	22.62	49.24	105.87	15.96	19.17	37.61	15.31	8.85	17.59
FAM114A1	17.72	22.95	1.24	23.83	12.54	52.26	41.15	21.13	39	20.24	31.74	26.69	23.04	71.4	44.96	16.1	18.99	13.68	11.39	48.13	11.45	18.4	28.54	1.15	28.4	8.38	17.59	94.25	8.38	9.22	9.72	6.6	10.95	4.28	32.27	15.02	36.08	37.6	9.67	3.94	25	27.83	36.29	5.58	6.8	7.47	3.26	30.89	1.89
FAM114A2	12.54	17.43	22.87	10.38	10.71	17.94	16.47	17.21	23.45	7.06	4.61	15.31	11.16	10.18	10.65	8.56	14.08	13.56	9.93	10.99	9.33	15.57	9.64	8.79	7.45	6.51	16.34	23.41	6.86	9.41	34.18	10.37	5.6	5.79	13.98	7.44	19.23	12.1	9.76	13.15	16.52	18.72	8.95	5.11	14.1	16.53	7.4	13.71	6.52
FAM117A	3.67	9.67	1.17	1.22	4.83	4.95	5.23	5.8	7.3	5.77	16.82	4.03	3.1	3.29	7.27	25.91	3.29	14.87	18.24	7.15	5.85	1.99	2.29	3.39	5.56	0.66	5.78	0.7	2.4	3.56	8.38	1.03	1.5	7.22	6.04	2.38	0.93	6.86	6.34	11.04	4.31	5.03	2.08	3.68	27.02	2.57	3.91	0.72	4.36
FAM118B	20.16	18.23	8.23	12.85	22.11	16.79	11.23	18.21	9.5	11.14	7.72	8.33	15.35	10.69	16.83	5.56	13.07	24.02	10.33	4.24	3.95	13.86	12.57	15.15	21.77	8.09	19.05	19.14	19.54	14.82	8.06	12.97	13.3	8.83	16.32	9.15	10.47	12.35	13.03	10.19	14.1	8.16	3.11	12.45	16.77	11.3	16.56	19.52	21.47
FAM120A	61.23	67.5	82.69	17.59	69.58	51.83	64.29	73.01	67.43	51.72	33.94	38.4	35.24	92.26	47.45	53.98	90.25	92.21	83.9	74.4	87.99	63.77	68.02	63.37	47.24	54.53	87.85	29.22	88.8	54.73	90.54	52.02	72.33	81.17	41.1	84.77	73.25	48.61	102.86	65.77	56.53	42.13	61.48	90.17	81.91	90.38	61.25	59.07	100.81
FAM120B	5.48	5.19	9.48	5.85	13.38	16.76	9.4	12.13	6.89	11.94	7.05	6.55	14.73	11.56	13.88	4.72	6.07	9.62	9.23	8.71	12.09	9.24	11.05	4.96	10.66	3.89	13.72	10.43	4.36	4.4	7.6	3.58	6.44	6.69	10.77	6.82	12.45	9.41	5	10.31	15.03	9.81	6.97	10.01	13.96	9.19	11.98	11.11	3.89
FAM136A	66.68	65.25	73.88	51.28	109.94	45.98	54.97	59.75	66.84	80.33	84.11	61.82	63.65	90.68	46.24	66.09	100.54	83.22	28.3	51.7	81.72	66.04	88	123.58	42.25	63.77	129.56	66.93	86	72.1	52.64	83.85	51.43	94.5	59.71	88.75	56.5	91.79	88.69	112.39	93.97	37.63	57.9	51.98	88.39	59.58	47.05	56.56	56.63
FAM162A	38.47	135.82	63.95	12.88	50.42	64	32.5	55.46	36.72	27.52	45.43	45.04	66.85	37.72	60.64	60.44	72.85	26.78	35.72	37.86	28.95	29.78	87.1	37.44	43.22	66.83	66.04	69.14	49.79	33.12	45.61	52.36	76.26	54.59	55.71	75.59	23.63	107.88	26.19	148.6	39.42	114.29	56.55	45.79	51.42	75.84	169.84	73.42	101.61
FAM169A	2.53	2.61	3.5	0.43	7.09	0.1	1.28	1.27	0.05	5.45	11.82	3.73	0.17	0.5	0.49	3.38	1.17	9.88	1.5	0.28	1.13	3.05	1.08	7.19	0.11	1.76	10.2	4.4	0.16	3.63	0.28	3.72	0.1	2.63	1.22	1.05	13.69	6.7	1.28	2.12	3.19	1.25	1.49	7.59	9.64	7.27	1.6	0.17	3.96
FAM177A1	55.87	49.54	104.06	46.47	34.32	61.76	90.26	20.13	71.98	59.09	71.03	48.09	42.61	38.72	29.03	48.55	44.2	55.06	27.2	26.14	76.24	23.19	42.21	23.11	44.92	88.75	40.03	66.61	28.48	40.06	115.54	25.65	67.61	43.31	37.13	58.15	39.65	49.47	38.83	25.19	54.8	48.95	59.47	71.86	54.88	63	38.92	56.02	37.86
FAM210A	35.66	79.02	14.19	5.23	11.38	15.87	10.27	26.08	13.84	10.2	9.67	7.52	60.24	13.46	20.3	16.24	28.34	23.9	17.43	7.49	10.12	11.68	23.81	10.58	14.42	21.89	21.37	34.79	7.92	9.35	11.36	12.61	12.03	10.82	18.62	21.69	11.41	12.57	10.6	17.23	17.13	63.55	13.83	7.56	14.14	22.47	8.72	16.38	7.88
FAM210B	20.63	156	45.85	5.92	14.91	47.69	13.89	70.01	14.37	24.14	67.75	13.79	46.21	5.49	94.27	14	6.9	25.73	32.82	11.46	26.74	20.17	16.37	15.84	36.75	19.79	6.22	12.41	6.51	3.54	10.81	18.37	6.22	17.27	116.87	8.92	12.46	26.14	2.62	52.44	13.06	87.77	6.51	27.2	26.87	14.71	7.9	23.13	15.68
FAM234A	25.3	53.77	25.98	8.06	113.97	53.43	53.14	43.84	69.53	51.15	34.44	13.26	80.88	83.62	125.95	30.59	26.39	23.26	71.51	45.81	69.57	45.28	74.6	46.46	39.79	10.68	12.37	38.02	20.95	48.14	62.99	9.21	38.61	13.95	56.41	31.16	39.9	46.58	32.29	35.86	27.3	58.17	108.95	44.7	24.4	12.24	143.47	44.61	52.68
FAM3C	58.72	118.27	84.53	87.1	54.43	63.23	96.24	57.4	48.53	11.32	20.08	36.57	170.54	144.49	166.22	85.65	18.97	44.74	44.29	37.01	17.3	102.53	131.44	34.88	49.15	18.63	298.46	58.77	40.4	100.08	33.27	57.5	56.58	15.72	98.33	129.27	48.38	54.43	18.43	57.74	124.57	68.2	92.68	56.06	33.14	48.05	24.81	31.83	29.74
FAM50A	224.99	111.07	80.62	108.37	53.98	86.9	108.45	107.9	88.41	74.52	29.1	132.03	76.32	137.28	152.33	63.46	150.48	63.19	110.43	46.88	81.69	73.57	63.82	72.84	176.56	144.37	42.83	127.96	85.17	172.3	98.48	44.88	45.61	43.18	163.78	56.46	108.92	60.32	52.54	52.83	57.41	84.82	59.46	33.11	132.79	55.08	46.31	230.02	67.68
FAM83D	89.84	28.28	99.24	25.26	44.91	34.58	26.19	45.47	22.95	41.92	39.16	37.49	40.27	28.32	36.8	25.26	96.94	77.32	106.09	22.34	34.62	51.03	42.64	28.4	81.77	42.37	65.14	83.44	31.98	41.47	35.72	22.58	23.43	55.2	66.51	56.26	27.78	65.98	36	27.43	53.44	27.18	35.81	20.67	61.84	63.09	32.07	93.8	20.29
FAM91A1	19.73	83.91	62.76	16.3	26.53	32.24	38.3	57.99	32.56	24.17	12.75	14.1	23.22	37.41	33.29	30.48	20.42	44.25	28.54	34.76	37.22	31.49	38.99	18.77	13.2	38.4	60.48	16.43	58.57	37.73	38.89	64.5	18.28	25.93	42.02	40.56	30.51	24.31	161.18	9.17	31.63	36.22	20.01	16.57	20.65	54.16	28.04	42	16.58
FAM98A	66.08	91.61	95.74	42.99	49.25	109.65	52.14	119.87	56.46	40.6	42.88	74.5	44.4	70.94	118.91	50.13	49.84	86.26	60.73	50.01	46.95	66.04	61.99	40.65	64.19	34.29	141.91	65.94	56.71	105.82	43.19	31.66	48.95	45.66	84.62	30.01	68.56	42.47	98.57	57.31	34.33	71.65	65.53	38.53	65.93	55	64.59	36.55	42.8
FAM98B	11.23	10.28	14.82	12.23	24.5	20.41	12.21	23.52	11.39	17.59	8.79	15.7	18.86	13.91	9.55	19.79	19.07	14.09	10.47	14.84	8.93	21.51	21.22	17.39	8.12	14.11	32.92	17.52	24.05	11.5	21.3	9.88	13.76	15.43	10.84	17.47	10.51	11.9	12.46	16.11	15.38	11.2	16.88	13.89	26.67	16.09	10.7	12.59	12.79
FANCD2	19.61	15.3	20.8	11.93	75.76	20.96	19.8	55.39	25.35	52.62	13.97	10.85	29.91	24.8	15.67	28.53	45.73	57.96	31.55	19.36	34.99	36.25	37.99	41.17	22.22	28.26	68.09	17.58	18.46	32.57	30.07	32.43	30.04	22.98	29.81	53.95	20.74	47.46	39.76	11.02	47.76	21.3	31.27	15.13	64.65	22.27	35.99	68.42	15.73
FANCI	54.65	37.06	46.87	32.74	104.3	37.65	40.73	125.74	25.01	63.84	24.19	39.71	90.41	73.64	30.45	92.08	67.33	69.32	59.74	47.09	72.26	76.15	71.61	87.01	42.89	43.06	110.13	61.73	87.67	91.07	53.45	58.23	48.33	52.33	105.81	88.59	36.94	55.86	82.37	39.35	46.3	88.99	55.91	34.87	134.53	91.33	57.44	81.62	33.46
FAR1	16.74	20.36	28.46	21.93	44.73	25.99	14.92	26.57	18.59	0.38	0.19	16.42	37.06	22.46	18.49	24.95	35	47.16	56	9.77	16.2	17.74	23.34	41.19	18.39	0.88	57.19	42.52	28.5	20.02	27.06	26.02	24.4	0.42	24.78	24.7	31.17	0.4	24.84	20.87	16.43	45.19	33.26	22.39	35.29	71.93	25.88	30.78	43.16
FARP1	31.61	35.76	2.37	15.67	49.39	11.1	8.79	60.43	20.19	83.88	74.92	33.84	21.71	30.07	16.69	14.54	56.72	17.55	22.91	12.97	11.82	45.18	76.52	24.77	52.92	4.31	10.38	28.17	32.81	12.34	21.4	9.59	1.45	27.25	19.52	15.2	1.31	24.9	22.35	7.93	13.93	44.23	53.72	29.26	19.82	0.93	38.52	20.58	22.56
FARSA	118.74	99.3	76.65	33.2	53.62	93.58	70.68	146.49	43.72	95.65	64.34	62.02	72.57	30.16	186.59	70.7	98.71	80.23	48.2	65.26	101.81	271.12	144.01	98.18	84.91	61.53	135.03	55.16	45.08	97.54	105.47	36.49	84.79	77.13	73.25	58.09	59.12	106.78	184.44	125.78	97.5	75.81	72.72	55.01	90.99	58.1	60.68	79.13	73.08
FARSB	12.44	14.01	13.54	12.22	13.96	17.7	14.55	33.19	15.53	12.36	10.74	22.45	15	13.72	12.07	17.31	22.43	18.88	11.34	13.98	10.51	10.6	17.81	16.75	23.33	14.44	32.73	19.93	10.99	13.77	12.68	7.72	19.4	12.43	14.09	24.04	13.48	10.49	19.89	31.84	14.93	14.72	7.69	14.23	15.15	19.51	17.56	14.32	10.78
FAS	1.97	10.23	0.41	25.49	4.8	16.87	8.67	0.41	35.42	0.11	5.76	16.14	21.43	25.05	15.59	21.06	1.35	8.66	3.4	25.94	3.34	7.32	8.91	0.4	22.08	0.31	15.17	3.88	1.82	0.12	0.12	11.51	11.14	0.12	4.33	5.08	15.13	0.49	9.66	7.32	6.21	1.69	51.69	2.34	18.18	26.55	7.07	13.04	2.44
FASN	256.29	227.58	795.73	10.46	118.61	42.82	119.79	187.53	44.33	272.35	237.58	295.66	88.51	90.09	122.88	156.8	233.03	217.46	150.64	162.56	403.66	196.96	156.33	154.77	167.82	81.79	341.06	77.63	132.63	325.81	106.05	63.05	96.75	384.12	173.16	530.02	147.57	292.74	156.3	203.91	133.86	143.93	60.75	115.42	148.08	29.67	106.94	91.97	115.51
FASTKD2	20.49	39.88	23.29	21.48	21.11	21.49	19.09	53.53	26.77	14.52	19.37	14.23	16.14	21.49	17.54	13.62	15.94	19.62	12.51	13.97	15.07	18	20.2	11.82	12.7	28.29	36.27	28.18	14.23	7.32	13.36	21.36	19.57	18.23	34.68	28.41	16.59	12.86	22.06	16.14	18.11	25.13	15.62	21.15	20.86	22.12	17.01	15.81	16.57
FAU	1203.4	655.65	1127.5	1254.8	719.13	854.26	850.66	784.18	1037.4	1275.2	778.29	1040.9	771.87	708.81	785.45	1239.6	1073.7	1424.3	997.06	2243.4	1285	1300.1	857.23	1540	1439.5	1067.2	1208.3	1006.5	1243.7	997.54	454.32	1441.8	1108.9	1551.8	839.96	1128.1	1081.3	764.93	1294.5	1122.9	982.05	300.61	463.21	1139.2	838.12	1891.4	976.68	992.98	656.44
FBL	445.45	243.59	227.53	236.26	596.38	219.87	195	424.69	183.93	405.4	279.74	457.68	199.56	219.7	223.48	325.6	608.17	367.38	313.46	527.68	366.24	343.93	249.34	511.12	307.17	408.28	562.79	333.03	697.33	386.27	308.33	275.65	437.51	818.11	202.73	340.06	196.47	393.91	428.94	1137.4	588.3	212.04	496.77	337.27	323.9	325.4	231.3	346.2	399.78
FBP1	4.97	0.04	0.38	0	0.08	0.2	0.53	0.04	0.05	2.72	0.68	0.14	0.54	0.19	0.29	33.65	0.45	3.16	0.05	2.08	136.25	0.1	0.08	0.22	0.05	0.8	0.11	0.05	61.58	0	51.75	0.02	12.64	0.23	0.16	8.82	0.19	0.68	0.11	0.06	0.04	0.04	0.03	7.1	0.03	0.05	45.15	0.21	6.41
FBXO2	12.08	1.47	0.36	0.21	1.38	0.44	18.63	1.46	0.69	7.25	81.15	2.28	1.72	1.19	11.73	99.51	0.08	17.81	94.56	10.16	4.77	1.91	0.23	14.89	0.4	2.87	33.07	0.76	0.08	10.3	20.79	0.25	3.17	1.07	2.8	3.1	1.99	15.36	0.06	0.12	20.01	9.52	3.94	1.2	3.1	2.91	0.52	1.76	0.34
FBXO22	24.52	42.48	26.03	42.15	32.72	37.63	35.25	56.28	13.51	34.64	43.59	48.04	33.29	18.36	35.9	42.28	26.77	30.6	42.25	28.92	53.24	49.8	31.79	28.4	69.29	48.51	51.36	27.71	35.38	22.67	39.55	22.18	23.49	28.82	95.54	49.96	42.6	31.57	33.64	16.52	26.23	35.11	30.9	35.6	20.23	26.18	66.09	30.58	18.92
FBXO45	8.83	10.59	15	8.06	9.83	13.49	8.64	16.37	12.38	8.04	5.63	5.13	15.22	7.88	10.05	15.84	16.03	14.38	12.22	6.8	11.32	8.64	14.59	11.57	6.74	10.39	28.52	8.99	12.48	19.65	19.63	11.25	8.75	12.95	7.65	10.89	11.44	8.94	7.54	19.13	13.23	9.53	7.28	11.03	17.08	18.83	17.16	13.55	16.2
FCSK	5.73	10.7	4.68	1.34	17.66	6.65	7.47	5.82	19.77	9.34	5.32	4.97	8.86	8.05	8.13	3.66	5.51	11.35	3.17	2.96	17.34	8.52	10.42	14.48	2.94	6.41	6.23	3.74	12.61	12.99	20.37	13.02	11.46	11.18	3.74	13.11	7.11	7.56	5.49	13.17	6.28	5.56	11.2	9.93	7.46	3.37	28.6	2.93	14.2
FDFT1	290.79	228.43	108.28	62.82	123.05	83.96	119.38	215.37	26.2	97.32	259.22	143.62	208.14	213.37	92.85	236.04	239.83	404.67	274.57	158.56	83.8	97.93	151.85	144.37	340.58	50.42	177.55	71.55	138.39	308.27	57.47	42.82	339.94	151.43	211.52	147.8	737.06	231.55	180.29	166.56	105.29	212.58	95.85	225.49	107.28	53.96	160.83	368.03	174.54
FDPS	419.97	336.78	374.71	228.53	262.28	132.69	255.38	264.22	124.91	421.23	245.89	263.42	140.95	280.99	202.2	142.55	916.01	483.7	122.88	740.62	261.73	184.07	265.49	193.56	332.42	300.25	235.79	140.7	229.45	355.58	244.37	87.86	265.11	368.98	271.37	280.79	229.59	453.95	392.81	255.71	202.02	124.14	174.32	284.22	340.06	131.47	269.29	248.99	290.19
FDX1	13.37	13.31	10.94	9.55	8.62	5.75	11.12	18.08	4.76	5.26	5.32	5.31	8.83	11.11	9.94	6.72	6.44	13.14	11.58	5.79	4.06	4.64	9.04	15.5	5.35	8.04	13.4	9.17	6.43	29.35	4.07	9.55	9.09	7.84	10.56	8.18	40.78	5.08	5.96	9.33	6.5	6.86	7.59	12.52	10.65	6.04	11.9	11.01	12.54
FEN1	110.2	60.6	91.44	100.29	104.72	55.16	63.43	150.79	21.69	180.51	55.36	66.96	78.23	87.77	78.43	89.79	174.88	170.7	88.9	93.4	80.51	143.35	176.62	155.66	190.72	71.53	159.11	131.73	106.18	82.76	43.89	38.28	57.14	132.98	106.51	107.21	77.08	206.38	146.82	82.24	48.71	38.21	64.5	57.26	155.82	76.52	89.65	107.79	41.12
FERMT2	31.99	11.82	18.06	19.55	74.27	46.22	30.55	40.79	25.53	24.45	27.85	18.92	18.84	17.73	14.81	14.46	39.04	18.4	8.82	9.16	11.69	13.41	29.85	6.95	21.92	20.84	25.89	76.02	0.16	12.78	6.19	0.09	0.74	12.1	18.23	31.52	30.48	42.48	33.04	17.46	27.67	11.5	23	0.2	44.98	14.13	0.59	72.73	0.12
FGF2	2.5	1.4	0.04	7.95	6.66	4.88	2.1	0.21	32.45	1.25	0.04	22.24	6.74	20.01	10.95	2.96	16.51	2.43	0.02	14.57	0.03	4	5.43	0	1.36	5.19	2.34	37.06	0.05	0.04	0.03	0.03	0.08	1.85	0.67	0.08	0.02	0.47	0.02	3.71	4.6	0.67	14.88	0.02	3.9	2.58	0.27	89.43	0.06
FH	196.27	105.75	163.23	80.76	114.43	50.05	92.65	181.69	32.97	116.29	112.4	90.75	141.42	87.12	83.53	113.7	131.78	154.7	63.38	84.75	96.73	198.67	129.94	142.07	58.74	69.12	87.07	107.16	94.95	234.17	100.23	72.57	119.09	88.55	123.35	59.84	61.68	78.57	175.99	122.29	56.4	80.14	83.25	107.43	223.03	109.89	137.28	109.41	87.51
FHIP2A	5.34	8.02	11.17	5.85	11.19	6.74	6.46	4.98	14.35	3.19	2.82	6.53	11.33	11.16	4.87	7.36	4.11	7.66	4.87	5.41	5.82	6.05	4.78	2.6	3.94	8.32	8.95	11.03	1.95	9.6	7.41	4.03	3.38	4.09	4.97	2.26	14.08	3.96	1.74	2.76	2.81	8.71	18.67	3.35	4.74	5.61	7.87	8.45	5.19
FHL1	1.34	9.58	0.22	16.04	4.07	68.72	28.42	17.7	51.15	0.47	0.08	29.54	1.26	71.87	21.37	37.29	72.04	66.14	3.09	42.5	1.89	4.02	7.15	1.49	2.54	0.79	9.15	56.68	0.31	1.17	0.05	0.32	0.43	0.36	10.33	7.22	1.48	2.5	0.96	82.83	85.94	2.19	55.24	0.93	28.93	40.01	3.06	64.49	0.25
FHL2	194.44	65.74	30.71	206.68	7.86	187.54	84.87	66.45	122.06	2.09	19.14	203.12	89.24	64.71	110.01	120.64	97.74	71.53	617.04	34.23	10.64	29.16	62.59	26.8	184.75	13.31	88.31	202.41	33.18	32.43	2.87	187.82	62.68	5.97	9.8	39.58	360.69	27.04	8.79	27.23	74.94	113.61	269.83	54.92	16.06	99.91	45.73	61.37	152.9
FHL3	18.55	5.8	2.57	1.25	12.76	19.24	13.81	7.7	13.55	30.08	7.35	6.58	4.66	6.04	14.09	16.29	10.72	8.91	8.3	14.27	2.55	11.04	9.77	12.26	16.33	7.11	17.72	15.24	6.99	1.63	5.89	6.53	0.25	2.99	8.56	6.78	31.61	9.69	23.45	5.7	6.84	9.4	1.41	1.61	10.64	13.64	2.5	8.9	3.95
FHOD1	32.47	31.78	44.25	9.74	24.42	42.03	38.76	40.66	8.64	2.56	15.71	34	31.57	14.78	34.44	27.05	4.19	16.21	30.25	7	71.1	46.03	54.61	31.74	17.35	7.81	29.73	40.03	19.6	16.1	68.67	32.82	5.96	7.78	27.14	50.1	32.97	3.91	30.48	24.21	21.01	16.97	10.04	7.42	10.81	15.99	38.38	9.71	15.63
FILIP1L	0.25	0.2	0.12	1.73	1.19	0.05	0.02	0.02	2.01	18.74	30.92	20.57	0.14	0.88	0.14	0.03	35.66	0.13	3.15	3.05	0.81	0.1	0.01	3.88	0.07	1.23	0.06	15.56	1.93	0.17	0.03	1.32	0.64	2.43	0.14	0.77	19.7	15.11	0.3	0.19	0.03	0.08	0.06	0.61	0.07	10.19	5.06	0.03	7.86
FIP1L1	48.95	66.82	54.38	33.05	61.38	68.73	48.22	40.31	32.72	97.96	34.8	39.35	74.9	56.08	46.48	50.35	85.59	72.66	45.34	55.71	48.07	82.34	58.08	62.27	47.15	34.83	75.82	72.4	42.43	63.23	73.71	26.91	49.17	35.4	55.75	84.25	64.44	55.64	47.18	28.86	35.37	59.14	88.15	33.06	72.9	46.95	50.27	44.9	32.23
FIS1	83.7	223.65	190.78	138.61	96.17	161.28	138.94	170.89	138.14	93.43	59.03	106.16	165.6	253.09	244.27	110.2	53.27	84.45	60.22	119.25	214.2	118.29	141	124.74	210.94	71.82	81.47	79.96	177.31	95.63	140.42	156.44	146.01	85.89	248.45	76.88	70.65	118.49	87.21	120.22	104.69	111.96	70.16	146.15	91.11	77.27	114.19	94.1	96.23
FKBP10	0.84	98.82	319.28	147.55	257.58	230.92	178.84	70.01	1.15	168.82	183.84	183.64	215.63	79.46	505.51	39.56	80.73	0.41	46.71	80.75	90.32	176.23	267.56	77.79	214.77	3.29	39.73	161.04	42.44	99.45	30.79	225.36	2.23	27.14	189.66	110.6	5.26	109.14	209.93	0.6	81.84	251.54	225.99	9.94	73.28	3.98	77.26	128.63	67.75
FKBP14	17.53	9.95	40.95	20.15	14.47	28.6	16.05	22.88	10.68	18.96	12.35	11.66	26.55	10.04	32.51	29.96	4.91	10.13	15.45	8.1	4.9	9.04	18.52	8.84	7.33	7.94	9.95	19.02	7.99	27.85	6.07	11.72	11.14	7.42	48.6	5.01	12.21	12.95	35.44	26.34	8.58	16.29	8.53	4.4	15.01	14.25	8.69	23.31	6.9
FKBP15	9.2	15.09	11.31	7.13	10.22	10.2	11.65	18.73	11.4	11.25	3.67	6.55	7.06	20.28	10.5	10.66	16.74	18.4	8.41	12.56	12.46	9.26	12.87	6.12	12.95	6.9	7.47	9.66	7.25	6.96	15.17	19.69	4.1	8.43	22.11	9.76	13.46	8.88	11.85	5.44	8.58	16.07	11.35	5.95	11.11	14.16	10.34	12.21	10.13
FKBP1A	243.11	1145.2	269.75	249.37	130.36	902.01	209.77	512.3	97.21	148.6	227.08	334.88	428.81	217.94	298.51	182.04	205.91	365.32	375.36	101.15	92.19	355.14	267.9	367.13	1143	160.63	224.66	615.71	211.37	870.19	150.83	141.84	119.36	179.74	712.98	351.1	785.02	251.06	141.63	334.69	186.21	492.76	223.64	86.68	140.96	362.4	284.46	642.53	141.11
FKBP2	171.01	90.45	173.71	129.72	95.21	151.32	135.68	67.89	73.19	133.32	51.94	113.89	97.61	124.72	113.43	182.68	88.43	111.8	91.29	130.04	83.61	80.26	111.46	62.56	105.99	95.98	83.5	137.62	116.1	81.53	35.03	52.8	70.69	122.6	103.28	91.24	110.44	106.99	88.01	27.49	64.11	70.88	72.48	59.3	79.68	98.99	69.67	175.45	43.35
FKBP3	59.56	70.95	97.61	70.1	114.61	65.5	101.38	59.66	22.82	101.67	70.31	74.44	118	43.11	42.42	69.91	60.27	73.62	41.57	36.36	111.78	60.99	109.99	115.49	62.83	87.65	93.85	101.12	49.55	84.38	114.31	84.77	69.92	70.03	44.33	177.26	116.08	57.48	161.72	101.91	77.48	44.03	102.4	61.5	147.84	157.46	55.92	78.44	57.45
[truncated: 3,052 more rows]
[truncated: 320 more columns]
