# Supplementary material for: Proteome-wide copy-number estimation from transcriptomics
Source: Mol Syst Biol. 2024 Sep 27;20(11):1230–56. doi: 10.1038/s44320-024-00064-3 (PMC11535397; doi:10.1038/s44320-024-00064-3)
Supplement: Supplementary file 5 — Dataset EV3 [file 44320_2024_64_MOESM5_ESM.xlsx]

## Sheet: Caption
Dataset EV3. MANE identifiers used to harmonize transcript and protein names across datasets.

## Sheet: SweattAJ_DatasetEV3
GeneSymbol	Name	NCBI_Entrez_ID	HGNC_ID	Ensembl_Gene	Ensembl_Nucleotide	Ensembl_Protein	RefSeq_Nucleotide	RefSeq_Protein	Database	Uniprot_ID
A1BG	alpha-1-B glycoprotein	1	HGNC:5	ENSG00000121410.12	ENST00000263100.8	ENSP00000263100.2	NM_130786.4	NP_570602.2	MANE Select	P04217;M0R009;V9HWD8
A1CF	APOBEC1 complementation factor	29974	HGNC:24086	ENSG00000148584.15	ENST00000373997.8	ENSP00000363109.3	NM_014576.4	NP_055391.2	MANE Select	Q9NQ94;F8W9F8;A0A024QZI9;A0A024QZJ5;A0A024QZM7
A2M	alpha-2-macroglobulin	2	HGNC:7	ENSG00000175899.15	ENST00000318602.12	ENSP00000323929.8	NM_000014.6	NP_000005.3	MANE Select	P01023;H0YFH1;F8W7L3;F5H1E8
A2ML1	alpha-2-macroglobulin like 1	144568	HGNC:23336	ENSG00000166535.20	ENST00000299698.12	ENSP00000299698.7	NM_144670.6	NP_653271.3	MANE Select	A8K2U0;H0YGG5;F5GYG7;F5GXP1
A3GALT2	alpha 1,3-galactosyltransferase 2	127550	HGNC:30005	ENSG00000184389.9	ENST00000442999.3	ENSP00000475261.1	NM_001080438.1	NP_001073907.1	MANE Select	U3KPV4
A4GALT	alpha 1,4-galactosyltransferase (P blood group)	53947	HGNC:18149	ENSG00000128274.17	ENST00000642412.2	ENSP00000494127.1	NM_017436.7	NP_059132.1	MANE Select	Q9NPC4;A0A0S2Z5J1
A4GNT	alpha-1,4-N-acetylglucosaminyltransferase	51146	HGNC:17968	ENSG00000118017.4	ENST00000236709.4	ENSP00000236709.3	NM_016161.3	NP_057245.1	MANE Select	Q9UNA3
AAAS	aladin WD repeat nucleoporin	8086	HGNC:13666	ENSG00000094914.14	ENST00000209873.9	ENSP00000209873.4	NM_015665.6	NP_056480.1	MANE Select	Q9NRG9;F8VZ44;H3BU82;F8VUB6
AACS	acetoacetyl-CoA synthetase	65985	HGNC:21298	ENSG00000081760.17	ENST00000316519.11	ENSP00000324842.6	NM_023928.5	NP_076417.2	MANE Select	Q86V21;A0A024RBV2;E7EW25
AADAC	arylacetamide deacetylase	13	HGNC:17	ENSG00000114771.14	ENST00000232892.12	ENSP00000232892.6	NM_001086.3	NP_001077.2	MANE Select	P22760;C9K0E9
AADACL2	arylacetamide deacetylase like 2	344752	HGNC:24427	ENSG00000197953.6	ENST00000356517.4	ENSP00000348911.3	NM_207365.4	NP_997248.2	MANE Select	Q6P093;F8WFE5
AADACL3	arylacetamide deacetylase like 3	126767	HGNC:32037	ENSG00000188984.12	ENST00000359318.8	ENSP00000352268.6	NM_001103170.3	NP_001096640.2	MANE Select	Q5VUY0
AADACL4	arylacetamide deacetylase like 4	343066	HGNC:32038	ENSG00000204518.3	ENST00000376221.2	ENSP00000365395.1	NM_001013630.2	NP_001013652.1	MANE Select	Q5VUY2
AADAT	aminoadipate aminotransferase	51166	HGNC:17929	ENSG00000109576.14	ENST00000337664.9	ENSP00000336808.4	NM_016228.4	NP_057312.1	MANE Select	Q8N5Z0;Q4W5N8;D6RFY7;D6REB9;D6RC56
AAGAB	alpha and gamma adaptin binding protein	79719	HGNC:25662	ENSG00000103591.13	ENST00000261880.10	ENSP00000261880.5	NM_024666.5	NP_078942.3	MANE Select	Q6PD74;H0YL49
AAK1	AP2 associated kinase 1	22848	HGNC:19679	ENSG00000115977.21	ENST00000409085.9	ENSP00000386456.3	NM_014911.5	NP_055726.4	MANE Select	Q2M2I8;A0A096LP60;A0A096LNZ0;A0A096LP25;E9PG46
AAMDC	adipogenesis associated Mth938 domain containing	28971	HGNC:30205	ENSG00000087884.16	ENST00000393427.7	ENSP00000377078.2	NM_024684.4	NP_078960.1	MANE Select	Q9H7C9;K4DI89;E9PIQ4;E9PLK9;E9PJP1;H0YF35;E9PR47
AAMP	angio associated migratory cell protein	14	HGNC:18	ENSG00000127837.10	ENST00000248450.9	ENSP00000248450.4	NM_001087.5	NP_001078.2	MANE Select	Q13685;C9JEH3;C9JG97;C9JTS3
AANAT	aralkylamine N-acetyltransferase	15	HGNC:19	ENSG00000129673.10	ENST00000392492.8	ENSP00000376282.2	NM_001088.3	NP_001079.1	MANE Select	Q16613;F1T0I5;K7ERF6;K7ESH7
AAR2	AAR2 splicing factor	25980	HGNC:15886	ENSG00000131043.13	ENST00000320849.9	ENSP00000313674.4	NM_001271874.2	NP_001258803.1	MANE Select	Q9Y312;A2A2Q9;A0A7P0TA70;A0A7P0T8J7
AARD	alanine and arginine rich domain containing protein	441376	HGNC:33842	ENSG00000205002.4	ENST00000378279.4	ENSP00000367528.3	NM_001025357.3	NP_001020528.1	MANE Select	Q4LEZ3
AARS1	alanyl-tRNA synthetase 1	16	HGNC:20	ENSG00000090861.17	ENST00000261772.13	ENSP00000261772.8	NM_001605.3	NP_001596.2	MANE Select	P49588;A0A6Q8PGI8;A0A6Q8PH44;A0A6Q8PHP3;A0A6Q8PG62;A0A6Q8PGN5;A0A6Q8PGR9;A0A6Q8PGB5;A0A6Q8PHN5;A0A6Q8PG28;H3BPK7;A0A6Q8PHJ2;A0A6Q8PHP7;A0A6Q8PF33;A0A6Q8PFY2;A0A6Q8PFK3;A0A6Q8PF77;A0A6Q8PGE8
AARS2	alanyl-tRNA synthetase 2, mitochondrial	57505	HGNC:21022	ENSG00000124608.5	ENST00000244571.5	ENSP00000244571.4	NM_020745.4	NP_065796.2	MANE Select	Q5JTZ9
AARSD1	alanyl-tRNA synthetase domain containing 1	80755	HGNC:28417	ENSG00000266967.7	ENST00000427569.7	ENSP00000400870.1	NM_001261434.2	NP_001248363.1	MANE Select	Q9BTE6;L7N2F4;L7N2F5;K7N799
AASDH	aminoadipate-semialdehyde dehydrogenase	132949	HGNC:23993	ENSG00000157426.14	ENST00000205214.11	ENSP00000205214.6	NM_181806.4	NP_861522.2	MANE Select	Q4L235;E9PH98;R4GNB1;D6RJA2
AASDHPPT	aminoadipate-semialdehyde dehydrogenase-phosphopantetheinyl transferase	60496	HGNC:14235	ENSG00000149313.11	ENST00000278618.9	ENSP00000278618.4	NM_015423.3	NP_056238.2	MANE Select	Q9NRN7;E9PLW6;E9PNF3
AASS	aminoadipate-semialdehyde synthase	10157	HGNC:17366	ENSG00000008311.16	ENST00000417368.7	ENSP00000403768.2	NM_005763.4	NP_005754.2	MANE Select	Q9UDR5;A0A7P0T9N4;A4D0W4;A0A7P0TA09;A0A7P0TAY5;A0A7P0Z4M3;A0A7P0T8W7;A0A7P0TBD2;A0A7P0TA62;A0A7P0Z428;F8WE53;A0A7P0TB07;F8WAH1
AATF	apoptosis antagonizing transcription factor	26574	HGNC:19235	ENSG00000275700.6	ENST00000619387.5	ENSP00000477848.1	NM_012138.4	NP_036270.1	MANE Select	Q9NY61;A0A087WW41;A0A7P0Z4P2;A0A087WWS8;A0A7P0TAR0;A0A7P0TBI0;A0A7P0TBG4;A0A7P0Z4N2;A0A7P0T868;A0A7P0Z434;A0A087WTH8
AATK	apoptosis associated tyrosine kinase	9625	HGNC:21	ENSG00000181409.14	ENST00000326724.9	ENSP00000324196.4	NM_001080395.3	NP_001073864.2	MANE Select	Q6ZMQ8;I3L360;A0A3B3ISC2;I3L461;A0A3B3ISX0;A0A3B3ISA0;H7C175
ABAT	4-aminobutyrate aminotransferase	18	HGNC:23	ENSG00000183044.12	ENST00000268251.13	ENSP00000268251.8	NM_020686.6	NP_065737.2	MANE Select	P80404;H3BRJ1;H3BP84;H3BP74;H3BRN4;H3BMJ9;H3BPW8;H3BRT1;H3BNQ7;X5D8S1
ABCA1	ATP binding cassette subfamily A member 1	19	HGNC:29	ENSG00000165029.17	ENST00000374736.8	ENSP00000363868.3	NM_005502.4	NP_005493.2	MANE Select	O95477;B1AMI2;B1AMI1;A0A7I2V5U0
ABCA10	ATP binding cassette subfamily A member 10	10349	HGNC:30	ENSG00000154263.18	ENST00000690296.1	ENSP00000509702.1	NM_001377321.1	NP_001364250.1	MANE Select	Q8WWZ4;E5RFP5;E5RFN6;K7ERP5
ABCA12	ATP binding cassette subfamily A member 12	26154	HGNC:14637	ENSG00000144452.15	ENST00000272895.12	ENSP00000272895.7	NM_173076.3	NP_775099.2	MANE Select	Q86UK0;E9PBK1
ABCA13	ATP binding cassette subfamily A member 13	154664	HGNC:14638	ENSG00000179869.15	ENST00000435803.6	ENSP00000411096.1	NM_152701.5	NP_689914.3	MANE Select	A0A0A0MT16;H0Y4D2
ABCA2	ATP binding cassette subfamily A member 2	20	HGNC:32	ENSG00000107331.18	ENST00000341511.11	ENSP00000344155.6	NM_001606.5	NP_001597.2	MANE Select	Q9BZC7;H0Y8E3;H0Y8C9;E9PGB2
ABCA3	ATP binding cassette subfamily A member 3	21	HGNC:33	ENSG00000167972.14	ENST00000301732.10	ENSP00000301732.5	NM_001089.3	NP_001080.2	MANE Select	Q99758;H0Y3H2
ABCA4	ATP binding cassette subfamily A member 4	24	HGNC:34	ENSG00000198691.14	ENST00000370225.4	ENSP00000359245.3	NM_000350.3	NP_000341.2	MANE Select	P78363;A0A3B3IRV8
ABCA5	ATP binding cassette subfamily A member 5	23461	HGNC:35	ENSG00000154265.16	ENST00000392676.8	ENSP00000376443.2	NM_172232.4	NP_758424.1	MANE Select	Q8WWZ7;A0A075B778;Q6N017;K7EQ50;K7EPM3;K7EMV2;K7EKS9;K7EJW6
ABCA6	ATP binding cassette subfamily A member 6	23460	HGNC:36	ENSG00000154262.13	ENST00000284425.7	ENSP00000284425.1	NM_080284.3	NP_525023.2	MANE Select	Q8N139
ABCA7	ATP binding cassette subfamily A member 7	10347	HGNC:37	ENSG00000064687.13	ENST00000263094.11	ENSP00000263094.6	NM_019112.4	NP_061985.2	MANE Select	Q8IZY2;A0A087WZX6;E9PKG5;A0A6E1ZGS3;E9PL63
ABCA8	ATP binding cassette subfamily A member 8	10351	HGNC:38	ENSG00000141338.15	ENST00000586539.6	ENSP00000467271.1	NM_001288985.2	NP_001275914.1	MANE Select	O94911;A0A024R8L6;K7ELK9;A0A0A0MSU4
ABCA9	ATP binding cassette subfamily A member 9	10350	HGNC:39	ENSG00000154258.17	ENST00000340001.9	ENSP00000342216.3	NM_080283.4	NP_525022.2	MANE Select	Q8IUA7;K7EJJ0;H0Y4U7
ABCB1	ATP binding cassette subfamily B member 1	5243	HGNC:40	ENSG00000085563.15	ENST00000622132.5	ENSP00000478255.1	NM_001348946.2	NP_001335875.1	MANE Select	P08183;A4D1D2;E7EWT8
ABCB10	ATP binding cassette subfamily B member 10	23456	HGNC:41	ENSG00000135776.5	ENST00000344517.5	ENSP00000355637.3	NM_012089.3	NP_036221.2	MANE Select	Q9NRK6
ABCB11	ATP binding cassette subfamily B member 11	8647	HGNC:42	ENSG00000073734.10	ENST00000650372.1	ENSP00000497931.1	NM_003742.4	NP_003733.2	MANE Select	O95342;Q53S60;A0A3B3IS78;H7C486
ABCB4	ATP binding cassette subfamily B member 4	5244	HGNC:45	ENSG00000005471.19	ENST00000649586.2	ENSP00000496956.2	NM_000443.4	NP_000434.1	MANE Select	P21439;A0A2R8Y8A1;E7EQI1;A0A2R8Y291
ABCB5	ATP binding cassette subfamily B member 5	340273	HGNC:46	ENSG00000004846.17	ENST00000404938.7	ENSP00000384881.2	NM_001163941.2	NP_001157413.1	MANE Select	Q2M3G0;H7C165
ABCB6	ATP binding cassette subfamily B member 6 (Langereis blood group)	10058	HGNC:47	ENSG00000115657.14	ENST00000265316.9	ENSP00000265316.3	NM_005689.4	NP_005680.1	MANE Select	Q9NP58;H7C1R6
ABCB7	ATP binding cassette subfamily B member 7	22	HGNC:48	ENSG00000131269.19	ENST00000373394.8	ENSP00000362492.3	NM_001271696.3	NP_001258625.1	MANE Select	O75027;A0A0S2Z2Z3;B4DGL8;A0A2R8YF35;A0A590UJS8;E9PNQ5;A0A087WW65;A0A2R8Y473;A0A5F9ZA98;E9PJR8
ABCB8	ATP binding cassette subfamily B member 8	11194	HGNC:49	ENSG00000197150.13	ENST00000358849.9	ENSP00000351717.4	NM_007188.5	NP_009119.2	MANE Select	Q9NUT2;F2Z3G8;C9JTY4;F2Z2Z1;C9JYI3;C9JA03;F8WC43
ABCB9	ATP binding cassette subfamily B member 9	23457	HGNC:50	ENSG00000150967.19	ENST00000280560.13	ENSP00000280560.8	NM_019625.4	NP_062571.1	MANE Select	Q9NP78;A0A024RBU1;H7C478;F5H4Y2;F5H7U2;F5GYI2;F5H5I5;F5GX86;F5GXZ5;F5H5F9;F5H5Q0;F5H0G0
ABCC1	ATP binding cassette subfamily C member 1	4363	HGNC:51	ENSG00000103222.20	ENST00000399410.8	ENSP00000382342.3	NM_004996.4	NP_004987.2	MANE Select	A0A0A0MS99;P33527;A0A7I2V2E0;A0A7I2V4C6
ABCC10	ATP binding cassette subfamily C member 10	89845	HGNC:52	ENSG00000124574.15	ENST00000372530.9	ENSP00000361608.4	NM_001198934.2	NP_001185863.1	MANE Select	A0A024RD21;Q5T3U5;D6R9B3;H0Y904
ABCC11	ATP binding cassette subfamily C member 11	85320	HGNC:14639	ENSG00000121270.16	ENST00000356608.7	ENSP00000349017.2	NM_001370497.1	NP_001357426.1	MANE Select	Q96J66;A0A024R6R9;A0A024R6Q6;H3BRJ2
ABCC12	ATP binding cassette subfamily C member 12	94160	HGNC:14640	ENSG00000140798.17	ENST00000311303.8	ENSP00000311030.4	NM_001393797.1	NP_001380726.1	MANE Select	B4DYN2;A0A024R6Q5;A0A8I5KPE2;E9PHY2;A0A8I5QJT3;A0A8J8YUR7
ABCC2	ATP binding cassette subfamily C member 2	1244	HGNC:53	ENSG00000023839.12	ENST00000647814.1	ENSP00000497274.1	NM_000392.5	NP_000383.2	MANE Select	Q92887;A0A3B3IRZ2;A0A3B3IRU4;A0A3B3IS94
ABCC3	ATP binding cassette subfamily C member 3	8714	HGNC:54	ENSG00000108846.16	ENST00000285238.13	ENSP00000285238.8	NM_003786.4	NP_003777.2	MANE Select	O15438;D6RJE5;H0Y8T5;D6RAB7
ABCC4	ATP binding cassette subfamily C member 4	10257	HGNC:55	ENSG00000125257.16	ENST00000645237.2	ENSP00000494609.1	NM_005845.5	NP_005836.2	MANE Select	O15439;Q8IWU1;A0A2R8YDG7;A0A2R8Y5Z3;A0A2R8YDC1;A0A2R8Y6V8
ABCC5	ATP binding cassette subfamily C member 5	10057	HGNC:56	ENSG00000114770.17	ENST00000334444.11	ENSP00000333926.6	NM_005688.4	NP_005679.2	MANE Select	O15440;A5PKY6;E9PET4;F8WDH3;F8WCY8;C9JZL5
ABCC6	ATP binding cassette subfamily C member 6	368	HGNC:57	ENSG00000091262.17	ENST00000205557.12	ENSP00000205557.7	NM_001171.6	NP_001162.5	MANE Select	O95255;I3L1Z6;A0A1W2PPQ8;A0A0G2JMG3;A0A8C8Q0G8;A0A0J9YVW5;A0A804HJ04
ABCC8	ATP binding cassette subfamily C member 8	6833	HGNC:59	ENSG00000006071.16	ENST00000389817.8	ENSP00000374467.4	NM_000352.6	NP_000343.2	MANE Select	Q09428;A0A804HJH4;A0A2R8YEE5;A0A2R8Y6I7;A0A804HLA1;A0A2R8YD94;A0A2R8YDX3;A0A2R8Y5D8;A0A2R8Y475;A0A2R8Y6Q0;A0A804HK92;A0A2R8Y5I7;E9PK50;A0A2R8YFU3;A0A804HL76;A0A2R8YGQ6;A0A2R8YDG0;A0A2R8Y4V0;A0A2R8Y605;A0A804HI74;A0A2R8Y698;A0A2R8YDG6;A0A2R8Y781;A0A2R8YCG4;A0A804HJZ2;A0A2R8Y7I1;A0A804HK47;A0A2R8Y5V4;A0A804HJG5;A0A2R8Y4Z4
ABCC9	ATP binding cassette subfamily C member 9	10060	HGNC:60	ENSG00000069431.14	ENST00000261200.9	ENSP00000261200.4	NM_020297.4	NP_064693.2	MANE Select	Q8N4N7;O60706;G3V1N6;A0A024RAV7;A0A804HKB7;A0A804HL22;A0A804HIU2;A0A804HHX2;A0A804HL58;H0YFV4;A0A804HK56
ABCD1	ATP binding cassette subfamily D member 1	215	HGNC:61	ENSG00000101986.12	ENST00000218104.6	ENSP00000218104.3	NM_000033.4	NP_000024.2	MANE Select	P33897;A6NEP8
ABCD2	ATP binding cassette subfamily D member 2	225	HGNC:66	ENSG00000173208.4	ENST00000308666.4	ENSP00000310688.3	NM_005164.4	NP_005155.1	MANE Select	Q9UBJ2
ABCD3	ATP binding cassette subfamily D member 3	5825	HGNC:67	ENSG00000117528.14	ENST00000370214.9	ENSP00000359233.4	NM_002858.4	NP_002849.1	MANE Select	P28288;A0A3B3ITW3
ABCD4	ATP binding cassette subfamily D member 4	5826	HGNC:68	ENSG00000119688.21	ENST00000356924.9	ENSP00000349396.4	NM_005050.4	NP_005041.1	MANE Select	O14678;E9PPB6;E9PI46;A0A024R6B9;G3V3W1;G3V4U7
ABCE1	ATP binding cassette subfamily E member 1	6059	HGNC:69	ENSG00000164163.11	ENST00000296577.9	ENSP00000296577.4	NM_002940.3	NP_002931.2	MANE Select	P61221;D6RGF4;D6R9I9;H0Y990
ABCF1	ATP binding cassette subfamily F member 1	23	HGNC:70	ENSG00000204574.14	ENST00000326195.13	ENSP00000313603.8	NM_001025091.2	NP_001020262.1	MANE Select	Q8NE71;A0A0G2JJB9;A0A0G2JIC2;Q2L6I2;F5GYK6;Q5STZ8
ABCF2	ATP binding cassette subfamily F member 2	10061	HGNC:71	ENSG00000033050.9	ENST00000287844.7	ENSP00000287844.2	NM_007189.3	NP_009120.1	MANE Select	Q9UG63;C9JHK9;A0A090N7X1;C9JZV3
ABCF3	ATP binding cassette subfamily F member 3	55324	HGNC:72	ENSG00000161204.12	ENST00000429586.7	ENSP00000411471.2	NM_018358.3	NP_060828.2	MANE Select	Q9NUQ8;A0A0S2Z5L1;F8WCU6
ABCG1	ATP binding cassette subfamily G member 1	9619	HGNC:73	ENSG00000160179.19	ENST00000398449.8	ENSP00000381467.3	NM_016818.3	NP_058198.2	MANE Select	P45844;C9JKD9;E9PGV9
ABCG2	ATP binding cassette subfamily G member 2 (Junior blood group)	9429	HGNC:74	ENSG00000118777.12	ENST00000237612.8	ENSP00000237612.3	NM_004827.3	NP_004818.2	MANE Select	Q9UNQ0;A1LUE4;F8S0F2
ABCG4	ATP binding cassette subfamily G member 4	64137	HGNC:13884	ENSG00000172350.10	ENST00000619701.5	ENSP00000481728.1	NM_022169.5	NP_071452.2	MANE Select	Q9H172;E9PJ00
ABCG5	ATP binding cassette subfamily G member 5	64240	HGNC:13886	ENSG00000138075.14	ENST00000405322.8	ENSP00000384513.2	NM_022436.3	NP_071881.1	MANE Select	Q9H222
ABCG8	ATP binding cassette subfamily G member 8	64241	HGNC:13887	ENSG00000143921.9	ENST00000272286.4	ENSP00000272286.2	NM_022437.3	NP_071882.1	MANE Select	Q9H221;A0A2R8Y6M1
ABHD1	abhydrolase domain containing 1	84696	HGNC:17553	ENSG00000143994.14	ENST00000316470.9	ENSP00000326491.4	NM_032604.4	NP_115993.3	MANE Select	F8WBB3;A0A140VJD1;C9J8C2
ABHD10	abhydrolase domain containing 10, depalmitoylase	55347	HGNC:25656	ENSG00000144827.9	ENST00000273359.8	ENSP00000273359.3	NM_018394.4	NP_060864.1	MANE Select	Q9NUJ1;F8WBJ5;F8WBQ6
ABHD11	abhydrolase domain containing 11	83451	HGNC:16407	ENSG00000106077.19	ENST00000222800.8	ENSP00000222800.4	NM_148912.4	NP_683710.2	MANE Select	C9J7Q4;H0YC52
ABHD12	abhydrolase domain containing 12, lysophospholipase	26090	HGNC:15868	ENSG00000100997.20	ENST00000339157.10	ENSP00000341408.5	NM_001042472.3	NP_001035937.1	MANE Select	Q8N2K0;A0A5F9ZGW7;I3L294;A0A5F9ZHB5;Q5T712;A0A5F9ZHM3;I3L380;I3L1V0;I3L206;A0A5F9ZGZ9;A0A5F9ZH49;A0A5F9ZHH2;A0A5F9ZH28;I3L440;A0A5F9ZHF0;A0A5F9ZHG5;A0A5F9ZHQ0;A0A5F9ZH71;A0A5F9ZGT4;A0A5F9ZHQ8
ABHD12B	abhydrolase domain containing 12B	145447	HGNC:19837	ENSG00000131969.15	ENST00000337334.7	ENSP00000336693.2	NM_001206673.2	NP_001193602.1	MANE Select	Q7Z5M8
ABHD13	abhydrolase domain containing 13	84945	HGNC:20293	ENSG00000139826.6	ENST00000375898.4	ENSP00000365063.3	NM_032859.3	NP_116248.2	MANE Select	Q7L211;A0A024RDX1
ABHD14A	abhydrolase domain containing 14A	25864	HGNC:24538	ENSG00000248487.10	ENST00000273596.8	ENSP00000273596.3	NM_015407.5	NP_056222.2	MANE Select	Q9BUJ0;C9JMW6;C9IYJ8;C9J7W8
ABHD14B	abhydrolase domain containing 14B	84836	HGNC:28235	ENSG00000114779.20	ENST00000361143.10	ENSP00000354841.5	NM_001146314.2	NP_001139786.1	MANE Select	Q96IU4;B4DQI4;V9HW87;F8W9U3
ABHD15	abhydrolase domain containing 15	116236	HGNC:26971	ENSG00000168792.5	ENST00000307201.5	ENSP00000302657.3	NM_198147.3	NP_937790.2	MANE Select	Q6UXT9
ABHD16A	abhydrolase domain containing 16A, phospholipase	7920	HGNC:13921	ENSG00000204427.12	ENST00000395952.8	ENSP00000379282.3	NM_021160.3	NP_066983.1	MANE Select	O95870;F2Z3G6;A0A0G2JJD3;A0A0G2JI89;F2Z3Q3;F2Z3H2
ABHD16B	abhydrolase domain containing 16B	140701	HGNC:16128	ENSG00000183260.7	ENST00000369916.5	ENSP00000358932.3	NM_080622.4	NP_542189.1	MANE Select	Q9H3Z7
ABHD17A	abhydrolase domain containing 17A, depalmitoylase	81926	HGNC:28756	ENSG00000129968.17	ENST00000292577.12	ENSP00000292577.6	NM_001130111.2	NP_001123583.1	MANE Select	Q96GS6;A0A7I2YQW9;K7EQ25
ABHD17B	abhydrolase domain containing 17B, depalmitoylase	51104	HGNC:24278	ENSG00000107362.14	ENST00000333421.7	ENSP00000330222.6	NM_001025780.3	NP_001020951.1	MANE Select	Q5VST6
ABHD17C	abhydrolase domain containing 17C, depalmitoylase	58489	HGNC:26925	ENSG00000136379.12	ENST00000258884.5	ENSP00000258884.4	NM_021214.2	NP_067037.1	MANE Select	Q6PCB6;H0YN98
ABHD18	abhydrolase domain containing 18	80167	HGNC:26111	ENSG00000164074.16	ENST00000645843.2	ENSP00000496010.1	NM_001358451.3	NP_001345380.1	MANE Select	Q0P651;D6RGX5;B7WP89;A0A2R8YEZ0;D6RD85
ABHD2	abhydrolase domain containing 2, acylglycerol lipase	11057	HGNC:18717	ENSG00000140526.18	ENST00000352732.10	ENSP00000268129.5	NM_152924.5	NP_690888.1	MANE Select	P08910;A0A024RC89;H3BUZ6;H3BN19;H3BMT2
ABHD3	abhydrolase domain containing 3, phospholipase	171586	HGNC:18718	ENSG00000158201.10	ENST00000289119.7	ENSP00000289119.2	NM_138340.5	NP_612213.2	MANE Select	Q8WU67;J3KTE1;J3KSP1
ABHD4	abhydrolase domain containing 4, N-acyl phospholipase B	63874	HGNC:20154	ENSG00000100439.11	ENST00000428304.7	ENSP00000414558.2	NM_022060.3	NP_071343.2	MANE Select	Q8TB40;F5H6T0;J3KMW0;F5GZC9;F5H067
ABHD5	abhydrolase domain containing 5, lysophosphatidic acid acyltransferase	51099	HGNC:21396	ENSG00000011198.10	ENST00000644371.2	ENSP00000495778.1	NM_016006.6	NP_057090.2	MANE Select	Q8WTS1;A0A2R8YG27;C9J1D1;A0A2R8YER6;A0A2R8YEZ7;A0A2R8Y7S6;C9JBM3;A0A2U3TZT9;F8W7B5;A0A0S2Z5D6
ABHD6	abhydrolase domain containing 6, acylglycerol lipase	57406	HGNC:21398	ENSG00000163686.15	ENST00000478253.6	ENSP00000420315.1	NM_001320126.2	NP_001307055.1	MANE Select	Q9BV23;A0A024R323;C9J010;F8WBP4;C9JNE7
ABHD8	abhydrolase domain containing 8	79575	HGNC:23759	ENSG00000127220.6	ENST00000247706.4	ENSP00000247706.2	NM_024527.5	NP_078803.4	MANE Select	Q96I13;B2C6G3;M0QZA8;M0QX40
ABI1	abl interactor 1	10006	HGNC:11320	ENSG00000136754.18	ENST00000376140.4	ENSP00000365310.3	NM_001012750.3	NP_001012768.1	MANE Select	Q8IZP0;B6VEX4;A0A0A0MRT6
ABI2	abl interactor 2	10152	HGNC:24011	ENSG00000138443.17	ENST00000261018.12	ENSP00000261018.9	NM_001375670.1	NP_001362599.1	MANE Select	F8WEB9;F8WBL5;E7EW77;A0A0C4DG21;F8WAZ8;E7EUA1;F8WCD7;A0A0A0MQU9;A0A7D9NKC8;E9PEZ7;E7EP65;F8WAU3;F8WAL6
ABI3	ABI family member 3	51225	HGNC:29859	ENSG00000108798.9	ENST00000225941.6	ENSP00000225941.1	NM_016428.3	NP_057512.2	MANE Select	Q9P2A4
ABI3BP	ABI family member 3 binding protein	25890	HGNC:17265	ENSG00000154175.18	ENST00000471714.6	ENSP00000420524.2	NM_001375547.2	NP_001362476.1	MANE Select	Q7Z7G0;D3YTG3;H7C524;F6R962;H0YDN0;E9PPR9;H0YEA0;H7C556;E9PRB5
ABITRAM	actin binding transcription modulator	54942	HGNC:1364	ENSG00000119328.12	ENST00000322940.11	ENSP00000363753.3	NM_017832.4	NP_060302.1	MANE Select	Q9NX38;X6REY2;X6R8U7
ABL1	ABL proto-oncogene 1, non-receptor tyrosine kinase	25	HGNC:76	ENSG00000097007.19	ENST00000318560.6	ENSP00000323315.5	NM_005157.6	NP_005148.2	MANE Select	P00519;A0A024R8E2;R4GRW0
ABL2	ABL proto-oncogene 2, non-receptor tyrosine kinase	27	HGNC:77	ENSG00000143322.21	ENST00000502732.6	ENSP00000427562.1	NM_007314.4	NP_009298.1	MANE Select	P42684
ABLIM1	actin binding LIM protein 1	3983	HGNC:78	ENSG00000099204.21	ENST00000533213.7	ENSP00000433629.3	NM_002313.7	NP_002304.3	MANE Select	O14639;A0A3B3IS55;F6XFR5;H0Y7N6;A0A494C1P1
ABLIM2	actin binding LIM protein family member 2	84448	HGNC:19195	ENSG00000163995.21	ENST00000447017.7	ENSP00000393511.2	NM_001130083.2	NP_001123555.1	MANE Select	Q6H8Q1;F5GYR0;A0A7I2V5G9;D6RAL0
ABLIM3	actin binding LIM protein family member 3	22885	HGNC:29132	ENSG00000173210.20	ENST00000309868.12	ENSP00000310309.7	NM_014945.5	NP_055760.1	MANE Select	O94929;A0A0C4DGA7;A0A0A0MRD5;D6RHE7
ABR	ABR activator of RhoGEF and GTPase	29	HGNC:81	ENSG00000159842.16	ENST00000302538.10	ENSP00000303909.5	NM_021962.5	NP_068781.2	MANE Select	Q12979;I3L259;I3L3W0;A0A0G2JQ41;I3L2C0;B7Z683;I3L1U8;I3L2L3;I3L2P5;A0A0G2JRC2;A0A0G2JRJ1;A0A0D9SGD7;A0A1C7CYZ0;I3L4Y1;A0A0G2JQB5;A0A0G2JQT5;A0A0G2JQM3;A0A0G2JSE0;A0A0G2JRW2
ABRA	actin binding Rho activating protein	137735	HGNC:30655	ENSG00000174429.4	ENST00000311955.4	ENSP00000311436.3	NM_139166.5	NP_631905.1	MANE Select	Q8N0Z2
ABRACL	ABRA C-terminal like	58527	HGNC:21230	ENSG00000146386.8	ENST00000367660.4	ENSP00000356632.3	NM_021243.3	NP_067066.1	MANE Select	Q9P1F3;Q5SZC9
ABRAXAS1	abraxas 1, BRCA1 A complex subunit	84142	HGNC:25829	ENSG00000163322.14	ENST00000321945.12	ENSP00000369857.3	NM_139076.3	NP_620775.2	MANE Select	Q6UWZ7;D6RHI5;A0A087WZ78;D6RAN3;D6REL5;A0A087WXK1;E9PHB9;A0A087WWJ9
ABRAXAS2	abraxas 2, BRISC complex subunit	23172	HGNC:28975	ENSG00000165660.8	ENST00000298492.6	ENSP00000298492.5	NM_032182.4	NP_115558.3	MANE Select	Q15018
ABT1	activator of basal transcription 1	29777	HGNC:17369	ENSG00000146109.5	ENST00000274849.3	ENSP00000274849.1	NM_013375.4	NP_037507.1	MANE Select	Q9ULW3;A0A024R029
ABTB1	ankyrin repeat and BTB domain containing 1	80325	HGNC:18275	ENSG00000114626.18	ENST00000232744.13	ENSP00000232744.8	NM_172027.3	NP_742024.1	MANE Select	Q969K4;F2Z3F5
ABTB2	ankyrin repeat and BTB domain containing 2	25841	HGNC:23842	ENSG00000166016.6	ENST00000435224.3	ENSP00000410157.2	NM_145804.3	NP_665803.2	MANE Select	Q8N961
ACAA1	acetyl-CoA acyltransferase 1	30	HGNC:82	ENSG00000060971.19	ENST00000333167.13	ENSP00000333664.8	NM_001607.4	NP_001598.1	MANE Select	P09110;F2Z2Q6;F2Z3P7;B4DVF4;A0A024R2M6;C9JDE9
ACAA2	acetyl-CoA acyltransferase 2	10449	HGNC:83	ENSG00000167315.18	ENST00000285093.15	ENSP00000285093.8	NM_006111.3	NP_006102.2	MANE Select	P42765;K7EJ68;A0A0B4J2A4;K7ER88;K7EME0;K7EJB1
ACACA	acetyl-CoA carboxylase alpha	31	HGNC:84	ENSG00000278540.5	ENST00000616317.5	ENSP00000483300.1	NM_198834.3	NP_942131.1	MANE Select	Q13085;A0A0C4DGT1;A0A087WVR6;A0A087X126;A0A087WYK6;Q59FY4;A0A087X2F8;A0A087X0W4
ACACB	acetyl-CoA carboxylase beta	32	HGNC:85	ENSG00000076555.16	ENST00000338432.12	ENSP00000341044.7	NM_001093.4	NP_001084.3	MANE Select	O00763;S4R3S7;F8W8T8;F5H5C3
ACAD10	acyl-CoA dehydrogenase family member 10	80724	HGNC:21597	ENSG00000111271.15	ENST00000313698.9	ENSP00000325137.5	NM_025247.6	NP_079523.3	MANE Select	Q6JQN1;D6RFF6;F8VXK4;F8W1I9;F8W0Q4
ACAD11	acyl-CoA dehydrogenase family member 11	84129	HGNC:30211	ENSG00000240303.8	ENST00000264990.11	ENSP00000264990.6	NM_032169.5	NP_115545.3	MANE Select	Q709F0;H0Y9C6;F8WEV0;D6RDI8
ACAD8	acyl-CoA dehydrogenase family member 8	27034	HGNC:87	ENSG00000151498.12	ENST00000281182.9	ENSP00000281182.5	NM_014384.3	NP_055199.1	MANE Select	Q9UKU7;E9PLS3;E9PKP9
ACAD9	acyl-CoA dehydrogenase family member 9	28976	HGNC:21497	ENSG00000177646.20	ENST00000308982.12	ENSP00000312618.7	NM_014049.5	NP_054768.2	MANE Select	Q9H845;D6RDK9;Q9H9W4;A0A7P0T871;A0A7P0TB68;H0Y8Z9;D6RJA8;D6RCD8;A0A7P0T7Z1;A0A7P0TB58;A0A7P0T9N9;A0A7P0T8U3;D6RGK6;A0A7P0Z450;D6R9Z3
ACADL	acyl-CoA dehydrogenase long chain	33	HGNC:88	ENSG00000115361.8	ENST00000233710.4	ENSP00000233710.3	NM_001608.4	NP_001599.1	MANE Select	P28330
ACADM	acyl-CoA dehydrogenase medium chain	34	HGNC:89	ENSG00000117054.15	ENST00000370841.9	ENSP00000359878.5	NM_000016.6	NP_000007.1	MANE Select	P11310;A0A7P0T9W7;E9PJM9;A0A0S2Z366;A0A7P0TB51;E9PIX8;Q5T4U5;A0A7P0TBF2;A0A7P0Z4Q0;E9PQA8;A0A7P0T8J9;A0A7P0TAZ5;A0A7P0TA63;A0A7P0TBD1;E9PRX4;A0A7P0TAB2;A0A7P0TB28;F6YB23;A0A7P0T932;A0A7P0T8G6;A0A7P0TA39;E9PLN7;A0A7P0T8B6;A0A7P0TB55;H0YDT5
ACADS	acyl-CoA dehydrogenase short chain	35	HGNC:90	ENSG00000122971.9	ENST00000242592.9	ENSP00000242592.4	NM_000017.4	NP_000008.1	MANE Select	P16219;E5KSD5;E9PE82
ACADSB	acyl-CoA dehydrogenase short/branched chain	36	HGNC:91	ENSG00000196177.13	ENST00000358776.7	ENSP00000357873.3	NM_001609.4	NP_001600.1	MANE Select	P45954;A0A0S2Z3P9
ACADVL	acyl-CoA dehydrogenase very long chain	37	HGNC:92	ENSG00000072778.20	ENST00000356839.10	ENSP00000349297.5	NM_000018.4	NP_000009.1	MANE Select	P49748;J9JID6;K7EMF8;J3QKU9;K7EJW8;K7EQP4
ACAN	aggrecan	176	HGNC:319	ENSG00000157766.19	ENST00000560601.4	ENSP00000453581.2	NM_001369268.1	NP_001356197.1	MANE Select	P16112;Q6PID9;A0A5K1VW97;H0YMF1
ACAP1	ArfGAP with coiled-coil, ankyrin repeat and PH domains 1	9744	HGNC:16467	ENSG00000072818.12	ENST00000158762.8	ENSP00000158762.3	NM_014716.4	NP_055531.1	MANE Select	Q15027;I3L268;I3L0K9
ACAP2	ArfGAP with coiled-coil, ankyrin repeat and PH domains 2	23527	HGNC:16469	ENSG00000114331.16	ENST00000326793.11	ENSP00000324287.6	NM_012287.6	NP_036419.3	MANE Select	Q15057;A0A5F9ZHJ9;F8WAU0;A0A0U1RQT1;C9J8L1
ACAP3	ArfGAP with coiled-coil, ankyrin repeat and PH domains 3	116983	HGNC:16754	ENSG00000131584.19	ENST00000354700.10	ENSP00000346733.5	NM_030649.3	NP_085152.2	MANE Select	Q96P50;F8W850
ACAT1	acetyl-CoA acetyltransferase 1	38	HGNC:93	ENSG00000075239.14	ENST00000265838.9	ENSP00000265838.4	NM_000019.4	NP_000010.1	MANE Select	P24752;A0A5F9ZHJ0;E9PRQ6;A0A5F9ZHL7;A0A5F9ZI66;A0A5F9ZHL1;A0A5F9ZHD4;A0A5F9ZHH9;A0A5F9ZHJ7
ACAT2	acetyl-CoA acetyltransferase 2	39	HGNC:94	ENSG00000120437.9	ENST00000367048.5	ENSP00000356015.4	NM_005891.3	NP_005882.2	MANE Select	Q9BWD1
ACBD3	acyl-CoA binding domain containing 3	64746	HGNC:15453	ENSG00000182827.9	ENST00000366812.6	ENSP00000355777.5	NM_022735.4	NP_073572.2	MANE Select	Q9H3P7;A0A024R3P9
ACBD4	acyl-CoA binding domain containing 4	79777	HGNC:23337	ENSG00000181513.15	ENST00000321854.13	ENSP00000314440.8	NM_001135705.3	NP_001129177.1	MANE Select	Q8NC06;K7EM05;A0A0S2Z5Q0;A0A0S2Z5Y4;K7EMH4
ACBD5	acyl-CoA binding domain containing 5	91452	HGNC:23338	ENSG00000107897.20	ENST00000396271.8	ENSP00000379568.3	NM_145698.5	NP_663736.2	MANE Select	Q5T8D3;A0A7I2V556;A0A7I2V690;A0A7I2V347;B7Z2R7;A0A7I2V420;A0A7I2V5E1;A0A7I2V2Y9;A0A7I2V5U2;A0A7I2V462;A0A7I2YQE9;X6RDD7;A0A087X0B8;A0A7I2YQS1;A0A7I2V5L4;A0A7I2YQJ9;A0A7I2V2R8;A0A7I2YQD7;Q5T8E0;A0A7I2V560;A0A7I2V2M2
ACBD6	acyl-CoA binding domain containing 6	84320	HGNC:23339	ENSG00000230124.8	ENST00000367595.4	ENSP00000356567.3	NM_032360.4	NP_115736.1	MANE Select	Q9BR61;A0A024R949;A0A2R8Y544
ACBD7	acyl-CoA binding domain containing 7	414149	HGNC:17715	ENSG00000176244.7	ENST00000356189.6	ENSP00000367453.4	NM_001039844.3	NP_001034933.1	MANE Select	Q8N6N7
ACCS	1-aminocyclopropane-1-carboxylate synthase homolog (inactive)	84680	HGNC:23989	ENSG00000110455.14	ENST00000263776.9	ENSP00000263776.8	NM_032592.4	NP_115981.1	MANE Select	Q96QU6;E9PRT9;A0A0S2Z622;E9PS61
ACCSL	1-aminocyclopropane-1-carboxylate synthase homolog (inactive) like	390110	HGNC:34391	ENSG00000205126.2	ENST00000378832.1	ENSP00000368109.1	NM_001031854.2	NP_001027025.2	MANE Select	Q4AC99;E9PI59
ACD	ACD shelterin complex subunit and telomerase recruitment factor	65057	HGNC:25070	ENSG00000102977.18	ENST00000620761.6	ENSP00000478084.1	NM_001082486.2	NP_001075955.2	MANE Select	Q96AP0;R4GNJ5
ACE	angiotensin I converting enzyme	1636	HGNC:2707	ENSG00000159640.17	ENST00000290866.10	ENSP00000290866.4	NM_000789.4	NP_000780.1	MANE Select	P12821;J3QSC7;A0A0A0MSN4;J3KRH5;J3KTH9;J3KS28;J3KTB8;J3KSQ5
ACE2	angiotensin converting enzyme 2	59272	HGNC:13557	ENSG00000130234.13	ENST00000252519.8	ENSP00000252519.3	NM_001371415.1	NP_001358344.1	MANE Select	Q9BYF1;A0A7I2V5W5;A0A7I2V4H0;A0A7I2V3N4;A0A7I2V2E9;A0A7I2V3X6
ACER1	alkaline ceramidase 1	125981	HGNC:18356	ENSG00000167769.5	ENST00000301452.5	ENSP00000301452.3	NM_133492.3	NP_597999.1	MANE Select	Q8TDN7
ACER2	alkaline ceramidase 2	340485	HGNC:23675	ENSG00000177076.6	ENST00000340967.3	ENSP00000342609.2	NM_001010887.3	NP_001010887.2	MANE Select	Q5QJU3
ACER3	alkaline ceramidase 3	55331	HGNC:16066	ENSG00000078124.13	ENST00000532485.6	ENSP00000434480.1	NM_018367.7	NP_060837.3	MANE Select	Q9NUN7;E9PL35;E9PR08;E9PLZ9;A0A7P0Z4N4;B7Z2Q2;E9PKR3;B7Z2V2;J3KN85;A0A7P0T836;A0A7P0TAT0;A0A7P0TAD8;A0A7P0T842;E9PIN9;A0A7P0T912;A0A7P0T8K3
ACHE	acetylcholinesterase (Cartwright blood group)	43	HGNC:108	ENSG00000087085.16	ENST00000241069.11	ENSP00000241069.5	NM_000665.5	NP_000656.1	MANE Select	P22303;A0A498U6H7;F8WD68;C9JZL6;C9JD78;C9J2S3;F8WAR7;F8WD34
ACIN1	apoptotic chromatin condensation inducer 1	22985	HGNC:17066	ENSG00000100813.15	ENST00000605057.6	ENSP00000474349.1	NM_001386863.1	NP_001373792.1	MANE Select	Q9UKV3;G3V3B0;E7EQT4;G3V3T3;S4R3H4;A0A087WYN3
ACKR1	atypical chemokine receptor 1 (Duffy blood group)	2532	HGNC:4035	ENSG00000213088.12	ENST00000368122.4	ENSP00000357104.1	NM_002036.4	NP_002027.2	MANE Select	Q16570;Q5Y7A2;Q5Y7A1
ACKR2	atypical chemokine receptor 2	1238	HGNC:1565	ENSG00000144648.16	ENST00000422265.6	ENSP00000416996.1	NM_001296.5	NP_001287.2	MANE Select	O00590;A1LP82;V9GYM0;V9GYB7;V9GZ70;V9GYX0
ACKR3	atypical chemokine receptor 3	57007	HGNC:23692	ENSG00000144476.6	ENST00000272928.4	ENSP00000272928.3	NM_020311.3	NP_064707.1	MANE Select	P25106;A0A140T9K6
ACKR4	atypical chemokine receptor 4	51554	HGNC:1611	ENSG00000129048.7	ENST00000249887.3	ENSP00000249887.2	NM_016557.4	NP_057641.1	MANE Select	Q9NPB9;H0Y9Z2
ACLY	ATP citrate lyase	47	HGNC:115	ENSG00000131473.17	ENST00000352035.7	ENSP00000253792.2	NM_001096.3	NP_001087.2	MANE Select	P53396;A0A024R1T9;A0A024R1Y2;K7ESG8;K7EIE7
ACMSD	aminocarboxymuconate semialdehyde decarboxylase	130013	HGNC:19288	ENSG00000153086.14	ENST00000356140.10	ENSP00000348459.5	NM_138326.3	NP_612199.2	MANE Select	Q8TDX5;A0A0S2Z681
ACO1	aconitase 1	48	HGNC:117	ENSG00000122729.19	ENST00000309951.8	ENSP00000309477.5	NM_002197.3	NP_002188.1	MANE Select	P21399;V9HWB7
ACO2	aconitase 2	50	HGNC:118	ENSG00000100412.17	ENST00000216254.9	ENSP00000216254.4	NM_001098.3	NP_001089.1	MANE Select	Q99798;A2A274;A0A7I2V586;A0A7I2V5T4;A0A7I2V3F1;A0A7I2V614;A0A7I2V3U7;A0A7I2V2Y4;A0A7I2V6A6;A0A7I2V3C8;A0A7I2V5A1;A0A7I2V538;A0A7I2V5U4;A0A7I2V4I8;A0A7I2V5W7;A0A7I2V3U0
ACOD1	aconitate decarboxylase 1	730249	HGNC:33904	ENSG00000102794.10	ENST00000377462.6	ENSP00000366682.1	NM_001258406.2	NP_001245335.1	MANE Select	A6NK06;H7C1Q4
ACOT1	acyl-CoA thioesterase 1	641371	HGNC:33128	ENSG00000184227.8	ENST00000311148.9	ENSP00000311224.4	NM_001037161.2	NP_001032238.1	MANE Select	Q86TX2;G3V4F2
ACOT11	acyl-CoA thioesterase 11	26027	HGNC:18156	ENSG00000162390.18	ENST00000343744.7	ENSP00000340260.2	NM_147161.4	NP_671517.1	MANE Select	Q8WXI4
ACOT12	acyl-CoA thioesterase 12	134526	HGNC:24436	ENSG00000172497.9	ENST00000307624.8	ENSP00000303246.3	NM_130767.3	NP_570123.1	MANE Select	Q8WYK0
ACOT13	acyl-CoA thioesterase 13	55856	HGNC:20999	ENSG00000112304.11	ENST00000230048.5	ENSP00000230048.3	NM_018473.4	NP_060943.1	MANE Select	Q9NPJ3
ACOT2	acyl-CoA thioesterase 2	10965	HGNC:18431	ENSG00000119673.16	ENST00000238651.10	ENSP00000238651.5	NM_006821.6	NP_006812.3	MANE Select	P49753;A0A087WT95;F6VI00
ACOT4	acyl-CoA thioesterase 4	122970	HGNC:19748	ENSG00000177465.5	ENST00000326303.5	ENSP00000323071.4	NM_152331.4	NP_689544.3	MANE Select	Q8N9L9
ACOT6	acyl-CoA thioesterase 6	641372	HGNC:33159	ENSG00000205669.4	ENST00000645972.2	ENSP00000496277.1	NM_001365788.1	NP_001352717.1	MANE Select	Q3I5F7;G3V3W6
ACOT7	acyl-CoA thioesterase 7	11332	HGNC:24157	ENSG00000097021.20	ENST00000361521.9	ENSP00000354615.4	NM_007274.4	NP_009205.3	MANE Select	O00154;K7EKP8
ACOT8	acyl-CoA thioesterase 8	10005	HGNC:15919	ENSG00000101473.17	ENST00000217455.9	ENSP00000217455.4	NM_005469.4	NP_005460.2	MANE Select	O14734;E9PJN0;F6VBM3;A0A494C0N6;Q9BR14;E9PIS4;E9PRD4
ACOT9	acyl-CoA thioesterase 9	23597	HGNC:17152	ENSG00000123130.17	ENST00000379303.10	ENSP00000368605.5	NM_001037171.2	NP_001032248.1	MANE Select	Q9Y305;C9J7L8;F8WDI2;H7C5Q2
ACOX1	acyl-CoA oxidase 1	51	HGNC:119	ENSG00000161533.12	ENST00000293217.10	ENSP00000293217.4	NM_004035.7	NP_004026.2	MANE Select	Q15067;I3L2U4;K7ELT1;I3L0T4
ACOX2	acyl-CoA oxidase 2	8309	HGNC:120	ENSG00000168306.13	ENST00000302819.10	ENSP00000307697.5	NM_003500.4	NP_003491.1	MANE Select	Q99424;H7C4Y2;C9JY29;H7C4Q2;C9J0G0
ACOX3	acyl-CoA oxidase 3, pristanoyl	8310	HGNC:121	ENSG00000087008.16	ENST00000356406.10	ENSP00000348775.4	NM_003501.3	NP_003492.2	MANE Select	O15254;D6RJ89
ACOXL	acyl-CoA oxidase like	55289	HGNC:25621	ENSG00000153093.20	ENST00000439055.6	ENSP00000407761.1	NM_001142807.4	NP_001136279.1	MANE Select	Q9NUZ1;A0A7I2V3X2;H7C345;H7C0A6;A0A0C4DG10;C9JQI3
ACP1	acid phosphatase 1	52	HGNC:122	ENSG00000143727.16	ENST00000272065.10	ENSP00000272065.5	NM_004300.4	NP_004291.1	MANE Select	P24666;G5E9R5;F2Z2Q9;F2Z2R9;D3YTI2
ACP2	acid phosphatase 2, lysosomal	53	HGNC:123	ENSG00000134575.13	ENST00000672073.1	ENSP00000500291.1	NM_001610.4	NP_001601.1	MANE Select	B7Z7D2;P11117;B7Z6U3;E9PHY0;A0A5F9ZH82;A0A5F9ZH40;E9PQY3;A0A5F9ZHR7;A0A5F9ZI20
ACP3	acid phosphatase 3	55	HGNC:125	ENSG00000014257.16	ENST00000336375.10	ENSP00000337471.5	NM_001099.5	NP_001090.2	MANE Select	P15309;E9PFE6
ACP4	acid phosphatase 4	93650	HGNC:14376	ENSG00000142513.6	ENST00000270593.2	ENSP00000270593.1	NM_033068.3	NP_149059.1	MANE Select	Q9BZG2
ACP5	acid phosphatase 5, tartrate resistant	54	HGNC:124	ENSG00000102575.14	ENST00000648477.1	ENSP00000496973.1	NM_001611.5	NP_001602.1	MANE Select	P13686;A0A024R7F8
ACP6	acid phosphatase 6, lysophosphatidic	51205	HGNC:29609	ENSG00000162836.12	ENST00000583509.7	ENSP00000463574.1	NM_016361.5	NP_057445.4	MANE Select	Q9NPH0;A0A087WWB7;A0A087WW36;X5D319;A0A0A0MS36
ACP7	acid phosphatase 7, tartrate resistant (putative)	390928	HGNC:33781	ENSG00000183760.11	ENST00000331256.10	ENSP00000327557.4	NM_001004318.3	NP_001004318.2	MANE Select	Q6ZNF0;M0R045;M0QXC1
ACR	acrosin	49	HGNC:126	ENSG00000100312.11	ENST00000216139.10	ENSP00000216139.5	NM_001097.3	NP_001088.2	MANE Select	P10323;E9PLV5
ACRBP	acrosin binding protein	84519	HGNC:17195	ENSG00000111644.8	ENST00000229243.7	ENSP00000229243.2	NM_032489.3	NP_115878.2	MANE Select	Q8NEB7;A0A140VJD6;F5H3P4;F5H5S8;F5H2C2;E7EP66
ACRV1	acrosomal vesicle protein 1	56	HGNC:127	ENSG00000134940.14	ENST00000533904.6	ENSP00000432816.1	NM_001612.6	NP_001603.1	MANE Select	P26436
ACSBG1	acyl-CoA synthetase bubblegum family member 1	23205	HGNC:29567	ENSG00000103740.10	ENST00000258873.9	ENSP00000258873.4	NM_015162.5	NP_055977.3	MANE Select	Q96GR2;H0YM34;F5H4U6;H0YMH2;H0YMZ0;H0YMC3;H0YMF5;H0YNX0
ACSBG2	acyl-CoA synthetase bubblegum family member 2	81616	HGNC:24174	ENSG00000130377.14	ENST00000588485.6	ENSP00000466336.2	NM_030924.5	NP_112186.3	MANE Select	Q5FVE4;K7ESF1;K7ERT0;A0A7P0Z4L8;K7EL11;K7EKE4;K7ESC8
ACSF2	acyl-CoA synthetase family member 2	80221	HGNC:26101	ENSG00000167107.13	ENST00000300441.9	ENSP00000300441.4	NM_025149.6	NP_079425.3	MANE Select	Q96CM8;D6RF87;E7EN53;H0Y8Y5;D6RF15;E9PF16
ACSF3	acyl-CoA synthetase family member 3	197322	HGNC:27288	ENSG00000176715.17	ENST00000614302.5	ENSP00000479130.1	NM_001243279.3	NP_001230208.1	MANE Select	Q4G176;F5H3B2;F5H755;F5GX20;A0A3B3ISK9;F5H5A1;H0YH37;F5H362;H3BTS0;F5H2G6
ACSL1	acyl-CoA synthetase long chain family member 1	2180	HGNC:3569	ENSG00000151726.15	ENST00000281455.7	ENSP00000281455.2	NM_001995.5	NP_001986.2	MANE Select	P33121;B7Z3Z9;D6RG07;D6RER0;E7EPM6
ACSL3	acyl-CoA synthetase long chain family member 3	2181	HGNC:3570	ENSG00000123983.15	ENST00000357430.8	ENSP00000350012.3	NM_004457.5	NP_004448.2	MANE Select	O95573;A0A7P0TBL9;A0A024R487;A0A7P0T905;H7BYZ7;A0A7P0T8L6;A0A7P0TBB1;F5GWH2;C9JC11;A0A7P0TA76;A0A7P0TB52
ACSL4	acyl-CoA synthetase long chain family member 4	2182	HGNC:3571	ENSG00000068366.21	ENST00000672401.1	ENSP00000500273.1	NM_001318510.2	NP_001305439.1	MANE Select	O60488;D6RF95;D6RDA8;A0A804HI36
ACSL5	acyl-CoA synthetase long chain family member 5	51703	HGNC:16526	ENSG00000197142.11	ENST00000354655.9	ENSP00000346680.4	NM_203379.2	NP_976313.1	MANE Select	Q9ULC5;A0A8C8L3F5;A0A804HIN9;A0A8C8KCK5
ACSL6	acyl-CoA synthetase long chain family member 6	23305	HGNC:16496	ENSG00000164398.15	ENST00000651883.2	ENSP00000499063.2	NM_001009185.3	NP_001009185.1	MANE Select	Q9UKU0;A0A494BZW8;C9JT10;A0A494C1I9;E7ERD7;A0A494C0V0;A0A494C0J9;C9J3Z0;A0A494C0D5;A0A499FJL5;C9JK59;C9JPA5;A0A494C0B6;A0A494C0A5;C9J8C7;A0A494C005;C9J4I1
ACSM1	acyl-CoA synthetase medium chain family member 1	116285	HGNC:18049	ENSG00000166743.10	ENST00000520010.6	ENSP00000428047.1	NM_001318890.3	NP_001305819.1	MANE Select	Q08AH1;E5RFK0
ACSM2A	acyl-CoA synthetase medium chain family member 2A	123876	HGNC:32017	ENSG00000183747.12	ENST00000573854.6	ENSP00000459451.1	NM_001308172.2	NP_001295101.1	MANE Select	Q08AH3;I3L438;F5GWL3;E7EPS5;I3L339;I3L2Y5
ACSM2B	acyl-CoA synthetase medium chain family member 2B	348158	HGNC:30931	ENSG00000066813.14	ENST00000329697.10	ENSP00000327453.6	NM_001105069.2	NP_001098539.1	MANE Select	Q68CK6;H3BNJ9;H3BP79;A0A087WU25;H3BM61;H3BRR3;H3BTX9;H3BQ84
ACSM3	acyl-CoA synthetase medium chain family member 3	6296	HGNC:10522	ENSG00000005187.12	ENST00000289416.10	ENSP00000289416.5	NM_005622.4	NP_005613.2	MANE Select	Q53FZ2;H3BT38;H3BR33;H3BTG0;H3BVD5
ACSM4	acyl-CoA synthetase medium chain family member 4	341392	HGNC:32016	ENSG00000215009.6	ENST00000399422.5	ENSP00000382349.4	NM_001080454.2	NP_001073923.1	MANE Select	P0C7M7
ACSM5	acyl-CoA synthetase medium chain family member 5	54988	HGNC:26060	ENSG00000183549.10	ENST00000331849.8	ENSP00000327916.4	NM_017888.3	NP_060358.2	MANE Select	Q6NUN0;I3L536;A0A087WTR4
ACSM6	acyl-CoA synthetase medium chain family member 6	142827	HGNC:31665	ENSG00000173124.15	ENST00000394005.4	ENSP00000377573.3	NM_207321.3	NP_997204.2	MANE Select	Q6P461;H7BYZ2;H7BXS6
ACSS1	acyl-CoA synthetase short chain family member 1	84532	HGNC:16091	ENSG00000154930.15	ENST00000323482.9	ENSP00000316924.4	NM_032501.4	NP_115890.2	MANE Select	Q9NUB1;Q5TF43
ACSS2	acyl-CoA synthetase short chain family member 2	55902	HGNC:15814	ENSG00000131069.20	ENST00000360596.7	ENSP00000353804.2	NM_018677.4	NP_061147.1	MANE Select	Q9NR19;B4DEH9;F8WBQ7;C9IYL0;C9JY31;C9JXD9;F8WDJ9;C9J7L5;F8WC73;F8WCJ4
ACSS3	acyl-CoA synthetase short chain family member 3	79611	HGNC:24723	ENSG00000111058.8	ENST00000548058.6	ENSP00000449535.1	NM_024560.4	NP_078836.1	MANE Select	Q9H6R3;A0A0B4J1R2;F8VZB4
ACTA1	actin alpha 1, skeletal muscle	58	HGNC:129	ENSG00000143632.15	ENST00000366684.7	ENSP00000355645.3	NM_001100.4	NP_001091.1	MANE Select	P68133;A6NL76;A0A804HKV3
ACTA2	actin alpha 2, smooth muscle	59	HGNC:130	ENSG00000107796.13	ENST00000224784.10	ENSP00000224784.6	NM_001613.4	NP_001604.1	MANE Select	P62736;D2JYH4;F6QUT6;F6UVQ4
ACTB	actin beta	60	HGNC:132	ENSG00000075624.17	ENST00000646664.1	ENSP00000494750.1	NM_001101.5	NP_001092.1	MANE Select	P60709;G5E9R0;Q1KLZ0;E7EVS6;C9JZR7;A0A2R8YEA7;A0A2R8Y793;A0A6Q8PGD7;A0A6Q8PFE4;A0A6Q8PH58;C9JTX5;C9JUM1
ACTBL2	actin beta like 2	345651	HGNC:17780	ENSG00000169067.4	ENST00000423391.3	ENSP00000416706.1	NM_001017992.4	NP_001017992.1	MANE Select	Q562R1
ACTC1	actin alpha cardiac muscle 1	70	HGNC:143	ENSG00000159251.8	ENST00000290378.6	ENSP00000290378.4	NM_005159.5	NP_005150.1	MANE Select	P68032
ACTG1	actin gamma 1	71	HGNC:144	ENSG00000184009.13	ENST00000573283.7	ENSP00000458435.1	NM_001614.5	NP_001605.1	MANE Select	P63261;A0A7P0TBL1;J3KT65;I3L4N8;A0A804GS07
ACTG2	actin gamma 2, smooth muscle	72	HGNC:145	ENSG00000163017.14	ENST00000345517.8	ENSP00000295137.3	NM_001615.4	NP_001606.1	MANE Select	P63267;B8ZZJ2;F8WCH0;C9JFL5;F8WB63
ACTL10	actin like 10	170487	HGNC:16127	ENSG00000288649.2	ENST00000677665.1	ENSP00000504425.1	NM_001024675.2	NP_001019846.1	MANE Select	Q5JWF8
ACTL6A	actin like 6A	86	HGNC:24124	ENSG00000136518.17	ENST00000429709.7	ENSP00000397552.2	NM_004301.5	NP_004292.1	MANE Select	O96019;C9JQT2
ACTL6B	actin like 6B	51412	HGNC:160	ENSG00000077080.10	ENST00000160382.10	ENSP00000160382.5	NM_016188.5	NP_057272.1	MANE Select	O94805;C9JQT4
ACTL7A	actin like 7A	10881	HGNC:161	ENSG00000187003.7	ENST00000333999.5	ENSP00000334300.3	NM_006687.4	NP_006678.1	MANE Select	Q9Y615
ACTL7B	actin like 7B	10880	HGNC:162	ENSG00000148156.8	ENST00000374667.5	ENSP00000363799.3	NM_006686.4	NP_006677.1	MANE Select	Q9Y614
ACTL8	actin like 8	81569	HGNC:24018	ENSG00000117148.8	ENST00000375406.2	ENSP00000364555.1	NM_030812.3	NP_110439.2	MANE Select	Q9H568
ACTL9	actin like 9	284382	HGNC:28494	ENSG00000181786.5	ENST00000324436.5	ENSP00000316674.3	NM_178525.5	NP_848620.3	MANE Select	Q8TC94
ACTN1	actinin alpha 1	87	HGNC:163	ENSG00000072110.16	ENST00000394419.9	ENSP00000377941.4	NM_001130004.2	NP_001123476.1	MANE Select	H9KV75;A0A804HJQ9;P12814;A0A024R694;A0A804HLD0;A0A804HJN7;A0A804HIN7;H7C5W8;G3V5M4;A0A804HJU8;A0A804HLF4;G3V2W4;A0A804HII9;G3V380;G3V2X9;G3V2E8;A0A7I2V4Y4;A0A804HKE2;A0A804HL31;G3V2N5;A0A804HIY0;A0A804HK61
ACTN2	actinin alpha 2	88	HGNC:164	ENSG00000077522.15	ENST00000366578.6	ENSP00000355537.4	NM_001103.4	NP_001094.1	MANE Select	P35609;A0A494C033;A0A804HKG0;A0A494C031;A0A494C166;A0A494C1A0;A0A494C0Q3;A0A804HI95
ACTN3	actinin alpha 3	89	HGNC:165	ENSG00000248746.6	ENST00000513398.2	ENSP00000426797.1	NM_001104.4	NP_001095.2	MANE Select	Q08043;D6RH00;A0A087WSZ2
ACTN4	actinin alpha 4	81	HGNC:166	ENSG00000130402.14	ENST00000252699.7	ENSP00000252699.2	NM_004924.6	NP_004915.2	MANE Select	O43707;F5GXS2;A0A0S2Z3G9;H7C144
ACTR10	actin related protein 10	55860	HGNC:17372	ENSG00000131966.14	ENST00000254286.9	ENSP00000254286.4	NM_018477.3	NP_060947.1	MANE Select	Q9NZ32;G3V2Q5;F6S9Y6;G3V5Y4;G3V4K6;G3V524
ACTR1A	actin related protein 1A	10121	HGNC:167	ENSG00000138107.13	ENST00000369905.9	ENSP00000358921.4	NM_005736.4	NP_005727.1	MANE Select	P61163;A0A1B0GVS3;R4GMT0
ACTR1B	actin related protein 1B	10120	HGNC:168	ENSG00000115073.8	ENST00000289228.7	ENSP00000289228.5	NM_005735.4	NP_005726.1	MANE Select	P42025
ACTR2	actin related protein 2	10097	HGNC:169	ENSG00000138071.15	ENST00000260641.10	ENSP00000260641.5	NM_005722.4	NP_005713.1	MANE Select	P61160;A0A1B0GWD0;A0A1B0GWH0
ACTR3	actin related protein 3	10096	HGNC:170	ENSG00000115091.12	ENST00000263238.7	ENSP00000263238.2	NM_005721.5	NP_005712.1	MANE Select	P61158;B4DXW1;F8WDR7;F8WE84;A0A024RAI1;F8WEW2
ACTR3B	actin related protein 3B	57180	HGNC:17256	ENSG00000133627.18	ENST00000256001.13	ENSP00000256001.8	NM_020445.6	NP_065178.1	MANE Select	Q9P1U1
ACTR3C	actin related protein 3C	653857	HGNC:37282	ENSG00000106526.11	ENST00000683684.1	ENSP00000507618.1	NM_001164458.2	NP_001157930.1	MANE Select	Q9C0K3;A0A0A0MTI9;C9IZN3;H7C4J1;C9J580;A0A087WY14
ACTR5	actin related protein 5	79913	HGNC:14671	ENSG00000101442.10	ENST00000243903.6	ENSP00000243903.4	NM_024855.4	NP_079131.3	MANE Select	Q9H9F9
ACTR6	actin related protein 6	64431	HGNC:24025	ENSG00000075089.10	ENST00000188312.7	ENSP00000188312.2	NM_022496.5	NP_071941.1	MANE Select	Q9GZN1;G3V1Y1;F8VP72;F8W0Q1;F8W043;F8VSD1;F8W057;F8VRL1
ACTR8	actin related protein 8	93973	HGNC:14672	ENSG00000113812.14	ENST00000335754.8	ENSP00000336842.3	NM_022899.5	NP_075050.3	MANE Select	Q9H981;C9J7L6
ACTRT1	actin related protein T1	139741	HGNC:24027	ENSG00000123165.9	ENST00000371124.5	ENSP00000360165.3	NM_138289.4	NP_612146.1	MANE Select	Q8TDG2
ACTRT2	actin related protein T2	140625	HGNC:24026	ENSG00000169717.7	ENST00000378404.4	ENSP00000367658.2	NM_080431.5	NP_536356.3	MANE Select	Q8TDY3
ACTRT3	actin related protein T3	84517	HGNC:24022	ENSG00000184378.3	ENST00000330368.3	ENSP00000333037.1	NM_032487.5	NP_115876.3	MANE Select	Q9BYD9
ACVR1	activin A receptor type 1	90	HGNC:171	ENSG00000115170.16	ENST00000434821.7	ENSP00000405004.1	NM_001111067.4	NP_001104537.1	MANE Select	Q04771;D3DPA4;A0A1B0GXA9;C9JW28;C9JHJ7;A0A804HJQ0;A0A804HHZ2
ACVR1B	activin A receptor type 1B	91	HGNC:172	ENSG00000135503.13	ENST00000257963.9	ENSP00000257963.4	NM_004302.5	NP_004293.1	MANE Select	P36896;F5H5Q2
ACVR1C	activin A receptor type 1C	130399	HGNC:18123	ENSG00000123612.16	ENST00000243349.13	ENSP00000243349.7	NM_145259.3	NP_660302.2	MANE Select	Q8NER5
ACVR2A	activin A receptor type 2A	92	HGNC:173	ENSG00000121989.15	ENST00000241416.12	ENSP00000241416.7	NM_001616.5	NP_001607.1	MANE Select	P27037
ACVR2B	activin A receptor type 2B	93	HGNC:174	ENSG00000114739.14	ENST00000352511.5	ENSP00000340361.3	NM_001106.4	NP_001097.2	MANE Select	Q13705
ACVRL1	activin A receptor like type 1	94	HGNC:175	ENSG00000139567.13	ENST00000388922.9	ENSP00000373574.4	NM_000020.3	NP_000011.2	MANE Select	P37023;G3V1W8;D9IPD9;F8W0N2;E7EN07;A0A0S2Z310
ACY1	aminoacylase 1	95	HGNC:177	ENSG00000243989.9	ENST00000636358.2	ENSP00000490149.1	NM_000666.3	NP_000657.1	MANE Select	Q03154;V9HWA0;A0A1B0GVZ3;C9JYZ0;A0A1B0GUZ4;A0A1B0GU86;A0A1B0GU36;A0A1B0GTG3;F8WC59;A0A1B0GVG0
ACY3	aminoacylase 3	91703	HGNC:24104	ENSG00000132744.8	ENST00000255082.8	ENSP00000255082.3	NM_080658.2	NP_542389.1	MANE Select	Q96HD9;A0A024R5L2;E9PRA7
ACYP1	acylphosphatase 1	97	HGNC:179	ENSG00000119640.9	ENST00000238618.8	ENSP00000238618.3	NM_001107.5	NP_001098.1	MANE Select	P07311;G3V3F8;G3V597;G3V2U7
ACYP2	acylphosphatase 2	98	HGNC:180	ENSG00000170634.13	ENST00000607452.6	ENSP00000475986.1	NM_001320586.2	NP_001307515.1	MANE Select	P14621;U3KQ94;U3KPX8;U3KQL2;U3KQ09
ADA	adenosine deaminase	100	HGNC:186	ENSG00000196839.14	ENST00000372874.9	ENSP00000361965.4	NM_000022.4	NP_000013.2	MANE Select	P00813;F5GWI4;A0A0S2Z381;F5GXW0;A0A0S2Z3B9;A0A0S2Z3T6;F5GYD4
ADA2	adenosine deaminase 2	51816	HGNC:1839	ENSG00000093072.19	ENST00000399837.8	ENSP00000382731.2	NM_001282225.2	NP_001269154.1	MANE Select	Q9NZK5;B4E3Q4;A0A3B3IRR5;A0A087X0I3
ADAD1	adenosine deaminase domain containing 1	132612	HGNC:30713	ENSG00000164113.11	ENST00000296513.7	ENSP00000296513.2	NM_139243.4	NP_640336.1	MANE Select	Q96M93;C9JGM6;C9JAT9
ADAD2	adenosine deaminase domain containing 2	161931	HGNC:30714	ENSG00000140955.11	ENST00000315906.10	ENSP00000325153.6	NM_001145400.2	NP_001138872.1	MANE Select	Q8NCV1
ADAL	adenosine deaminase like	161823	HGNC:31853	ENSG00000168803.16	ENST00000562188.7	ENSP00000456242.1	NM_001324366.2	NP_001311295.1	MANE Select	Q6DHV7;A0A024R9S2;H3BQR9
ADAM10	ADAM metallopeptidase domain 10	102	HGNC:188	ENSG00000137845.15	ENST00000260408.8	ENSP00000260408.3	NM_001110.4	NP_001101.1	MANE Select	O14672;A0A024R5U5;H0YK87;A0A087WYG1;C9J9B4;H0YNC5;H0YK32;B5MC71
ADAM11	ADAM metallopeptidase domain 11	4185	HGNC:189	ENSG00000073670.14	ENST00000200557.11	ENSP00000200557.6	NM_002390.6	NP_002381.2	MANE Select	O75078;B4DKD2;H7BY08;K7EKA8
ADAM12	ADAM metallopeptidase domain 12	8038	HGNC:190	ENSG00000148848.15	ENST00000448723.2	ENSP00000391268.2	NM_001288973.2	NP_001275902.1	MANE Select	O43184;Q5JRP2
ADAM15	ADAM metallopeptidase domain 15	8751	HGNC:193	ENSG00000143537.14	ENST00000356955.7	ENSP00000349436.2	NM_207197.3	NP_997080.1	MANE Select	Q13444
ADAM17	ADAM metallopeptidase domain 17	6868	HGNC:195	ENSG00000151694.15	ENST00000310823.8	ENSP00000309968.3	NM_003183.6	NP_003174.3	MANE Select	P78536;B2RNB2;A6H8L4;A0A3B3ITW9;A0A3B3ITB5;A0A3B3IST4;A0A3B3ISQ1
ADAM18	ADAM metallopeptidase domain 18	8749	HGNC:196	ENSG00000168619.16	ENST00000265707.10	ENSP00000265707.5	NM_014237.3	NP_055052.1	MANE Select	Q9Y3Q7;E5RK96;E5RIP0
ADAM19	ADAM metallopeptidase domain 19	8728	HGNC:197	ENSG00000135074.16	ENST00000257527.9	ENSP00000257527.5	NM_033274.5	NP_150377.1	MANE Select	Q9H013;Q8TBU7;E5RIS2
ADAM2	ADAM metallopeptidase domain 2	2515	HGNC:198	ENSG00000104755.16	ENST00000265708.9	ENSP00000265708.4	NM_001464.5	NP_001455.3	MANE Select	Q99965;B4DWY7;Q6P2G0
ADAM20	ADAM metallopeptidase domain 20	8748	HGNC:199	ENSG00000134007.5	ENST00000256389.5	ENSP00000256389.3	NM_003814.5	NP_003805.4	MANE Select	O43506;A0A494C0E3
ADAM21	ADAM metallopeptidase domain 21	8747	HGNC:200	ENSG00000139985.8	ENST00000603540.2	ENSP00000474385.1	NM_003813.4	NP_003804.2	MANE Select	Q9UKJ8
ADAM22	ADAM metallopeptidase domain 22	53616	HGNC:201	ENSG00000008277.15	ENST00000413139.2	ENSP00000412085.2	NM_001324418.2	NP_001311347.1	MANE Select	Q9P0K1;F8WAD8;A0A804HIW1;E9PF78;H7C0Q9;A0A804HHS1;H7C3I4
ADAM23	ADAM metallopeptidase domain 23	8745	HGNC:202	ENSG00000114948.13	ENST00000264377.8	ENSP00000264377.3	NM_003812.4	NP_003803.1	MANE Select	O75077;A0A024R3W8;E7EWD3
ADAM28	ADAM metallopeptidase domain 28	10863	HGNC:206	ENSG00000042980.14	ENST00000265769.9	ENSP00000265769.4	NM_014265.6	NP_055080.2	MANE Select	A0A384NKT9;Q9UKQ2;E5RJQ1;E5RGY1
ADAM29	ADAM metallopeptidase domain 29	11086	HGNC:207	ENSG00000168594.15	ENST00000359240.7	ENSP00000352177.3	NM_014269.4	NP_055084.3	MANE Select	Q9UKF5;D6RHU0;D6RBU0
ADAM30	ADAM metallopeptidase domain 30	11085	HGNC:208	ENSG00000134249.7	ENST00000369400.2	ENSP00000358407.1	NM_021794.4	NP_068566.2	MANE Select	Q9UKF2
ADAM32	ADAM metallopeptidase domain 32	203102	HGNC:15479	ENSG00000197140.15	ENST00000379907.9	ENSP00000369238.4	NM_145004.7	NP_659441.4	MANE Select	Q8TC27;E5RJY7;B4DTC2;E3W988;E5RGK7;E5RJE6;E7ER82;E7EPX8;A0A0G2JPC8
ADAM33	ADAM metallopeptidase domain 33	80332	HGNC:15478	ENSG00000149451.19	ENST00000356518.7	ENSP00000348912.3	NM_025220.5	NP_079496.1	MANE Select	Q9BZ11;A2A2L3
ADAM7	ADAM metallopeptidase domain 7	8756	HGNC:214	ENSG00000069206.15	ENST00000175238.10	ENSP00000175238.5	NM_003817.4	NP_003808.2	MANE Select	Q9H2U9;C9JK28;E5RK87
ADAM8	ADAM metallopeptidase domain 8	101	HGNC:215	ENSG00000151651.16	ENST00000445355.8	ENSP00000453302.1	NM_001109.5	NP_001100.3	MANE Select	P78325;H0YKZ1;H0YMT6
ADAM9	ADAM metallopeptidase domain 9	8754	HGNC:216	ENSG00000168615.13	ENST00000487273.7	ENSP00000419446.2	NM_003816.3	NP_003807.1	MANE Select	Q13443;A0A7I2V3I3;A0A7I2V303;A0AVL1;A0A7I2V3B5;F8WC54;C9J6H5;A0A7I2V4T8;A0A7I2V2Z6;A0A7I2V4B3;A0A7I2V2E1;A0A7I2V3W3;A0A7I2V5Q0;A0A7I2V5C0;A0A7I2V5N8;A0A7I2V3C1;A0A7I2YQ97;C9JPM3;A0A0J9YY58
ADAMDEC1	ADAM like decysin 1	27299	HGNC:16299	ENSG00000134028.14	ENST00000256412.8	ENSP00000256412.4	NM_014479.3	NP_055294.1	MANE Select	O15204;E5RK05
ADAMTS1	ADAM metallopeptidase with thrombospondin type 1 motif 1	9510	HGNC:217	ENSG00000154734.16	ENST00000284984.8	ENSP00000284984.2	NM_006988.5	NP_008919.3	MANE Select	Q9UHI8;E5RI60;A0A7I2V400;A0A7I2YQL5;A0A7I2V5J1
ADAMTS10	ADAM metallopeptidase with thrombospondin type 1 motif 10	81794	HGNC:13201	ENSG00000142303.14	ENST00000597188.6	ENSP00000471851.1	NM_030957.4	NP_112219.3	MANE Select	A0A0A0MQW6;M0QY36;M0QY12
ADAMTS12	ADAM metallopeptidase with thrombospondin type 1 motif 12	81792	HGNC:14605	ENSG00000151388.11	ENST00000504830.6	ENSP00000422554.1	NM_030955.4	NP_112217.2	MANE Select	P58397;A0A0G2JRM9;D6REX0
ADAMTS13	ADAM metallopeptidase with thrombospondin type 1 motif 13	11093	HGNC:1366	ENSG00000160323.19	ENST00000355699.7	ENSP00000347927.2	NM_139027.6	NP_620596.2	MANE Select	A0A0B4J229;Q76LX8;E7EV88;F6V803;A0A0C4DFV8
ADAMTS14	ADAM metallopeptidase with thrombospondin type 1 motif 14	140766	HGNC:14899	ENSG00000138316.11	ENST00000373207.2	ENSP00000362303.1	NM_080722.4	NP_542453.2	MANE Select	Q8WXS8
ADAMTS15	ADAM metallopeptidase with thrombospondin type 1 motif 15	170689	HGNC:16305	ENSG00000166106.4	ENST00000299164.4	ENSP00000299164.2	NM_139055.4	NP_620686.1	MANE Select	Q8TE58
ADAMTS16	ADAM metallopeptidase with thrombospondin type 1 motif 16	170690	HGNC:17108	ENSG00000145536.15	ENST00000274181.7	ENSP00000274181.7	NM_139056.4	NP_620687.2	MANE Select	Q8TE57;Q2XQZ0
ADAMTS17	ADAM metallopeptidase with thrombospondin type 1 motif 17	170691	HGNC:17109	ENSG00000140470.15	ENST00000268070.9	ENSP00000268070.4	NM_139057.4	NP_620688.2	MANE Select	Q8TE56;H0YMH1;H3BRA9
ADAMTS18	ADAM metallopeptidase with thrombospondin type 1 motif 18	170692	HGNC:17110	ENSG00000140873.16	ENST00000282849.10	ENSP00000282849.5	NM_199355.4	NP_955387.1	MANE Select	Q8TE60;B4DEX3
ADAMTS19	ADAM metallopeptidase with thrombospondin type 1 motif 19	171019	HGNC:17111	ENSG00000145808.10	ENST00000274487.9	ENSP00000274487.5	NM_133638.6	NP_598377.4	MANE Select	D6R9M2;A0A1X7SBR9
ADAMTS2	ADAM metallopeptidase with thrombospondin type 1 motif 2	9509	HGNC:218	ENSG00000087116.17	ENST00000251582.12	ENSP00000251582.7	NM_014244.5	NP_055059.2	MANE Select	O95450;A0A1B0GTY3
ADAMTS20	ADAM metallopeptidase with thrombospondin type 1 motif 20	80070	HGNC:17178	ENSG00000173157.18	ENST00000389420.8	ENSP00000374071.3	NM_025003.5	NP_079279.3	MANE Select	G3V1X8;H0YHN3
ADAMTS3	ADAM metallopeptidase with thrombospondin type 1 motif 3	9508	HGNC:219	ENSG00000156140.10	ENST00000286657.10	ENSP00000286657.4	NM_014243.3	NP_055058.2	MANE Select	O15072
ADAMTS4	ADAM metallopeptidase with thrombospondin type 1 motif 4	9507	HGNC:220	ENSG00000158859.10	ENST00000367996.6	ENSP00000356975.4	NM_005099.6	NP_005090.3	MANE Select	O75173;Q5VTW1
ADAMTS5	ADAM metallopeptidase with thrombospondin type 1 motif 5	11096	HGNC:221	ENSG00000154736.6	ENST00000284987.6	ENSP00000284987.5	NM_007038.5	NP_008969.2	MANE Select	Q9UNA0
ADAMTS6	ADAM metallopeptidase with thrombospondin type 1 motif 6	11174	HGNC:222	ENSG00000049192.15	ENST00000381055.8	ENSP00000370443.3	NM_197941.4	NP_922932.2	MANE Select	Q9UKP5
ADAMTS7	ADAM metallopeptidase with thrombospondin type 1 motif 7	11173	HGNC:223	ENSG00000136378.15	ENST00000388820.5	ENSP00000373472.4	NM_014272.5	NP_055087.2	MANE Select	Q9UKP4
ADAMTS8	ADAM metallopeptidase with thrombospondin type 1 motif 8	11095	HGNC:224	ENSG00000134917.10	ENST00000257359.7	ENSP00000257359.6	NM_007037.6	NP_008968.4	MANE Select	Q9UP79
ADAMTS9	ADAM metallopeptidase with thrombospondin type 1 motif 9	56999	HGNC:13202	ENSG00000163638.13	ENST00000498707.5	ENSP00000418735.1	NM_182920.2	NP_891550.1	MANE Select	Q9P2N4;C9JWI2;A0A087WTS1
ADAMTSL1	ADAMTS like 1	92949	HGNC:14632	ENSG00000178031.18	ENST00000380548.9	ENSP00000369921.4	NM_001040272.6	NP_001035362.3	MANE Select	Q8N6G6;A2A343;F8WEP3;H7BYE3;A0A7P0T9B9;A6NIB9
ADAMTSL2	ADAMTS like 2	9719	HGNC:14631	ENSG00000197859.11	ENST00000651351.2	ENSP00000498961.2	NM_014694.4	NP_055509.2	MANE Select	Q86TH1;B1B0D4
ADAMTSL3	ADAMTS like 3	57188	HGNC:14633	ENSG00000156218.13	ENST00000286744.10	ENSP00000286744.5	NM_207517.3	NP_997400.2	MANE Select	P82987
ADAMTSL4	ADAMTS like 4	54507	HGNC:19706	ENSG00000143382.16	ENST00000271643.9	ENSP00000271643.4	NM_019032.6	NP_061905.2	MANE Select	Q6UY14;A0A669KBE7
ADAMTSL5	ADAMTS like 5	339366	HGNC:27912	ENSG00000185761.11	ENST00000330475.9	ENSP00000327608.3	NM_213604.3	NP_998769.2	MANE Select	Q0VD77;K7ELV0;A0A087WVY8;A0A087X1N9;A0A087WZI4;X6R4H8
ADAP1	ArfGAP with dual PH domains 1	11033	HGNC:16486	ENSG00000105963.15	ENST00000265846.10	ENSP00000265846.5	NM_006869.4	NP_006860.2	MANE Select	O75689;H7C324;A0A087WTN6;A0A3B3ISA7;C9JN36
ADAP2	ArfGAP with dual PH domains 2	55803	HGNC:16487	ENSG00000184060.11	ENST00000330889.8	ENSP00000329468.3	NM_018404.3	NP_060874.1	MANE Select	Q9NPF8;Q2V6Q1;J3QRA6;J3KST1;K7ENT1;J3KT70;J3QRD3
ADAR	adenosine deaminase RNA specific	103	HGNC:225	ENSG00000160710.18	ENST00000368474.9	ENSP00000357459.4	NM_001111.5	NP_001102.3	MANE Select	P55265;A2IBT1;A0A3B3ISX1;A0A3B3ISU1;A0A3B3ITG9;A0A7P0Z4K3;A0A7P0Z4F9;A0A7P0TA14
ADARB1	adenosine deaminase RNA specific B1	104	HGNC:226	ENSG00000197381.17	ENST00000348831.9	ENSP00000015877.6	NM_001112.4	NP_001103.1	MANE Select	P78563
ADARB2	adenosine deaminase RNA specific B2 (inactive)	105	HGNC:227	ENSG00000185736.16	ENST00000381312.6	ENSP00000370713.1	NM_018702.4	NP_061172.1	MANE Select	Q9NS39;Q5VW43
ADAT1	adenosine deaminase tRNA specific 1	23536	HGNC:228	ENSG00000065457.11	ENST00000564657.2	ENSP00000457501.2	NM_001324445.2	NP_001311374.1	MANE Select	Q9BUB4;H3BSM1;H3BV89;H3BP27;H3BP18
ADAT2	adenosine deaminase tRNA specific 2	134637	HGNC:21172	ENSG00000189007.16	ENST00000237283.9	ENSP00000237283.8	NM_182503.3	NP_872309.2	MANE Select	Q7Z6V5
ADAT3	adenosine deaminase tRNA specific 3	113179	HGNC:25151	ENSG00000213638.6	ENST00000329478.4	ENSP00000332448.2	NM_138422.4	NP_612431.2	MANE Select	D6W601;C9JFC1
ADCK1	aarF domain containing kinase 1	57143	HGNC:19038	ENSG00000063761.16	ENST00000238561.10	ENSP00000238561.5	NM_020421.4	NP_065154.2	MANE Select	G3V3J2;F8W9Q8;G3V426
ADCK2	aarF domain containing kinase 2	90956	HGNC:19039	ENSG00000133597.11	ENST00000072869.9	ENSP00000072869.4	NM_052853.4	NP_443085.2	MANE Select	Q7Z695;A4D1T6;H7C5M5;C9JE15
ADCK5	aarF domain containing kinase 5	203054	HGNC:21738	ENSG00000173137.12	ENST00000308860.11	ENSP00000310547.6	NM_174922.5	NP_777582.4	MANE Select	Q3MIX3;E9PJ20;E9PLF3;R4GN53
ADCY1	adenylate cyclase 1	107	HGNC:232	ENSG00000164742.16	ENST00000297323.12	ENSP00000297323.7	NM_021116.4	NP_066939.1	MANE Select	Q08828;C9J1J0
ADCY10	adenylate cyclase 10	55811	HGNC:21285	ENSG00000143199.18	ENST00000367851.9	ENSP00000356825.4	NM_018417.6	NP_060887.2	MANE Select	Q96PN6;A0A0K0K1J8;U3KPS9
ADCY2	adenylate cyclase 2	108	HGNC:233	ENSG00000078295.17	ENST00000338316.9	ENSP00000342952.4	NM_020546.3	NP_065433.2	MANE Select	Q08462;D6REB8
ADCY3	adenylate cyclase 3	109	HGNC:234	ENSG00000138031.15	ENST00000679454.1	ENSP00000505261.1	NM_004036.5	NP_004027.2	MANE Select	O60266;A0A0A0MSC1;H7C1A6;C9JYB5;U3KQ91;C9JLX3;C9J969
ADCY4	adenylate cyclase 4	196883	HGNC:235	ENSG00000129467.14	ENST00000418030.7	ENSP00000393177.2	NM_001198568.2	NP_001185497.1	MANE Select	Q8NFM4;H0YN72;G3V262;G3V258;H0YLM0
ADCY5	adenylate cyclase 5	111	HGNC:236	ENSG00000173175.16	ENST00000462833.6	ENSP00000419361.1	NM_183357.3	NP_899200.1	MANE Select	O95622;B3KWA8;F8WBM0
ADCY6	adenylate cyclase 6	112	HGNC:237	ENSG00000174233.12	ENST00000357869.8	ENSP00000350536.4	NM_015270.5	NP_056085.1	MANE Select	O43306;F8VZJ5
ADCY7	adenylate cyclase 7	113	HGNC:238	ENSG00000121281.13	ENST00000673801.1	ENSP00000501053.1	NM_001114.5	NP_001105.1	MANE Select	P51828;H3BQ93;F5H4D1;F5H699;H3BMA5;I3L3Q5;A0A669KBF7
ADCY8	adenylate cyclase 8	114	HGNC:239	ENSG00000155897.10	ENST00000286355.10	ENSP00000286355.5	NM_001115.3	NP_001106.1	MANE Select	P40145;A0A0K0K1K3;E5RFR2;E7EVL1
ADCY9	adenylate cyclase 9	115	HGNC:240	ENSG00000162104.10	ENST00000294016.8	ENSP00000294016.3	NM_001116.4	NP_001107.2	MANE Select	O60503;I3NI20
ADCYAP1	adenylate cyclase activating polypeptide 1	116	HGNC:241	ENSG00000141433.13	ENST00000450565.8	ENSP00000411658.3	NM_001099733.2	NP_001093203.1	MANE Select	P18509
ADCYAP1R1	ADCYAP receptor type I	117	HGNC:242	ENSG00000078549.15	ENST00000304166.9	ENSP00000306620.4	NM_001118.5	NP_001109.2	MANE Select	P41586;A0A090N8F8;C9JVH3;E9PFU5
ADD1	adducin 1	118	HGNC:243	ENSG00000087274.19	ENST00000683351.1	ENSP00000508142.1	NM_001354761.2	NP_001341690.1	MANE Select	P35611;E7EV99;A0A804HL01;E7ENY0;H0YFD8;D6RAH3;D6RJE2;D6RF25
ADD2	adducin 2	119	HGNC:244	ENSG00000075340.23	ENST00000264436.9	ENSP00000264436.3	NM_001617.4	NP_001608.1	MANE Select	P35612;C9J080;A0A1C7CYY0;C9J299;C9JTM0
ADD3	adducin 3	120	HGNC:245	ENSG00000148700.15	ENST00000356080.9	ENSP00000348381.4	NM_016824.5	NP_058432.1	MANE Select	Q9UEY8;Q5VU08
ADGB	androglobin	79747	HGNC:21212	ENSG00000118492.18	ENST00000397944.8	ENSP00000381036.3	NM_024694.4	NP_078970.3	MANE Select	Q8N7X0;A0A7P0T963;E5RG76;E5RGD1;F8W7W4;H0YC38;H0Y334;E5RIM8;E5RFN4
ADGRA1	adhesion G protein-coupled receptor A1	84435	HGNC:13838	ENSG00000197177.16	ENST00000392607.8	ENSP00000376384.3	NM_001083909.3	NP_001077378.1	MANE Select	Q86SQ6
ADGRA2	adhesion G protein-coupled receptor A2	25960	HGNC:17849	ENSG00000020181.18	ENST00000412232.3	ENSP00000406367.2	NM_032777.10	NP_116166.9	MANE Select	Q96PE1;H7C1L1
ADGRA3	adhesion G protein-coupled receptor A3	166647	HGNC:13839	ENSG00000152990.14	ENST00000334304.10	ENSP00000334952.5	NM_145290.4	NP_660333.2	MANE Select	Q8IWK6;D6RDX4;D6RER4
ADGRB1	adhesion G protein-coupled receptor B1	575	HGNC:943	ENSG00000181790.12	ENST00000517894.6	ENSP00000430945.1	NM_001702.3	NP_001693.2	MANE Select	O14514;A0A2R8Y5M7;E5RG74
ADGRB2	adhesion G protein-coupled receptor B2	576	HGNC:944	ENSG00000121753.13	ENST00000373658.8	ENSP00000362762.3	NM_001364857.2	NP_001351786.1	MANE Select	O60241;A2A3C6;A2A3C2;E9PND1;A2A3C4;A2A3C3;A2A3C1
ADGRB3	adhesion G protein-coupled receptor B3	577	HGNC:945	ENSG00000135298.15	ENST00000370598.6	ENSP00000359630.1	NM_001704.3	NP_001695.2	MANE Select	O60242;J3KMY8;S4R307;A0A804HJR2;S4R3D0
ADGRD1	adhesion G protein-coupled receptor D1	283383	HGNC:19893	ENSG00000111452.13	ENST00000261654.10	ENSP00000261654.5	NM_198827.5	NP_942122.2	MANE Select	Q6QNK2;H0Y2U9;F5H7I3;A0A087WYZ5
ADGRD2	adhesion G protein-coupled receptor D2	347088	HGNC:18651	ENSG00000180264.12	ENST00000696331.1	ENSP00000512565.1	NM_001395425.1	NP_001382354.1	MANE Select	A0A1W2PSD9;A0A087WWT7
ADGRE1	adhesion G protein-coupled receptor E1	2015	HGNC:3336	ENSG00000174837.15	ENST00000312053.9	ENSP00000311545.3	NM_001974.5	NP_001965.3	MANE Select	Q14246;M0R2G7
ADGRE2	adhesion G protein-coupled receptor E2	30817	HGNC:3337	ENSG00000127507.18	ENST00000315576.8	ENSP00000319883.3	NM_013447.4	NP_038475.2	MANE Select	Q9UHX3;B4DWB8;M0R0K5
ADGRE3	adhesion G protein-coupled receptor E3	84658	HGNC:23647	ENSG00000131355.15	ENST00000253673.6	ENSP00000253673.4	NM_032571.5	NP_115960.2	MANE Select	Q9BY15;M0R1G2;E7EW83;M0QYN7
ADGRE5	adhesion G protein-coupled receptor E5	976	HGNC:1711	ENSG00000123146.20	ENST00000242786.6	ENSP00000242786.4	NM_078481.4	NP_510966.1	MANE Select	P48960;K7EPE8;K7EPP8;K7EKV5
ADGRF1	adhesion G protein-coupled receptor F1	266977	HGNC:18990	ENSG00000153292.16	ENST00000371253.7	ENSP00000360299.2	NM_153840.4	NP_722582.2	MANE Select	Q5T601;H7C4N3;A0A0C4DH10
ADGRF3	adhesion G protein-coupled receptor F3	165082	HGNC:18989	ENSG00000173567.16	ENST00000651242.2	ENSP00000498434.1	NM_001321971.2	NP_001308900.1	MANE Select	Q8IZF5;C9JSE8;F8WE87;A0A494C083
ADGRF4	adhesion G protein-coupled receptor F4	221393	HGNC:19011	ENSG00000153294.12	ENST00000283303.3	ENSP00000283303.2	NM_153838.5	NP_722580.3	MANE Select	Q8IZF3;A0A0C4DFV3
ADGRF5	adhesion G protein-coupled receptor F5	221395	HGNC:19030	ENSG00000069122.19	ENST00000283296.12	ENSP00000283296.7	NM_001098518.2	NP_001091988.1	MANE Select	Q8IZF2
ADGRG1	adhesion G protein-coupled receptor G1	9289	HGNC:4512	ENSG00000205336.14	ENST00000562631.7	ENSP00000455351.2	NM_201525.4	NP_958933.1	MANE Select	A0A024R6U7;Q9Y653;H3BS94;H3BUF5;H3BVE9;H3BSB8;A0A0S2Z517;H3BQ46;H3BPC0;H3BNN3;H3BRI2;H3BSR1;H3BS98;H3BNH4;H3BV52;H3BUU6;H3BMF8;H3BTH7;H3BSN3;H3BRZ4;H3BSF7;H3BTD2;H3BRB4;A0A5F9ZHT7;H3BQW4;H3BM73;A0A1B0GX62;H3BUH2;H3BS54;H3BQJ9;H3BT88;H3BRH0;H3BMY9;H3BRI7;H3BQZ1;H3BV84;H3BVA0;H3BV72;H3BRA1;H3BSP5;H3BQ11;H3BVD3;H3BP67;H3BS14;H3BMC2;H3BP94;H3BTK9;H3BSN7;H3BPA6
ADGRG2	adhesion G protein-coupled receptor G2	10149	HGNC:4516	ENSG00000173698.18	ENST00000379869.8	ENSP00000369198.3	NM_001079858.3	NP_001073327.1	MANE Select	Q8IZP9
ADGRG3	adhesion G protein-coupled receptor G3	222487	HGNC:13728	ENSG00000182885.17	ENST00000333493.9	ENSP00000332900.4	NM_170776.5	NP_740746.4	MANE Select	Q86Y34;F8W8F7;H3BRU4;H3BS78
ADGRG4	adhesion G protein-coupled receptor G4	139378	HGNC:18992	ENSG00000156920.11	ENST00000394143.6	ENSP00000377699.1	NM_153834.4	NP_722576.3	MANE Select	Q8IZF6
ADGRG5	adhesion G protein-coupled receptor G5	221188	HGNC:19010	ENSG00000159618.16	ENST00000349457.8	ENSP00000290823.4	NM_001304376.3	NP_001291305.1	MANE Select	Q8IZF4;A0A087WZA0
ADGRG6	adhesion G protein-coupled receptor G6	57211	HGNC:13841	ENSG00000112414.15	ENST00000367609.8	ENSP00000356581.3	NM_198569.3	NP_940971.2	MANE Select	Q86SQ4;F5H2L1;F5H054
ADGRG7	adhesion G protein-coupled receptor G7	84873	HGNC:19241	ENSG00000144820.8	ENST00000273352.8	ENSP00000273352.3	NM_032787.3	NP_116176.2	MANE Select	Q96K78;E9PHI0
ADGRL1	adhesion G protein-coupled receptor L1	22859	HGNC:20973	ENSG00000072071.17	ENST00000361434.8	ENSP00000355328.2	NM_014921.5	NP_055736.2	MANE Select	O94910;K7ESH3
ADGRL2	adhesion G protein-coupled receptor L2	23266	HGNC:18582	ENSG00000117114.21	ENST00000686636.1	ENSP00000509478.1	NM_001366006.2	NP_001352935.1	MANE Select	O95490;A0A6I8PTT2;A0A6I8PRM6;A0A6I8PU30;B1ALU3;A0A6I8PIV6;A0A6I8PRQ0;A0A6I8PRJ0;A0A6I8PLG0;A0A6I8PUE4;B1ALU1;A0A8I5KUX3
ADGRL3	adhesion G protein-coupled receptor L3	23284	HGNC:20974	ENSG00000150471.17	ENST00000683033.1	ENSP00000507980.1	NM_001387552.1	NP_001374481.1	MANE Select	E7ESV6;E7EN28;E7EMR3;E7ENK1;E7ES20;A0A804HKL8;E7EUW2;E7EVD6;E9PBG4;E7EUP0;E7EX52;E7ETE3;E7EW95
ADGRL4	adhesion G protein-coupled receptor L4	64123	HGNC:20822	ENSG00000162618.15	ENST00000370742.4	ENSP00000359778.3	NM_022159.4	NP_071442.2	MANE Select	Q9HBW9;A0A590UJX8;A0A1W2PP07;A0A590UJ41;A0A590UJN9;A0A590UJU5;A0A590UJS7;A0A590UK90;A0A590UK74;B1AR72
ADGRV1	adhesion G protein-coupled receptor V1	84059	HGNC:17416	ENSG00000164199.18	ENST00000405460.9	ENSP00000384582.2	NM_032119.4	NP_115495.3	MANE Select	Q8WXG9;A0A1W2PQU5;A0A1W2PNS5;A0A1X7SBU6;A0A1W2PRC7;A0A1W2PRR5;Q9UFD2;D6RIF0;A0A1W2PPA4;A0A1W2PQP9;A0A1W2PP32;A0A1W2PQK7
ADH1A	alcohol dehydrogenase 1A (class I), alpha polypeptide	124	HGNC:249	ENSG00000187758.8	ENST00000209668.3	ENSP00000209668.2	NM_000667.4	NP_000658.1	MANE Select	P07327
ADH1B	alcohol dehydrogenase 1B (class I), beta polypeptide	125	HGNC:250	ENSG00000196616.14	ENST00000305046.13	ENSP00000306606.8	NM_000668.6	NP_000659.2	MANE Select	P00325;V9HW50;D6RHZ6
ADH1C	alcohol dehydrogenase 1C (class I), gamma polypeptide	126	HGNC:251	ENSG00000248144.6	ENST00000515683.6	ENSP00000426083.1	NM_000669.5	NP_000660.1	MANE Select	P00326;A0A087WUC4;A0A087WU81
ADH4	alcohol dehydrogenase 4 (class II), pi polypeptide	127	HGNC:252	ENSG00000198099.10	ENST00000265512.12	ENSP00000265512.7	NM_000670.5	NP_000661.2	MANE Select	P08319;D6RF43;H0Y9N0;D6R9K8;D6RIB1
ADH5	alcohol dehydrogenase 5 (class III), chi polypeptide	128	HGNC:253	ENSG00000197894.12	ENST00000296412.14	ENSP00000296412.8	NM_000671.4	NP_000662.3	MANE Select	D6RAY0;P11766;Q6IRT1;D6RFE4;D6R9G2;H0YAG8
ADH6	alcohol dehydrogenase 6 (class V)	130	HGNC:255	ENSG00000172955.17	ENST00000394899.6	ENSP00000378359.2	NM_001102470.2	NP_001095940.1	MANE Select	P28332;Q8IUN7;D6RH17;D6RDN5;H0Y8U2
ADH7	alcohol dehydrogenase 7 (class IV), mu or sigma polypeptide	131	HGNC:256	ENSG00000196344.12	ENST00000437033.7	ENSP00000414254.2	NM_000673.7	NP_000664.3	MANE Select	P40394;E9PFG0;A0A0C4DG85;C9JP14
ADHFE1	alcohol dehydrogenase iron containing 1	137872	HGNC:16354	ENSG00000147576.17	ENST00000396623.8	ENSP00000379865.3	NM_144650.3	NP_653251.2	MANE Select	B4DFI7;Q8IWW8;F2Z3D8;F2Z3E5;F2Z2N0;B4DV11
ADI1	acireductone dioxygenase 1	55256	HGNC:30576	ENSG00000182551.14	ENST00000327435.11	ENSP00000333666.3	NM_018269.4	NP_060739.2	MANE Select	Q9BV57;A0A0G2JQN5
ADIG	adipogenin	149685	HGNC:28606	ENSG00000182035.13	ENST00000537425.3	ENSP00000440331.2	NM_001393816.1	NP_001380745.1	MANE Select	Q0VDE8;H0Y829;A2A2E7;A0A158RFT8
ADIPOQ	adiponectin, C1Q and collagen domain containing	9370	HGNC:13633	ENSG00000181092.10	ENST00000320741.7	ENSP00000320709.2	NM_004797.4	NP_004788.1	MANE Select	Q15848;A8K660
ADIPOR1	adiponectin receptor 1	51094	HGNC:24040	ENSG00000159346.13	ENST00000340990.10	ENSP00000341785.5	NM_015999.6	NP_057083.2	MANE Select	Q96A54;F8W782;C9JNM5;C9J0W7
ADIPOR2	adiponectin receptor 2	79602	HGNC:24041	ENSG00000006831.10	ENST00000357103.5	ENSP00000349616.4	NM_024551.3	NP_078827.2	MANE Select	Q86V24
ADIRF	adipogenesis regulatory factor	10974	HGNC:24043	ENSG00000148671.14	ENST00000372013.8	ENSP00000361083.3	NM_006829.3	NP_006820.1	MANE Select	Q15847;Q5TBU2
ADK	adenosine kinase	132	HGNC:257	ENSG00000156110.15	ENST00000539909.6	ENSP00000443965.2	NM_006721.4	NP_006712.2	MANE Select	P55263;A0A5F9ZHJ1;A0A5F9ZH83;A0A5F9ZH76;A0A5K1VW94;A0A5F9ZH72;A0A5F9ZH31;A0A5K1VW54
ADM	adrenomedullin	133	HGNC:259	ENSG00000148926.10	ENST00000278175.10	ENSP00000278175.5	NM_001124.3	NP_001115.1	MANE Select	P35318;E9PML4;E9PL83;E9PQE6;E9PQT2
ADM2	adrenomedullin 2	79924	HGNC:28898	ENSG00000128165.9	ENST00000395737.2	ENSP00000379086.1	NM_001253845.2	NP_001240774.1	MANE Select	Q7Z4H4
ADM5	adrenomedullin 5 (putative)	199800	HGNC:27293	ENSG00000224420.4	ENST00000420022.4	ENSP00000393631.2	NM_001101340.2	NP_001094810.1	MANE Select	C9JUS6
ADNP	activity dependent neuroprotector homeobox	23394	HGNC:15766	ENSG00000101126.18	ENST00000621696.5	ENSP00000483881.1	NM_001282531.3	NP_001269460.1	MANE Select	Q9H2P0;A0A2R8Y6X0;A0A669KBJ7;A0A2R8YCL6
ADNP2	ADNP homeobox 2	22850	HGNC:23803	ENSG00000101544.9	ENST00000262198.9	ENSP00000262198.3	NM_014913.4	NP_055728.1	MANE Select	Q6IQ32;H0YM09;A0A024R377;H0YLN6
ADO	2-aminoethanethiol dioxygenase	84890	HGNC:23506	ENSG00000181915.5	ENST00000373783.3	ENSP00000362888.1	NM_032804.6	NP_116193.2	MANE Select	Q96SZ5
ADORA1	adenosine A1 receptor	134	HGNC:262	ENSG00000163485.17	ENST00000337894.9	ENSP00000338435.4	NM_000674.3	NP_000665.1	MANE Select	P30542;A0A087X173
ADORA2A	adenosine A2a receptor	135	HGNC:263	ENSG00000128271.22	ENST00000337539.12	ENSP00000336630.6	NM_000675.6	NP_000666.2	MANE Select	P29274;C9J3T2;C9JQD8;C9J0Z4;S4R429;S4R2Z8;X5DNB4;C9JFS2;S4R3A7
ADORA2B	adenosine A2b receptor	136	HGNC:264	ENSG00000170425.4	ENST00000304222.3	ENSP00000304501.2	NM_000676.4	NP_000667.1	MANE Select	P29275
ADORA3	adenosine A3 receptor	140	HGNC:268	ENSG00000282608.2	ENST00000241356.5	ENSP00000241356.4	NM_000677.4	NP_000668.1	MANE Select	P0DMS8;A0A0J9YWR0
ADPGK	ADP dependent glucokinase	83440	HGNC:25250	ENSG00000159322.18	ENST00000456471.3	ENSP00000397694.3	NM_001365225.1	NP_001352154.1	MANE Select	Q9BRR6;H3BN66;H3BTH4;H3BU35
ADPRH	ADP-ribosylarginine hydrolase	141	HGNC:269	ENSG00000144843.12	ENST00000357003.8	ENSP00000349496.3	NM_001125.4	NP_001116.1	MANE Select	P54922;C9JZW7
ADPRHL1	ADP-ribosylhydrolase like 1	113622	HGNC:21303	ENSG00000153531.15	ENST00000612156.3	ENSP00000489048.1	NM_001394807.1	NP_001381736.1	MANE Select	Q8NDY3;X6RL45;A0A804HI13;A0A0U1RQK4
ADPRM	ADP-ribose/CDP-alcohol diphosphatase, manganese dependent	56985	HGNC:30925	ENSG00000170222.12	ENST00000379774.5	ENSP00000369099.4	NM_020233.5	NP_064618.3	MANE Select	Q3LIE5;W0NWJ0;V9GYR6
ADPRS	ADP-ribosylserine hydrolase	54936	HGNC:21304	ENSG00000116863.11	ENST00000373178.5	ENSP00000362273.4	NM_017825.3	NP_060295.1	MANE Select	Q9NX46
ADRA1A	adrenoceptor alpha 1A	148	HGNC:277	ENSG00000120907.18	ENST00000380573.4	ENSP00000369947.3	NM_000680.4	NP_000671.2	MANE Select	P35348;E7EW16;B0ZBD3
ADRA1B	adrenoceptor alpha 1B	147	HGNC:278	ENSG00000170214.5	ENST00000306675.5	ENSP00000306662.3	NM_000679.4	NP_000670.1	MANE Select	P35368;A0A286YF88
ADRA1D	adrenoceptor alpha 1D	146	HGNC:280	ENSG00000171873.8	ENST00000379453.6	ENSP00000368766.4	NM_000678.4	NP_000669.1	MANE Select	P25100;B0ZBE0
ADRA2A	adrenoceptor alpha 2A	150	HGNC:281	ENSG00000150594.7	ENST00000280155.4	ENSP00000280155.2	NM_000681.4	NP_000672.3	MANE Select	P08913
ADRA2B	adrenoceptor alpha 2B	151	HGNC:282	ENSG00000274286.2	ENST00000620793.2	ENSP00000480573.1	NM_000682.7	NP_000673.2	MANE Select	P18089
ADRA2C	adrenoceptor alpha 2C	152	HGNC:283	ENSG00000184160.8	ENST00000330055.7	ENSP00000386069.2	NM_000683.4	NP_000674.2	MANE Select	P18825;Q4W594;D6RGL0
ADRB1	adrenoceptor beta 1	153	HGNC:285	ENSG00000043591.6	ENST00000369295.4	ENSP00000358301.2	NM_000684.3	NP_000675.1	MANE Select	NA
ADRB2	adrenoceptor beta 2	154	HGNC:286	ENSG00000169252.6	ENST00000305988.6	ENSP00000305372.4	NM_000024.6	NP_000015.2	MANE Select	P07550;X5DQM5
ADRB3	adrenoceptor beta 3	155	HGNC:288	ENSG00000188778.6	ENST00000345060.5	ENSP00000343782.3	NM_000025.3	NP_000016.1	MANE Select	P13945;A8KAG8
ADRM1	ADRM1 26S proteasome ubiquitin receptor	11047	HGNC:15759	ENSG00000130706.13	ENST00000253003.7	ENSP00000253003.2	NM_007002.4	NP_008933.2	MANE Select	Q16186;A0A087WX59;A0A087WUX6
ADSL	adenylosuccinate lyase	158	HGNC:291	ENSG00000239900.14	ENST00000623063.3	ENSP00000485525.1	NM_000026.4	NP_000017.1	MANE Select	A0A096LP92;P30566;B4DEP1;A0A096LP72;X5D8S6;A0A7P0T8E4;A0A7P0Z472;A0A096LNY4;A0A096LPA2;A0A7P0T9A7;A0A0A6YY92;A0A1B0GWJ0;A0A096LNY5;A0A1B0GTG9;A0A1B0GTJ7;A0A096LNY6;A0A1B0GWF8
ADSS1	adenylosuccinate synthase 1	122622	HGNC:20093	ENSG00000185100.11	ENST00000330877.7	ENSP00000331260.2	NM_152328.5	NP_689541.1	MANE Select	Q8N142;G3V232;G3V5D8;G3V2N1
ADSS2	adenylosuccinate synthase 2	159	HGNC:292	ENSG00000035687.10	ENST00000366535.4	ENSP00000355493.3	NM_001126.5	NP_001117.2	MANE Select	P30520;A0A024R5Q7
ADTRP	androgen dependent TFPI regulating protein	84830	HGNC:21214	ENSG00000111863.13	ENST00000414691.8	ENSP00000404416.2	NM_032744.4	NP_116133.1	MANE Select	Q96IZ2;D6R9A9;D6RDG9;H0YAA5
AEBP1	AE binding protein 1	165	HGNC:303	ENSG00000106624.11	ENST00000223357.8	ENSP00000223357.3	NM_001129.5	NP_001120.3	MANE Select	Q8IUX7;H7C0W8;H7C1J5;C9JLQ8;H7C4B5
AEBP2	AE binding protein 2	121536	HGNC:24051	ENSG00000139154.16	ENST00000266508.14	ENSP00000266508.9	NM_153207.5	NP_694939.2	MANE Select	Q6ZN18;G5EA50;H7BYT4;H0YH08;A0A669KBL4;F5GZR7;A0A669KBC9
AEN	apoptosis enhancing nuclease	64782	HGNC:25722	ENSG00000181026.15	ENST00000332810.4	ENSP00000331944.3	NM_022767.4	NP_073604.3	MANE Select	Q8WTP8;H0YMJ6
AFAP1	actin filament associated protein 1	60312	HGNC:24017	ENSG00000196526.11	ENST00000420658.6	ENSP00000410689.1	NM_001134647.2	NP_001128119.1	MANE Select	Q8N556;A0A087X177
AFAP1L1	actin filament associated protein 1 like 1	134265	HGNC:26714	ENSG00000157510.14	ENST00000296721.9	ENSP00000296721.4	NM_152406.4	NP_689619.1	MANE Select	Q8TED9
AFAP1L2	actin filament associated protein 1 like 2	84632	HGNC:25901	ENSG00000169129.16	ENST00000304129.9	ENSP00000303042.4	NM_001001936.3	NP_001001936.1	MANE Select	Q8N4X5;F6QUH3
AFDN	afadin, adherens junction formation factor	4301	HGNC:7137	ENSG00000130396.22	ENST00000683244.1	ENSP00000507324.1	NM_001386888.1	NP_001373817.1	MANE Select	P55196;Q5TIG5;H0Y948;Q96C95;H0YA98;E9PFY5;J3KN01;A0A804HJ20;A8MQ02;F8W9I4
AFF1	AF4/FMR2 family member 1	4299	HGNC:7135	ENSG00000172493.23	ENST00000395146.9	ENSP00000378578.4	NM_001166693.3	NP_001160165.1	MANE Select	P51825;Q14C88;D6RIZ5;E7EMC5;A0A669KBI3;H0Y9S4;D6RAU0;E7ETI4
AFF2	AF4/FMR2 family member 2	2334	HGNC:3776	ENSG00000155966.14	ENST00000370460.7	ENSP00000359489.2	NM_002025.4	NP_002016.2	MANE Select	P51816
AFF3	AF4/FMR2 family member 3	3899	HGNC:6473	ENSG00000144218.21	ENST00000672756.2	ENSP00000500419.1	NM_001386135.1	NP_001373064.1	MANE Select	P51826;A0A5F9ZHV9;C9JC67;A0A5F9ZHV2;C9JUC4;A0A5F9ZHU9;C9J622;C9JMS1;A0A5F9ZHH7;C9JUY1;C9J847;A0A5F9ZHE5;C9JZ66;H7C4C2
AFF4	AF4/FMR2 family member 4	27125	HGNC:17869	ENSG00000072364.13	ENST00000265343.10	ENSP00000265343.5	NM_014423.4	NP_055238.1	MANE Select	Q9UHB7;C9JCE0
AFG1L	AFG1 like ATPase	246269	HGNC:16411	ENSG00000135537.17	ENST00000368977.9	ENSP00000357973.3	NM_145315.5	NP_660358.2	MANE Select	Q8WV93;A6ZJA2
AFG3L2	AFG3 like matrix AAA peptidase subunit 2	10939	HGNC:315	ENSG00000141385.12	ENST00000269143.8	ENSP00000269143.2	NM_006796.3	NP_006787.2	MANE Select	Q9Y4W6;A0A8I5KXN0;A0A8I5QJR7;A0A8I5KYF5;A0A8I5KRT8;A0A8I5KVV1
AFM	afamin	173	HGNC:316	ENSG00000079557.5	ENST00000226355.5	ENSP00000226355.3	NM_001133.2	NP_001124.1	MANE Select	P43652
AFMID	arylformamidase	125061	HGNC:20910	ENSG00000183077.16	ENST00000409257.10	ENSP00000386890.4	NM_001010982.5	NP_001010982.2	MANE Select	Q63HM1;W4VSQ7;K7EPF8;K7EMI4;K7EIX3;K7EMM5;K7ELV9;K7EK09;K7EQK5
AFP	alpha fetoprotein	174	HGNC:317	ENSG00000081051.8	ENST00000395792.7	ENSP00000379138.2	NM_001134.3	NP_001125.1	MANE Select	P02771;J3KMX3
AFTPH	aftiphilin	54812	HGNC:25951	ENSG00000119844.17	ENST00000409933.6	ENSP00000387071.1	NM_203437.4	NP_982261.2	MANE Select	Q6ULP2;A0A0U1RR74
AGA	aspartylglucosaminidase	175	HGNC:318	ENSG00000038002.9	ENST00000264595.7	ENSP00000264595.2	NM_000027.4	NP_000018.2	MANE Select	P20933;H0Y9C7
AGAP1	ArfGAP with GTPase domain, ankyrin repeat and PH domain 1	116987	HGNC:16922	ENSG00000157985.20	ENST00000304032.13	ENSP00000307634.7	NM_001037131.3	NP_001032208.1	MANE Select	Q9UPQ3;X5D293;E7EUN2;C9J8Z2
AGAP2	ArfGAP with GTPase domain, ankyrin repeat and PH domain 2	116986	HGNC:16921	ENSG00000135439.12	ENST00000547588.6	ENSP00000449241.1	NM_001122772.3	NP_001116244.1	MANE Select	A0A024RB55;F8VVT9;H0YHB1
AGAP3	ArfGAP with GTPase domain, ankyrin repeat and PH domain 3	116988	HGNC:16923	ENSG00000133612.19	ENST00000397238.7	ENSP00000380413.2	NM_031946.7	NP_114152.3	MANE Select	Q96P47;E7ESL9;C9J975;A0A090N7Y0;H7C4U6;Q86XV5
AGAP4	ArfGAP with GTPase domain, ankyrin repeat and PH domain 4	119016	HGNC:23459	ENSG00000188234.15	ENST00000616763.6	ENSP00000483751.2	NM_001276343.3	NP_001263272.2	MANE Select	Q96P64;A0A087X0Z1
AGAP5	ArfGAP with GTPase domain, ankyrin repeat and PH domain 5	729092	HGNC:23467	ENSG00000172650.15	ENST00000374094.9	ENSP00000363207.4	NM_001144000.4	NP_001137472.1	MANE Select	A6NIR3;J3KQL4
AGAP6	ArfGAP with GTPase domain, ankyrin repeat and PH domain 6	414189	HGNC:23466	ENSG00000204149.15	ENST00000412531.7	ENSP00000500374.1	NM_001077665.3	NP_001071133.2	MANE Select	Q5VW22;A0A7P0T8Q0;A0A7P0T9P6
AGAP9	ArfGAP with GTPase domain, ankyrin repeat and PH domain 9	642517	HGNC:23463	ENSG00000204172.12	ENST00000452145.6	ENSP00000392206.2	NM_001190810.1	NP_001177739.1	MANE Select	NA
AGBL1	AGBL carboxypeptidase 1	123624	HGNC:26504	ENSG00000273540.5	ENST00000614907.3	ENSP00000490608.2	NM_001386094.1	NP_001373023.1	MANE Select	Q96MI9;A0A1B0GVQ2
AGBL2	AGBL carboxypeptidase 2	79841	HGNC:26296	ENSG00000165923.17	ENST00000525123.6	ENSP00000435582.1	NM_024783.4	NP_079059.2	MANE Select	Q5U5Z8;A0A140VKH9;E9PRJ1;E9PI49;E9PR59;E9PS54;F6U0I4;E9PJH3
AGBL3	AGBL carboxypeptidase 3	340351	HGNC:27981	ENSG00000146856.14	ENST00000436302.6	ENSP00000388275.2	NM_178563.4	NP_848658.3	MANE Select	F8W7R4;F8W6Y5
AGBL4	AGBL carboxypeptidase 4	84871	HGNC:25892	ENSG00000186094.18	ENST00000371839.6	ENSP00000360905.1	NM_032785.4	NP_116174.3	MANE Select	Q5VU57;B1ANV5;B1AMW3
AGBL5	AGBL carboxypeptidase 5	60509	HGNC:26147	ENSG00000084693.16	ENST00000360131.5	ENSP00000353249.4	NM_021831.6	NP_068603.4	MANE Select	Q8NDL9;C9JTY1;C9JCE1;H7C1L5;C9JHM6;C9JQG9
AGER	advanced glycosylation end-product specific receptor	177	HGNC:320	ENSG00000204305.16	ENST00000375076.9	ENSP00000364217.4	NM_001136.5	NP_001127.1	MANE Select	Q5SSZ2;A8MS87;A0A0G2JID9;Q15109;Q3L1R2;A0A0G2JL23;A0A0G2JJW2;A0A0G2JJF5;A0A0G2JKB6;C0IP14;A0A0G2JL21;B5A982;A0A0G2JL65;A0A0G2JL37;Q5SSZ3
AGFG1	ArfGAP with FG repeats 1	3267	HGNC:5175	ENSG00000173744.18	ENST00000310078.13	ENSP00000312059.7	NM_004504.5	NP_004495.2	MANE Select	P52594;C9J2I0;A0A0S2Z444;B8ZZY2
AGFG2	ArfGAP with FG repeats 2	3268	HGNC:5177	ENSG00000106351.13	ENST00000300176.9	ENSP00000300176.4	NM_006076.5	NP_006067.3	MANE Select	O95081;A0A0C4DG34;A4D2D6
AGGF1	angiogenic factor with G-patch and FHA domains 1	55109	HGNC:24684	ENSG00000164252.13	ENST00000312916.12	ENSP00000316109.7	NM_018046.5	NP_060516.2	MANE Select	Q8N302
AGK	acylglycerol kinase	55750	HGNC:21869	ENSG00000006530.18	ENST00000649286.2	ENSP00000497280.1	NM_018238.4	NP_060708.1	MANE Select	Q53H12;A4D1U5;F8WDD1;E9PG39;A0A0G2JLD0;A0A3B3ITD0;A0A3B3IUC9;A0A3B3ISY9;A0A3B3IS09;A0A3B3ISZ0;A0A3B3ITV0;A0A3B3ITX7;A0A3B3IRM6;E9PC15;A0A0G2JLG5
AGL	amylo-alpha-1, 6-glucosidase, 4-alpha-glucanotransferase	178	HGNC:321	ENSG00000162688.17	ENST00000361915.8	ENSP00000355106.3	NM_000642.3	NP_000633.2	MANE Select	P35573;A0A0S2A4E4;A0A1C7CYW1
AGMAT	agmatinase	79814	HGNC:18407	ENSG00000116771.6	ENST00000375826.4	ENSP00000364986.3	NM_024758.5	NP_079034.3	MANE Select	Q9BSE5;A0A024QZ74
AGMO	alkylglycerol monooxygenase	392636	HGNC:33784	ENSG00000187546.14	ENST00000342526.8	ENSP00000341662.3	NM_001004320.2	NP_001004320.1	MANE Select	Q6ZNB7;H7C0E0;X5D773
AGO1	argonaute RISC component 1	26523	HGNC:3262	ENSG00000092847.14	ENST00000373204.6	ENSP00000362300.4	NM_012199.5	NP_036331.1	MANE Select	Q9UL18;Q5TA58;A0A6I8PTZ8
AGO2	argonaute RISC catalytic component 2	27161	HGNC:3263	ENSG00000123908.12	ENST00000220592.10	ENSP00000220592.5	NM_012154.5	NP_036286.2	MANE Select	Q9UKV8;E5RGG9;E5RJY2
AGO3	argonaute RISC catalytic component 3	192669	HGNC:18421	ENSG00000126070.20	ENST00000373191.9	ENSP00000362287.3	NM_024852.4	NP_079128.2	MANE Select	Q9H9G7;Q5TA56;A0A0U1RR19
AGO4	argonaute RISC component 4	192670	HGNC:18424	ENSG00000134698.11	ENST00000373210.4	ENSP00000362306.3	NM_017629.4	NP_060099.2	MANE Select	Q9HCK5
AGPAT1	1-acylglycerol-3-phosphate O-acyltransferase 1	10554	HGNC:324	ENSG00000204310.13	ENST00000375107.8	ENSP00000364248.3	NM_006411.4	NP_006402.1	MANE Select	Q99943;A0A024RCV5
AGPAT2	1-acylglycerol-3-phosphate O-acyltransferase 2	10555	HGNC:325	ENSG00000169692.13	ENST00000371696.7	ENSP00000360761.2	NM_006412.4	NP_006403.2	MANE Select	O15120;A0A024R8F9;A0A024R8I7
AGPAT3	1-acylglycerol-3-phosphate O-acyltransferase 3	56894	HGNC:326	ENSG00000160216.21	ENST00000291572.13	ENSP00000291572.8	NM_020132.5	NP_064517.1	MANE Select	Q9NRZ7;C9JL26;C9J184;C9JK35;C9JQX8
AGPAT4	1-acylglycerol-3-phosphate O-acyltransferase 4	56895	HGNC:20885	ENSG00000026652.15	ENST00000320285.9	ENSP00000314036.4	NM_020133.3	NP_064518.1	MANE Select	Q9NRZ5;Q5TEE8;G3XAF1;Q6AI25
AGPAT5	1-acylglycerol-3-phosphate O-acyltransferase 5	55326	HGNC:20886	ENSG00000155189.12	ENST00000285518.11	ENSP00000285518.6	NM_018361.5	NP_060831.2	MANE Select	Q9NUQ2;A0A024R640;E5RH21
AGPS	alkylglycerone phosphate synthase	8540	HGNC:327	ENSG00000018510.18	ENST00000264167.11	ENSP00000264167.4	NM_003659.4	NP_003650.1	MANE Select	O00116;B7Z3Q4;B8ZZ81;A0A7P0T984;A0A7P0TAL3;A0A7P0TAU9;A0A7P0T857;A0A7P0T8Q7;A0A7P0T9C9;A0A1B0GWA2;A0A2R8YEL0;A0A7P0TA54
AGR2	anterior gradient 2, protein disulphide isomerase family member	10551	HGNC:328	ENSG00000106541.12	ENST00000419304.7	ENSP00000391490.2	NM_006408.4	NP_006399.1	MANE Select	O95994;Q4JM46;H7C3Z9;C9J3E2;B5MC07
AGR3	anterior gradient 3, protein disulphide isomerase family member	155465	HGNC:24167	ENSG00000173467.9	ENST00000310398.7	ENSP00000308606.2	NM_176813.5	NP_789783.1	MANE Select	Q8TD06;B5MC62
AGRN	agrin	375790	HGNC:329	ENSG00000188157.15	ENST00000379370.7	ENSP00000368678.2	NM_198576.4	NP_940978.2	MANE Select	A0A494C1I6;A0A087X208;A0A494C0G5
AGRP	agouti related neuropeptide	181	HGNC:330	ENSG00000159723.5	ENST00000290953.3	ENSP00000290953.3	NM_001138.2	NP_001129.1	MANE Select	O00253;C6SUN5
AGT	angiotensinogen	183	HGNC:333	ENSG00000135744.9	ENST00000366667.6	ENSP00000355627.5	NM_001384479.1	NP_001371408.1	MANE Select	A0A7P0T8D1;A0A7P0TA52;A0A7P0Z441;A0A7P0T9S6;A0A7P0TBH1;A0A7P0TAP4
AGTPBP1	ATP/GTP binding carboxypeptidase 1	23287	HGNC:17258	ENSG00000135049.16	ENST00000357081.8	ENSP00000349592.3	NM_001330701.2	NP_001317630.1	MANE Select	Q9UPW5;A0A024R288;J3KNS1
AGTR1	angiotensin II receptor type 1	185	HGNC:336	ENSG00000144891.19	ENST00000349243.8	ENSP00000273430.3	NM_000685.5	NP_000676.1	MANE Select	P30556;Q53YY0
AGTR2	angiotensin II receptor type 2	186	HGNC:338	ENSG00000180772.8	ENST00000371906.5	ENSP00000360973.4	NM_000686.5	NP_000677.2	MANE Select	P50052
AGTRAP	angiotensin II receptor associated protein	57085	HGNC:13539	ENSG00000177674.16	ENST00000314340.10	ENSP00000319713.5	NM_020350.5	NP_065083.3	MANE Select	Q6RW13;D6RBK6;X6R9H3;D6RB40
AGXT	alanine--glyoxylate and serine--pyruvate aminotransferase	189	HGNC:341	ENSG00000172482.5	ENST00000307503.4	ENSP00000302620.3	NM_000030.3	NP_000021.1	MANE Select	P21549
AGXT2	alanine--glyoxylate aminotransferase 2	64902	HGNC:14412	ENSG00000113492.14	ENST00000231420.11	ENSP00000231420.6	NM_031900.4	NP_114106.1	MANE Select	Q9BYV1
AHCTF1	AT-hook containing transcription factor 1	25909	HGNC:24618	ENSG00000153207.16	ENST00000648844.2	ENSP00000497061.2	NM_001323342.2	NP_001310271.1	MANE Select	Q8WYP5;H7C4S1
AHCY	adenosylhomocysteinase	191	HGNC:343	ENSG00000101444.13	ENST00000217426.7	ENSP00000217426.2	NM_000687.4	NP_000678.1	MANE Select	P23526
AHCYL1	adenosylhomocysteinase like 1	10768	HGNC:344	ENSG00000168710.18	ENST00000369799.10	ENSP00000358814.5	NM_006621.7	NP_006612.2	MANE Select	O43865;A0A024R0A8
AHCYL2	adenosylhomocysteinase like 2	23382	HGNC:22204	ENSG00000158467.17	ENST00000325006.8	ENSP00000315931.3	NM_015328.4	NP_056143.1	MANE Select	Q96HN2;C9JZV7;C9K0S0
AHDC1	AT-hook DNA binding motif containing 1	27245	HGNC:25230	ENSG00000126705.15	ENST00000673934.1	ENSP00000501218.1	NM_001371928.1	NP_001358857.1	MANE Select	Q5TGY3
AHI1	Abelson helper integration site 1	54806	HGNC:21575	ENSG00000135541.22	ENST00000265602.11	ENSP00000265602.6	NM_001134831.2	NP_001128303.1	MANE Select	Q8N157;E9PI51;A0A7P0T9Q2;A0A7P0TAL4;A0A7P0T9G0;Q9NQN3;A0A7P0T9I7;A0A7P0T959;A0A7P0T9M6;A0A7P0T9X6;A0A7P0T8H6;E9PML3;A0A7P0Z4K9;A0A7P0TBL6;H0Y343;A0A7P0TBA0;A0A7P0Z493;A0A7P0T7Z8;A0A7P0T880;A0A7P0TA48;A0A7P0TB99
AHNAK	AHNAK nucleoprotein	79026	HGNC:347	ENSG00000124942.14	ENST00000378024.9	ENSP00000367263.4	NM_001620.3	NP_001611.1	MANE Select	Q09666;E9PKR9;E9PJZ0;E9PLK4;E9PQE3;E9PJC6
AHNAK2	AHNAK nucleoprotein 2	113146	HGNC:20125	ENSG00000185567.7	ENST00000333244.6	ENSP00000353114.4	NM_138420.4	NP_612429.2	MANE Select	Q8IVF2
AHR	aryl hydrocarbon receptor	196	HGNC:348	ENSG00000106546.14	ENST00000242057.9	ENSP00000242057.4	NM_001621.5	NP_001612.1	MANE Select	P35869;A0A024R9Z8;A0A2R8Y7G1
AHRR	aryl-hydrocarbon receptor repressor	57491	HGNC:346	ENSG00000063438.20	ENST00000684583.1	ENSP00000507476.1	NM_001377236.1	NP_001364165.1	MANE Select	A0A7I2PK40;G3V143;E5RFG4;H0YA43;E5RGQ2;A0A494BZY4;D6RE68
AHSA1	activator of HSP90 ATPase activity 1	10598	HGNC:1189	ENSG00000100591.8	ENST00000216479.8	ENSP00000216479.3	NM_012111.3	NP_036243.1	MANE Select	O95433;G3V438;G3V3W9
AHSG	alpha 2-HS glycoprotein	197	HGNC:349	ENSG00000145192.13	ENST00000411641.7	ENSP00000393887.2	NM_001622.4	NP_001613.2	MANE Select	P02765;C9JV77
AHSP	alpha hemoglobin stabilizing protein	51327	HGNC:18075	ENSG00000169877.10	ENST00000302312.9	ENSP00000307199.4	NM_016633.4	NP_057717.1	MANE Select	Q9NZD4;Q549J4;H3BSK6
AICDA	activation induced cytidine deaminase	57379	HGNC:13203	ENSG00000111732.12	ENST00000229335.11	ENSP00000229335.6	NM_020661.4	NP_065712.1	MANE Select	Q9GZX7;Q546Y9;Q6QLN7;Q6QJ80
AIDA	axin interactor, dorsalization associated	64853	HGNC:25761	ENSG00000186063.13	ENST00000340020.11	ENSP00000339161.6	NM_022831.4	NP_073742.2	MANE Select	Q96BJ3
AIF1	allograft inflammatory factor 1	199	HGNC:352	ENSG00000204472.13	ENST00000376059.8	ENSP00000365227.3	NM_001623.5	NP_001614.3	MANE Select	P55008;Q5STX8;Q4V347;I3WTX1
AIF1L	allograft inflammatory factor 1 like	83543	HGNC:28904	ENSG00000126878.13	ENST00000247291.8	ENSP00000247291.3	NM_031426.4	NP_113614.1	MANE Select	Q9BQI0;A6PVM9;Q5JUP1;H7C605;Q5JUP3
AIFM1	apoptosis inducing factor mitochondria associated 1	9131	HGNC:8768	ENSG00000156709.15	ENST00000287295.8	ENSP00000287295.3	NM_004208.4	NP_004199.1	MANE Select	O95831;A0A6Q8PHJ9;E9PMA0;E9PMQ8;A0A6Q8PHC0;A0A6Q8PFM5;A0A6Q8PG15;A0A6Q8PFS4;A0A6Q8PFA7;A0A7I2PK44;A0A7I2RLJ8;A0A6Q8PGB7;A0A6Q8PFQ8;A0A6Q8PFE1;A0A6Q8PF87
AIFM2	apoptosis inducing factor mitochondria associated 2	84883	HGNC:21411	ENSG00000042286.15	ENST00000307864.3	ENSP00000312370.1	NM_032797.6	NP_116186.1	MANE Select	Q9BRQ8
AIFM3	apoptosis inducing factor mitochondria associated 3	150209	HGNC:26398	ENSG00000183773.16	ENST00000440238.4	ENSP00000390798.2	NM_001386814.1	NP_001373743.1	MANE Select	Q96NN9;C9K029;C9JPU8;F8WC30;F8WFB6
AIG1	androgen induced 1	51390	HGNC:21607	ENSG00000146416.19	ENST00000357847.9	ENSP00000350509.4	NM_016108.4	NP_057192.2	MANE Select	Q9NVV5;Q5T2H4;Q5T2H3;A0A2R8YCJ8;Q5T2H0;Q5THU2
AIM2	absent in melanoma 2	9447	HGNC:357	ENSG00000163568.16	ENST00000368130.9	ENSP00000357112.4	NM_004833.3	NP_004824.1	MANE Select	O14862;Q5T3W0
AIMP1	aminoacyl tRNA synthetase complex interacting multifunctional protein 1	9255	HGNC:10648	ENSG00000164022.18	ENST00000672341.1	ENSP00000500620.1	NM_001142416.2	NP_001135888.2	MANE Select	Q12904;A0A804HJ47;A0A8C8KIA0;D6R937;A0A5F9ZHC5;A0A8C8MUD1
AIMP2	aminoacyl tRNA synthetase complex interacting multifunctional protein 2	7965	HGNC:20609	ENSG00000106305.10	ENST00000223029.8	ENSP00000223029.3	NM_006303.4	NP_006294.2	MANE Select	Q13155;F8WCL2;A0A024QZY1;A8MU58
AIP	aryl hydrocarbon receptor interacting protein	9049	HGNC:358	ENSG00000110711.11	ENST00000279146.8	ENSP00000279146.3	NM_003977.4	NP_003968.3	MANE Select	O00170;E9PMH2;A0A804HIX8;A0A804HJ46;A0A804HKL7;A0A804HKP8;A0A804HKH9;A0A804HKK3;A0A804HJ38
AIPL1	aryl hydrocarbon receptor interacting protein like 1	23746	HGNC:359	ENSG00000129221.16	ENST00000381129.8	ENSP00000370521.3	NM_014336.5	NP_055151.3	MANE Select	Q9NZN9;F1T0C4;F1T0B6;Q7Z3H1;F1T0B5;I3L3R9;J3KPI5
AIRE	autoimmune regulator	326	HGNC:360	ENSG00000160224.17	ENST00000291582.6	ENSP00000291582.5	NM_000383.4	NP_000374.1	MANE Select	O43918
AJAP1	adherens junctions associated protein 1	55966	HGNC:30801	ENSG00000196581.11	ENST00000378191.5	ENSP00000367433.3	NM_018836.4	NP_061324.1	MANE Select	Q9UKB5
AJM1	apical junction component 1 homolog	389813	HGNC:37284	ENSG00000232434.3	ENST00000436881.3	ENSP00000412388.1	NM_001080482.5	NP_001073951.2	MANE Select	C9J069
AJUBA	ajuba LIM protein	84962	HGNC:20250	ENSG00000129474.16	ENST00000262713.7	ENSP00000262713.2	NM_032876.6	NP_116265.1	MANE Select	Q96IF1;G3V481;G3V5F5
AK1	adenylate kinase 1	203	HGNC:361	ENSG00000106992.19	ENST00000644144.2	ENSP00000494600.1	NM_000476.3	NP_000467.1	MANE Select	P00568;Q6FGX9;H0YID2;F8VRY5;Q5T9B7
AK2	adenylate kinase 2	204	HGNC:362	ENSG00000004455.18	ENST00000672715.1	ENSP00000499935.1	NM_001625.4	NP_001616.1	MANE Select	P54819;F8VPP1;G3V213;F8VY04;F8VZG5;A0A140VK93;A0A5K1VW67;F8W1A4;A0A5F9ZHP2
AK3	adenylate kinase 3	50808	HGNC:17376	ENSG00000147853.17	ENST00000381809.8	ENSP00000371230.3	NM_016282.4	NP_057366.2	MANE Select	Q9UIJ7
AK4	adenylate kinase 4	205	HGNC:363	ENSG00000162433.15	ENST00000327299.8	ENSP00000322175.7	NM_013410.4	NP_037542.1	MANE Select	P27144;F8VS11
AK5	adenylate kinase 5	26289	HGNC:365	ENSG00000154027.19	ENST00000354567.7	ENSP00000346577.2	NM_174858.3	NP_777283.1	MANE Select	Q9Y6K8;E9PQQ8;E9PIS7
AK6	adenylate kinase 6	102157402	HGNC:49151	ENSG00000085231.14	ENST00000380822.9	ENSP00000370201.4	NM_016283.5	NP_057367.1	MANE Select	Q9Y3D8;A0A087WVD7;D6RDH4;A0A087WY94
AK7	adenylate kinase 7	122481	HGNC:20091	ENSG00000140057.9	ENST00000267584.9	ENSP00000267584.4	NM_152327.5	NP_689540.2	MANE Select	Q96M32;G3V365
AK8	adenylate kinase 8	158067	HGNC:26526	ENSG00000165695.10	ENST00000298545.4	ENSP00000298545.3	NM_152572.3	NP_689785.1	MANE Select	Q96MA6
AK9	adenylate kinase 9	221264	HGNC:33814	ENSG00000155085.16	ENST00000424296.7	ENSP00000410186.2	NM_001145128.3	NP_001138600.2	MANE Select	Q5TCS8;J3KP89;E9PPM3;E9PPU7
AKAIN1	A-kinase anchor inhibitor 1	642597	HGNC:28285	ENSG00000231824.4	ENST00000434239.4	ENSP00000399075.3	NM_001145194.2	NP_001138666.1	MANE Select	P0CW23;J3KS16
AKAP1	A-kinase anchoring protein 1	8165	HGNC:367	ENSG00000121057.13	ENST00000337714.8	ENSP00000337736.3	NM_003488.4	NP_003479.1	MANE Select	Q92667;I3L0K6;I3L0W0;I3L2A2;I3NI36;I3L3K1;I3L2N7;I3L364;I3L3V6;I3L3L9
AKAP10	A-kinase anchoring protein 10	11216	HGNC:368	ENSG00000108599.15	ENST00000225737.11	ENSP00000225737.6	NM_007202.4	NP_009133.2	MANE Select	O43572;E7EMD6;I3NI04;I3L479;J3QR74;I3L177;J3QL61;A0A0S2Z4Z7
AKAP11	A-kinase anchoring protein 11	11215	HGNC:369	ENSG00000023516.9	ENST00000025301.4	ENSP00000025301.2	NM_016248.4	NP_057332.1	MANE Select	Q9UKA4
AKAP12	A-kinase anchoring protein 12	9590	HGNC:370	ENSG00000131016.17	ENST00000402676.7	ENSP00000384537.2	NM_005100.4	NP_005091.2	MANE Select	Q02952
AKAP13	A-kinase anchoring protein 13	11214	HGNC:371	ENSG00000170776.22	ENST00000394518.7	ENSP00000378026.3	NM_007200.5	NP_009131.2	MANE Select	Q12802;H0YK84;H0YMW2;A8MYJ1;H0YMI5;A0A087WX73;H0YLH1;A0A087WTD7;A0A087X047;H0YK18;A0A087WY36;A0A087WYS7
AKAP14	A-kinase anchoring protein 14	158798	HGNC:24061	ENSG00000186471.13	ENST00000371431.8	ENSP00000360485.3	NM_178813.6	NP_848928.1	MANE Select	Q86UN6
AKAP17A	A-kinase anchoring protein 17A	8227	HGNC:18783	ENSG00000197976.12	ENST00000313871.9	ENSP00000324827.3	NM_005088.3	NP_005079.2	MANE Select	Q02040;X6RAJ1
AKAP3	A-kinase anchoring protein 3	10566	HGNC:373	ENSG00000111254.8	ENST00000228850.6	ENSP00000228850.1	NM_001278309.2	NP_001265238.2	MANE Select	O75969;V9HWD4;F5H7P4;F5H2S4
AKAP4	A-kinase anchoring protein 4	8852	HGNC:374	ENSG00000147081.15	ENST00000358526.7	ENSP00000351327.2	NM_003886.3	NP_003877.2	MANE Select	Q5JQC9;A0A384MQY7;A0A075B6Q6;A0A075B6R4
AKAP5	A-kinase anchoring protein 5	9495	HGNC:375	ENSG00000179841.8	ENST00000394718.4	ENSP00000378207.3	NM_004857.3	NP_004848.3	MANE Select	P24588
AKAP6	A-kinase anchoring protein 6	9472	HGNC:376	ENSG00000151320.11	ENST00000280979.9	ENSP00000280979.4	NM_004274.5	NP_004265.3	MANE Select	Q13023;G3V3H7;G3V569;G3V3H2;G3V3B5;G3V3H6
AKAP7	A-kinase anchoring protein 7	9465	HGNC:377	ENSG00000118507.18	ENST00000431975.7	ENSP00000405252.2	NM_016377.4	NP_057461.2	MANE Select	O43687;Q9P0M2;Q2TAJ5;A0A804HI88;F5H4P9;F5GXD1;J3KN37
AKAP8	A-kinase anchoring protein 8	10270	HGNC:378	ENSG00000105127.10	ENST00000269701.7	ENSP00000269701.1	NM_005858.4	NP_005849.1	MANE Select	O43823;M0QX51;A0A7P0T893;A0A7P0TAA4;A0A7P0TBC8
AKAP8L	A-kinase anchoring protein 8 like	26993	HGNC:29857	ENSG00000011243.19	ENST00000397410.10	ENSP00000380557.3	NM_014371.4	NP_055186.3	MANE Select	Q9ULX6;A0A7P0T847;M0R008;V9GZ50;A0A7P0TAJ5;M0QYT7;M0R1L5;A0A7P0TAD3;M0R1Y5;A0A7P0TBP0;A0A7P0T8N3;A0A7P0T9N5;A0A7P0TAE3;M0R010
AKAP9	A-kinase anchoring protein 9	10142	HGNC:379	ENSG00000127914.19	ENST00000356239.8	ENSP00000348573.3	NM_005751.5	NP_005742.4	MANE Select	Q99996;A0A7P0Z4N5;A0A7P0T9E2;A0A7P0T9A9;A0A7P0Z4Q5;A0A7P0TAX3;A0A7P0T8Z8;A0A7P0T939;A0A7P0TBH8;A0A7P0T928;A0A7P0T8N5;A0A7P0TBI4;A0A7P0TAA2;A0A7P0TAD6;A0A7P0TAJ1;A0A6I8PUD8;H7BYL6;A0A7P0TB09;A0A2R8Y590;A0A0A0MRF6
AKIP1	A-kinase interacting protein 1	56672	HGNC:1170	ENSG00000166452.12	ENST00000309377.9	ENSP00000310459.4	NM_020642.4	NP_065693.2	MANE Select	Q9NQ31;E9PN38;B4DGE2;E9PPN7;E9PNI1;H0YCH8
AKIRIN1	akirin 1	79647	HGNC:25744	ENSG00000174574.16	ENST00000432648.8	ENSP00000392678.3	NM_024595.3	NP_078871.1	MANE Select	Q9H9L7;B4DQP0
AKIRIN2	akirin 2	55122	HGNC:21407	ENSG00000135334.9	ENST00000257787.6	ENSP00000257787.5	NM_018064.4	NP_060534.1	MANE Select	Q53H80
AKNA	AT-hook transcription factor	80709	HGNC:24108	ENSG00000106948.17	ENST00000374088.8	ENSP00000363201.3	NM_001317950.2	NP_001304879.1	MANE Select	Q7Z591
AKNAD1	AKNA domain containing 1	254268	HGNC:28398	ENSG00000162641.20	ENST00000370001.8	ENSP00000359018.3	NM_152763.5	NP_689976.2	MANE Select	Q5T1N1;Q5T1N2;F2Z2Q7;F8W8V4
AKR1A1	aldo-keto reductase family 1 member A1	10327	HGNC:380	ENSG00000117448.14	ENST00000351829.9	ENSP00000312606.4	NM_153326.3	NP_697021.1	MANE Select	P14550;V9HWI0;Q5T621;V9GYP9;V9GYG2
AKR1B1	aldo-keto reductase family 1 member B	231	HGNC:381	ENSG00000085662.14	ENST00000285930.9	ENSP00000285930.3	NM_001628.4	NP_001619.1	MANE Select	P15121;E9PCX2;A0A024R7A8;E9PEF9
AKR1B10	aldo-keto reductase family 1 member B10	57016	HGNC:382	ENSG00000198074.10	ENST00000359579.5	ENSP00000352584.4	NM_020299.5	NP_064695.3	MANE Select	O60218
AKR1B15	aldo-keto reductase family 1 member B15	441282	HGNC:37281	ENSG00000227471.9	ENST00000457545.7	ENSP00000389289.1	NM_001080538.3	NP_001074007.2	MANE Select	C9JRZ8
AKR1C1	aldo-keto reductase family 1 member C1	1645	HGNC:384	ENSG00000187134.14	ENST00000380872.9	ENSP00000370254.4	NM_001353.6	NP_001344.2	MANE Select	Q04828;A6NHU4
AKR1C2	aldo-keto reductase family 1 member C2	1646	HGNC:385	ENSG00000151632.18	ENST00000380753.9	ENSP00000370129.4	NM_001393392.1	NP_001380321.1	MANE Select	P52895;B4DK69;S4R3P0
AKR1C3	aldo-keto reductase family 1 member C3	8644	HGNC:386	ENSG00000196139.14	ENST00000380554.5	ENSP00000369927.3	NM_003739.6	NP_003730.4	MANE Select	P42330;S4R3Z2;S4R3D5;A0A0A0MSS8
AKR1C4	aldo-keto reductase family 1 member C4	1109	HGNC:387	ENSG00000198610.11	ENST00000263126.3	ENSP00000263126.1	NM_001818.5	NP_001809.4	MANE Select	P17516
AKR1C8	aldo-keto reductase family 1 member C8	340811	HGNC:23469	ENSG00000264006.9	ENST00000648824.2	ENSP00000496804.1	NM_001395972.1	NP_001382901.1	MANE Select	Q5T2L2;A0A3B3IRI8
AKR1D1	aldo-keto reductase family 1 member D1	6718	HGNC:388	ENSG00000122787.15	ENST00000242375.8	ENSP00000242375.3	NM_005989.4	NP_005980.1	MANE Select	P51857;C9J3U1
AKR1E2	aldo-keto reductase family 1 member E2	83592	HGNC:23437	ENSG00000165568.18	ENST00000298375.12	ENSP00000298375.7	NM_001040177.3	NP_001035267.1	MANE Select	Q96JD6;G3V1C1;E9PK93
AKR7A2	aldo-keto reductase family 7 member A2	8574	HGNC:389	ENSG00000053371.13	ENST00000235835.8	ENSP00000235835.3	NM_003689.4	NP_003680.2	MANE Select	O43488;V9HWA2;H3BLU7;H7C4Q7
AKR7A3	aldo-keto reductase family 7 member A3	22977	HGNC:390	ENSG00000162482.5	ENST00000361640.5	ENSP00000355377.4	NM_012067.3	NP_036199.2	MANE Select	O95154
AKT1	AKT serine/threonine kinase 1	207	HGNC:391	ENSG00000142208.18	ENST00000649815.2	ENSP00000497822.1	NM_001382430.1	NP_001369359.1	MANE Select	P31749;B0LPE5;A0A804HJM6;A0A087WY56
AKT1S1	AKT1 substrate 1	84335	HGNC:28426	ENSG00000204673.11	ENST00000344175.10	ENSP00000341698.5	NM_001098633.4	NP_001092103.1	MANE Select	Q96B36;A0A024QZF6;M0R2V8;H9KV91
AKT2	AKT serine/threonine kinase 2	208	HGNC:392	ENSG00000105221.18	ENST00000392038.7	ENSP00000375892.2	NM_001626.6	NP_001617.1	MANE Select	P31751;C9J258;J3KT31;E7EVP8;J3KSY8;A0A1B0GXA2;A0A5F9ZHJ8;J3QLS6;C9JIF6;J3KRI8;A0A0A0MRF1;M0QZK3;C9JIJ1;C9JHS6;C9JC83;M0R275;A8MX96;M0R0P9;J3QL45
AKT3	AKT serine/threonine kinase 3	10000	HGNC:393	ENSG00000117020.19	ENST00000673466.1	ENSP00000500582.1	NM_005465.7	NP_005456.1	MANE Select	Q9Y243;A0A7P0T872;A0A5F9ZHU3;A0A5F9ZGY0;A0A7P0TBJ6;A0A7P0TB29;A0A7P0TB32;A0A5F9ZGZ4;F8VS91;A0A5K1VW74;A0A7P0T8T9;A0A5F9ZHA9
AKTIP	AKT interacting protein	64400	HGNC:16710	ENSG00000166971.17	ENST00000394657.12	ENSP00000378152.6	NM_022476.4	NP_071921.1	MANE Select	Q9H8T0;A0A024R6T5;A0A024R6S6;H3BRV2;H3BSX7;H3BM79;H3BNB8;H3BVH0
ALAD	aminolevulinate dehydratase	210	HGNC:395	ENSG00000148218.16	ENST00000409155.8	ENSP00000386284.3	NM_000031.6	NP_000022.3	MANE Select	P13716;B7ZBK7;B7ZBK6
ALAS1	5'-aminolevulinate synthase 1	211	HGNC:396	ENSG00000023330.15	ENST00000484952.6	ENSP00000418779.1	NM_000688.6	NP_000679.1	MANE Select	P13196;Q5JAM2
ALAS2	5'-aminolevulinate synthase 2	212	HGNC:397	ENSG00000158578.21	ENST00000650242.1	ENSP00000497236.1	NM_000032.5	NP_000023.2	MANE Select	P22557;A0A2R8Y6R4;A0A2R8Y836;A0A2R8Y782;H0Y6R3
ALB	albumin	213	HGNC:399	ENSG00000163631.17	ENST00000295897.9	ENSP00000295897.4	NM_000477.7	NP_000468.1	MANE Select	P02768;C9JKR2;D6RHD5;A0A0C4DGB6;B7WNR0;D6RCE7;A0A087WWT3;H7C013
ALCAM	activated leukocyte cell adhesion molecule	214	HGNC:400	ENSG00000170017.12	ENST00000306107.9	ENSP00000305988.5	NM_001627.4	NP_001618.2	MANE Select	Q13740;F5GXJ9
ALDH16A1	aldehyde dehydrogenase 16 family member A1	126133	HGNC:28114	ENSG00000161618.10	ENST00000293350.9	ENSP00000293350.3	NM_153329.4	NP_699160.2	MANE Select	Q8IZ83;M0QY06;F5H4B6;M0QYY1
ALDH18A1	aldehyde dehydrogenase 18 family member A1	5832	HGNC:9722	ENSG00000059573.9	ENST00000371224.7	ENSP00000360268.2	NM_002860.4	NP_002851.2	MANE Select	P54886
ALDH1A1	aldehyde dehydrogenase 1 family member A1	216	HGNC:402	ENSG00000165092.13	ENST00000297785.8	ENSP00000297785.3	NM_000689.5	NP_000680.2	MANE Select	P00352;V9HW83;Q5SYQ8;Q5SYQ7;Q5SYQ9
ALDH1A2	aldehyde dehydrogenase 1 family member A2	8854	HGNC:15472	ENSG00000128918.15	ENST00000249750.9	ENSP00000249750.4	NM_003888.4	NP_003879.2	MANE Select	O94788;Q9UED3;H0YMG7;H0YKL3;E9PF31
ALDH1A3	aldehyde dehydrogenase 1 family member A3	220	HGNC:409	ENSG00000184254.17	ENST00000329841.10	ENSP00000332256.5	NM_000693.4	NP_000684.2	MANE Select	P47895;A0A024RC95;H0Y2X5;H0YLT1;H0YKF9;H0YNQ3
ALDH1B1	aldehyde dehydrogenase 1 family member B1	219	HGNC:407	ENSG00000137124.8	ENST00000377698.4	ENSP00000366927.3	NM_000692.5	NP_000683.3	MANE Select	P30837;A0A0U1RQK9
ALDH1L1	aldehyde dehydrogenase 1 family member L1	10840	HGNC:3978	ENSG00000144908.14	ENST00000393434.7	ENSP00000377083.3	NM_012190.4	NP_036322.2	MANE Select	O75891;F2Z324;D6RFJ7;A0A0S2Z586;C9JYZ6;C9IZ36;F8WC34;C9JY00
ALDH1L2	aldehyde dehydrogenase 1 family member L2	160428	HGNC:26777	ENSG00000136010.14	ENST00000258494.14	ENSP00000258494.9	NM_001034173.4	NP_001029345.2	MANE Select	Q3SY69;A0A494C1M4
ALDH2	aldehyde dehydrogenase 2 family member	217	HGNC:404	ENSG00000111275.13	ENST00000261733.7	ENSP00000261733.2	NM_000690.4	NP_000681.2	MANE Select	P05091;A0A384NPN7;F8VSB0
ALDH3A1	aldehyde dehydrogenase 3 family member A1	218	HGNC:405	ENSG00000108602.18	ENST00000225740.11	ENSP00000225740.6	NM_000691.5	NP_000682.3	MANE Select	P30838;A8MYB8;C9JMC5;I3L3I9;I3L3W9;C9JKT2;I3L1H6;I3L4E5;E9PNN6
ALDH3A2	aldehyde dehydrogenase 3 family member A2	224	HGNC:403	ENSG00000072210.19	ENST00000176643.11	ENSP00000176643.6	NM_000382.3	NP_000373.1	MANE Select	P51648;I3L0X1;J3QRD1;A0A5F9ZHN9;J3KTD9;J3KTG1;I3L2W1;I3L4G6;A0A0D9SGC3;I3L1M4;J3QKK9;K7EN73;A0A5F9ZHZ9;A0A5F9ZHI5;A0A5K1VW72
ALDH3B1	aldehyde dehydrogenase 3 family member B1	221	HGNC:410	ENSG00000006534.17	ENST00000342456.11	ENSP00000473990.2	NM_000694.4	NP_000685.1	MANE Select	P43353;A0A024R5K0;A0A087WU54;A0A087WTE0;A0A024R5D8;A0A087X192;A0A087WUF8;A0A087X2D4
ALDH3B2	aldehyde dehydrogenase 3 family member B2	222	HGNC:411	ENSG00000132746.16	ENST00000673966.2	ENSP00000501254.1	NM_001393402.2	NP_001380331.1	MANE Select	P48448;A0A669KB42;A0A669KBB2;A0A669KBD2;A0A669KAV1;E9PJV0;E9PKY9
ALDH4A1	aldehyde dehydrogenase 4 family member A1	8659	HGNC:406	ENSG00000159423.17	ENST00000375341.8	ENSP00000364490.3	NM_003748.4	NP_003739.2	MANE Select	A0A024RAC7;P30038;Q5TF55
ALDH5A1	aldehyde dehydrogenase 5 family member A1	7915	HGNC:408	ENSG00000112294.14	ENST00000357578.8	ENSP00000350191.3	NM_001080.3	NP_001071.1	MANE Select	P51649;X5DQN2;X5D299;A0A5F9ZI23;C9J8Q5
ALDH6A1	aldehyde dehydrogenase 6 family member A1	4329	HGNC:7179	ENSG00000119711.13	ENST00000553458.6	ENSP00000450436.1	NM_005589.4	NP_005580.1	MANE Select	Q02252;A0A024R6G4;G3V4Z4
ALDH7A1	aldehyde dehydrogenase 7 family member A1	501	HGNC:877	ENSG00000164904.18	ENST00000409134.8	ENSP00000387123.3	NM_001182.5	NP_001173.2	MANE Select	P49419;F8WD33;A0A1B0GW65;A0A1B0GW77;A0A1B0GTJ4;F8VVF2;A0A1B0GTY9;F8WDY6;A0A1B0GTG2;A0A1B0GUY0;A0A0J9YWF7;H0YHM6;A0A1B0GUA1;A0A1B0GV49
ALDH8A1	aldehyde dehydrogenase 8 family member A1	64577	HGNC:15471	ENSG00000118514.14	ENST00000265605.7	ENSP00000265605.2	NM_022568.4	NP_072090.1	MANE Select	Q9H2A2;H0YF40
ALDH9A1	aldehyde dehydrogenase 9 family member A1	223	HGNC:412	ENSG00000143149.13	ENST00000354775.5	ENSP00000346827.4	NM_000696.4	NP_000687.3	MANE Select	NA
ALDOA	aldolase, fructose-bisphosphate A	226	HGNC:414	ENSG00000149925.22	ENST00000642816.3	ENSP00000496166.1	NM_001243177.4	NP_001230106.1	MANE Select	P04075;J3KPS3;V9HWN7;H3BU78;H3BR04;H3BQN4;H3BPS8;H3BMQ8;H3BUH7
ALDOB	aldolase, fructose-bisphosphate B	229	HGNC:417	ENSG00000136872.21	ENST00000647789.2	ENSP00000497767.1	NM_000035.4	NP_000026.2	MANE Select	P05062;A0A3B3IS80;A0A3B3ITZ0;A0A024R145
ALDOC	aldolase, fructose-bisphosphate C	230	HGNC:418	ENSG00000109107.14	ENST00000226253.9	ENSP00000226253.4	NM_005165.3	NP_005156.1	MANE Select	P09972;A0A024QZ64;J3QKK1;C9J8F3;J3KSV6;J3QKP5;K7EKH5;A8MVZ9
ALG1	ALG1 chitobiosyldiphosphodolichol beta-mannosyltransferase	56052	HGNC:18294	ENSG00000033011.14	ENST00000262374.10	ENSP00000262374.5	NM_019109.5	NP_061982.3	MANE Select	Q9BT22;A0A804HLB7;A0A804HKU4;A0A804HHW1;A0A804HJL6;A0A804HJE3;K7EPU3;A0A804HKJ4;A0A804HIG6;K7EID2;K7EQK1;A0A804HKX7;A0A804HKK4;A0A804HJQ1
ALG10	ALG10 alpha-1,2-glucosyltransferase	84920	HGNC:23162	ENSG00000139133.7	ENST00000266483.7	ENSP00000266483.2	NM_032834.4	NP_116223.3	MANE Select	Q5BKT4;F5GZZ6;F5H5T2
ALG10B	ALG10 alpha-1,2-glucosyltransferase B	144245	HGNC:31088	ENSG00000175548.9	ENST00000308742.9	ENSP00000310120.4	NM_001013620.4	NP_001013642.2	MANE Select	Q5I7T1;F8VWA9;F8VXJ0
ALG11	ALG11 alpha-1,2-mannosyltransferase	440138	HGNC:32456	ENSG00000253710.5	ENST00000521508.2	ENSP00000430236.1	NM_001004127.3	NP_001004127.2	MANE Select	Q2TAA5;A0A7P0T8B1;A0A3B3ISP7;A0A7P0T8Y4;A0A087WYL8;A0A7P0T9G5;A0A7P0Z4B5;A0A3B3ISU2;Q5TAP0;A0A3B3IS90
ALG12	ALG12 alpha-1,6-mannosyltransferase	79087	HGNC:19358	ENSG00000182858.14	ENST00000330817.11	ENSP00000333813.5	NM_024105.4	NP_077010.1	MANE Select	Q9BV10;A0A024R4V6
ALG13	ALG13 UDP-N-acetylglucosaminyltransferase subunit	79868	HGNC:30881	ENSG00000101901.13	ENST00000394780.8	ENSP00000378260.3	NM_001099922.3	NP_001093392.1	MANE Select	Q9NP73;A0A087WVG5;A0A087WT15;A0A087WX01;A0A096LPK3;A0A096LP10;A0A087WX43;A0A096LNJ4;D6RE84;A0A096LNL2;A0A1B0GVW6;A0A087WTT9
ALG14	ALG14 UDP-N-acetylglucosaminyltransferase subunit	199857	HGNC:28287	ENSG00000172339.10	ENST00000370205.6	ENSP00000359224.4	NM_144988.4	NP_659425.1	MANE Select	Q96F25
ALG1L2	ALG1 chitobiosyldiphosphodolichol beta-mannosyltransferase like 2	644974	HGNC:37258	ENSG00000251287.9	ENST00000425059.1	ENSP00000479850.1	NM_001136152.1	NP_001129624.1	MANE Select	C9J202
ALG2	ALG2 alpha-1,3/1,6-mannosyltransferase	85365	HGNC:23159	ENSG00000119523.10	ENST00000476832.2	ENSP00000417764.1	NM_033087.4	NP_149078.1	MANE Select	Q9H553;A0A024R184;A0A0A0MTE0
ALG3	ALG3 alpha-1,3- mannosyltransferase	10195	HGNC:23056	ENSG00000214160.10	ENST00000397676.8	ENSP00000380793.3	NM_005787.6	NP_005778.1	MANE Select	Q92685;F8WE30;F8WF93;C9J7S5
ALG5	ALG5 dolichyl-phosphate beta-glucosyltransferase	29880	HGNC:20266	ENSG00000120697.10	ENST00000239891.4	ENSP00000239891.3	NM_013338.5	NP_037470.1	MANE Select	Q9Y673;A0A7P0T8X9;B4DR67;A0A7P0TA98;A0A7P0T901;A0A7P0TAI2;A0A7P0Z4I2;A0A7P0TB27;A0A7P0TA95;A0A7P0T9C7;A0A7P0T882;A0A7P0T9X2;A0A7P0T9B8;A0A7P0TAL2;A0A7P0T850
ALG6	ALG6 alpha-1,3-glucosyltransferase	29929	HGNC:23157	ENSG00000088035.18	ENST00000263440.6	ENSP00000263440.5	NM_013339.4	NP_037471.2	MANE Select	Q9Y672;S4R350;A0A3B3ITL6;A0A3B3ITD6;A0A3B3ITI5;R4GMS5;A0A3B3IS62
ALG8	ALG8 alpha-1,3-glucosyltransferase	79053	HGNC:23161	ENSG00000159063.14	ENST00000299626.10	ENSP00000299626.5	NM_024079.5	NP_076984.2	MANE Select	Q9BVK2;A0A7P0T9F4;A0A7P0TAA1;E9PR58;A0A7P0TAA8;A0A024R5K5;A0A7P0T9A3;A0A7P0T9J9;A0A7P0T837;H0YDV4;A0A7P0T9H4;E9PKA5;E9PP96;H0YEE0;A0A7P0T8Q8;E9PNE2;H0YCV0;A0A7P0T845;E9PK79;E9PP80;A0A7P0Z449;A0A7P0TA89;A0A7P0TB84;A0A7P0T9Q0;A0A7P0T919;H0YDD3;H0YD42;A0A7P0T810;A0A804G6E3;A0A7P0T9Y0;A0A7P0TAL7;A0A7P0Z4J4
ALG9	ALG9 alpha-1,2-mannosyltransferase	79796	HGNC:15672	ENSG00000086848.15	ENST00000616540.5	ENSP00000482437.1	NM_024740.2	NP_079016.2	MANE Select	Q9H6U8;A0A087WVC0;A0A087WZY8;A0A087WTZ3;A0A087WX16
ALK	ALK receptor tyrosine kinase	238	HGNC:427	ENSG00000171094.18	ENST00000389048.8	ENSP00000373700.3	NM_004304.5	NP_004295.2	MANE Select	Q9UM73;A0A0K2YUJ3;H7BZ33;A0A087WZL3
ALKAL1	ALK and LTK ligand 1	389658	HGNC:33775	ENSG00000196711.9	ENST00000358543.9	ENSP00000351345.4	NM_207413.4	NP_997296.1	MANE Select	Q6UXT8
ALKAL2	ALK and LTK ligand 2	285016	HGNC:27683	ENSG00000189292.16	ENST00000403610.9	ENSP00000384604.3	NM_001002919.3	NP_001002919.2	MANE Select	Q6UX46;B5MC33;A0A0B4J1W8;B5MCG6
ALKBH1	alkB homolog 1, histone H2A dioxygenase	8846	HGNC:17911	ENSG00000100601.10	ENST00000216489.8	ENSP00000216489.3	NM_006020.3	NP_006011.2	MANE Select	Q13686;G3V4M4;H0YJF3
ALKBH2	alkB homolog 2, alpha-ketoglutarate dependent dioxygenase	121642	HGNC:32487	ENSG00000189046.11	ENST00000429722.3	ENSP00000398181.1	NM_001145374.2	NP_001138846.1	MANE Select	Q6NS38;F5H5X2;F5GZZ0
ALKBH3	alkB homolog 3, alpha-ketoglutarate dependent dioxygenase	221120	HGNC:30141	ENSG00000166199.13	ENST00000302708.9	ENSP00000302232.4	NM_139178.4	NP_631917.1	MANE Select	Q96Q83;E9PRJ2;E9PRD0;E9PSA5;E9PN35
ALKBH4	alkB homolog 4, lysine demethylase	54784	HGNC:21900	ENSG00000160993.4	ENST00000292566.4	ENSP00000292566.3	NM_017621.4	NP_060091.1	MANE Select	Q9NXW9
ALKBH5	alkB homolog 5, RNA demethylase	54890	HGNC:25996	ENSG00000091542.9	ENST00000399138.5	ENSP00000382091.4	NM_017758.4	NP_060228.3	MANE Select	Q6P6C2;K7ER58
ALKBH6	alkB homolog 6	84964	HGNC:28243	ENSG00000239382.11	ENST00000378875.8	ENSP00000368152.4	NM_032878.5	NP_116267.4	MANE Select	Q3KRA9;H0YD83;E9PI76;S4R3C7
ALKBH7	alkB homolog 7	84266	HGNC:21306	ENSG00000125652.8	ENST00000245812.8	ENSP00000245812.2	NM_032306.4	NP_115682.1	MANE Select	Q9BT30;M0QZI0;M0QZH2
ALKBH8	alkB homolog 8, tRNA methyltransferase	91801	HGNC:25189	ENSG00000137760.15	ENST00000428149.7	ENSP00000415885.2	NM_138775.3	NP_620130.2	MANE Select	Q96BT7;C9JQN2
ALLC	allantoicase	55821	HGNC:17377	ENSG00000151360.10	ENST00000252505.4	ENSP00000252505.3	NM_018436.4	NP_060906.3	MANE Select	Q8N6M5
ALMS1	ALMS1 centrosome and basal body associated protein	7840	HGNC:428	ENSG00000116127.20	ENST00000613296.6	ENSP00000482968.1	NM_001378454.1	NP_001365383.1	MANE Select	Q8TCU4;A0A804HJW3;A0A494C0F1;A0A804HJA5;A0A087WTU9;A0A804HJ69;H7C1D9;A0A804HL70;A0A804HKC0;A0A087WV20
ALOX12	arachidonate 12-lipoxygenase, 12S type	239	HGNC:429	ENSG00000108839.12	ENST00000251535.11	ENSP00000251535.6	NM_000697.3	NP_000688.2	MANE Select	P18054;K7ENN9
ALOX12B	arachidonate 12-lipoxygenase, 12R type	242	HGNC:430	ENSG00000179477.11	ENST00000647874.1	ENSP00000497784.1	NM_001139.3	NP_001130.1	MANE Select	O75342;A0A3B3IRK2
ALOX15	arachidonate 15-lipoxygenase	246	HGNC:433	ENSG00000161905.13	ENST00000293761.8	ENSP00000293761.3	NM_001140.5	NP_001131.3	MANE Select	P16050
ALOX15B	arachidonate 15-lipoxygenase type B	247	HGNC:434	ENSG00000179593.16	ENST00000380183.9	ENSP00000369530.4	NM_001141.3	NP_001132.2	MANE Select	O15296;I3L1D5
ALOX5	arachidonate 5-lipoxygenase	240	HGNC:435	ENSG00000012779.12	ENST00000374391.7	ENSP00000363512.2	NM_000698.5	NP_000689.1	MANE Select	P09917;A0A087X109
ALOX5AP	arachidonate 5-lipoxygenase activating protein	241	HGNC:436	ENSG00000132965.10	ENST00000380490.5	ENSP00000369858.3	NM_001629.4	NP_001620.2	MANE Select	P20292;A0A087WW23
ALOXE3	arachidonate lipoxygenase 3	59344	HGNC:13743	ENSG00000179148.10	ENST00000448843.7	ENSP00000400581.2	NM_021628.3	NP_067641.2	MANE Select	Q9BYJ1
ALPG	alkaline phosphatase, germ cell	251	HGNC:441	ENSG00000163286.9	ENST00000295453.8	ENSP00000295453.3	NM_031313.3	NP_112603.2	MANE Select	P10696
ALPI	alkaline phosphatase, intestinal	248	HGNC:437	ENSG00000163295.5	ENST00000295463.4	ENSP00000295463.3	NM_001631.5	NP_001622.2	MANE Select	P09923;A0A024R4A2;F8WEQ0
ALPK1	alpha kinase 1	80216	HGNC:20917	ENSG00000073331.18	ENST00000650871.1	ENSP00000498374.1	NM_025144.4	NP_079420.3	MANE Select	Q96QP1;B4E0R2;B3KUH8;D6RB29
ALPK2	alpha kinase 2	115701	HGNC:20565	ENSG00000198796.7	ENST00000361673.4	ENSP00000354991.3	NM_052947.4	NP_443179.3	MANE Select	Q86TB3
ALPK3	alpha kinase 3	57538	HGNC:17574	ENSG00000136383.7	ENST00000258888.6	ENSP00000258888.6	NM_020778.5	NP_065829.4	MANE Select	NA
ALPL	alkaline phosphatase, biomineralization associated	249	HGNC:438	ENSG00000162551.14	ENST00000374840.8	ENSP00000363973.3	NM_000478.6	NP_000469.3	MANE Select	A0A024RAB4;P05186
ALPP	alkaline phosphatase, placental	250	HGNC:439	ENSG00000163283.7	ENST00000392027.3	ENSP00000375881.2	NM_001632.5	NP_001623.3	MANE Select	P05187
ALS2	alsin Rho guanine nucleotide exchange factor ALS2	57679	HGNC:443	ENSG00000003393.16	ENST00000264276.11	ENSP00000264276.6	NM_020919.4	NP_065970.2	MANE Select	Q96Q42;A0A0S2Z5Q7;A0A7P0T958;A0A0S2Z5I4;A0A7P0T976;A0A7P0T8R1;A0A7P0T980;A0A7P0T813;A0A7P0T9U5;H0Y696;J3KQ43;A0A7P0T951;A0A7P0T8F3;A0A7P0T8T2;A0A7P0T9V4;A0A7P0TBK0;A0A7P0Z4J9;A0A7P0Z4F3;A0A7P0TAC4;A0A7P0T9P3;A0A7P0Z4M6;A0A7P0Z499;A0A7P0T9K3;A0A7P0T9R1;A0A7P0T993;A0A7P0TBB0;A0A7P0T8W6;A0A7P0Z4I4;A0A7P0TAH8;A0A7P0TAM1;A0A7P0T8P3
ALS2CL	ALS2 C-terminal like	259173	HGNC:20605	ENSG00000178038.17	ENST00000318962.9	ENSP00000313670.4	NM_147129.5	NP_667340.2	MANE Select	Q60I27;G5E9N5;A0A024R2U1
ALX1	ALX homeobox 1	8092	HGNC:1494	ENSG00000180318.4	ENST00000316824.4	ENSP00000315417.3	NM_006982.3	NP_008913.2	MANE Select	Q15699;V9HWA7
ALX3	ALX homeobox 3	257	HGNC:449	ENSG00000156150.9	ENST00000647563.2	ENSP00000497310.1	NM_006492.3	NP_006483.2	MANE Select	O95076;A0A3B3IS30
ALX4	ALX homeobox 4	60529	HGNC:450	ENSG00000052850.8	ENST00000652299.1	ENSP00000498217.1	NM_021926.4	NP_068745.2	MANE Select	Q9H161
ALYREF	Aly/REF export factor	10189	HGNC:19071	ENSG00000183684.8	ENST00000505490.3	ENSP00000421592.2	NM_005782.4	NP_005773.3	MANE Select	E9PB61
AMACR	alpha-methylacyl-CoA racemase	23600	HGNC:451	ENSG00000242110.9	ENST00000335606.11	ENSP00000334424.6	NM_014324.6	NP_055139.4	MANE Select	Q9UHK6;D6RB81
AMBN	ameloblastin	258	HGNC:452	ENSG00000178522.15	ENST00000322937.10	ENSP00000313809.6	NM_016519.6	NP_057603.1	MANE Select	Q9NP70;Q546D7
AMBP	alpha-1-microglobulin/bikunin precursor	259	HGNC:453	ENSG00000106927.12	ENST00000265132.8	ENSP00000265132.3	NM_001633.4	NP_001624.1	MANE Select	P02760;S4R3Y4;S4R471
AMBRA1	autophagy and beclin 1 regulator 1	55626	HGNC:25990	ENSG00000110497.15	ENST00000683756.1	ENSP00000508322.1	NM_001387011.1	NP_001373940.1	MANE Select	Q9C0C7;E9PL55;H0YE34;A0A075B6T1
AMD1	adenosylmethionine decarboxylase 1	262	HGNC:457	ENSG00000123505.19	ENST00000368885.8	ENSP00000357880.3	NM_001634.6	NP_001625.2	MANE Select	Q5VXN5;P17707;B4DZ60;A0A5F9ZHD5;F6R5I9
AMDHD1	amidohydrolase domain containing 1	144193	HGNC:28577	ENSG00000139344.8	ENST00000266736.7	ENSP00000266736.2	NM_152435.3	NP_689648.2	MANE Select	Q96NU7
AMDHD2	amidohydrolase domain containing 2	51005	HGNC:24262	ENSG00000162066.16	ENST00000293971.11	ENSP00000293971.6	NM_001330449.2	NP_001317378.1	MANE Select	Q9Y303;H3BTZ6;A0A3B3IU33;H3BSD5;H3BSV9;H3BT49;H3BTE3
AMELX	amelogenin X-linked	265	HGNC:461	ENSG00000125363.14	ENST00000380714.7	ENSP00000370090.3	NM_001142.2	NP_001133.1	MANE Select	Q99217
AMELY	amelogenin Y-linked	266	HGNC:462	ENSG00000099721.16	ENST00000651267.2	ENSP00000498344.1	NM_001143.2	NP_001134.1	MANE Select	Q99218
AMER1	APC membrane recruitment protein 1	139285	HGNC:26837	ENSG00000184675.11	ENST00000374869.8	ENSP00000364003.4	NM_152424.4	NP_689637.3	MANE Select	Q5JTC6
AMER2	APC membrane recruitment protein 2	219287	HGNC:26360	ENSG00000165566.13	ENST00000515384.2	ENSP00000426528.1	NM_152704.4	NP_689917.2	MANE Select	Q8N7J2
AMER3	APC membrane recruitment protein 3	205147	HGNC:26771	ENSG00000178171.11	ENST00000321420.5	ENSP00000314914.4	NM_152698.3	NP_689911.2	MANE Select	Q8N944
AMFR	autocrine motility factor receptor	267	HGNC:463	ENSG00000159461.15	ENST00000290649.10	ENSP00000290649.5	NM_001144.6	NP_001135.3	MANE Select	Q9UKV5;H3BSK3;H3BRK9;H3BQM3;R4GNG2
AMH	anti-Mullerian hormone	268	HGNC:464	ENSG00000104899.8	ENST00000221496.5	ENSP00000221496.2	NM_000479.5	NP_000470.3	MANE Select	P03971
AMHR2	anti-Mullerian hormone receptor type 2	269	HGNC:465	ENSG00000135409.11	ENST00000257863.9	ENSP00000257863.3	NM_020547.3	NP_065434.1	MANE Select	Q16671;H3BPI9
AMIGO1	adhesion molecule with Ig like domain 1	57463	HGNC:20824	ENSG00000181754.7	ENST00000369864.5	ENSP00000358880.4	NM_020703.4	NP_065754.2	MANE Select	Q86WK6
AMIGO2	adhesion molecule with Ig like domain 2	347902	HGNC:24073	ENSG00000139211.7	ENST00000550413.2	ENSP00000449034.1	NM_001370299.1	NP_001357228.1	MANE Select	Q86SJ2;A0A024R127
AMIGO3	adhesion molecule with Ig like domain 3	386724	HGNC:24075	ENSG00000176020.9	ENST00000320431.8	ENSP00000323096.7	NM_198722.3	NP_942015.1	MANE Select	Q86WK7
AMMECR1	AMMECR nuclear protein 1	9949	HGNC:467	ENSG00000101935.13	ENST00000262844.10	ENSP00000262844.5	NM_015365.3	NP_056180.1	MANE Select	Q9Y4X0;A0A0S2Z4X0;A0A0S2Z4V0;A0A8I5KSJ4
AMMECR1L	AMMECR1 like	83607	HGNC:28658	ENSG00000144233.12	ENST00000272647.10	ENSP00000272647.6	NM_001199140.2	NP_001186069.1	MANE Select	Q6DCA0;A0A7P0Z454;A0A7P0TAB6;A0A7P0T8F5;A0A7P0TBJ3;A0A7P0TAH0;A0A7P0Z4N3;A0A7P0T9C2;A0A7P0TAB7;A0A024RAG1;A0A7P0TAX1
AMN	amnion associated transmembrane protein	81693	HGNC:14604	ENSG00000166126.11	ENST00000299155.10	ENSP00000299155.6	NM_030943.4	NP_112205.2	MANE Select	Q9BXJ7
AMN1	antagonist of mitotic exit network 1 homolog	196394	HGNC:27281	ENSG00000151743.11	ENST00000281471.11	ENSP00000281471.6	NM_001113402.2	NP_001106873.1	MANE Select	Q8IY45;F5H3D1;F5H286;F5GWF7;F5H1R2;F5H7U5;E9PHB0
AMOT	angiomotin	154796	HGNC:17810	ENSG00000126016.17	ENST00000371959.9	ENSP00000361027.3	NM_001113490.2	NP_001106962.1	MANE Select	Q4VCS5;A6NP16;E7ERM3
AMOTL1	angiomotin like 1	154810	HGNC:17811	ENSG00000166025.18	ENST00000433060.3	ENSP00000387739.2	NM_130847.3	NP_570899.1	MANE Select	Q8IY63;A0A024R3A6;F8WDH4
AMOTL2	angiomotin like 2	51421	HGNC:17812	ENSG00000114019.15	ENST00000249883.10	ENSP00000249883.5	NM_016201.4	NP_057285.3	MANE Select	Q9Y2J4;D6RF61;D6RIC7;D6RBK2;D6RJA4;D6RCL7;D6RFG0
AMPD1	adenosine monophosphate deaminase 1	270	HGNC:468	ENSG00000116748.22	ENST00000520113.7	ENSP00000430075.3	NM_000036.3	NP_000027.3	MANE Select	P23109;A0A1B0GTL6
AMPD2	adenosine monophosphate deaminase 2	271	HGNC:469	ENSG00000116337.20	ENST00000528667.7	ENSP00000436541.2	NM_001368809.2	NP_001355738.1	MANE Select	A0A5F9UK94;A0A590UJY6;A0A7P0Z4H6;A0A7P0TB79;H0Y360;A0A804H2H4;A0A804CCZ3;A0A590UJD1;H0YF16;A0A590UK85;A0A590UJX5;A0A7P0T999;H0YE32
AMPD3	adenosine monophosphate deaminase 3	272	HGNC:470	ENSG00000133805.16	ENST00000396553.7	ENSP00000379801.2	NM_001025389.2	NP_001020560.1	MANE Select	Q01432;E9PLK6;H0YDY8;E9PKC5;E9PIR5;H0YDC3;E9PPG2
AMPH	amphiphysin	273	HGNC:471	ENSG00000078053.17	ENST00000356264.7	ENSP00000348602.2	NM_001635.4	NP_001626.1	MANE Select	P49418
AMT	aminomethyltransferase	275	HGNC:473	ENSG00000145020.16	ENST00000273588.9	ENSP00000273588.3	NM_000481.4	NP_000472.2	MANE Select	P48728;H0Y695;C9JXJ4;B3KTU4;A0A1B0GVD0;A0A1B0GTM2;A0A1B0GTA8;A0A1B0GVP5;A0A1B0GU55;A0A1B0GUU7;A0A1B0GTV8;A0A1B0GTB6;F8WF62;A0A1B0GUK9;A0A1B0GWC4
AMTN	amelotin	401138	HGNC:33188	ENSG00000187689.10	ENST00000339336.9	ENSP00000341013.4	NM_212557.4	NP_997722.1	MANE Select	Q6UX39;F1T0L8
AMY1A	amylase alpha 1A	276	HGNC:474	ENSG00000237763.10	ENST00000370083.9	ENSP00000359100.4	NM_004038.4	NP_004029.2	MANE Select	P0DUB6;Q5T084
AMY1B	amylase alpha 1B	277	HGNC:475	ENSG00000174876.17	ENST00000330330.10	ENSP00000330484.5	NM_001008218.2	NP_001008219.1	MANE Select	P0DTE7;Q5T084
AMY1C	amylase alpha 1C	278	HGNC:476	ENSG00000187733.7	ENST00000622339.5	ENSP00000481450.2	NM_001008219.3	NP_001008220.1	MANE Select	P0DTE8;A0A804HHZ3
AMY2A	amylase alpha 2A	279	HGNC:477	ENSG00000243480.8	ENST00000414303.7	ENSP00000397582.2	NM_000699.4	NP_000690.1	MANE Select	P04746;H7BZQ8
AMY2B	amylase alpha 2B	280	HGNC:478	ENSG00000240038.7	ENST00000684275.1	ENSP00000507176.1	NM_001387437.1	NP_001374366.1	MANE Select	P19961;C9J2Z5;C9JWK7
AMZ1	archaelysin family metallopeptidase 1	155185	HGNC:22231	ENSG00000174945.14	ENST00000683327.1	ENSP00000506962.1	NM_001384743.1	NP_001371672.1	MANE Select	A4D202;Q400G9
AMZ2	archaelysin family metallopeptidase 2	51321	HGNC:28041	ENSG00000196704.14	ENST00000359904.8	ENSP00000352976.3	NM_016627.5	NP_057711.3	MANE Select	Q86W34;J3KRS2;J3QQR3;J3KRD0;J3KSH1;J3QLK6;J3KS38;J3KTM1
ANAPC1	anaphase promoting complex subunit 1	64682	HGNC:19988	ENSG00000153107.13	ENST00000341068.8	ENSP00000339109.3	NM_022662.4	NP_073153.1	MANE Select	Q9H1A4;F8WAS1;A0A2R8YF63
ANAPC10	anaphase promoting complex subunit 10	10393	HGNC:24077	ENSG00000164162.14	ENST00000507656.6	ENSP00000423995.1	NM_001256706.2	NP_001243635.1	MANE Select	Q9UM13;D6RA92;A0A286YEY6;D6RD74;D6R9Q5;D6RB36
ANAPC11	anaphase promoting complex subunit 11	51529	HGNC:14452	ENSG00000141552.18	ENST00000344877.10	ENSP00000339695.5	NM_001002248.3	NP_001002248.1	MANE Select	Q9NYG5;J3QL35;A0A024R8S1;A0A087X1B5;J3QS46;J3KSK3
ANAPC13	anaphase promoting complex subunit 13	25847	HGNC:24540	ENSG00000129055.13	ENST00000354910.10	ENSP00000346987.5	NM_015391.4	NP_056206.1	MANE Select	Q9BS18;A8K3Z6
ANAPC15	anaphase promoting complex subunit 15	25906	HGNC:24531	ENSG00000110200.9	ENST00000227618.9	ENSP00000227618.4	NM_014042.3	NP_054761.1	MANE Select	P60006;G5EA39;A0A024R5G0;F5GWM6;F5GXB9;F8WDQ6;F5H3R3;F5H6E4;F5H2T3
ANAPC16	anaphase promoting complex subunit 16	119504	HGNC:26976	ENSG00000166295.9	ENST00000299381.5	ENSP00000299381.3	NM_173473.4	NP_775744.1	MANE Select	Q96DE5;C5H3H2;A0A087WUN5
ANAPC2	anaphase promoting complex subunit 2	29882	HGNC:19989	ENSG00000176248.9	ENST00000323927.3	ENSP00000314004.2	NM_013366.4	NP_037498.1	MANE Select	Q9UJX6
ANAPC4	anaphase promoting complex subunit 4	29945	HGNC:19990	ENSG00000053900.11	ENST00000315368.8	ENSP00000318775.3	NM_013367.3	NP_037499.2	MANE Select	Q9UJX5;D6RFM7;D6RAP6
ANAPC5	anaphase promoting complex subunit 5	51433	HGNC:15713	ENSG00000089053.13	ENST00000261819.8	ENSP00000261819.3	NM_016237.5	NP_057321.2	MANE Select	Q9UJX4;F5H0F9;F5H3S5;F5GZ05;F5GY68;F5H0N1
ANAPC7	anaphase promoting complex subunit 7	51434	HGNC:17380	ENSG00000196510.14	ENST00000455511.9	ENSP00000394394.4	NM_016238.3	NP_057322.3	MANE Select	Q9UJX3;H0YIX7
ANG	angiogenin	283	HGNC:483	ENSG00000214274.10	ENST00000397990.5	ENSP00000381077.4	NM_001097577.3	NP_001091046.1	MANE Select	P03950;W0UV28
ANGEL1	angel homolog 1	23357	HGNC:19961	ENSG00000013523.11	ENST00000251089.8	ENSP00000251089.3	NM_015305.4	NP_056120.2	MANE Select	Q9UNK9;A0A024R6B2;G3V437;G3V414;A0A3B3IU54;G3V5C4
ANGEL2	angel homolog 2	90806	HGNC:30534	ENSG00000174606.14	ENST00000366962.8	ENSP00000355929.3	NM_144567.5	NP_653168.2	MANE Select	Q5VTE6
ANGPT1	angiopoietin 1	284	HGNC:484	ENSG00000154188.10	ENST00000517746.6	ENSP00000428340.1	NM_001146.5	NP_001137.2	MANE Select	Q15389;B4DTQ9;E7ERK4;E5RFF4
ANGPT2	angiopoietin 2	285	HGNC:485	ENSG00000091879.14	ENST00000629816.3	ENSP00000486858.2	NM_001118887.2	NP_001112359.1	MANE Select	O15123;E7EVQ3
ANGPT4	angiopoietin 4	51378	HGNC:487	ENSG00000101280.8	ENST00000381922.5	ENSP00000371347.3	NM_015985.4	NP_057069.1	MANE Select	Q9Y264
ANGPTL1	angiopoietin like 1	9068	HGNC:489	ENSG00000116194.13	ENST00000234816.7	ENSP00000234816.2	NM_004673.4	NP_004664.1	MANE Select	O95841;A0A0A0MSK1
ANGPTL2	angiopoietin like 2	23452	HGNC:490	ENSG00000136859.10	ENST00000373425.8	ENSP00000362524.3	NM_012098.3	NP_036230.1	MANE Select	Q9UKU9;A0A024R868
ANGPTL3	angiopoietin like 3	27329	HGNC:491	ENSG00000132855.5	ENST00000371129.4	ENSP00000360170.3	NM_014495.4	NP_055310.1	MANE Select	Q9Y5C1
ANGPTL4	angiopoietin like 4	51129	HGNC:16039	ENSG00000167772.12	ENST00000301455.7	ENSP00000301455.1	NM_139314.3	NP_647475.1	MANE Select	Q9BY76;M0QZ51;M0R0N8;M0R3A2;M0R369
ANGPTL5	angiopoietin like 5	253935	HGNC:19705	ENSG00000187151.7	ENST00000334289.7	ENSP00000335255.3	NM_178127.5	NP_835228.2	MANE Select	Q86XS5;E9PKF7
ANGPTL6	angiopoietin like 6	83854	HGNC:23140	ENSG00000130812.11	ENST00000253109.5	ENSP00000253109.3	NM_031917.3	NP_114123.2	MANE Select	Q8NI99;K7EKF6;A0A024R7A9
ANGPTL7	angiopoietin like 7	10218	HGNC:24078	ENSG00000171819.5	ENST00000376819.4	ENSP00000366015.3	NM_021146.4	NP_066969.1	MANE Select	O43827
ANGPTL8	angiopoietin like 8	55908	HGNC:24933	ENSG00000130173.13	ENST00000252453.12	ENSP00000252453.7	NM_018687.7	NP_061157.3	MANE Select	Q6UXH0;K7EIY2
ANHX	anomalous homeobox	647589	HGNC:40024	ENSG00000227059.7	ENST00000545940.6	ENSP00000439513.2	NM_001372060.1	NP_001358989.1	MANE Select	E9PGG2;A0A6E1YDD0
ANK1	ankyrin 1	286	HGNC:492	ENSG00000029534.21	ENST00000289734.13	ENSP00000289734.8	NM_000037.4	NP_000028.3	MANE Select	P16157;Q6PK32;C9JN86
ANK2	ankyrin 2	287	HGNC:493	ENSG00000145362.21	ENST00000357077.9	ENSP00000349588.4	NM_001148.6	NP_001139.3	MANE Select	Q01484;I6L894;A0A5F9ZI15;A0A5F9ZHR2;A0A5F9ZHD2;A0A5F9ZHN0;B7Z651;A0A5F9ZHJ6;A0A5F9ZI36;A0A5F9ZI69;A0A5F9ZHY6;A0A5F9ZH38;A0A5F9ZI56;A0A5F9ZH03;A0A5F9ZH30;A0A5F9ZI65;A0A5F9ZHA1;A0A5K1VW73;A0A5F9ZHC9;A0A5F9ZHM6;A0A5F9ZI73;A0A5F9ZGX3;A0A5F9ZH10;A0A5F9ZHJ4;A0A5F9ZHQ5;E9PHW9;A0A5F9ZI41;A0A5F9ZH19;A0A5F9ZHL9;A0A087WZU3;A0A5F9ZHS1;A0A5F9ZGX8;A0A5F9ZGZ5;A0A5F9ZI16;A0A5F9ZH99;A0A5F9ZHL3;A0A5F9ZH39;A0A5F9ZG…
ANK3	ankyrin 3	288	HGNC:494	ENSG00000151150.22	ENST00000280772.7	ENSP00000280772.1	NM_020987.5	NP_066267.2	MANE Select	Q12955;H0Y3A4;H0Y951;D6RBY7;A0A087X0L3;A0A087X0B4;D6RHY3;D6RFK6;D6RF31;H0Y8Z4;B1AQT1
ANKAR	ankyrin and armadillo repeat containing	150709	HGNC:26350	ENSG00000151687.15	ENST00000684021.1	ENSP00000507233.1	NM_001378068.1	NP_001364997.1	MANE Select	Q7Z5J8;E7EWS1
ANKDD1A	ankyrin repeat and death domain containing 1A	348094	HGNC:28002	ENSG00000166839.18	ENST00000319580.13	ENSP00000325895.9	NM_182703.6	NP_874362.3	MANE Select	Q495B1;A0A0C4DGA8;Q8TAJ8;A0A0C4DFZ5;D6RD28
ANKDD1B	ankyrin repeat and death domain containing 1B	728780	HGNC:32525	ENSG00000189045.15	ENST00000601380.4	ENSP00000471417.1	NM_001276713.2	NP_001263642.1	MANE Select	A6NHY2;A0A5F9ZHP8;A0A5F9ZHN3;A0A5F9ZHU1;A0A5F9ZI24;A0A5F9ZHS6
ANKEF1	ankyrin repeat and EF-hand domain containing 1	63926	HGNC:15803	ENSG00000132623.16	ENST00000378392.6	ENSP00000367644.1	NM_022096.6	NP_071379.3	MANE Select	Q9NU02
ANKFN1	ankyrin repeat and fibronectin type III domain containing 1	162282	HGNC:26766	ENSG00000153930.13	ENST00000682825.1	ENSP00000507365.1	NM_001370326.1	NP_001357255.1	MANE Select	Q8N957;H3BM45;A0A804HJ58;A0A590UK59;I3L0N6
ANKFY1	ankyrin repeat and FYVE domain containing 1	51479	HGNC:20763	ENSG00000185722.18	ENST00000341657.9	ENSP00000343362.4	NM_001330063.2	NP_001316992.1	MANE Select	Q9P2R3;I3L3P8;I3L1Z9
ANKH	ANKH inorganic pyrophosphate transport regulator	56172	HGNC:15492	ENSG00000154122.14	ENST00000284268.8	ENSP00000284268.6	NM_054027.6	NP_473368.1	MANE Select	Q9HCJ1;D6RGI5
ANKHD1	ankyrin repeat and KH domain containing 1	54882	HGNC:24714	ENSG00000131503.21	ENST00000360839.7	ENSP00000354085.2	NM_017747.3	NP_060217.1	MANE Select	Q8IWZ3;H7C2F5;H0Y472;A0A0A0MQZ8;H0Y4P6;E9PDP5;D6RHC4
ANKIB1	ankyrin repeat and IBR domain containing 1	54467	HGNC:22215	ENSG00000001629.10	ENST00000265742.8	ENSP00000265742.3	NM_019004.2	NP_061877.1	MANE Select	Q9P2G1;C9JZ63
ANKK1	ankyrin repeat and kinase domain containing 1	255239	HGNC:21027	ENSG00000170209.5	ENST00000303941.4	ENSP00000306678.3	NM_178510.2	NP_848605.1	MANE Select	Q8NFD2
ANKLE1	ankyrin repeat and LEM domain containing 1	126549	HGNC:26812	ENSG00000160117.16	ENST00000404085.7	ENSP00000384008.3	NM_152363.6	NP_689576.6	MANE Select	Q8NAG6;A0A0A0MSC6;A0A499FJM0;M0QX15;A0A494C092
ANKLE2	ankyrin repeat and LEM domain containing 2	23141	HGNC:29101	ENSG00000176915.15	ENST00000357997.10	ENSP00000350686.5	NM_015114.3	NP_055929.1	MANE Select	Q86XL3;F5H6J0;F5H1D4
ANKMY1	ankyrin repeat and MYND domain containing 1	51281	HGNC:20987	ENSG00000144504.16	ENST00000401804.6	ENSP00000385887.1	NM_001282771.3	NP_001269700.1	MANE Select	Q9P2S6;Q6GPI0;B5MBY4;J3KQ21;C9JZ56;J3KQ07;J3KPY5
ANKMY2	ankyrin repeat and MYND domain containing 2	57037	HGNC:25370	ENSG00000106524.9	ENST00000306999.7	ENSP00000303570.2	NM_020319.3	NP_064715.1	MANE Select	Q8IV38;F8WB95;G3V0G5;A0A024R9Z6
ANKRA2	ankyrin repeat family A member 2	57763	HGNC:13208	ENSG00000164331.10	ENST00000296785.8	ENSP00000296785.3	NM_023039.5	NP_075526.1	MANE Select	Q9H9E1;A0A024RAN7;D6RBK8
ANKRD1	ankyrin repeat domain 1	27063	HGNC:15819	ENSG00000148677.7	ENST00000371697.4	ENSP00000360762.3	NM_014391.3	NP_055206.2	MANE Select	Q15327;A0A384NYH5
ANKRD10	ankyrin repeat domain 10	55608	HGNC:20265	ENSG00000088448.14	ENST00000267339.6	ENSP00000267339.2	NM_017664.4	NP_060134.2	MANE Select	Q9NXR5;Q8IUW1;A0A024RE01
ANKRD11	ankyrin repeat domain containing 11	29123	HGNC:21316	ENSG00000167522.17	ENST00000301030.10	ENSP00000301030.4	NM_013275.6	NP_037407.4	MANE Select	Q6UB99;A0A2R8YE03;H3BNU4;X5D778;H0Y2U4;A0A2R8Y7Z1;A0A2R8Y728;A0A2R8YE94;A0A2R8Y5V1;A0A2R8Y438;A0A2R8Y4T9;A0A2R8YEI0;H0Y3E3
ANKRD12	ankyrin repeat domain 12	23253	HGNC:29135	ENSG00000101745.17	ENST00000262126.9	ENSP00000262126.3	NM_015208.5	NP_056023.3	MANE Select	Q6UB98;J3QRX3;J3KSU9;F5GYX2
ANKRD13A	ankyrin repeat domain 13A	88455	HGNC:21268	ENSG00000076513.17	ENST00000261739.9	ENSP00000261739.4	NM_033121.2	NP_149112.1	MANE Select	Q8IZ07;Q3ZTS7;F8W150;S4R3D2
ANKRD13B	ankyrin repeat domain 13B	124930	HGNC:26363	ENSG00000198720.13	ENST00000394859.8	ENSP00000378328.3	NM_152345.5	NP_689558.4	MANE Select	Q86YJ7;A0A024QZ29;K7EKP0;K7ENT0
ANKRD13C	ankyrin repeat domain 13C	81573	HGNC:25374	ENSG00000118454.13	ENST00000370944.9	ENSP00000359982.4	NM_030816.5	NP_110443.3	MANE Select	Q8N6S4
ANKRD13D	ankyrin repeat domain 13D	338692	HGNC:27880	ENSG00000172932.16	ENST00000511455.7	ENSP00000427130.2	NM_207354.3	NP_997237.2	MANE Select	Q6ZTN6;A0A6E1W3F4
ANKRD16	ankyrin repeat domain 16	54522	HGNC:23471	ENSG00000134461.16	ENST00000380094.10	ENSP00000369436.4	NM_019046.3	NP_061919.1	MANE Select	Q6P6B7
ANKRD17	ankyrin repeat domain 17	26057	HGNC:23575	ENSG00000132466.20	ENST00000358602.9	ENSP00000351416.4	NM_032217.5	NP_115593.3	MANE Select	O75179;H0YLQ3
ANKRD18A	ankyrin repeat domain 18A	253650	HGNC:23643	ENSG00000180071.21	ENST00000399703.6	ENSP00000382610.4	NM_147195.4	NP_671728.2	MANE Select	Q8IVF6;R4GN29;A0A1B0GW59
ANKRD18B	ankyrin repeat domain 18B	441459	HGNC:23644	ENSG00000230453.11	ENST00000684830.1	ENSP00000510683.1	NM_001393611.1	NP_001380540.1	MANE Select	A2A2Z9;R4GNB3;A0A8I5KZ96;A2A300
ANKRD2	ankyrin repeat domain 2	26287	HGNC:495	ENSG00000165887.12	ENST00000370655.6	ENSP00000359689.1	NM_001346793.2	NP_001333722.1	MANE Select	Q9GZV1;A0A0A0MRN9;Q5T457
ANKRD20A1	ankyrin repeat domain 20 family member A1	84210	HGNC:23665	ENSG00000260691.8	ENST00000562196.6	ENSP00000477695.1	NM_032250.5	NP_115626.2	MANE Select	Q5TYW2;A0A494C151;A0A087X161
ANKRD22	ankyrin repeat domain 22	118932	HGNC:28321	ENSG00000152766.6	ENST00000371930.5	ENSP00000360998.4	NM_144590.3	NP_653191.2	MANE Select	Q5VYY1
ANKRD23	ankyrin repeat domain 23	200539	HGNC:24470	ENSG00000163126.15	ENST00000318357.9	ENSP00000321679.4	NM_144994.8	NP_659431.5	MANE Select	Q86SG2
ANKRD24	ankyrin repeat domain 24	170961	HGNC:29424	ENSG00000089847.13	ENST00000318934.9	ENSP00000321731.4	NM_001393985.1	NP_001380914.1	MANE Select	Q8TF21;M0QZ18
ANKRD26	ankyrin repeat domain containing 26	22852	HGNC:29186	ENSG00000107890.17	ENST00000376087.5	ENSP00000365255.4	NM_014915.3	NP_055730.2	MANE Select	Q9UPS8;A0A6Q8PGU7;A0A6Q8PHI6;A0A6Q8PHK2;A0A6Q8PH02;E7ESJ3;A0A6Q8PHD6
ANKRD27	ankyrin repeat domain 27	84079	HGNC:25310	ENSG00000105186.16	ENST00000306065.9	ENSP00000304292.3	NM_032139.3	NP_115515.2	MANE Select	Q96NW4;V9GYL8;K7EIH4;K7ENE0;K7EIN0;K7ELM1;K7EPM2
ANKRD28	ankyrin repeat domain 28	23243	HGNC:29024	ENSG00000206560.12	ENST00000683139.1	ENSP00000508086.1	NM_001349278.2	NP_001336207.1	MANE Select	O15084;B4DIW9;A0A024R2I9
ANKRD29	ankyrin repeat domain 29	147463	HGNC:27110	ENSG00000154065.17	ENST00000592179.6	ENSP00000468354.1	NM_173505.4	NP_775776.2	MANE Select	Q8N6D5;V9GYT2;K7EL63
ANKRD30A	ankyrin repeat domain 30A	91074	HGNC:17234	ENSG00000148513.20	ENST00000361713.2	ENSP00000354432.2	NM_052997.3	NP_443723.3	MANE Select	Q9BXX3;Q5W026
ANKRD30B	ankyrin repeat domain 30B	374860	HGNC:24165	ENSG00000180777.15	ENST00000690538.1	ENSP00000510074.1	NM_001367607.2	NP_001354536.1	MANE Select	Q9BXX2;A0A8I5KW82;A0A590UK20
ANKRD30BL	ankyrin repeat domain 30B like	554226	HGNC:35167	ENSG00000163046.16	ENST00000409867.6	ENSP00000386398.1	NM_001358416.1	NP_001345345.1	MANE Select	A7E2S9
ANKRD31	ankyrin repeat domain 31	256006	HGNC:26853	ENSG00000145700.10	ENST00000506364.6	ENSP00000427262.2	NM_001372053.1	NP_001358982.1	MANE Select	Q8N7Z5;A0A669KAY2;D6RJB7
ANKRD33	ankyrin repeat domain 33	341405	HGNC:13788	ENSG00000167612.13	ENST00000301190.11	ENSP00000301190.6	NM_182608.4	NP_872414.3	MANE Select	Q7Z3H0;F8VTQ6
ANKRD33B	ankyrin repeat domain 33B	651746	HGNC:35240	ENSG00000164236.12	ENST00000296657.7	ENSP00000296657.4	NM_001164440.2	NP_001157912.1	MANE Select	A6NCL7;D6R912
ANKRD34A	ankyrin repeat domain 34A	284615	HGNC:27639	ENSG00000272031.3	ENST00000606888.3	ENSP00000475189.1	NM_001039888.4	NP_001034977.1	MANE Select	Q69YU3;A0A087WTW1;A0A087X1I1
ANKRD34B	ankyrin repeat domain 34B	340120	HGNC:33736	ENSG00000189127.8	ENST00000338682.8	ENSP00000339802.3	NM_001004441.3	NP_001004441.2	MANE Select	A5PLL1
ANKRD34C	ankyrin repeat domain 34C	390616	HGNC:33888	ENSG00000235711.5	ENST00000421388.4	ENSP00000401089.2	NM_001146341.2	NP_001139813.1	MANE Select	P0C6C1
ANKRD35	ankyrin repeat domain 35	148741	HGNC:26323	ENSG00000198483.13	ENST00000355594.9	ENSP00000347802.4	NM_144698.5	NP_653299.4	MANE Select	F6XZD3
ANKRD36	ankyrin repeat domain 36	375248	HGNC:24079	ENSG00000135976.21	ENST00000420699.9	ENSP00000391950.4	NM_001354587.1	NP_001341516.1	MANE Select	A6QL64
ANKRD36B	ankyrin repeat domain 36B	57730	HGNC:29333	ENSG00000196912.13	ENST00000359901.9	ENSP00000477778.1	NM_001393939.1	NP_001380868.1	MANE Select	Q8N2N9;A0A087WX87
ANKRD36C	ankyrin repeat domain 36C	400986	HGNC:32946	ENSG00000174501.15	ENST00000295246.7	ENSP00000295246.7	NM_001393982.1	NP_001380911.1	MANE Select	Q5JPF3;E9PJI0;A0A0C4DH05;A0A087WYV7;A0A8J8YUB5
ANKRD37	ankyrin repeat domain 37	353322	HGNC:29593	ENSG00000186352.9	ENST00000335174.6	ENSP00000335147.4	NM_181726.4	NP_859077.1	MANE Select	Q7Z713;D6RFF5
ANKRD39	ankyrin repeat domain 39	51239	HGNC:28640	ENSG00000213337.9	ENST00000393537.5	ENSP00000377170.4	NM_016466.6	NP_057550.3	MANE Select	Q53RE8
ANKRD40	ankyrin repeat domain 40	91369	HGNC:28233	ENSG00000154945.7	ENST00000285243.7	ENSP00000285243.6	NM_052855.4	NP_443087.1	MANE Select	Q6AI12;A8IK34;K7ERW4
ANKRD40CL	ANKRD40 C-terminal like	55018	HGNC:26080	ENSG00000167117.10	ENST00000450727.6	ENSP00000494384.1	NM_001358683.3	NP_001345612.1	MANE Select	Q53H64;A0A2R8YGP7;A0A2R8Y365
ANKRD42	ankyrin repeat domain 42	338699	HGNC:26752	ENSG00000137494.14	ENST00000533342.6	ENSP00000435790.1	NM_001300975.2	NP_001287904.1	MANE Select	Q8N9B4;E9PP91;E9PIL2;F8W6I9;E9PKE2;E9PR10;H0YE80
ANKRD44	ankyrin repeat domain 44	91526	HGNC:25259	ENSG00000065413.20	ENST00000282272.15	ENSP00000282272.9	NM_001195144.2	NP_001182073.1	MANE Select	Q8N8A2;C9JY51;H7C209;F8WBW3;A0A2R8Y7Y4;H7C4A0
ANKRD45	ankyrin repeat domain 45	339416	HGNC:24786	ENSG00000183831.7	ENST00000333279.3	ENSP00000331268.2	NM_198493.3	NP_940895.1	MANE Select	Q5TZF3
ANKRD46	ankyrin repeat domain 46	157567	HGNC:27229	ENSG00000186106.11	ENST00000335659.7	ENSP00000335287.3	NM_001270377.2	NP_001257306.1	MANE Select	Q86W74;A0A024R9E1;A0A024R9G2;E5RHV2;E5RI04;E5RI20;J3KP26;E5RFM7
ANKRD49	ankyrin repeat domain 49	54851	HGNC:25970	ENSG00000168876.9	ENST00000544612.6	ENSP00000440396.1	NM_017704.3	NP_060174.2	MANE Select	Q8WVL7;F6R851;A0A024R398;F5H227;F5H3B3;F5H7L0;F5GWD9
ANKRD50	ankyrin repeat domain containing 50	57182	HGNC:29223	ENSG00000151458.12	ENST00000504087.6	ENSP00000425658.1	NM_020337.3	NP_065070.1	MANE Select	Q9ULJ7
ANKRD52	ankyrin repeat domain 52	283373	HGNC:26614	ENSG00000139645.11	ENST00000267116.8	ENSP00000267116.7	NM_173595.4	NP_775866.2	MANE Select	Q8NB46
ANKRD53	ankyrin repeat domain 53	79998	HGNC:25691	ENSG00000144031.12	ENST00000360589.4	ENSP00000353796.3	NM_001115116.2	NP_001108588.1	MANE Select	Q8N9V6;C9JZ61;C9JQK2
ANKRD54	ankyrin repeat domain 54	129138	HGNC:25185	ENSG00000100124.15	ENST00000215941.9	ENSP00000215941.4	NM_138797.4	NP_620152.1	MANE Select	Q6NXT1;F8WB76;D3YTC9;B5MCX7;C9JX82;C9JU48;V9GYU2
ANKRD55	ankyrin repeat domain 55	79722	HGNC:25681	ENSG00000164512.18	ENST00000341048.9	ENSP00000342295.4	NM_024669.3	NP_078945.2	MANE Select	Q3KP44;D6R9N4;D6RBD3
ANKRD6	ankyrin repeat domain 6	22881	HGNC:17280	ENSG00000135299.17	ENST00000339746.9	ENSP00000345767.4	NM_001242809.2	NP_001229738.1	MANE Select	Q9Y2G4;E5RIJ4;E5RIN9;E5RJR9;E5RH98;E5RJ45;E5RJ05;H0YBW6;E5RIS1
ANKRD60	ankyrin repeat domain 60	140731	HGNC:16217	ENSG00000124227.6	ENST00000457363.2	ENSP00000396747.1	NM_001304369.2	NP_001291298.1	MANE Select	Q9BZ19
ANKRD61	ankyrin repeat domain 61	100310846	HGNC:22467	ENSG00000157999.6	ENST00000409061.2	ENSP00000386502.1	NM_001271700.2	NP_001258629.1	MANE Select	A6NGH8
ANKRD62	ankyrin repeat domain 62	342850	HGNC:35241	ENSG00000181626.12	ENST00000587848.3	ENSP00000467740.2	NM_001277333.2	NP_001264262.1	MANE Select	A6NC57
ANKRD63	ankyrin repeat domain 63	100131244	HGNC:40027	ENSG00000230778.2	ENST00000434396.2	ENSP00000399547.1	NM_001190479.3	NP_001177408.1	MANE Select	C9JTQ0
ANKRD65	ankyrin repeat domain 65	441869	HGNC:42950	ENSG00000235098.9	ENST00000537107.6	ENSP00000445688.1	NM_001145210.3	NP_001138682.1	MANE Select	E5RJM6
ANKRD66	ankyrin repeat domain 66	100287718	HGNC:44669	ENSG00000230062.7	ENST00000565422.3	ENSP00000454770.2	NM_001162435.3	NP_001155907.3	MANE Select	B4E2M5
ANKRD7	ankyrin repeat domain 7	56311	HGNC:18588	ENSG00000106013.15	ENST00000265224.9	ENSP00000265224.4	NM_019644.4	NP_062618.2	MANE Select	Q92527;A0A0U1RQQ7;C9JIJ7;C9J2M7
ANKRD9	ankyrin repeat domain 9	122416	HGNC:20096	ENSG00000156381.9	ENST00000286918.9	ENSP00000286918.4	NM_152326.4	NP_689539.1	MANE Select	Q96BM1;H0YNN1;H0YM08
ANKS1A	ankyrin repeat and sterile alpha motif domain containing 1A	23294	HGNC:20961	ENSG00000064999.16	ENST00000360359.5	ENSP00000353518.3	NM_015245.3	NP_056060.2	MANE Select	Q92625;A0A3B3ITU5;A0A3B3ISP1
ANKS1B	ankyrin repeat and sterile alpha motif domain containing 1B	56899	HGNC:24600	ENSG00000185046.20	ENST00000683438.2	ENSP00000508105.1	NM_001352186.2	NP_001339115.1	MANE Select	Q7Z6G8;R4GMQ4;R4GN70;A0A804HKX1;R4GN07;R4GMN5;R4GN78;R4GNJ0;F8VR14;R4GMS8;F8VVQ4;R4GN73;J3QSU0
ANKS3	ankyrin repeat and sterile alpha motif domain containing 3	124401	HGNC:29422	ENSG00000168096.15	ENST00000304283.9	ENSP00000304586.4	NM_133450.4	NP_597707.1	MANE Select	Q6ZW76;K7EPP4;D3DUE4;K7ERR7;K7EJY2;K7EKD2;K7ERF3;K7EQE0;K7ERY3;K7EJS9;F6WF08;K7EPY5;K7EJX3;K7EM53;K7ELU8;K7ELP3
ANKS4B	ankyrin repeat and sterile alpha motif domain containing 4B	257629	HGNC:26795	ENSG00000175311.7	ENST00000311620.7	ENSP00000308772.5	NM_145865.3	NP_665872.2	MANE Select	Q8N8V4
ANKS6	ankyrin repeat and sterile alpha motif domain containing 6	203286	HGNC:26724	ENSG00000165138.18	ENST00000353234.5	ENSP00000297837.6	NM_173551.5	NP_775822.3	MANE Select	Q68DC2;A0A0A0MRS7
ANKUB1	ankyrin repeat and ubiquitin domain containing 1	389161	HGNC:29642	ENSG00000206199.11	ENST00000446160.7	ENSP00000387907.1	NM_001144960.3	NP_001138432.1	MANE Select	A6NFN9;C9JND2
ANKZF1	ankyrin repeat and zinc finger peptidyl tRNA hydrolase 1	55139	HGNC:25527	ENSG00000163516.14	ENST00000323348.10	ENSP00000321617.5	NM_018089.3	NP_060559.2	MANE Select	Q9H8Y5;F8WD44;C9JQZ3;B8ZZS4;C9K022;C9J5H7;C9JS61
ANLN	anillin actin binding protein	54443	HGNC:14082	ENSG00000011426.11	ENST00000265748.7	ENSP00000265748.2	NM_018685.5	NP_061155.2	MANE Select	A0A024RA49;Q9NQW6;C9JJT6;C9J0G4;H7C167
ANO1	anoctamin 1	55107	HGNC:21625	ENSG00000131620.18	ENST00000355303.10	ENSP00000347454.5	NM_018043.7	NP_060513.5	MANE Select	Q5XXA6;E9PS90;E9PP68
ANO10	anoctamin 10	55129	HGNC:25519	ENSG00000160746.13	ENST00000292246.8	ENSP00000292246.3	NM_018075.5	NP_060545.3	MANE Select	Q9NW15;C9JJS5;C9IZD0;C9JPY2;C9JH90;C9J670;C9JA49;A0A024R2S0;C9JQC9;C9IYD3
ANO2	anoctamin 2	57101	HGNC:1183	ENSG00000047617.17	ENST00000682330.1	ENSP00000507275.1	NM_001364791.2	NP_001351720.1	MANE Select	Q9NQ90;F5H806;A0A804HIY3
ANO3	anoctamin 3	63982	HGNC:14004	ENSG00000134343.14	ENST00000256737.8	ENSP00000256737.3	NM_031418.4	NP_113606.2	MANE Select	Q9BYT9;E9PQ79;A0A5F9ZHL6;E9PKW2
ANO4	anoctamin 4	121601	HGNC:23837	ENSG00000151572.18	ENST00000392977.8	ENSP00000376703.3	NM_001286615.2	NP_001273544.1	MANE Select	Q32M45;A0A2R8Y532;F8VW62
ANO5	anoctamin 5	203859	HGNC:27337	ENSG00000171714.13	ENST00000324559.9	ENSP00000315371.9	NM_213599.3	NP_998764.1	MANE Select	Q75V66;A0A804HLK6;A0A804HJT6;A0A804HKP2;A0A804HL91;A0A804HHX6
ANO6	anoctamin 6	196527	HGNC:25240	ENSG00000177119.17	ENST00000320560.13	ENSP00000320087.8	NM_001025356.3	NP_001020527.2	MANE Select	Q4KMQ2;A0A7P0TAW4;A0A7P0T8Y2;A0A7P0TAF4;F8VX71;A0A7P0TBD5;A0A7P0TBC5;A0A7P0TBI1
ANO7	anoctamin 7	50636	HGNC:31677	ENSG00000146205.15	ENST00000674324.2	ENSP00000501393.1	NM_001370694.2	NP_001357623.1	MANE Select	Q6IWH7;A0A6Q8JT31;A0A6I8PRE6;A0A6Q8JTU6
ANO8	anoctamin 8	57719	HGNC:29329	ENSG00000074855.11	ENST00000159087.7	ENSP00000159087.4	NM_020959.3	NP_066010.1	MANE Select	Q9HCE9;M0QYD2
ANO9	anoctamin 9	338440	HGNC:20679	ENSG00000185101.13	ENST00000332826.7	ENSP00000332788.6	NM_001012302.3	NP_001012302.2	MANE Select	A1A5B4
ANOS1	anosmin 1	3730	HGNC:6211	ENSG00000011201.12	ENST00000262648.8	ENSP00000262648.3	NM_000216.4	NP_000207.2	MANE Select	P23352
ANP32A	acidic nuclear phosphoprotein 32 family member A	8125	HGNC:13233	ENSG00000140350.15	ENST00000465139.6	ENSP00000417864.2	NM_006305.4	NP_006296.1	MANE Select	P39687;H7BZ09;H0YN26
ANP32B	acidic nuclear phosphoprotein 32 family member B	10541	HGNC:16677	ENSG00000136938.9	ENST00000339399.5	ENSP00000345848.4	NM_006401.3	NP_006392.1	MANE Select	Q92688
ANP32D	acidic nuclear phosphoprotein 32 family member D	23519	HGNC:16676	ENSG00000139223.4	ENST00000266594.4	ENSP00000266594.2	NM_012404.3	NP_036536.2	MANE Select	O95626
ANP32E	acidic nuclear phosphoprotein 32 family member E	81611	HGNC:16673	ENSG00000143401.15	ENST00000583931.6	ENSP00000463154.1	NM_030920.5	NP_112182.1	MANE Select	Q9BTT0;Q5TB19;Q5TB25;E9PI45;E9PPH5;H0YCE2;E9PLC4
ANPEP	alanyl aminopeptidase, membrane	290	HGNC:500	ENSG00000166825.15	ENST00000300060.7	ENSP00000300060.6	NM_001150.3	NP_001141.2	MANE Select	P15144;A0A024RC61;H0YMC1;H0YLZ8
ANTKMT	adenine nucleotide translocase lysine methyltransferase	65990	HGNC:14152	ENSG00000103254.10	ENST00000569529.6	ENSP00000454380.1	NM_023933.3	NP_076422.1	MANE Select	Q9BQD7;H3BPE8;J3KMW5
ANTXR1	ANTXR cell adhesion molecule 1	84168	HGNC:21014	ENSG00000169604.21	ENST00000303714.9	ENSP00000301945.4	NM_032208.3	NP_115584.1	MANE Select	Q9H6X2;H0YC24;A0A7P0Z463
ANTXR2	ANTXR cell adhesion molecule 2	118429	HGNC:21732	ENSG00000163297.18	ENST00000403729.7	ENSP00000385575.2	NM_058172.6	NP_477520.2	MANE Select	J3KPY9;P58335;A0A0C4DG84;A0A7P0T8H3;A0A7P0TAR4;A0A7P0Z4A8
ANTXRL	ANTXR like	195977	HGNC:27277	ENSG00000274209.6	ENST00000620264.5	ENSP00000480615.1	NM_001278688.3	NP_001265617.1	MANE Select	A6NF34;A0A087WXZ5;A0A087WW08;A0A2U7XUX1
ANXA1	annexin A1	301	HGNC:533	ENSG00000135046.14	ENST00000257497.11	ENSP00000257497.6	NM_000700.3	NP_000691.1	MANE Select	P04083;Q5TZZ9;Q5T3N0;Q5T3N1
ANXA10	annexin A10	11199	HGNC:534	ENSG00000109511.12	ENST00000359299.8	ENSP00000352248.3	NM_007193.5	NP_009124.2	MANE Select	Q9UJ72
ANXA11	annexin A11	311	HGNC:535	ENSG00000122359.18	ENST00000422982.8	ENSP00000404412.2	NM_145868.2	NP_665875.1	MANE Select	P50995;Q5T0G8;Q5T0G7
ANXA13	annexin A13	312	HGNC:536	ENSG00000104537.17	ENST00000419625.6	ENSP00000390809.1	NM_004306.4	NP_004297.2	MANE Select	P27216;E5RIN3
ANXA2	annexin A2	302	HGNC:537	ENSG00000182718.18	ENST00000451270.7	ENSP00000387545.3	NM_004039.3	NP_004030.1	MANE Select	P07355;H0YKZ7;A0A024R5Z7;H0YKS4;H0YL33;A0A7I2V4P4;H0YKN4;H0YKV8;H0YMD9;H0YN28;H0YNA0;H0YLE2;H0YNP5;H0YMU9;H0YMW4;H0YMM1;H0YMD0;H0YLV6;H0YMT9;H0YNB8
ANXA2R	annexin A2 receptor	389289	HGNC:33463	ENSG00000177721.5	ENST00000616064.2	ENSP00000479862.1	NM_001014279.3	NP_001014301.1	MANE Select	Q3ZCQ2
ANXA3	annexin A3	306	HGNC:541	ENSG00000138772.13	ENST00000264908.11	ENSP00000264908.6	NM_005139.3	NP_005130.1	MANE Select	P12429;D6RA82;D6RFJ9;D6RFG5;D6RCA8;D6RAZ8
ANXA4	annexin A4	307	HGNC:542	ENSG00000196975.16	ENST00000394295.6	ENSP00000377833.4	NM_001153.5	NP_001144.1	MANE Select	Q6P452;B4E1S2
ANXA5	annexin A5	308	HGNC:543	ENSG00000164111.15	ENST00000296511.10	ENSP00000296511.5	NM_001154.4	NP_001145.1	MANE Select	P08758;D6RBE9;D6RBL5;V9HWE0;D6RCN3;E9PHT9
ANXA6	annexin A6	309	HGNC:544	ENSG00000197043.15	ENST00000354546.10	ENSP00000346550.5	NM_001155.5	NP_001146.2	MANE Select	P08133;A0A0S2Z377;A0A0S2Z2Z6;E5RI05;E7EMC6;E5RK69;E5RK63;E5RJF5;E5RJR0;E5RIU8;E5RFF0
ANXA7	annexin A7	310	HGNC:545	ENSG00000138279.16	ENST00000372921.10	ENSP00000362012.4	NM_001156.5	NP_001147.1	MANE Select	P20073;B9ZVT2
ANXA8	annexin A8	653145	HGNC:546	ENSG00000265190.7	ENST00000585281.6	ENSP00000462880.1	NM_001040084.3	NP_001035173.1	MANE Select	P13928;A0A075B765;A0A075B748;A0A087WTN9
ANXA8L1	annexin A8 like 1	728113	HGNC:23334	ENSG00000264230.9	ENST00000619162.5	ENSP00000480221.1	NM_001098845.3	NP_001092315.2	MANE Select	Q5VT79;B4DTF2;A0A075B752;A0A087WUP0
ANXA9	annexin A9	8416	HGNC:547	ENSG00000143412.10	ENST00000368947.9	ENSP00000357943.4	NM_003568.3	NP_003559.2	MANE Select	O76027
AOAH	acyloxyacyl hydrolase	313	HGNC:548	ENSG00000136250.12	ENST00000617537.5	ENSP00000483783.1	NM_001637.4	NP_001628.1	MANE Select	P28039;C9JJA7;F8WCP9;A0A087WVT3
AOC1	amine oxidase copper containing 1	26	HGNC:80	ENSG00000002726.21	ENST00000360937.9	ENSP00000354193.4	NM_001091.4	NP_001082.2	MANE Select	P19801;C9J2J4;C9J0G8
AOC2	amine oxidase copper containing 2	314	HGNC:549	ENSG00000131480.9	ENST00000253799.8	ENSP00000253799.2	NM_009590.4	NP_033720.2	MANE Select	O75106
AOC3	amine oxidase copper containing 3	8639	HGNC:550	ENSG00000131471.7	ENST00000308423.7	ENSP00000312326.1	NM_003734.4	NP_003725.1	MANE Select	Q16853;K7EL47;K7EQZ5
AOPEP	aminopeptidase O (putative)	84909	HGNC:1361	ENSG00000148120.18	ENST00000375315.8	ENSP00000364464.2	NM_001193329.3	NP_001180258.1	MANE Select	Q8N6M6;A0A0A0MSU0;X6RBX4
AOX1	aldehyde oxidase 1	316	HGNC:553	ENSG00000138356.14	ENST00000374700.7	ENSP00000363832.2	NM_001159.4	NP_001150.3	MANE Select	Q06278;H7C3Q1;H7BXF7;C9J244
AP1AR	adaptor related protein complex 1 associated regulatory protein	55435	HGNC:28808	ENSG00000138660.12	ENST00000274000.10	ENSP00000274000.5	NM_018569.6	NP_061039.3	MANE Select	Q63HQ0;A0A024RDI1
AP1B1	adaptor related protein complex 1 subunit beta 1	162	HGNC:554	ENSG00000100280.17	ENST00000357586.7	ENSP00000350199.2	NM_001127.4	NP_001118.3	MANE Select	Q10567;C9J1E7
AP1G1	adaptor related protein complex 1 subunit gamma 1	164	HGNC:555	ENSG00000166747.13	ENST00000299980.9	ENSP00000299980.4	NM_001128.6	NP_001119.3	MANE Select	O43747;B4DGE1;B3KNW1;H3BPN9;H3BNN2;H3BR36;H3BS13;H3BN71;H3BRM7;H3BUN9;H3BV30;H3BN75;H3BNR4
AP1G2	adaptor related protein complex 1 subunit gamma 2	8906	HGNC:556	ENSG00000213983.12	ENST00000397120.8	ENSP00000380309.3	NM_003917.5	NP_003908.1	MANE Select	O75843;G3V2V9;H0YJ47;G3V532;G3V3Z2
AP1M1	adaptor related protein complex 1 subunit mu 1	8907	HGNC:13667	ENSG00000072958.9	ENST00000291439.8	ENSP00000291439.2	NM_032493.4	NP_115882.1	MANE Select	Q9BXS5;A0A024R7K8;K7EQ90;K7ENA7;K7ER75;E7ENJ6;K7EPJ8;A0A087WZX7;K7EJL1
AP1M2	adaptor related protein complex 1 subunit mu 2	10053	HGNC:558	ENSG00000129354.12	ENST00000250244.11	ENSP00000250244.5	NM_005498.5	NP_005489.2	MANE Select	Q9Y6Q5;K7EJJ1;K7EPR4;K7ERH5;K7EPI9;K7EL08;K7EMG5
AP1S1	adaptor related protein complex 1 subunit sigma 1	1174	HGNC:559	ENSG00000106367.15	ENST00000337619.11	ENSP00000336666.5	NM_001283.5	NP_001274.1	MANE Select	P61966;A0A2R8Y7S3;A0A024QYT6;A0A2R8YGH5
AP1S2	adaptor related protein complex 1 subunit sigma 2	8905	HGNC:560	ENSG00000182287.15	ENST00000672987.1	ENSP00000500695.1	NM_001272071.2	NP_001259000.1	MANE Select	P56377;A0A5F9ZHX2;H7BZG6;Q549M9;A0A5F9ZI43;F6SFB5;A0A5F9ZHW1;A6NH01
AP1S3	adaptor related protein complex 1 subunit sigma 3	130340	HGNC:18971	ENSG00000152056.18	ENST00000396654.7	ENSP00000379891.2	NM_001039569.2	NP_001034658.1	MANE Select	Q96PC3;G5E966;B8ZZZ1;F8W8K9;C9JZK4
AP2A1	adaptor related protein complex 2 subunit alpha 1	160	HGNC:561	ENSG00000196961.13	ENST00000354293.10	ENSP00000346246.4	NM_130787.3	NP_570603.2	MANE Select	O95782
AP2A2	adaptor related protein complex 2 subunit alpha 2	161	HGNC:562	ENSG00000183020.15	ENST00000448903.7	ENSP00000413234.3	NM_012305.4	NP_036437.1	MANE Select	O94973;A0A0G2JQV2;A0A8I5KPP9;A0A0G2JRP9;E9PQP4;A0A0G2JQP3;A0A0G2JQF7;A0A0G2JRS3;A0A8I5KV06;E9PPY8;E9PNC4
AP2B1	adaptor related protein complex 2 subunit beta 1	163	HGNC:563	ENSG00000006125.18	ENST00000610402.5	ENSP00000483185.1	NM_001030006.2	NP_001025177.1	MANE Select	P63010;A0A087WZQ6;K7EKZ5;A0A140VJE8;A0A087WU93;A0A087WXS3;K7EMN7;K7ERB2;K7EJ01;K7EN71;A0A087WYD1;K7EJX1;A0A087X253
AP2M1	adaptor related protein complex 2 subunit mu 1	1173	HGNC:564	ENSG00000161203.14	ENST00000292807.9	ENSP00000292807.5	NM_004068.4	NP_004059.2	MANE Select	Q96CW1;C9JJ47;C9JJD3;C9JTK4;A0A8I5KWD3;H7C4C3;C9JPV8;A0A8I5KTP2;A0A8I5KT55;A0A8I5QJU5;C9JGT8;E9PFW3
AP2S1	adaptor related protein complex 2 subunit sigma 1	1175	HGNC:565	ENSG00000042753.12	ENST00000263270.11	ENSP00000263270.6	NM_004069.6	NP_004060.2	MANE Select	P53680;M0QZ21;X6R390;M0QYZ2;M0R1S0;M0R0N4
AP3B1	adaptor related protein complex 3 subunit beta 1	8546	HGNC:566	ENSG00000132842.15	ENST00000255194.11	ENSP00000255194.7	NM_003664.5	NP_003655.3	MANE Select	O00203;A0A0S2Z4Z4;A0A0S2Z5J4
AP3B2	adaptor related protein complex 3 subunit beta 2	8120	HGNC:567	ENSG00000103723.17	ENST00000535359.6	ENSP00000440984.1	NM_001278512.2	NP_001265441.1	MANE Select	Q13367;A0A590UK69;A0A590UKD3;F5GYB0;A0A590UK04;A0A590UKC4;A0A590UJ88;A0A2R8Y2A8;F5GWU4;A0A590UJW5;A0A590UJE5;A0A590UJ60;A0A590UK30;A0A5F9UJV3;A0A590UJ44;A0A590UJS5
AP3D1	adaptor related protein complex 3 subunit delta 1	8943	HGNC:568	ENSG00000065000.20	ENST00000643116.3	ENSP00000495274.2	NM_001261826.3	NP_001248755.1	MANE Select	O14617;K7ERW8;A0A2R8Y4J3;A0A2R8YCY8
AP3M1	adaptor related protein complex 3 subunit mu 1	26985	HGNC:569	ENSG00000185009.13	ENST00000355264.9	ENSP00000347408.4	NM_012095.6	NP_036227.1	MANE Select	Q9Y2T2;A0A024QZR5
AP3M2	adaptor related protein complex 3 subunit mu 2	10947	HGNC:570	ENSG00000070718.12	ENST00000396926.8	ENSP00000380132.3	NM_006803.4	NP_006794.1	MANE Select	P53677;E7ER80;E5RGF3;H0YBM0;E5RJ52;H0YBA0;E5RI83
AP3S1	adaptor related protein complex 3 subunit sigma 1	1176	HGNC:2013	ENSG00000177879.17	ENST00000316788.12	ENSP00000325369.7	NM_001284.4	NP_001275.1	MANE Select	Q92572;F5H459
AP3S2	adaptor related protein complex 3 subunit sigma 2	10239	HGNC:571	ENSG00000157823.17	ENST00000336418.9	ENSP00000338777.4	NM_005829.5	NP_005820.1	MANE Select	P59780;A0A024RC62;H0YLI7;A0A087WY05;H0YLX6;H0YNI6;H0YN38;H0YKM3
AP4B1	adaptor related protein complex 4 subunit beta 1	10717	HGNC:572	ENSG00000134262.13	ENST00000369569.6	ENSP00000358582.1	NM_001253852.3	NP_001240781.1	MANE Select	Q9Y6B7;B1ALD3;B1ALD2;B1ALD1;B1ALD0
AP4E1	adaptor related protein complex 4 subunit epsilon 1	23431	HGNC:573	ENSG00000081014.11	ENST00000261842.10	ENSP00000261842.5	NM_007347.5	NP_031373.2	MANE Select	Q9UPM8;H0YL95;H0YK94;H0YK95
AP4M1	adaptor related protein complex 4 subunit mu 1	9179	HGNC:574	ENSG00000221838.10	ENST00000359593.9	ENSP00000352603.4	NM_004722.4	NP_004713.2	MANE Select	O00189;F8WCR6;C9IZL5;C9JC87;F8WCC5;F8WDR3;C9JWL4;H7BZV3;C9JMG3
AP4S1	adaptor related protein complex 4 subunit sigma 1	11154	HGNC:575	ENSG00000100478.16	ENST00000542754.7	ENSP00000438170.2	NM_001128126.3	NP_001121598.1	MANE Select	Q9Y587;A0A5F9ZI62;A0A5F9ZHV3;G3V4P7;A0A8C8KCP6;A0A5F9ZH42;A0A8C8KBR5
AP5B1	adaptor related protein complex 5 subunit beta 1	91056	HGNC:25104	ENSG00000254470.3	ENST00000532090.3	ENSP00000454303.1	NM_138368.5	NP_612377.4	MANE Select	Q2VPB7
AP5M1	adaptor related protein complex 5 subunit mu 1	55745	HGNC:20192	ENSG00000053770.12	ENST00000261558.8	ENSP00000261558.3	NM_018229.4	NP_060699.3	MANE Select	Q9H0R1;A0A024R654;G3V3L4;E7EQ45;H0YIY0;G3V573
AP5S1	adaptor related protein complex 5 subunit sigma 1	55317	HGNC:15875	ENSG00000125843.11	ENST00000615891.2	ENSP00000481750.1	NM_018347.3	NP_060817.1	MANE Select	Q9NUS5;A2A2L4;Q5JX74
AP5Z1	adaptor related protein complex 5 subunit zeta 1	9907	HGNC:22197	ENSG00000242802.9	ENST00000649063.2	ENSP00000497815.1	NM_014855.3	NP_055670.1	MANE Select	O43299;A0A3B3ISJ0;A0A3B3IRY2;A0A3B3ITJ1
APAF1	apoptotic peptidase activating factor 1	317	HGNC:576	ENSG00000120868.14	ENST00000551964.6	ENSP00000448165.2	NM_181861.2	NP_863651.1	MANE Select	O14727;C9JLV4;F8VNZ0
APBA1	amyloid beta precursor protein binding family A member 1	320	HGNC:578	ENSG00000107282.9	ENST00000265381.7	ENSP00000265381.3	NM_001163.4	NP_001154.2	MANE Select	Q02410;A0A0D9SFA9;A0A0G2JMD7
APBA2	amyloid beta precursor protein binding family A member 2	321	HGNC:579	ENSG00000034053.15	ENST00000683413.1	ENSP00000507394.1	NM_001353788.2	NP_001340717.1	MANE Select	Q99767;H0YNE8;H0YNG7;H0YMS0;H0YL28
APBA3	amyloid beta precursor protein binding family A member 3	9546	HGNC:580	ENSG00000011132.12	ENST00000316757.4	ENSP00000315136.2	NM_004886.4	NP_004877.1	MANE Select	O96018
APBB1	amyloid beta precursor protein binding family B member 1	322	HGNC:581	ENSG00000166313.20	ENST00000609360.6	ENSP00000477213.1	NM_001164.5	NP_001155.1	MANE Select	O00213;V9GYD5;V9GYR7;A0A075B7G8;V9GY97
APBB1IP	amyloid beta precursor protein binding family B member 1 interacting protein	54518	HGNC:17379	ENSG00000077420.16	ENST00000376236.9	ENSP00000365411.4	NM_019043.4	NP_061916.3	MANE Select	Q7Z5R6
APBB2	amyloid beta precursor protein binding family B member 2	323	HGNC:582	ENSG00000163697.17	ENST00000508593.6	ENSP00000427211.1	NM_004307.2	NP_004298.1	MANE Select	Q92870;G5E9Y1;D6RAJ4;D6RD19;D6RGD4;D6RB55;D6RB00;D6RDY3;D6RAE0;H0YA92
APBB3	amyloid beta precursor protein binding family B member 3	10307	HGNC:20708	ENSG00000113108.20	ENST00000357560.9	ENSP00000350171.4	NM_133173.3	NP_573419.2	MANE Select	O95704;D6RJB2;E7EX91;D6RBA1
APC	APC regulator of WNT signaling pathway	324	HGNC:583	ENSG00000134982.17	ENST00000257430.9	ENSP00000257430.4	NM_000038.6	NP_000029.2	MANE Select	P25054;A0A2Q2SV78;R4GMU6;A0A087WYF3;D6RFL6;E7EMH9;E9PFT7
APC2	APC regulator of WNT signaling pathway 2	10297	HGNC:24036	ENSG00000115266.12	ENST00000590469.6	ENSP00000467073.2	NM_005883.3	NP_005874.1	MANE Select	O95996;K7ERC5;B5MDS5;K7ELQ3;K7EN62
APCDD1	APC down-regulated 1	147495	HGNC:15718	ENSG00000154856.13	ENST00000355285.10	ENSP00000347433.4	NM_153000.5	NP_694545.1	MANE Select	Q8J025;J3KTQ6;X6RH63;J3QSE3;J3KTR1
APCDD1L	APC down-regulated 1 like	164284	HGNC:26892	ENSG00000198768.11	ENST00000371149.8	ENSP00000360191.3	NM_153360.3	NP_699191.1	MANE Select	Q8NCL9;A2A2P3
APCS	amyloid P component, serum	325	HGNC:584	ENSG00000132703.4	ENST00000255040.3	ENSP00000255040.2	NM_001639.4	NP_001630.1	MANE Select	P02743;V9HWP0
APEH	acylaminoacyl-peptide hydrolase	327	HGNC:586	ENSG00000164062.13	ENST00000296456.10	ENSP00000296456.5	NM_001640.4	NP_001631.3	MANE Select	P13798;F8WEH5;H7C393;C9JLK2;F8WBC4;H0YFE5;H7C1U0;C9JIF9;H7C273
APELA	apelin receptor early endogenous ligand	100506013	HGNC:48925	ENSG00000248329.6	ENST00000507152.6	ENSP00000484618.1	NM_001297550.2	NP_001284479.1	MANE Select	P0DMC3;X5D2P3
APEX1	apurinic/apyrimidinic endodeoxyribonuclease 1	328	HGNC:587	ENSG00000100823.12	ENST00000216714.8	ENSP00000216714.3	NM_001641.4	NP_001632.2	MANE Select	P27695;Q5TZP7;G3V5M0;G3V5D9;G3V3Y6;G3V359;G3V3M6;G3V5Q1;G3V2D9;G3V3C7;A0A0C4DGK8
APEX2	apurinic/apyrimidinic endodeoxyribonuclease 2	27301	HGNC:17889	ENSG00000169188.5	ENST00000374987.4	ENSP00000364126.3	NM_014481.4	NP_055296.2	MANE Select	Q9UBZ4;E5KN95
APH1A	aph-1 homolog A, gamma-secretase subunit	51107	HGNC:29509	ENSG00000117362.13	ENST00000369109.8	ENSP00000358105.3	NM_001077628.3	NP_001071096.1	MANE Select	Q96BI3;Q5TB21
APH1B	aph-1 homolog B, gamma-secretase subunit	83464	HGNC:24080	ENSG00000138613.14	ENST00000261879.10	ENSP00000261879.5	NM_031301.4	NP_112591.2	MANE Select	Q8WW43;Q4R1J8;H0YKZ9;H0YLT0
API5	apoptosis inhibitor 5	8539	HGNC:594	ENSG00000166181.13	ENST00000531273.6	ENSP00000431391.1	NM_001142930.2	NP_001136402.1	MANE Select	Q9BZZ5;E9PQK6;H0YER7
APIP	APAF1 interacting protein	51074	HGNC:17581	ENSG00000149089.13	ENST00000395787.4	ENSP00000379133.3	NM_015957.4	NP_057041.2	MANE Select	Q96GX9;S4R3D6
APLF	aprataxin and PNKP like factor	200558	HGNC:28724	ENSG00000169621.10	ENST00000303795.9	ENSP00000307004.4	NM_173545.3	NP_775816.1	MANE Select	Q8IW19;E9PRH6;F8WET0
APLN	apelin	8862	HGNC:16665	ENSG00000171388.12	ENST00000429967.3	ENSP00000391800.2	NM_017413.5	NP_059109.3	MANE Select	Q9ULZ1
APLNR	apelin receptor	187	HGNC:339	ENSG00000134817.12	ENST00000606794.2	ENSP00000475344.1	NM_005161.6	NP_005152.1	MANE Select	P35414
APLP1	amyloid beta precursor like protein 1	333	HGNC:597	ENSG00000105290.13	ENST00000221891.9	ENSP00000221891.4	NM_001024807.3	NP_001019978.1	MANE Select	P51693;B7Z4G8;K7EQJ4;F5GZ08;K7EMS1;K7ELK0
APLP2	amyloid beta precursor like protein 2	334	HGNC:598	ENSG00000084234.18	ENST00000338167.10	ENSP00000345444.5	NM_001142276.2	NP_001135748.1	MANE Select	Q06481;Q9UED0;E9PPD0;E9PSC7;E9PQS3
APMAP	adipocyte plasma membrane associated protein	57136	HGNC:13238	ENSG00000101474.12	ENST00000217456.3	ENSP00000217456.2	NM_020531.3	NP_065392.1	MANE Select	Q9HDC9
APOA1	apolipoprotein A1	335	HGNC:600	ENSG00000118137.10	ENST00000236850.5	ENSP00000236850.3	NM_000039.3	NP_000030.1	MANE Select	P02647;A0A024R3E3;F8W696
APOA2	apolipoprotein A2	336	HGNC:601	ENSG00000158874.11	ENST00000367990.7	ENSP00000356969.3	NM_001643.2	NP_001634.1	MANE Select	P02652;V9GYT0;Q76EI7;V9GYE3;V9GYS1;V9GYC1;V9GYM3;V9GYG9
APOA4	apolipoprotein A4	337	HGNC:602	ENSG00000110244.7	ENST00000357780.5	ENSP00000350425.3	NM_000482.4	NP_000473.2	MANE Select	P06727
APOA5	apolipoprotein A5	116519	HGNC:17288	ENSG00000110243.12	ENST00000227665.9	ENSP00000227665.4	NM_001371904.1	NP_001358833.1	MANE Select	Q6Q788;A0A0B4RUS7;A0A669KB69
APOB	apolipoprotein B	338	HGNC:603	ENSG00000084674.15	ENST00000233242.5	ENSP00000233242.1	NM_000384.3	NP_000375.3	MANE Select	A0A669KB70;A8MUN2
APOBEC1	apolipoprotein B mRNA editing enzyme catalytic subunit 1	339	HGNC:604	ENSG00000111701.7	ENST00000229304.5	ENSP00000229304.4	NM_001644.5	NP_001635.2	MANE Select	P41238;A0A0B4J232
APOBEC2	apolipoprotein B mRNA editing enzyme catalytic subunit 2	10930	HGNC:605	ENSG00000124701.6	ENST00000244669.3	ENSP00000244669.2	NM_006789.4	NP_006780.1	MANE Select	Q9Y235
APOBEC3A	apolipoprotein B mRNA editing enzyme catalytic subunit 3A	200315	HGNC:17343	ENSG00000128383.13	ENST00000249116.7	ENSP00000249116.2	NM_145699.4	NP_663745.1	MANE Select	P31941;A0A0K0MJ49
APOBEC3B	apolipoprotein B mRNA editing enzyme catalytic subunit 3B	9582	HGNC:17352	ENSG00000179750.16	ENST00000333467.4	ENSP00000327459.3	NM_004900.5	NP_004891.5	MANE Select	Q9UH17;B0QYD3
APOBEC3C	apolipoprotein B mRNA editing enzyme catalytic subunit 3C	27350	HGNC:17353	ENSG00000244509.4	ENST00000361441.5	ENSP00000355340.3	NM_014508.3	NP_055323.2	MANE Select	Q9NRW3;F8WB92
APOBEC3D	apolipoprotein B mRNA editing enzyme catalytic subunit 3D	140564	HGNC:17354	ENSG00000243811.12	ENST00000216099.13	ENSP00000216099.7	NM_152426.4	NP_689639.2	MANE Select	Q96AK3;B2CML4;Q6ICH2;A0A087WX48
APOBEC3F	apolipoprotein B mRNA editing enzyme catalytic subunit 3F	200316	HGNC:17356	ENSG00000128394.17	ENST00000308521.10	ENSP00000309749.5	NM_145298.6	NP_660341.2	MANE Select	Q8IUX4
APOBEC3G	apolipoprotein B mRNA editing enzyme catalytic subunit 3G	60489	HGNC:17357	ENSG00000239713.9	ENST00000407997.4	ENSP00000385057.3	NM_021822.4	NP_068594.1	MANE Select	Q9HC16
APOBEC3H	apolipoprotein B mRNA editing enzyme catalytic subunit 3H	164668	HGNC:24100	ENSG00000100298.16	ENST00000442487.8	ENSP00000411754.3	NM_181773.5	NP_861438.3	MANE Select	Q6NTF7;A0A087WZI3;B7TQM4;B7TQM3
APOBEC4	apolipoprotein B mRNA editing enzyme catalytic polypeptide like 4	403314	HGNC:32152	ENSG00000173627.8	ENST00000308641.6	ENSP00000310622.4	NM_203454.3	NP_982279.1	MANE Select	Q8WW27
APOBR	apolipoprotein B receptor	55911	HGNC:24087	ENSG00000184730.12	ENST00000564831.6	ENSP00000457539.1	NM_018690.4	NP_061160.3	MANE Select	Q0VD83
APOC1	apolipoprotein C1	341	HGNC:607	ENSG00000130208.10	ENST00000592535.6	ENSP00000468276.2	NM_001645.5	NP_001636.1	MANE Select	P02654;K7ELU7;K7EJI9;K7EPF9;K7EKP1;K7ELM9;K7EPR9;A0A024R0T8
APOC2	apolipoprotein C2	344	HGNC:609	ENSG00000234906.11	ENST00000252490.7	ENSP00000252490.5	NM_000483.5	NP_000474.2	MANE Select	P02655;Q6P163;A0A024R0T9;V9GZ01;V9GYJ8
APOC3	apolipoprotein C3	345	HGNC:610	ENSG00000110245.12	ENST00000227667.8	ENSP00000227667.2	NM_000040.3	NP_000031.1	MANE Select	P02656;A3KPE2;B0YIW2;C9J2Q0
APOC4	apolipoprotein C4	346	HGNC:611	ENSG00000267467.4	ENST00000592954.2	ENSP00000468236.1	NM_001646.3	NP_001637.1	MANE Select	P55056;K7EMC3
APOD	apolipoprotein D	347	HGNC:612	ENSG00000189058.9	ENST00000343267.8	ENSP00000345179.3	NM_001647.4	NP_001638.1	MANE Select	P05090;F8WBT9;C9JF17;C9JX71
APOE	apolipoprotein E	348	HGNC:613	ENSG00000130203.10	ENST00000252486.9	ENSP00000252486.3	NM_000041.4	NP_000032.1	MANE Select	P02649;A0A0S2Z3D5;H0Y7L5;E7ERP7;E9PEV4
APOF	apolipoprotein F	319	HGNC:615	ENSG00000175336.10	ENST00000398189.4	ENSP00000381250.3	NM_001638.4	NP_001629.1	MANE Select	Q13790
APOH	apolipoprotein H	350	HGNC:616	ENSG00000091583.11	ENST00000205948.11	ENSP00000205948.6	NM_000042.3	NP_000033.2	MANE Select	P02749;A0A384NKM6;J3QLI0;J3QRN2
APOL1	apolipoprotein L1	8542	HGNC:618	ENSG00000100342.22	ENST00000397278.8	ENSP00000380448.4	NM_003661.4	NP_003652.2	MANE Select	O14791;B1AH95
APOL2	apolipoprotein L2	23780	HGNC:619	ENSG00000128335.14	ENST00000358502.10	ENSP00000351292.5	NM_030882.4	NP_112092.2	MANE Select	Q9BQE5;A0A024R1M8;B0QYK8;E9PM95;J3KQL8
APOL3	apolipoprotein L3	80833	HGNC:14868	ENSG00000128284.20	ENST00000424878.4	ENSP00000415779.3	NM_145639.2	NP_663614.1	MANE Select	O95236;F2Z2M3;A0A024R1G6;H7BYQ5;H0YCT0
APOL4	apolipoprotein L4	80832	HGNC:14867	ENSG00000100336.18	ENST00000683024.1	ENSP00000507418.1	NM_001386885.1	NP_001373814.1	MANE Select	Q9BPW4;Q9BRG6;B1AHJ0;E9PS31;B1AHJ2
APOL5	apolipoprotein L5	80831	HGNC:14869	ENSG00000128313.2	ENST00000249044.2	ENSP00000249044.2	NM_030642.1	NP_085145.1	MANE Select	Q9BWW9;A0A0G2JME4
APOL6	apolipoprotein L6	80830	HGNC:14870	ENSG00000221963.6	ENST00000409652.5	ENSP00000386280.3	NM_030641.4	NP_085144.1	MANE Select	Q9BWW8;B3KTP4
APOLD1	apolipoprotein L domain containing 1	81575	HGNC:25268	ENSG00000178878.13	ENST00000356591.5	ENSP00000348998.4	NM_030817.3	NP_110444.3	MANE Select	F5GX34;Q96LR9;A0AVN6
APOM	apolipoprotein M	55937	HGNC:13916	ENSG00000204444.11	ENST00000375916.4	ENSP00000365081.3	NM_019101.3	NP_061974.2	MANE Select	O95445;Q5SRP5
APOO	apolipoprotein O	79135	HGNC:28727	ENSG00000184831.14	ENST00000379226.9	ENSP00000368528.4	NM_024122.5	NP_077027.1	MANE Select	Q9BUR5;G3V1B6;A0A0J9YXS4;H7C1U8
APOOL	apolipoprotein O like	139322	HGNC:24009	ENSG00000155008.16	ENST00000373173.7	ENSP00000362268.2	NM_198450.6	NP_940852.3	MANE Select	Q6UXV4
APP	amyloid beta precursor protein	351	HGNC:620	ENSG00000142192.21	ENST00000346798.8	ENSP00000284981.4	NM_000484.4	NP_000475.1	MANE Select	P05067;A0A0A0MRG2;E9PG40
APPBP2	amyloid beta precursor protein binding protein 2	10513	HGNC:622	ENSG00000062725.10	ENST00000083182.8	ENSP00000083182.3	NM_006380.5	NP_006371.2	MANE Select	Q92624;A0A024QZ47;K7EIZ9;K7EN61;K7ENN3
APPL1	adaptor protein, phosphotyrosine interacting with PH domain and leucine zipper 1	26060	HGNC:24035	ENSG00000157500.12	ENST00000288266.8	ENSP00000288266.3	NM_012096.3	NP_036228.1	MANE Select	Q9UKG1;C9K0C4;C9JAB0
APPL2	adaptor protein, phosphotyrosine interacting with PH domain and leucine zipper 2	55198	HGNC:18242	ENSG00000136044.12	ENST00000258530.8	ENSP00000258530.3	NM_018171.5	NP_060641.2	MANE Select	Q8NEU8;F8VS86;F8VR68;H0YH86;F8VXB0;F8W124;F8VWV2
APRT	adenine phosphoribosyltransferase	353	HGNC:626	ENSG00000198931.11	ENST00000378364.8	ENSP00000367615.3	NM_000485.3	NP_000476.1	MANE Select	P07741;H3BSW3;H3BQF1;H3BQZ9
APTX	aprataxin	54840	HGNC:15984	ENSG00000137074.20	ENST00000379817.7	ENSP00000369145.2	NM_001195248.2	NP_001182177.2	MANE Select	F8WBM3;Q6JV79;F8WBD6;A0A5K1VW80;C9J8U3;A0A5F9ZI51;A0A0A0MRW7;A0A5F9ZGW5;A0A5K1VW64
AQP1	aquaporin 1 (Colton blood group)	358	HGNC:633	ENSG00000240583.14	ENST00000311813.11	ENSP00000311165.4	NM_198098.4	NP_932766.1	MANE Select	P29972;A0A024RA31;Q6JSD8
AQP10	aquaporin 10	89872	HGNC:16029	ENSG00000143595.13	ENST00000324978.8	ENSP00000318355.3	NM_080429.3	NP_536354.2	MANE Select	Q96PS8
AQP11	aquaporin 11	282679	HGNC:19940	ENSG00000178301.4	ENST00000313578.4	ENSP00000318770.3	NM_173039.3	NP_766627.1	MANE Select	Q8NBQ7
AQP12A	aquaporin 12A	375318	HGNC:19941	ENSG00000184945.15	ENST00000337801.9	ENSP00000337144.4	NM_198998.3	NP_945349.1	MANE Select	Q8IXF9
AQP12B	aquaporin 12B	653437	HGNC:6096	ENSG00000185176.13	ENST00000407834.4	ENSP00000384894.3	NM_001102467.2	NP_001095937.1	MANE Select	F2Z3N0;A6NM10
AQP2	aquaporin 2	359	HGNC:634	ENSG00000167580.8	ENST00000199280.4	ENSP00000199280.3	NM_000486.6	NP_000477.1	MANE Select	P41181;F8VPL3;F8W0S2
AQP3	aquaporin 3 (Gill blood group)	360	HGNC:636	ENSG00000165272.16	ENST00000297991.6	ENSP00000297991.4	NM_004925.5	NP_004916.1	MANE Select	Q92482;A0A2R8Y2R4;A0A2R8YDV4;A0A2R8YD22
AQP4	aquaporin 4	361	HGNC:637	ENSG00000171885.18	ENST00000383168.9	ENSP00000372654.4	NM_001650.7	NP_001641.1	MANE Select	P55087;F1DSG4;V9PBN7;H0Y3H5;A0A5F9ZHR4;J3KRM4
AQP5	aquaporin 5	362	HGNC:638	ENSG00000161798.7	ENST00000293599.7	ENSP00000293599.5	NM_001651.4	NP_001642.1	MANE Select	P55064
AQP6	aquaporin 6	363	HGNC:639	ENSG00000086159.13	ENST00000315520.10	ENSP00000320247.5	NM_001652.4	NP_001643.2	MANE Select	Q13520;Q9NSV5;F8VW87
AQP7	aquaporin 7	364	HGNC:640	ENSG00000165269.13	ENST00000297988.6	ENSP00000297988.1	NM_001170.3	NP_001161.1	MANE Select	O14520;Q6P5T0;B7Z4U2;A0A096LNU3;Q5T5M0;Q5T5M1;A0A096LNK2;A0A096LNV7;A0A096LP23;A0A096LP64;Q5T5L3;A0A096LNN5
AQP7B	aquaporin 7B	100509620	HGNC:53895	ENSG00000259916.2	ENST00000561882.2	ENSP00000456868.2	NM_001382497.1	NP_001369426.1	MANE Select	Q8WX69
AQP8	aquaporin 8	343	HGNC:642	ENSG00000103375.11	ENST00000219660.6	ENSP00000219660.5	NM_001169.3	NP_001160.2	MANE Select	O94778;A0A0C4DGL6
AQP9	aquaporin 9	366	HGNC:643	ENSG00000103569.10	ENST00000219919.9	ENSP00000219919.4	NM_020980.5	NP_066190.2	MANE Select	O43315;H0YK62
AQR	aquarius intron-binding spliceosomal factor	9716	HGNC:29513	ENSG00000021776.11	ENST00000156471.10	ENSP00000156471.5	NM_014691.3	NP_055506.1	MANE Select	O60306;A0A024R9L1;H0YH15;H0YLN9
AR	androgen receptor	367	HGNC:644	ENSG00000169083.18	ENST00000374690.9	ENSP00000363822.3	NM_000044.6	NP_000035.2	MANE Select	P10275;A0A087WUX9;E9PEG3;A0A7I2PS51;F5GZG9
ARAF	A-Raf proto-oncogene, serine/threonine kinase	369	HGNC:646	ENSG00000078061.14	ENST00000377045.9	ENSP00000366244.4	NM_001654.5	NP_001645.1	MANE Select	P10398;A0A024R178
ARAP1	ArfGAP with RhoGAP domain, ankyrin repeat and PH domain 1	116985	HGNC:16925	ENSG00000186635.15	ENST00000393609.8	ENSP00000377233.3	NM_001040118.3	NP_001035207.1	MANE Select	Q96P48;F5GWQ2;F8WBT0;E7EU13;A0A0A0MSJ2;F5GWN4
ARAP2	ArfGAP with RhoGAP domain, ankyrin repeat and PH domain 2	116984	HGNC:16924	ENSG00000047365.13	ENST00000303965.9	ENSP00000302895.4	NM_015230.4	NP_056045.2	MANE Select	Q8WZ64;D6RC39;D6RAD6
ARAP3	ArfGAP with RhoGAP domain, ankyrin repeat and PH domain 3	64411	HGNC:24097	ENSG00000120318.16	ENST00000239440.9	ENSP00000239440.4	NM_022481.6	NP_071926.4	MANE Select	Q8WWN8;Q05CH1;G5E9Y3
ARC	activity regulated cytoskeleton associated protein	23237	HGNC:648	ENSG00000198576.4	ENST00000356613.4	ENSP00000349022.2	NM_015193.5	NP_056008.1	MANE Select	Q7LC44
ARCN1	archain 1	372	HGNC:649	ENSG00000095139.15	ENST00000264028.5	ENSP00000264028.4	NM_001655.5	NP_001646.2	MANE Select	P48444;B0YIW5;B0YIW6;E9PK34
AREG	amphiregulin	374	HGNC:651	ENSG00000109321.11	ENST00000395748.8	ENSP00000379097.3	NM_001657.4	NP_001648.1	MANE Select	P15514;D6RFX5
AREL1	apoptosis resistant E3 ubiquitin protein ligase 1	9870	HGNC:20363	ENSG00000119682.18	ENST00000356357.9	ENSP00000348714.4	NM_001039479.2	NP_001034568.1	MANE Select	O15033;A0A7P0Z4H7;G3V2B5;G3V5P7;A0A7P0T811;G3V506;H0YJ67;G3V245
ARF1	ADP ribosylation factor 1	375	HGNC:652	ENSG00000143761.17	ENST00000272102.10	ENSP00000272102.5	NM_001658.4	NP_001649.1	MANE Select	P84077;A0A024R3Q0
ARF3	ADP ribosylation factor 3	377	HGNC:654	ENSG00000134287.10	ENST00000256682.9	ENSP00000256682.4	NM_001659.3	NP_001650.1	MANE Select	P61204;F5H0C7;A0A024R0Y6;F5H1V1;F5H6T5
ARF4	ADP ribosylation factor 4	378	HGNC:655	ENSG00000168374.11	ENST00000303436.11	ENSP00000306010.6	NM_001660.4	NP_001651.1	MANE Select	P18085;C9JPM4;F8WDB3;C9JAK5;C9J6P1;U3KQF2
ARF5	ADP ribosylation factor 5	381	HGNC:658	ENSG00000004059.11	ENST00000000233.10	ENSP00000000233.5	NM_001662.4	NP_001653.1	MANE Select	P84085;A4D0Z3;C9J1Z8
ARF6	ADP ribosylation factor 6	382	HGNC:659	ENSG00000165527.8	ENST00000298316.7	ENSP00000298316.5	NM_001663.4	NP_001654.1	MANE Select	P62330;A0A8I5QJX7
ARFGAP1	ADP ribosylation factor GTPase activating protein 1	55738	HGNC:15852	ENSG00000101199.13	ENST00000370283.9	ENSP00000359306.4	NM_018209.4	NP_060679.1	MANE Select	Q8N6T3;E5RHT6;F8VWH9;E5RHC5;F8W1U7;E5RIU2;E5RHH7;E5RGL6;F8VWB3
ARFGAP2	ADP ribosylation factor GTPase activating protein 2	84364	HGNC:13504	ENSG00000149182.15	ENST00000524782.6	ENSP00000434442.1	NM_032389.6	NP_115765.2	MANE Select	Q8N6H7;A0A0D9SF70;E9PM18;H0YF45;E9PNY8;E9PJT7;G5E9L0;E9PM63;E9PMR9;E9PQP3;E9PIY6;E9PK28;E9PMU9
ARFGAP3	ADP ribosylation factor GTPase activating protein 3	26286	HGNC:661	ENSG00000242247.11	ENST00000263245.10	ENSP00000263245.5	NM_014570.5	NP_055385.3	MANE Select	Q9NP61;A0A024R4U0;B0QYV9;B0QYV8
ARFGEF1	ADP ribosylation factor guanine nucleotide exchange factor 1	10565	HGNC:15772	ENSG00000066777.9	ENST00000262215.8	ENSP00000262215.3	NM_006421.5	NP_006412.2	MANE Select	Q9Y6D6;A0A024R7X0;E5RJN9
ARFGEF2	ADP ribosylation factor guanine nucleotide exchange factor 2	10564	HGNC:15853	ENSG00000124198.10	ENST00000371917.5	ENSP00000360985.4	NM_006420.3	NP_006411.2	MANE Select	Q9Y6D5;A0A7P0TAV0;A0A7P0Z446;A0A7P0T9L9;A0A7P0TA34;A0A7P0T7Z2;A0A7P0T9L6
ARFGEF3	ARFGEF family member 3	57221	HGNC:21213	ENSG00000112379.9	ENST00000251691.5	ENSP00000251691.4	NM_020340.5	NP_065073.3	MANE Select	Q5TH69
ARFIP1	ADP ribosylation factor interacting protein 1	27236	HGNC:21496	ENSG00000164144.16	ENST00000353617.7	ENSP00000296557.4	NM_001025595.3	NP_001020766.1	MANE Select	P53367;B4E273
ARFIP2	ADP ribosylation factor interacting protein 2	23647	HGNC:17160	ENSG00000132254.13	ENST00000396777.8	ENSP00000379998.3	NM_001376558.2	NP_001363487.1	MANE Select	P53365;E9PPY7;A0A087X1E4;E9PRV8
ARFRP1	ADP ribosylation factor related protein 1	10139	HGNC:662	ENSG00000101246.20	ENST00000622789.5	ENSP00000483486.1	NM_001267547.3	NP_001254476.1	MANE Select	Q13795
ARG1	arginase 1	383	HGNC:663	ENSG00000118520.15	ENST00000368087.8	ENSP00000357066.3	NM_000045.4	NP_000036.2	MANE Select	P05089;A0A5F9ZGY6;A0A5F9ZGN6;A0A5F9ZH78
ARG2	arginase 2	384	HGNC:664	ENSG00000081181.8	ENST00000261783.4	ENSP00000261783.3	NM_001172.4	NP_001163.1	MANE Select	P78540;A0A024R6A0
ARGFX	arginine-fifty homeobox	503582	HGNC:30146	ENSG00000186103.5	ENST00000334384.5	ENSP00000335578.3	NM_001012659.2	NP_001012677.1	MANE Select	A6NJG6
ARGLU1	arginine and glutamate rich 1	55082	HGNC:25482	ENSG00000134884.15	ENST00000400198.8	ENSP00000383059.3	NM_018011.4	NP_060481.3	MANE Select	Q9NWB6;A0A024RDW4
ARHGAP1	Rho GTPase activating protein 1	392	HGNC:673	ENSG00000175220.12	ENST00000311956.9	ENSP00000310491.4	NM_004308.5	NP_004299.1	MANE Select	Q07960;E9PNR6
ARHGAP10	Rho GTPase activating protein 10	79658	HGNC:26099	ENSG00000071205.12	ENST00000336498.8	ENSP00000336923.3	NM_024605.4	NP_078881.3	MANE Select	A1A4S6;A0A2X0SFB3
ARHGAP11A	Rho GTPase activating protein 11A	9824	HGNC:15783	ENSG00000198826.11	ENST00000361627.8	ENSP00000355090.3	NM_014783.6	NP_055598.1	MANE Select	Q6P4F7;H3BR51
ARHGAP12	Rho GTPase activating protein 12	94134	HGNC:16348	ENSG00000165322.18	ENST00000344936.7	ENSP00000345808.2	NM_018287.7	NP_060757.4	MANE Select	Q8IWW6;Q1RLN5
ARHGAP15	Rho GTPase activating protein 15	55843	HGNC:21030	ENSG00000075884.14	ENST00000295095.11	ENSP00000295095.6	NM_018460.4	NP_060930.3	MANE Select	Q53QZ3;B8ZZK0
ARHGAP17	Rho GTPase activating protein 17	55114	HGNC:18239	ENSG00000140750.17	ENST00000289968.11	ENSP00000289968.6	NM_001006634.3	NP_001006635.1	MANE Select	Q68EM7;C9IZD3;I3L4P6;I3L4P0;I3L1S9
ARHGAP18	Rho GTPase activating protein 18	93663	HGNC:21035	ENSG00000146376.11	ENST00000368149.3	ENSP00000357131.2	NM_033515.3	NP_277050.2	MANE Select	Q8N392
ARHGAP19	Rho GTPase activating protein 19	84986	HGNC:23724	ENSG00000213390.11	ENST00000358531.9	ENSP00000351333.4	NM_032900.6	NP_116289.4	MANE Select	Q14CB8;R4GNI4
ARHGAP20	Rho GTPase activating protein 20	57569	HGNC:18357	ENSG00000137727.13	ENST00000683387.1	ENSP00000507405.1	NM_001384657.1	NP_001371586.1	MANE Select	Q9P2F6;A0A0C4DGG5
ARHGAP21	Rho GTPase activating protein 21	57584	HGNC:23725	ENSG00000107863.20	ENST00000396432.7	ENSP00000379709.2	NM_020824.4	NP_065875.3	MANE Select	Q5T5U3;A0A7P0TAS2;H0Y5T2;Q5JSD8;A0A1B0GTZ9;E7ESW5;A0A087WW76;A0A805TBS0;A0A1B0GV73
ARHGAP22	Rho GTPase activating protein 22	58504	HGNC:30320	ENSG00000128805.15	ENST00000249601.9	ENSP00000249601.4	NM_021226.4	NP_067049.2	MANE Select	A6NHM7;Q7Z5H3;D6R9V6;D6RBJ8;A0A2X0SFC0;A6NJ38
ARHGAP23	Rho GTPase activating protein 23	57636	HGNC:29293	ENSG00000275832.5	ENST00000622683.5	ENSP00000481862.1	NM_001199417.2	NP_001186346.1	MANE Select	A0A087WZ73;Q9P227;A0A087WZZ2;A0A087X0Z0;A0A087WTU4
ARHGAP24	Rho GTPase activating protein 24	83478	HGNC:25361	ENSG00000138639.18	ENST00000395184.6	ENSP00000378611.1	NM_001025616.3	NP_001020787.2	MANE Select	Q8N264;D6RBC2;D6RCP5;D6RHH1
ARHGAP25	Rho GTPase activating protein 25	9938	HGNC:28951	ENSG00000163219.12	ENST00000409202.8	ENSP00000386911.3	NM_001007231.3	NP_001007232.2	MANE Select	V9HWC8;F8WDF6;F8WAV9;C9JB56
ARHGAP26	Rho GTPase activating protein 26	23092	HGNC:17073	ENSG00000145819.18	ENST00000645722.2	ENSP00000495131.1	NM_001135608.3	NP_001129080.1	MANE Select	Q9UNA1;A0A2R8Y5C0;H7C3P8;A0A2R8YGB3;H7C1J1;H7BZZ0;A0A0S2Z536;A0A2R8YDK5;C9J6V4
ARHGAP27	Rho GTPase activating protein 27	201176	HGNC:31813	ENSG00000159314.12	ENST00000685559.1	ENSP00000509127.1	NM_001282290.2	NP_001269219.1	MANE Select	E9PNT2;Q6ZUM4;A0A0G2JP16;E9PK18;E9PIR1;E9PNX6;A0A0C4DGE6;A0A8I5KVA8;A0A0G2JRG8;A0A0G2JNY3
ARHGAP28	Rho GTPase activating protein 28	79822	HGNC:25509	ENSG00000088756.13	ENST00000383472.9	ENSP00000372964.4	NM_001366230.1	NP_001353159.1	MANE Select	Q9P2N2;J3QLR3;J3QRC2;E9PL26;J3QKM0;J3KTC0;E9PMX7;J3KT69
ARHGAP29	Rho GTPase activating protein 29	9411	HGNC:30207	ENSG00000137962.13	ENST00000260526.11	ENSP00000260526.6	NM_004815.4	NP_004806.3	MANE Select	Q52LW3;F8VWZ8
ARHGAP30	Rho GTPase activating protein 30	257106	HGNC:27414	ENSG00000186517.14	ENST00000368013.8	ENSP00000356992.3	NM_001025598.2	NP_001020769.1	MANE Select	Q7Z6I6;E9PAN4;E9PLA4;A0A0A0MRJ8;E9PLT5;A0A0A0MRJ9
ARHGAP31	Rho GTPase activating protein 31	57514	HGNC:29216	ENSG00000031081.11	ENST00000264245.9	ENSP00000264245.4	NM_020754.4	NP_065805.2	MANE Select	Q2M1Z3;C9J652
ARHGAP32	Rho GTPase activating protein 32	9743	HGNC:17399	ENSG00000134909.19	ENST00000682385.1	ENSP00000507720.1	NM_001378024.1	NP_001364953.1	MANE Select	G3V174;A7KAX9;E9PRH3;A0A804HK06
ARHGAP33	Rho GTPase activating protein 33	115703	HGNC:23085	ENSG00000004777.19	ENST00000007510.9	ENSP00000007510.6	NM_001366178.1	NP_001353107.1	MANE Select	O14559;K7EK14
ARHGAP35	Rho GTPase activating protein 35	2909	HGNC:4591	ENSG00000160007.20	ENST00000672722.1	ENSP00000500409.1	NM_004491.5	NP_004482.4	MANE Select	Q9NRY4
ARHGAP36	Rho GTPase activating protein 36	158763	HGNC:26388	ENSG00000147256.12	ENST00000276211.10	ENSP00000276211.5	NM_144967.4	NP_659404.2	MANE Select	Q6ZRI8;A0A2X0TVT1;X6RIA0
ARHGAP39	Rho GTPase activating protein 39	80728	HGNC:29351	ENSG00000147799.12	ENST00000377307.7	ENSP00000366522.2	NM_025251.3	NP_079527.1	MANE Select	Q9C0H5
ARHGAP4	Rho GTPase activating protein 4	393	HGNC:674	ENSG00000089820.17	ENST00000350060.10	ENSP00000203786.8	NM_001666.5	NP_001657.3	MANE Select	P98171;A0A0B4J1X7;E9PCM6;S4R314;C9JLA8;F8WAR0;H7C120;E7EQN5;C9J5M2
ARHGAP42	Rho GTPase activating protein 42	143872	HGNC:26545	ENSG00000165895.19	ENST00000298815.13	ENSP00000298815.7	NM_152432.4	NP_689645.2	MANE Select	A6NI28;A0A499FIA2;E9PJK4;H0YDU1
ARHGAP44	Rho GTPase activating protein 44	9912	HGNC:29096	ENSG00000006740.18	ENST00000379672.10	ENSP00000368994.5	NM_014859.6	NP_055674.4	MANE Select	Q17R89;J3KRS3;F5H6L3;J3QQU7;E7ERK8
ARHGAP45	Rho GTPase activating protein 45	23526	HGNC:17102	ENSG00000180448.11	ENST00000313093.7	ENSP00000316772.2	NM_012292.5	NP_036424.2	MANE Select	Q92619;F5H1R4;K7ES98;K7EM55;K7ES92;A0A087X1A3;K7EQA4;K7EM85
ARHGAP5	Rho GTPase activating protein 5	394	HGNC:675	ENSG00000100852.14	ENST00000345122.8	ENSP00000371897.1	NM_001030055.2	NP_001025226.1	MANE Select	Q13017;G3V360;G3V444;G3V5I7
ARHGAP6	Rho GTPase activating protein 6	395	HGNC:676	ENSG00000047648.23	ENST00000337414.9	ENSP00000338967.4	NM_013427.3	NP_038286.2	MANE Select	B4DN07;O43182;H7BYE6
ARHGAP8	Rho GTPase activating protein 8	23779	HGNC:677	ENSG00000241484.10	ENST00000356099.11	ENSP00000348407.6	NM_181335.3	NP_851852.2	MANE Select	P85298;B1AHF8;F8WCV8;B1AHC2;F8W6F4
ARHGAP9	Rho GTPase activating protein 9	64333	HGNC:14130	ENSG00000123329.20	ENST00000393791.8	ENSP00000377380.3	NM_032496.4	NP_115885.2	MANE Select	Q9BRR9;F8W1N6;H0YI36;F8VR90;F8VW89;F8VQR0;F8VSD0;F8VQY5;R4GN15
ARHGDIA	Rho GDP dissociation inhibitor alpha	396	HGNC:678	ENSG00000141522.12	ENST00000269321.12	ENSP00000269321.7	NM_004309.6	NP_004300.1	MANE Select	P52565;J3KS60;V9HWE8;J3KRE2;J3KTF8;J3KRY1;J3QQX2
ARHGDIB	Rho GDP dissociation inhibitor beta	397	HGNC:679	ENSG00000111348.9	ENST00000228945.9	ENSP00000228945.4	NM_001175.7	NP_001166.3	MANE Select	P52566;A0A024RAS5;F5H3P3;F5H6Q0;F5H2R5
ARHGDIG	Rho GDP dissociation inhibitor gamma	398	HGNC:680	ENSG00000242173.10	ENST00000219409.8	ENSP00000219409.3	NM_001176.4	NP_001167.2	MANE Select	A2ID99;Q99819;F1T0H7;C9J3B5
ARHGEF1	Rho guanine nucleotide exchange factor 1	9138	HGNC:681	ENSG00000076928.19	ENST00000354532.8	ENSP00000346532.3	NM_004706.4	NP_004697.2	MANE Select	Q92888;A0A024R0R1;M0QZH8;M0QZR4
ARHGEF10	Rho guanine nucleotide exchange factor 10	9639	HGNC:14103	ENSG00000104728.16	ENST00000349830.8	ENSP00000340297.3	NM_014629.4	NP_055444.2	MANE Select	O15013;E9PB39;H0YAN8
ARHGEF10L	Rho guanine nucleotide exchange factor 10 like	55160	HGNC:25540	ENSG00000074964.17	ENST00000361221.8	ENSP00000355060.3	NM_018125.4	NP_060595.3	MANE Select	Q9HCE6;A0A384DVK7;Q5VXI4
ARHGEF11	Rho guanine nucleotide exchange factor 11	9826	HGNC:14580	ENSG00000132694.19	ENST00000368194.8	ENSP00000357177.3	NM_198236.3	NP_937879.1	MANE Select	O15085
ARHGEF12	Rho guanine nucleotide exchange factor 12	23365	HGNC:14193	ENSG00000196914.9	ENST00000397843.7	ENSP00000380942.2	NM_015313.3	NP_056128.1	MANE Select	Q9NZN5;E9PMR6
ARHGEF15	Rho guanine nucleotide exchange factor 15	22899	HGNC:15590	ENSG00000198844.12	ENST00000361926.8	ENSP00000355026.3	NM_173728.4	NP_776089.2	MANE Select	O94989;J3QS60;A0A3B3IUF8;J3KT46;J3QQS4;A0A0S2Z547
ARHGEF16	Rho guanine nucleotide exchange factor 16	27237	HGNC:15515	ENSG00000130762.15	ENST00000378378.9	ENSP00000367629.4	NM_014448.4	NP_055263.2	MANE Select	Q5VV41;B0QZD4;B0QZD3
ARHGEF17	Rho guanine nucleotide exchange factor 17	9828	HGNC:21726	ENSG00000110237.5	ENST00000263674.4	ENSP00000263674.3	NM_014786.4	NP_055601.2	MANE Select	Q96PE2;A0A2R8Y4D7
ARHGEF18	Rho/Rac guanine nucleotide exchange factor 18	23370	HGNC:17090	ENSG00000104880.19	ENST00000668164.2	ENSP00000499655.2	NM_001367823.1	NP_001354752.1	MANE Select	Q6ZSZ5;A0A804CAZ4;A0A5F9ZHI8;A0A3B3IPE9
ARHGEF19	Rho guanine nucleotide exchange factor 19	128272	HGNC:26604	ENSG00000142632.17	ENST00000270747.8	ENSP00000270747.3	NM_153213.5	NP_694945.2	MANE Select	Q8IW93;Q5TEV0
ARHGEF2	Rho/Rac guanine nucleotide exchange factor 2	9181	HGNC:682	ENSG00000116584.22	ENST00000361247.9	ENSP00000354837.4	NM_001162383.2	NP_001155855.1	MANE Select	Q92974;V9GZ14;V9GYM8;A0A5F9ZI21;V9GYF5;V9GYG5;A0A1Y8EN19;V9GZ58;V9GY94
ARHGEF25	Rho guanine nucleotide exchange factor 25	115557	HGNC:30275	ENSG00000240771.8	ENST00000286494.9	ENSP00000286494.4	NM_182947.4	NP_891992.3	MANE Select	Q86VW2
ARHGEF26	Rho guanine nucleotide exchange factor 26	26084	HGNC:24490	ENSG00000114790.13	ENST00000465093.6	ENSP00000423418.1	NM_015595.4	NP_056410.3	MANE Select	Q96DR7
ARHGEF28	Rho guanine nucleotide exchange factor 28	64283	HGNC:30322	ENSG00000214944.10	ENST00000513042.7	ENSP00000441436.1	NM_001177693.2	NP_001171164.1	MANE Select	Q8N1W1;D6RGZ3;D6RAP0
ARHGEF3	Rho guanine nucleotide exchange factor 3	50650	HGNC:683	ENSG00000163947.12	ENST00000296315.8	ENSP00000296315.3	NM_019555.3	NP_062455.1	MANE Select	Q9NR81;C9J609;C9J586;F8WC29;F8WDB7;C9JNF2;C9J5K8;E7EU49;E9PG37
ARHGEF33	Rho guanine nucleotide exchange factor 33	100271715	HGNC:37252	ENSG00000214694.13	ENST00000409978.7	ENSP00000387020.1	NM_001145451.5	NP_001138923.2	MANE Select	H7C1C9
ARHGEF35	Rho guanine nucleotide exchange factor 35	445328	HGNC:33846	ENSG00000213214.6	ENST00000378115.3	ENSP00000367355.3	NM_001003702.3	NP_001003702.2	MANE Select	A5YM69;A0A5F9ZH52
ARHGEF37	Rho guanine nucleotide exchange factor 37	389337	HGNC:34430	ENSG00000183111.12	ENST00000333677.7	ENSP00000328083.6	NM_001001669.3	NP_001001669.2	MANE Select	A1IGU5;D6RJH4
ARHGEF38	Rho guanine nucleotide exchange factor 38	54848	HGNC:25968	ENSG00000236699.9	ENST00000420470.3	ENSP00000416125.2	NM_001242729.2	NP_001229658.1	MANE Select	Q9NXL2
ARHGEF39	Rho guanine nucleotide exchange factor 39	84904	HGNC:25909	ENSG00000137135.18	ENST00000378387.4	ENSP00000367638.3	NM_032818.3	NP_116207.2	MANE Select	Q8N4T4
ARHGEF4	Rho guanine nucleotide exchange factor 4	50649	HGNC:684	ENSG00000136002.20	ENST00000409359.7	ENSP00000386794.3	NM_001367493.1	NP_001354422.1	MANE Select	Q9NR80;A4QPB6;E7EV07;A0A087X0P1;H0Y451;E9PEM0
ARHGEF40	Rho guanine nucleotide exchange factor 40	55701	HGNC:25516	ENSG00000165801.10	ENST00000298694.9	ENSP00000298694.4	NM_018071.5	NP_060541.3	MANE Select	Q8TER5;G3V3N2;G3V485;G3V5C1
ARHGEF5	Rho guanine nucleotide exchange factor 5	7984	HGNC:13209	ENSG00000050327.15	ENST00000056217.10	ENSP00000056217.5	NM_005435.4	NP_005426.2	MANE Select	Q12774;A0A2R8YF49;A0A090N7S2;C9J591
ARHGEF6	Rac/Cdc42 guanine nucleotide exchange factor 6	9459	HGNC:685	ENSG00000129675.16	ENST00000250617.7	ENSP00000250617.6	NM_004840.3	NP_004831.1	MANE Select	Q15052
ARHGEF7	Rho guanine nucleotide exchange factor 7	8874	HGNC:15607	ENSG00000102606.20	ENST00000646102.2	ENSP00000495631.1	NM_001354046.2	NP_001340975.1	MANE Select	Q14155;A0A024RDY9;C9JDI6;E7EUY6;B1ANY6;E7ENL8;A0A2R8YG42;E7EU80;E9PDQ5;B1ALK7;C9JAD7
ARHGEF9	Cdc42 guanine nucleotide exchange factor 9	23229	HGNC:14561	ENSG00000131089.17	ENST00000671741.2	ENSP00000500715.1	NM_001353921.2	NP_001340850.1	MANE Select	O43307;B1AMR3;A0A5F9ZHY9;B1AMR4;A0A096LPI8;A0A0A6YYB3;A0A1W2PQW9;A0A1B0GV82;A0A096LPE7;A0A5F9ZI31;A0A096LNK4;A0A0A6YYF8;A0A1B0GVC4;A0A1B0GVV2;A0A1B0GVX8;A0A096LP05;A0A096LNQ4;A0A1B0GWI5;A0A1B0GV84;A0A5F9ZGZ3
ARID1A	AT-rich interaction domain 1A	8289	HGNC:11110	ENSG00000117713.21	ENST00000324856.13	ENSP00000320485.7	NM_006015.6	NP_006006.3	MANE Select	O14497;A0A1B0GVT5;E9PQW6;H0Y488;A0A1B0GTU5
ARID1B	AT-rich interaction domain 1B	57492	HGNC:18040	ENSG00000049618.24	ENST00000636930.2	ENSP00000490491.2	NM_001374828.1	NP_001361757.1	MANE Select	A0A1B0GTI6;A0A6Q8NVI4;H0Y7H8;A0A1B0GUG2;A0A1B0GUC6;A0A1B0GVK1;H0Y2R3;A0A8J9GB59;A0A1B0GWJ2;H0Y3S9;A0A1B0GU09;A0A1B0GV63;A0A1B0GV92;A0A1B0GTE8;A0A3F2YNW7
ARID2	AT-rich interaction domain 2	196528	HGNC:18037	ENSG00000189079.18	ENST00000334344.11	ENSP00000335044.6	NM_152641.4	NP_689854.2	MANE Select	Q68CP9
ARID3A	AT-rich interaction domain 3A	1820	HGNC:3031	ENSG00000116017.11	ENST00000263620.8	ENSP00000263620.2	NM_005224.3	NP_005215.1	MANE Select	Q99856;K7EJ04
ARID3B	AT-rich interaction domain 3B	10620	HGNC:14350	ENSG00000179361.18	ENST00000346246.10	ENSP00000343126.5	NM_006465.4	NP_006456.1	MANE Select	Q8IVW6;H3BQ92
ARID3C	AT-rich interaction domain 3C	138715	HGNC:21209	ENSG00000205143.5	ENST00000378909.4	ENSP00000368189.2	NM_001017363.4	NP_001017363.1	MANE Select	A6NKF2;A0A8I5QL24
ARID4A	AT-rich interaction domain 4A	5926	HGNC:9885	ENSG00000032219.19	ENST00000355431.8	ENSP00000347602.3	NM_002892.4	NP_002883.3	MANE Select	P29374;A0A024R6A2;A0A024R657;A0A024R680;C9J1W3;C9JIF4;H7C485;F8WAR5
ARID4B	AT-rich interaction domain 4B	51742	HGNC:15550	ENSG00000054267.22	ENST00000264183.9	ENSP00000264183.3	NM_016374.6	NP_057458.4	MANE Select	Q4LE39;X6RCR8
ARID5A	AT-rich interaction domain 5A	10865	HGNC:17361	ENSG00000196843.17	ENST00000357485.8	ENSP00000350078.3	NM_212481.3	NP_997646.1	MANE Select	Q03989;F6Q9D3;A0A669KBH0
ARID5B	AT-rich interaction domain 5B	84159	HGNC:17362	ENSG00000150347.17	ENST00000279873.12	ENSP00000279873.7	NM_032199.3	NP_115575.1	MANE Select	Q14865;A0A7P0TAD2;A0A2R8Y5F2
ARIH1	ariadne RBR E3 ubiquitin protein ligase 1	25820	HGNC:689	ENSG00000166233.15	ENST00000379887.9	ENSP00000369217.4	NM_005744.5	NP_005735.2	MANE Select	Q9Y4X5;A0A087WT96;H3BSK4
ARIH2	ariadne RBR E3 ubiquitin protein ligase 2	10425	HGNC:690	ENSG00000177479.20	ENST00000356401.9	ENSP00000348769.4	NM_006321.4	NP_006312.1	MANE Select	O95376;Q6IBL8;C9JBC5;F8WCS4;C9JAU2;C9JZ71;C9JCL4
ARL1	ADP ribosylation factor like GTPase 1	400	HGNC:692	ENSG00000120805.14	ENST00000261636.13	ENSP00000261636.8	NM_001177.6	NP_001168.1	MANE Select	P40616;B4DZG7;F8W1Z8;F8VP63;F8VYN9
ARL10	ADP ribosylation factor like GTPase 10	285598	HGNC:22042	ENSG00000175414.7	ENST00000310389.6	ENSP00000308496.5	NM_173664.6	NP_775935.1	MANE Select	Q8N8L6;H0Y9R6
ARL11	ADP ribosylation factor like GTPase 11	115761	HGNC:24046	ENSG00000152213.4	ENST00000282026.2	ENSP00000282026.1	NM_138450.6	NP_612459.1	MANE Select	Q969Q4
ARL13A	ADP ribosylation factor like GTPase 13A	392509	HGNC:31709	ENSG00000174225.15	ENST00000450049.7	ENSP00000398637.2	NM_001162491.2	NP_001155963.1	MANE Select	Q5H913
ARL13B	ADP ribosylation factor like GTPase 13B	200894	HGNC:25419	ENSG00000169379.17	ENST00000394222.8	ENSP00000377769.3	NM_001174150.2	NP_001167621.1	MANE Select	Q3SXY8;A0A7P0T892;B4DRI8;A0A7P0TAL8;A0A7P0Z4M2;F8W837;A0A7P0TAS1;A0A7P0T8M9;A0A7P0T9C1;A0A7P0T969;A0A7P0Z4S0;A0A7P0Z407;A0A7P0T8G9;A0A7P0T9A8;F8WAY0;A0A7P0Z473;A0A7P0T933
ARL14	ADP ribosylation factor like GTPase 14	80117	HGNC:22974	ENSG00000179674.4	ENST00000320767.4	ENSP00000323847.2	NM_025047.3	NP_079323.1	MANE Select	Q8N4G2
ARL14EP	ADP ribosylation factor like GTPase 14 effector protein	120534	HGNC:26798	ENSG00000152219.5	ENST00000282032.4	ENSP00000282032.3	NM_152316.3	NP_689529.1	MANE Select	Q8N8R7;E9PRK7
ARL14EPL	ADP ribosylation factor like GTPase 14 effector protein like	644100	HGNC:44201	ENSG00000268223.7	ENST00000686077.1	ENSP00000510304.1	NM_001195581.2	NP_001182510.1	MANE Select	P0DKL9
ARL15	ADP ribosylation factor like GTPase 15	54622	HGNC:25945	ENSG00000185305.12	ENST00000504924.6	ENSP00000433427.1	NM_019087.3	NP_061960.1	MANE Select	Q9NXU5;A0A0B4J222;R4GN67
ARL16	ADP ribosylation factor like GTPase 16	339231	HGNC:27902	ENSG00000214087.9	ENST00000622299.5	ENSP00000483183.1	NM_001040025.3	NP_001035114.2	MANE Select	I3L4Z7;B4E3H0;I3L196;I3L4Z1
ARL17A	ADP ribosylation factor like GTPase 17A	51326	HGNC:24096	ENSG00000185829.18	ENST00000336125.6	ENSP00000337478.6	NM_001113738.2	NP_001107210.1	MANE Select	Q8IVW1;A0A087WY76;A0A087WVX3;I3L1V5;I3L2E4
ARL17B	ADP ribosylation factor like GTPase 17B	100506084	HGNC:32387	ENSG00000228696.10	ENST00000450673.4	ENSP00000404247.4	NM_001039083.5	NP_001034172.3	MANE Select	Q8IVW1;A0A087WY76;A0A087WVX3;I3L1V5;I3L3L1;I3L2E4
ARL2	ADP ribosylation factor like GTPase 2	402	HGNC:693	ENSG00000213465.8	ENST00000246747.9	ENSP00000246747.4	NM_001667.4	NP_001658.2	MANE Select	P36404
ARL2BP	ADP ribosylation factor like GTPase 2 binding protein	23568	HGNC:17146	ENSG00000102931.8	ENST00000219204.8	ENSP00000219204.3	NM_012106.4	NP_036238.1	MANE Select	Q9Y2Y0;H3BU49;A0A024R6U9
ARL3	ADP ribosylation factor like GTPase 3	403	HGNC:694	ENSG00000138175.9	ENST00000260746.6	ENSP00000260746.4	NM_004311.4	NP_004302.1	MANE Select	P36405
ARL4A	ADP ribosylation factor like GTPase 4A	10124	HGNC:695	ENSG00000122644.13	ENST00000651779.1	ENSP00000498350.1	NM_005738.5	NP_005729.1	MANE Select	P40617;C9J7Q9;A0A024R9Z2
ARL4C	ADP ribosylation factor like GTPase 4C	10123	HGNC:698	ENSG00000188042.8	ENST00000339728.6	ENSP00000339754.3	NM_001282431.2	NP_001269360.1	MANE Select	P56559;A0A024R4C5
ARL4D	ADP ribosylation factor like GTPase 4D	379	HGNC:656	ENSG00000175906.5	ENST00000320033.5	ENSP00000322628.2	NM_001661.4	NP_001652.2	MANE Select	P49703
ARL5A	ADP ribosylation factor like GTPase 5A	26225	HGNC:696	ENSG00000162980.17	ENST00000295087.13	ENSP00000295087.8	NM_012097.4	NP_036229.1	MANE Select	Q9Y689;F8WER2
ARL5B	ADP ribosylation factor like GTPase 5B	221079	HGNC:23052	ENSG00000165997.5	ENST00000377275.4	ENSP00000366487.3	NM_178815.5	NP_848930.1	MANE Select	Q96KC2;B0YIW9
ARL5C	ADP ribosylation factor like GTPase 5C	390790	HGNC:31111	ENSG00000141748.13	ENST00000269586.12	ENSP00000269586.7	NM_001143968.1	NP_001137440.1	MANE Select	A6NH57;K7EM39
ARL6	ADP ribosylation factor like GTPase 6	84100	HGNC:13210	ENSG00000113966.11	ENST00000463745.6	ENSP00000419619.1	NM_001278293.3	NP_001265222.1	MANE Select	Q9H0F7
ARL6IP1	ADP ribosylation factor like GTPase 6 interacting protein 1	23204	HGNC:697	ENSG00000170540.15	ENST00000304414.12	ENSP00000306788.7	NM_015161.3	NP_055976.1	MANE Select	Q15041;H3BTX6;H3BS91;H3BPJ2
ARL6IP4	ADP ribosylation factor like GTPase 6 interacting protein 4	51329	HGNC:18076	ENSG00000182196.14	ENST00000315580.10	ENSP00000313422.7	NM_018694.4	NP_061164.4	MANE Select	Q66PJ3;A0A0C4DG62;F8WCT1;H7BZV4;A0A8C8KBE9;F5GYV5;F8WEP2;A0A0A0MTG7;A0A0C4DH18
ARL6IP5	ADP ribosylation factor like GTPase 6 interacting protein 5	10550	HGNC:16937	ENSG00000144746.7	ENST00000273258.4	ENSP00000273258.3	NM_006407.4	NP_006398.1	MANE Select	O75915;F8WF33;C9JQU6;A0A024R371;F8WF90
ARL6IP6	ADP ribosylation factor like GTPase 6 interacting protein 6	151188	HGNC:24048	ENSG00000177917.12	ENST00000326446.10	ENSP00000315357.5	NM_152522.7	NP_689735.1	MANE Select	Q8N6S5;H7C192;A0A8I5KYK3;A0A8I5QJ95;H7C0H7;A0A8I5KU55;A0A8I5KRB3;A0A8I5KQY4;A0A8I5KQ30
ARL8A	ADP ribosylation factor like GTPase 8A	127829	HGNC:25192	ENSG00000143862.8	ENST00000272217.7	ENSP00000272217.2	NM_138795.4	NP_620150.1	MANE Select	Q96BM9;A0A024R977;A0A087X2J2
ARL8B	ADP ribosylation factor like GTPase 8B	55207	HGNC:25564	ENSG00000134108.14	ENST00000256496.8	ENSP00000256496.3	NM_018184.3	NP_060654.1	MANE Select	Q9NVJ2;F2Z344;F8WAW5
ARL9	ADP ribosylation factor like GTPase 9	132946	HGNC:23592	ENSG00000196503.5	ENST00000640821.3	ENSP00000492671.3	NM_001363794.2	NP_001350723.1	MANE Select	A0A1W2PS79;A0A2R8YGM7
ARMC1	armadillo repeat containing 1	55156	HGNC:17684	ENSG00000104442.10	ENST00000276569.8	ENSP00000276569.3	NM_018120.6	NP_060590.1	MANE Select	Q9NVT9;E5RHK3;E9PR92;E5RJ86
ARMC10	armadillo repeat containing 10	83787	HGNC:21706	ENSG00000170632.14	ENST00000323716.8	ENSP00000319412.3	NM_031905.5	NP_114111.2	MANE Select	Q8N2F6;H7C2M7;A0A0J9YWR7;A0A0J9YXE4;C9J5N7;H7BXM8;H7BXQ8;A0A0J9YY38;A0A0J9YXV5
ARMC12	armadillo repeat containing 12	221481	HGNC:21099	ENSG00000157343.9	ENST00000373866.4	ENSP00000362973.3	NM_001286574.2	NP_001273503.1	MANE Select	Q5T9G4;F8WC51
ARMC2	armadillo repeat containing 2	84071	HGNC:23045	ENSG00000118690.13	ENST00000392644.9	ENSP00000376417.4	NM_032131.6	NP_115507.4	MANE Select	Q8NEN0;A0A0A0MQT2
ARMC3	armadillo repeat containing 3	219681	HGNC:30964	ENSG00000165309.14	ENST00000298032.10	ENSP00000298032.5	NM_173081.5	NP_775104.2	MANE Select	Q5W041;B4DXS3;C9JC46
ARMC5	armadillo repeat containing 5	79798	HGNC:25781	ENSG00000140691.18	ENST00000268314.9	ENSP00000268314.4	NM_001105247.2	NP_001098717.1	MANE Select	Q96C12;J3KQ26
ARMC6	armadillo repeat containing 6	93436	HGNC:25049	ENSG00000105676.14	ENST00000535612.6	ENSP00000444156.1	NM_001199196.2	NP_001186125.1	MANE Select	Q6NXE6;B4E1N1;F5H3X1;F5GWV0;F5GZP0;F5H052;F5H3Y9;F5H4P3;F5H4H6;F5GYY4;F5H7V0;F5H2K4;F5H2X2;F5H6J3
ARMC7	armadillo repeat containing 7	79637	HGNC:26168	ENSG00000125449.7	ENST00000245543.6	ENSP00000245543.1	NM_024585.4	NP_078861.1	MANE Select	Q9H6L4;J3KTE5;J3KST7
ARMC8	armadillo repeat containing 8	25852	HGNC:24999	ENSG00000114098.18	ENST00000469044.6	ENSP00000419413.1	NM_001363941.2	NP_001350870.1	MANE Select	Q8IUR7;G5E9V7;G5E9V6;B7Z637;C9J625;C9J8P8;C9J2I1;C9JBY2;C9JAA7
ARMC9	armadillo repeat containing 9	80210	HGNC:20730	ENSG00000135931.19	ENST00000611582.5	ENSP00000484804.1	NM_001352754.2	NP_001339683.2	MANE Select	A0A804HL13;Q7Z3E5;A0A804HJI1;A0A804HIU9;A0A804HK85;A0A804HIH2;A0A2Q3DP09;H7BZY2;A0A804HJ95;C9JW07;A0A804HJ52;A0A804HIT2;A0A804HLH5;A0A804HK42;A0A804HHZ1;A0A804HI20;H7BZA2
ARMCX1	armadillo repeat containing X-linked 1	51309	HGNC:18073	ENSG00000126947.13	ENST00000372829.8	ENSP00000361917.3	NM_016608.2	NP_057692.1	MANE Select	Q9P291;A0A024RCI6
ARMCX2	armadillo repeat containing X-linked 2	9823	HGNC:16869	ENSG00000184867.14	ENST00000356824.9	ENSP00000349281.4	NM_177949.4	NP_808818.1	MANE Select	Q5H9E0;Q7L311;Q5H9D7;Q5H9E1;A0A024RCG7;A0A0B4J1X4;A0A1B0GXK8
ARMCX3	armadillo repeat containing X-linked 3	51566	HGNC:24065	ENSG00000102401.20	ENST00000471229.7	ENSP00000454483.1	NM_177947.3	NP_808816.1	MANE Select	Q9UH62;A0A024RCF9;H3BM63;H3BV87
ARMCX4	armadillo repeat containing X-linked 4	100131755	HGNC:28615	ENSG00000196440.12	ENST00000423738.5	ENSP00000404304.3	NM_001256155.3	NP_001243084.2	MANE Select	Q5H9R4;A0A8J9A6E2
ARMCX5	armadillo repeat containing X-linked 5	64860	HGNC:25772	ENSG00000125962.16	ENST00000473968.7	ENSP00000473737.2	NM_001168478.2	NP_001161950.1	MANE Select	Q6P1M9
ARMCX6	armadillo repeat containing X-linked 6	54470	HGNC:26094	ENSG00000198960.11	ENST00000361910.9	ENSP00000354708.4	NM_019007.4	NP_061880.2	MANE Select	Q7L4S7
ARMH1	armadillo like helical domain containing 1	339541	HGNC:34345	ENSG00000198520.12	ENST00000535358.6	ENSP00000440524.1	NM_001145636.2	NP_001139108.1	MANE Select	Q6PIY5;F8WDG2;C9JA22;C9JCY2;A0A3B3IRJ1;C9J477;C9J579
ARMH2	armadillo like helical domain containing 2	101928603	HGNC:49394	ENSG00000260286.4	ENST00000565469.4	ENSP00000454913.1	NM_001282492.2	NP_001269421.1	MANE Select	H3BNL8
ARMH3	armadillo like helical domain containing 3	79591	HGNC:25788	ENSG00000120029.13	ENST00000370033.9	ENSP00000359050.4	NM_024541.3	NP_078817.2	MANE Select	Q5T2E6;Q5T2E8;Q5T2E7
ARMH4	armadillo like helical domain containing 4	145407	HGNC:19846	ENSG00000139971.15	ENST00000267485.7	ENSP00000267485.7	NM_001001872.4	NP_001001872.2	MANE Select	Q86TY3
ARMS2	age-related maculopathy susceptibility 2	387715	HGNC:32685	ENSG00000254636.1	ENST00000528446.1	ENSP00000436682.1	NM_001099667.3	NP_001093137.1	MANE Select	P0C7Q2
ARMT1	acidic residue methyltransferase 1	79624	HGNC:17872	ENSG00000146476.11	ENST00000367294.4	ENSP00000356263.3	NM_024573.3	NP_078849.1	MANE Select	Q9H993;F2Z3I8;F5GZY1
ARNT	aryl hydrocarbon receptor nuclear translocator	405	HGNC:700	ENSG00000143437.21	ENST00000358595.10	ENSP00000351407.5	NM_001668.4	NP_001659.1	MANE Select	P27540;A6NGV6;D6RDB3
ARNT2	aryl hydrocarbon receptor nuclear translocator 2	9915	HGNC:16876	ENSG00000172379.22	ENST00000303329.9	ENSP00000307479.4	NM_014862.4	NP_055677.3	MANE Select	Q9HBZ2;H0YKW1;X5DQN9
ARNTL	aryl hydrocarbon receptor nuclear translocator like	406	HGNC:701	ENSG00000133794.20	ENST00000403290.6	ENSP00000384517.1	NM_001297719.2	NP_001284648.1	MANE Select	O00327;E9PRB1;E9PI92;E9PKN1;A0A669KAX2;E9PL54;A0A669KB07;E9PKG7;E9PNI4;H0YER9;E9PSD2;A0A669KBF4
ARNTL2	aryl hydrocarbon receptor nuclear translocator like 2	56938	HGNC:18984	ENSG00000029153.15	ENST00000266503.10	ENSP00000266503.5	NM_020183.6	NP_064568.3	MANE Select	Q8WYA1
ARPC1A	actin related protein 2/3 complex subunit 1A	10552	HGNC:703	ENSG00000241685.10	ENST00000262942.10	ENSP00000262942.5	NM_006409.4	NP_006400.2	MANE Select	Q92747;V9HVZ6;E9PF58
ARPC1B	actin related protein 2/3 complex subunit 1B	10095	HGNC:704	ENSG00000130429.16	ENST00000646101.2	ENSP00000496599.1	NM_005720.4	NP_005711.1	MANE Select	O15143;A4D275;C9K057;C9JEY1;C9JTT6;C9JM51;F8VXW2
ARPC2	actin related protein 2/3 complex subunit 2	10109	HGNC:705	ENSG00000163466.16	ENST00000315717.10	ENSP00000327137.5	NM_152862.3	NP_690601.1	MANE Select	O15144;G5E9S7;Q53R19;G5E9J0;H7C3F9;C9JTV5
ARPC3	actin related protein 2/3 complex subunit 3	10094	HGNC:706	ENSG00000111229.16	ENST00000228825.12	ENSP00000228825.7	NM_001278556.2	NP_001265485.1	MANE Select	O15145;C9JZD1;F8VR50
ARPC4	actin related protein 2/3 complex subunit 4	10093	HGNC:707	ENSG00000241553.13	ENST00000397261.8	ENSP00000380431.2	NM_005718.5	NP_005709.1	MANE Select	P59998;F8WDD7;F8WDW3;R4GN08
ARPC5	actin related protein 2/3 complex subunit 5	10092	HGNC:708	ENSG00000162704.16	ENST00000359856.11	ENSP00000352918.6	NM_005717.4	NP_005708.1	MANE Select	O15511;B1ALC0
ARPC5L	actin related protein 2/3 complex subunit 5 like	81873	HGNC:23366	ENSG00000136950.13	ENST00000353214.6	ENSP00000345361.2	NM_030978.3	NP_112240.1	MANE Select	Q9BPX5;A0A024R897
ARPIN	actin related protein 2/3 complex inhibitor	348110	HGNC:28782	ENSG00000242498.8	ENST00000357484.10	ENSP00000350075.5	NM_182616.4	NP_872422.1	MANE Select	Q7Z6K5;H0YMP5
ARPP19	cAMP regulated phosphoprotein 19	10776	HGNC:16967	ENSG00000128989.11	ENST00000249822.9	ENSP00000249822.4	NM_006628.6	NP_006619.1	MANE Select	P56211;H3BMD8;H3BTD3;A0A024R5U3;H3BQ52
ARPP21	cAMP regulated phosphoprotein 21	10777	HGNC:16968	ENSG00000172995.17	ENST00000684406.1	ENSP00000506922.1	NM_001385562.1	NP_001372491.1	MANE Select	Q9UBL0;A8K1F3;C9JTX6;C9JTF2;A0A804HI65;C9JD93;C9J091;C9J5R1;C9J2U3;C9JQQ6;H7C3J7;F8WDL2;C9JI74
ARR3	arrestin 3	407	HGNC:710	ENSG00000120500.19	ENST00000307959.9	ENSP00000311538.8	NM_004312.3	NP_004303.2	MANE Select	P36575;D6RCT3
ARRB1	arrestin beta 1	408	HGNC:711	ENSG00000137486.17	ENST00000420843.7	ENSP00000409581.2	NM_004041.5	NP_004032.2	MANE Select	P49407;E9PM35;H0YEQ2
ARRB2	arrestin beta 2	409	HGNC:712	ENSG00000141480.18	ENST00000269260.7	ENSP00000269260.2	NM_004313.4	NP_004304.1	MANE Select	P32121;Q68DZ5;I3L0V6;K7EL17;I3L1M6;K7ENA6;I3L412
ARRDC1	arrestin domain containing 1	92714	HGNC:28633	ENSG00000197070.14	ENST00000371421.9	ENSP00000360475.4	NM_152285.4	NP_689498.1	MANE Select	Q8N5I2;Q5T371;F2Z3I4;Q5T370
ARRDC2	arrestin domain containing 2	27106	HGNC:25225	ENSG00000105643.11	ENST00000222250.5	ENSP00000222250.3	NM_015683.2	NP_056498.1	MANE Select	Q8TBH0;A0A804HLL9;A0A024R7K1;V9GYU7
ARRDC3	arrestin domain containing 3	57561	HGNC:29263	ENSG00000113369.9	ENST00000265138.4	ENSP00000265138.3	NM_020801.4	NP_065852.1	MANE Select	Q96B67
ARRDC4	arrestin domain containing 4	91947	HGNC:28087	ENSG00000140450.9	ENST00000268042.7	ENSP00000268042.6	NM_183376.3	NP_899232.2	MANE Select	A0A024RC80;Q8NCT1
ARRDC5	arrestin domain containing 5	645432	HGNC:31407	ENSG00000205784.4	ENST00000650722.2	ENSP00000498235.1	NM_001080523.3	NP_001073992.2	MANE Select	A6NEK1;A0A494BZV3
ARSA	arylsulfatase A	410	HGNC:713	ENSG00000100299.18	ENST00000216124.10	ENSP00000216124.5	NM_000487.6	NP_000478.3	MANE Select	A0A0C4DFZ2
ARSB	arylsulfatase B	411	HGNC:714	ENSG00000113273.17	ENST00000264914.10	ENSP00000264914.4	NM_000046.5	NP_000037.2	MANE Select	P15848;A0A024RAJ9;E5RHC4;A0A2U3U034
ARSD	arylsulfatase D	414	HGNC:717	ENSG00000006756.16	ENST00000381154.6	ENSP00000370546.1	NM_001669.4	NP_001660.2	MANE Select	P51689;H7C327;H0YMY1
ARSF	arylsulfatase F	416	HGNC:721	ENSG00000062096.15	ENST00000381127.6	ENSP00000370519.1	NM_001201539.2	NP_001188468.1	MANE Select	P54793
ARSG	arylsulfatase G	22901	HGNC:24102	ENSG00000141337.13	ENST00000621439.5	ENSP00000480910.1	NM_001267727.2	NP_001254656.1	MANE Select	Q96EG1;A0A024R8K1;J9JIG6
ARSH	arylsulfatase family member H	347527	HGNC:32488	ENSG00000205667.3	ENST00000381130.3	ENSP00000370522.3	NM_001011719.2	NP_001011719.1	MANE Select	Q5FYA8
ARSI	arylsulfatase family member I	340075	HGNC:32521	ENSG00000183876.9	ENST00000328668.8	ENSP00000333395.7	NM_001012301.4	NP_001012301.1	MANE Select	Q5FYB1;D6RDH0
ARSJ	arylsulfatase family member J	79642	HGNC:26286	ENSG00000180801.14	ENST00000315366.8	ENSP00000320219.7	NM_024590.4	NP_078866.3	MANE Select	Q5FYB0;D6RGC1
ARSK	arylsulfatase family member K	153642	HGNC:25239	ENSG00000164291.17	ENST00000380009.9	ENSP00000369346.4	NM_198150.3	NP_937793.1	MANE Select	Q6UWY0;E9PGI0;D6R9F9;H0Y9F6;D6RBR4
ARSL	arylsulfatase L	415	HGNC:719	ENSG00000157399.17	ENST00000381134.9	ENSP00000370526.3	NM_000047.3	NP_000038.2	MANE Select	F5GYY5;P51690;A0A804HJ07;A0A5F9ZHX8;A0A804HJF6;A0A5F9ZHZ5;A0A804HHU6;A0A804HIF5;A0A5F9ZHU0;A0A804HIX6;C9J5G7;A0A804HK35
ART1	ADP-ribosyltransferase 1	417	HGNC:723	ENSG00000129744.3	ENST00000250693.2	ENSP00000250693.1	NM_004314.3	NP_004305.2	MANE Select	P52961
ART3	ADP-ribosyltransferase 3 (inactive)	419	HGNC:725	ENSG00000156219.18	ENST00000355810.9	ENSP00000348064.4	NM_001130016.3	NP_001123488.1	MANE Select	Q13508;E7ESB3;E7EX61;E7ER42;E9PGR5
ART4	ADP-ribosyltransferase 4 (inactive) (Dombrock blood group)	420	HGNC:726	ENSG00000111339.12	ENST00000228936.6	ENSP00000228936.4	NM_021071.4	NP_066549.2	MANE Select	Q3KZ30;Q3KZ29;H7C2G2
ART5	ADP-ribosyltransferase 5	116969	HGNC:24049	ENSG00000167311.14	ENST00000397068.8	ENSP00000380258.3	NM_053017.5	NP_443750.2	MANE Select	Q96L15;H7C3U2
ARTN	artemin	9048	HGNC:727	ENSG00000117407.17	ENST00000372359.10	ENSP00000361434.5	NM_057091.3	NP_476432.2	MANE Select	Q5T4W7;E9PLG3;E9PIK2;E9PN22
ARV1	ARV1 homolog, fatty acid homeostasis modulator	64801	HGNC:29561	ENSG00000173409.14	ENST00000310256.7	ENSP00000312458.2	NM_022786.3	NP_073623.1	MANE Select	Q9H2C2;A0A024R3V6;A0A0A0MRI7
ARVCF	ARVCF delta catenin family member	421	HGNC:728	ENSG00000099889.14	ENST00000263207.8	ENSP00000263207.3	NM_001670.3	NP_001661.1	MANE Select	O00192;E9PDC3;C9JJX6
ARX	aristaless related homeobox	170302	HGNC:18060	ENSG00000004848.8	ENST00000379044.5	ENSP00000368332.4	NM_139058.3	NP_620689.1	MANE Select	Q96QS3
AS3MT	arsenite methyltransferase	57412	HGNC:17452	ENSG00000214435.9	ENST00000369880.8	ENSP00000358896.3	NM_020682.4	NP_065733.2	MANE Select	Q9HBK9
ASAH1	N-acylsphingosine amidohydrolase 1	427	HGNC:735	ENSG00000104763.20	ENST00000637790.2	ENSP00000490272.1	NM_177924.5	NP_808592.2	MANE Select	Q13510;A0A1B0GUE3;A0A1B0GUP1;A0A1B0GVA3;A0A1B0GW30;A0A1B0GTD4;A0A1B0GTA6;A0A1B0GTP7;A0A1B0GUA4;A0A1B0GVY5;A0A1B0GTQ7;A0A1B0GV95;A0A1B0GW68;A0A1B0GUJ3;A0A1B0GV88;A0A1B0GU62;A0A1B0GVC9;A0A1B0GUG1;A0A1B0GUB3;A0A1B0GU70;A0A1B0GVE7;A0A1B0GVJ1;A0A1B0GTZ5;A0A1B0GTM3;A0A1B0GUQ5;A0A1B0GU06;E7EMM4;A0A1B0GUH5;A0A1B0GUJ2;A0A1B0GVA8;A0A1B0GWC9;A0A1B0GW48;A0A1B0GVG2;A0A1B0GVL2;A0A1B0GW66;A0A1B0GTX9
ASAH2	N-acylsphingosine amidohydrolase 2	56624	HGNC:18860	ENSG00000188611.17	ENST00000682911.1	ENSP00000506746.1	NM_019893.4	NP_063946.2	MANE Select	Q9NR71;V9GYJ5;V9GY52;A0A0C4DFQ8;E9PBM9
ASAH2B	N-acylsphingosine amidohydrolase 2B	653308	HGNC:23456	ENSG00000204147.11	ENST00000647317.2	ENSP00000496089.1	NM_001321958.2	NP_001308887.1	MANE Select	P0C7U1;A0A2R8YGJ0;A0A2R8Y609
ASAP1	ArfGAP with SH3 domain, ankyrin repeat and PH domain 1	50807	HGNC:2720	ENSG00000153317.15	ENST00000518721.6	ENSP00000429900.1	NM_018482.4	NP_060952.2	MANE Select	Q9ULH1;E5RHA9;A0A0A0MRE5;E5RHD7;E5RFD9
ASAP2	ArfGAP with SH3 domain, ankyrin repeat and PH domain 2	8853	HGNC:2721	ENSG00000151693.11	ENST00000281419.8	ENSP00000281419.3	NM_003887.3	NP_003878.1	MANE Select	O43150
ASAP3	ArfGAP with SH3 domain, ankyrin repeat and PH domain 3	55616	HGNC:14987	ENSG00000088280.20	ENST00000336689.8	ENSP00000338769.3	NM_017707.4	NP_060177.2	MANE Select	Q8TDY4;A0A024RAB1;V9GY49;H0YEB0;H0YER8;E9PS98;A0A087X0Y5
ASB1	ankyrin repeat and SOCS box containing 1	51665	HGNC:16011	ENSG00000065802.12	ENST00000264607.9	ENSP00000264607.4	NM_001040445.3	NP_001035535.1	MANE Select	Q9Y576;F8WBM8;B9A047
ASB10	ankyrin repeat and SOCS box containing 10	136371	HGNC:17185	ENSG00000146926.11	ENST00000420175.3	ENSP00000391137.2	NM_001142459.2	NP_001135931.2	MANE Select	Q8WXI3;A0A090N8I2;F8WB38
ASB11	ankyrin repeat and SOCS box containing 11	140456	HGNC:17186	ENSG00000165192.14	ENST00000480796.6	ENSP00000417914.1	NM_080873.3	NP_543149.1	MANE Select	Q8WXH4;F8WF31
ASB12	ankyrin repeat and SOCS box containing 12	142689	HGNC:19763	ENSG00000198881.10	ENST00000362002.3	ENSP00000355195.2	NM_130388.4	NP_569059.3	MANE Select	NA
ASB13	ankyrin repeat and SOCS box containing 13	79754	HGNC:19765	ENSG00000196372.13	ENST00000357700.11	ENSP00000350331.6	NM_024701.4	NP_078977.2	MANE Select	Q8WXK3
ASB14	ankyrin repeat and SOCS box containing 14	142686	HGNC:19766	ENSG00000239388.9	ENST00000487349.6	ENSP00000419199.1	NM_001142733.3	NP_001136205.2	MANE Select	A6NK59
ASB15	ankyrin repeat and SOCS box containing 15	142685	HGNC:19767	ENSG00000146809.14	ENST00000451215.6	ENSP00000416433.1	NM_001290258.2	NP_001277187.1	MANE Select	Q8WXK1;C9J956;A0A0C4DG46
ASB16	ankyrin repeat and SOCS box containing 16	92591	HGNC:19768	ENSG00000161664.7	ENST00000293414.6	ENSP00000293414.1	NM_080863.5	NP_543139.4	MANE Select	Q96NS5;K7EM41;K7ELE0
ASB17	ankyrin repeat and SOCS box containing 17	127247	HGNC:19769	ENSG00000154007.7	ENST00000284142.7	ENSP00000284142.6	NM_080868.3	NP_543144.1	MANE Select	Q8WXJ9
ASB18	ankyrin repeat and SOCS box containing 18	401036	HGNC:19770	ENSG00000182177.15	ENST00000409749.8	ENSP00000386532.3	NM_212556.4	NP_997721.2	MANE Select	Q6ZVZ8;H7C3E8;C9JFL4
ASB2	ankyrin repeat and SOCS box containing 2	51676	HGNC:16012	ENSG00000100628.12	ENST00000555019.6	ENSP00000451575.1	NM_001202429.2	NP_001189358.1	MANE Select	Q96Q27;G3V2Z2;G3V484;G3V4B2;G3V3P8;A0A024R6E7
ASB3	ankyrin repeat and SOCS box containing 3	51130	HGNC:16013	ENSG00000115239.24	ENST00000263634.8	ENSP00000263634.2	NM_016115.5	NP_057199.1	MANE Select	Q9Y575
ASB4	ankyrin repeat and SOCS box containing 4	51666	HGNC:16009	ENSG00000005981.13	ENST00000325885.6	ENSP00000321388.5	NM_016116.3	NP_057200.1	MANE Select	Q9Y574
ASB5	ankyrin repeat and SOCS box containing 5	140458	HGNC:17180	ENSG00000164122.9	ENST00000296525.7	ENSP00000296525.3	NM_080874.4	NP_543150.1	MANE Select	Q8WWX0;Q5HYF3;D6R9Q2;A0A5F9ZHS2
ASB6	ankyrin repeat and SOCS box containing 6	140459	HGNC:17181	ENSG00000148331.12	ENST00000277458.5	ENSP00000277458.4	NM_017873.4	NP_060343.1	MANE Select	Q9NWX5;F6TX30
ASB7	ankyrin repeat and SOCS box containing 7	140460	HGNC:17182	ENSG00000183475.13	ENST00000332783.12	ENSP00000328327.8	NM_198243.3	NP_937886.1	MANE Select	Q9H672;A0A024RC94;A0A024RCD9;H0YMJ1
ASB8	ankyrin repeat and SOCS box containing 8	140461	HGNC:17183	ENSG00000177981.11	ENST00000317697.8	ENSP00000320893.3	NM_024095.5	NP_077000.1	MANE Select	Q9H765;F5H243;F5GYF0;F5H5S9;F5H023;F5H772;F5H7B4;F5GZZ3;F5H6A7;F8VS92
ASB9	ankyrin repeat and SOCS box containing 9	140462	HGNC:17184	ENSG00000102048.16	ENST00000380488.9	ENSP00000369855.4	NM_001031739.3	NP_001026909.1	MANE Select	Q96DX5;A0A024RBW7;A0A024RBW2;A0A024RBZ4
ASCC1	activating signal cointegrator 1 complex subunit 1	51008	HGNC:24268	ENSG00000138303.18	ENST00000672957.1	ENSP00000500935.1	NM_001198800.3	NP_001185729.1	MANE Select	Q8N9N2;E9PQ44;E9PL92;E9PM82;A0A024QZM0;A0A5F9ZI10;E9PJM2;A0A5F9ZHP1;A0A5F9ZH79;E9PKM6;A0A5F9ZI37;A0A5K1VW55;E9PR40;A0A5F9ZGP6;E9PQZ6
ASCC2	activating signal cointegrator 1 complex subunit 2	84164	HGNC:24103	ENSG00000100325.15	ENST00000307790.8	ENSP00000305502.3	NM_032204.5	NP_115580.2	MANE Select	Q9H1I8;F2Z2W4;A0A024R1F9;B1AH59;H7C3Y4
ASCC3	activating signal cointegrator 1 complex subunit 3	10973	HGNC:18697	ENSG00000112249.14	ENST00000369162.7	ENSP00000358159.2	NM_006828.4	NP_006819.2	MANE Select	Q8N3C0;E5RFZ0;J3KNJ4
ASCL1	achaete-scute family bHLH transcription factor 1	429	HGNC:738	ENSG00000139352.4	ENST00000266744.4	ENSP00000266744.3	NM_004316.4	NP_004307.2	MANE Select	P50553
ASCL2	achaete-scute family bHLH transcription factor 2	430	HGNC:739	ENSG00000183734.5	ENST00000331289.5	ENSP00000332293.4	NM_005170.3	NP_005161.1	MANE Select	Q99929
ASCL3	achaete-scute family bHLH transcription factor 3	56676	HGNC:740	ENSG00000176009.4	ENST00000531618.2	ENSP00000435770.1	NM_020646.3	NP_065697.1	MANE Select	NA
ASCL4	achaete-scute family bHLH transcription factor 4	121549	HGNC:24311	ENSG00000187855.6	ENST00000342331.5	ENSP00000345420.5	NM_203436.3	NP_982260.3	MANE Select	Q6XD76
ASCL5	achaete-scute family bHLH transcription factor 5	647219	HGNC:33169	ENSG00000232237.5	ENST00000449188.3	ENSP00000472681.1	NM_001270601.2	NP_001257530.1	MANE Select	M0R2M9
ASDURF	ASNSD1 upstream open reading frame	110599588	HGNC:53619	ENSG00000286053.2	ENST00000607829.6	ENSP00000475224.1	NM_001353493.2	NP_001340422.1	MANE Select	L0R819;U3KQE3;U3KQ49;U3KQP6
ASF1A	anti-silencing function 1A histone chaperone	25842	HGNC:20995	ENSG00000111875.8	ENST00000229595.6	ENSP00000229595.5	NM_014034.3	NP_054753.1	MANE Select	Q9Y294
ASF1B	anti-silencing function 1B histone chaperone	55723	HGNC:20996	ENSG00000105011.9	ENST00000263382.8	ENSP00000263382.3	NM_018154.3	NP_060624.1	MANE Select	Q9NVP2;A0A024R7G4;K7EIL9;K7ES22;K7EM93;K7ELW9
ASGR1	asialoglycoprotein receptor 1	432	HGNC:742	ENSG00000141505.12	ENST00000269299.8	ENSP00000269299.3	NM_001671.5	NP_001662.1	MANE Select	P07306;Q6FGQ5;I3L129;I3L2S9;J3QSZ2;I3L1F8
ASGR2	asialoglycoprotein receptor 2	433	HGNC:743	ENSG00000161944.17	ENST00000691900.1	ENSP00000510808.1	NM_001201352.2	NP_001188281.1	MANE Select	P07307;Q7Z4G9;I3L1H2
ASH1L	ASH1 like histone lysine methyltransferase	55870	HGNC:19088	ENSG00000116539.14	ENST00000392403.8	ENSP00000376204.3	NM_018489.3	NP_060959.2	MANE Select	Q9NR48;A0A7I2V316;A0A7I2YQU9;A0A7I2V3D6;A0A7I2V4K0;F8VWK7;A0A7I2V542;A0A7I2V4H9
ASH2L	ASH2 like, histone lysine methyltransferase complex subunit	9070	HGNC:744	ENSG00000129691.16	ENST00000343823.11	ENSP00000340896.5	NM_004674.5	NP_004665.2	MANE Select	Q9UBL3;E5RHM1;F5H8F7;E5RFH5
ASIC1	acid sensing ion channel subunit 1	41	HGNC:100	ENSG00000110881.12	ENST00000447966.7	ENSP00000400228.3	NM_001095.4	NP_001086.2	MANE Select	P78348;F8VSK4
ASIC2	acid sensing ion channel subunit 2	40	HGNC:99	ENSG00000108684.15	ENST00000225823.7	ENSP00000225823.2	NM_183377.2	NP_899233.1	MANE Select	Q16515
ASIC3	acid sensing ion channel subunit 3	9311	HGNC:101	ENSG00000213199.8	ENST00000349064.10	ENSP00000344838.5	NM_004769.4	NP_004760.1	MANE Select	Q9UHC3;A0A090N7X8;A0A090N8Q1;A0A090N8Z6;H7C4W0
ASIC4	acid sensing ion channel subunit family member 4	55515	HGNC:21263	ENSG00000072182.14	ENST00000358078.5	ENSP00000350786.5	NM_018674.6	NP_061144.4	MANE Select	A0A8I5KPF5;Q96FT7
ASIC5	acid sensing ion channel subunit family member 5	51802	HGNC:17537	ENSG00000256394.3	ENST00000537611.3	ENSP00000442477.2	NM_017419.3	NP_059115.1	MANE Select	Q9NY37
ASIP	agouti signaling protein	434	HGNC:745	ENSG00000101440.10	ENST00000374954.4	ENSP00000364092.3	NM_001672.3	NP_001663.2	MANE Select	P42127
ASL	argininosuccinate lyase	435	HGNC:746	ENSG00000126522.17	ENST00000304874.14	ENSP00000307188.9	NM_000048.4	NP_000039.2	MANE Select	P04424;A0A024RDL8;F8W943;A0A5F9ZI35;A0A5F9ZHC6;A0A0S2Z316;A0A5F9ZHM8
ASMT	acetylserotonin O-methyltransferase	438	HGNC:750	ENSG00000196433.13	ENST00000381241.9	ENSP00000370639.3	NM_001171038.2	NP_001164509.1	MANE Select	P46597;X5D2A4;I7HFW6;X5D784
ASMTL	acetylserotonin O-methyltransferase like	8623	HGNC:751	ENSG00000169093.16	ENST00000381317.9	ENSP00000370718.3	NM_004192.4	NP_004183.2	MANE Select	O95671
ASNS	asparagine synthetase (glutamine-hydrolyzing)	440	HGNC:753	ENSG00000070669.17	ENST00000394308.8	ENSP00000377845.3	NM_001673.5	NP_001664.3	MANE Select	P08243;C9J605;C9JT45;C9JLN6;C9JLA3;C9J057;C9JM09;F8WEJ5
ASNSD1	asparagine synthetase domain containing 1	54529	HGNC:24910	ENSG00000138381.10	ENST00000260952.9	ENSP00000260952.4	NM_019048.4	NP_061921.2	MANE Select	Q9NWL6;U3KQK8;C9J6C1;C9IYZ1
ASPA	aspartoacylase	443	HGNC:756	ENSG00000108381.11	ENST00000263080.3	ENSP00000263080.2	NM_000049.4	NP_000040.1	MANE Select	P45381;Q6FH48;I3L4M0;I3L0T3
ASPDH	aspartate dehydrogenase domain containing	554235	HGNC:33856	ENSG00000204653.10	ENST00000389208.9	ENSP00000373860.3	NM_001114598.2	NP_001108070.1	MANE Select	A6ND91;M0QYD4;M0QZ80
ASPG	asparaginase	374569	HGNC:20123	ENSG00000166183.16	ENST00000551177.6	ENSP00000450040.1	NM_001080464.3	NP_001073933.2	MANE Select	Q86U10;G3V1Y8;H0YHD3
ASPH	aspartate beta-hydroxylase	444	HGNC:757	ENSG00000198363.18	ENST00000379454.9	ENSP00000368767.4	NM_004318.4	NP_004309.2	MANE Select	Q12797;G3XAN5;E5RG56;E5RG29;E5RJL3;A0A087WW51;E5RHK2;A0A087WW05;E5RHJ2
ASPHD1	aspartate beta-hydroxylase domain containing 1	253982	HGNC:27380	ENSG00000174939.11	ENST00000308748.10	ENSP00000311447.5	NM_181718.4	NP_859069.2	MANE Select	Q5U4P2;I3L2A5;I3L2Y2
ASPHD2	aspartate beta-hydroxylase domain containing 2	57168	HGNC:30437	ENSG00000128203.7	ENST00000215906.6	ENSP00000215906.5	NM_020437.5	NP_065170.2	MANE Select	Q6ICH7;A0A024R1D0
ASPM	assembly factor for spindle microtubules	259266	HGNC:19048	ENSG00000066279.19	ENST00000367409.9	ENSP00000356379.4	NM_018136.5	NP_060606.3	MANE Select	Q8IZT6;A0A7P0Z491;A0A7P0Z4R7;A0A7P0T8U9
ASPRV1	aspartic peptidase retroviral like 1	151516	HGNC:26321	ENSG00000244617.3	ENST00000320256.6	ENSP00000315383.5	NM_152792.4	NP_690005.3	MANE Select	NA
ASPSCR1	ASPSCR1 tether for SLC2A4, UBX domain containing	79058	HGNC:13825	ENSG00000169696.16	ENST00000306739.9	ENSP00000302176.4	NM_024083.4	NP_076988.1	MANE Select	Q9BZE9;J3QRW3;J3KRY8;J3QR12;C9JAL9;J3KRF7;J3QR50;J3QL04
ASRGL1	asparaginase and isoaspartyl peptidase 1	80150	HGNC:16448	ENSG00000162174.12	ENST00000415229.6	ENSP00000400057.2	NM_001083926.2	NP_001077395.1	MANE Select	Q7L266;A0A024R573;E9PJK6;A0A087WZI5;A0A087X1T8;A0A087WUG3
ASS1	argininosuccinate synthase 1	445	HGNC:758	ENSG00000130707.18	ENST00000352480.10	ENSP00000253004.6	NM_054012.4	NP_446464.1	MANE Select	P00966;Q5T6L4;Q5T6L6;Q5T6L5
ASTE1	asteroid homolog 1	28990	HGNC:25021	ENSG00000034533.12	ENST00000264992.8	ENSP00000264992.3	NM_014065.4	NP_054784.2	MANE Select	Q2TB18;D6RG30;D6RJF1;D6R9W5;D6RGH3
ASTL	astacin like metalloendopeptidase	431705	HGNC:31704	ENSG00000188886.4	ENST00000342380.3	ENSP00000343674.2	NM_001002036.4	NP_001002036.3	MANE Select	Q6HA08
ASTN1	astrotactin 1	460	HGNC:773	ENSG00000152092.16	ENST00000361833.7	ENSP00000354536.2	NM_004319.3	NP_004310.1	MANE Select	B1AJS1
ASTN2	astrotactin 2	23245	HGNC:17021	ENSG00000148219.18	ENST00000313400.9	ENSP00000314038.4	NM_001365068.1	NP_001351997.1	MANE Select	O75129;A0A0A0MRH9;X6R5P2;H0Y3A8
ASXL1	ASXL transcriptional regulator 1	171023	HGNC:18318	ENSG00000171456.21	ENST00000375687.10	ENSP00000364839.4	NM_015338.6	NP_056153.2	MANE Select	Q8IXJ9;Q76L82;Q6P1M8;A0A087WWN0;Q498B9;A0A494C1R1;A0A2R8Y627;A0A2R8Y6V0;Q5JWS8;H0YJC9;A0A2R8Y4U9;A0A2R8Y5U1;A0A2R8Y6F0
ASXL2	ASXL transcriptional regulator 2	55252	HGNC:23805	ENSG00000143970.18	ENST00000435504.9	ENSP00000391447.3	NM_018263.6	NP_060733.4	MANE Select	Q76L83;E7EWD6;A0A5F9ZHC8;A0A5F9ZHN2
ASXL3	ASXL transcriptional regulator 3	80816	HGNC:29357	ENSG00000141431.14	ENST00000269197.12	ENSP00000269197.4	NM_030632.3	NP_085135.1	MANE Select	Q9C0F0;K7ELG8;A0A7P0TAE5;A0A2R8Y461;K7EMU6;K7EJ76
ASZ1	ankyrin repeat, SAM and basic leucine zipper domain containing 1	136991	HGNC:1350	ENSG00000154438.8	ENST00000284629.7	ENSP00000284629.2	NM_130768.3	NP_570124.1	MANE Select	Q8WWH4;F8WDQ2;C9JP59
ATAD1	ATPase family AAA domain containing 1	84896	HGNC:25903	ENSG00000138138.14	ENST00000680024.1	ENSP00000506333.1	NM_001321967.2	NP_001308896.1	MANE Select	A0A7P0Z4J1;Q8NBU5;A0A7P0TAM5;A0A7P0T9B4;A0A7P0T7Z9;A0A7P0T9U2
ATAD2	ATPase family AAA domain containing 2	29028	HGNC:30123	ENSG00000156802.13	ENST00000287394.10	ENSP00000287394.5	NM_014109.4	NP_054828.2	MANE Select	Q6PL18;A0A024R9G7;A0A0B4J211;E5RIP2;E5RHW7
ATAD2B	ATPase family AAA domain containing 2B	54454	HGNC:29230	ENSG00000119778.15	ENST00000238789.10	ENSP00000238789.5	NM_017552.4	NP_060022.2	MANE Select	C9J1G9;C9JG15
ATAD3A	ATPase family AAA domain containing 3A	55210	HGNC:25567	ENSG00000197785.14	ENST00000378756.8	ENSP00000368031.3	NM_001170535.3	NP_001164006.1	MANE Select	Q9NVI7
ATAD3B	ATPase family AAA domain containing 3B	83858	HGNC:24007	ENSG00000160072.20	ENST00000673477.1	ENSP00000500094.1	NM_031921.6	NP_114127.3	MANE Select	Q5T9A4;A0A5K1VW56
ATAD3C	ATPase family AAA domain containing 3C	219293	HGNC:32151	ENSG00000215915.10	ENST00000378785.7	ENSP00000368062.2	NM_001039211.3	NP_001034300.2	MANE Select	Q5T2N8;J3QSF3
ATAD5	ATPase family AAA domain containing 5	79915	HGNC:25752	ENSG00000176208.9	ENST00000321990.5	ENSP00000313171.4	NM_024857.5	NP_079133.3	MANE Select	Q96QE3;A0A075B754
ATAT1	alpha tubulin acetyltransferase 1	79969	HGNC:21186	ENSG00000137343.18	ENST00000330083.6	ENSP00000327832.5	NM_001031722.4	NP_001026892.1	MANE Select	Q5SQI0;A0A1U9X797
ATCAY	ATCAY kinesin light chain interacting caytaxin	85300	HGNC:779	ENSG00000167654.18	ENST00000450849.7	ENSP00000390941.1	NM_033064.5	NP_149053.1	MANE Select	Q86WG3;A0A0S2Z5T8;M0R197;M0R225
ATE1	arginyltransferase 1	11101	HGNC:782	ENSG00000107669.19	ENST00000224652.12	ENSP00000224652.6	NM_001001976.3	NP_001001976.1	MANE Select	A0A8I5KNV5;A0A8I5QJQ8;O95260;A0A8I5KP66;A0A8I5QKM5;A0A8I5KX41;A0A8I5KWF1;A0A8I5KSU2;A0A8I5KS65;H0Y5C2;F8WAC9;A0A8I5KT53;A0A8I5QKV3;A0A8I5KQ75;A0A8I5KXU0;A0A8I5KX52;A0A8I5KQS6;A0A8I5KY27;A0A8I5KNT9;A0A8I5KX91;A0A8I5KSP7;A0A8I5KZ10;A0A8I5QJC4;A0A8I5KVR2;A0A8I5KVF5;A0A8I5KQW8;A0A8I5KW01;A0A8I5KXB4;A0A8I5KU86;A0A8I5QKZ7;A0A8I5KTH0;A0A8I5KZ28;A0A8I5KXF6;A0A8I5KR11;A0A8I5KUJ8;F5GXE4;A0A8I5KYL1;A0A8I5KZ…
ATF1	activating transcription factor 1	466	HGNC:783	ENSG00000123268.9	ENST00000262053.8	ENSP00000262053.3	NM_005171.5	NP_005162.1	MANE Select	P18846;F8VRN2;F8VYE5;F8VS03;F8VYN3
ATF2	activating transcription factor 2	1386	HGNC:784	ENSG00000115966.18	ENST00000264110.7	ENSP00000264110.2	NM_001880.4	NP_001871.2	MANE Select	P15336;E9PBF9;F2Z2K2;E9PEK8;B8ZZU6;C9JCI8
ATF3	activating transcription factor 3	467	HGNC:785	ENSG00000162772.17	ENST00000341491.9	ENSP00000344352.4	NM_001674.4	NP_001665.1	MANE Select	P18847;Q5VTZ4
ATF4	activating transcription factor 4	468	HGNC:786	ENSG00000128272.18	ENST00000674920.3	ENSP00000501863.1	NM_182810.3	NP_877962.1	MANE Select	P18848;B4DJD4;A0A7P0Z4J5;A0A6Q8PG17
ATF5	activating transcription factor 5	22809	HGNC:790	ENSG00000169136.13	ENST00000423777.7	ENSP00000396954.1	NM_001193646.2	NP_001180575.1	MANE Select	Q9Y2D1;A0A024QZG3;M0QZD2;M0R040;M0R0D5
ATF6	activating transcription factor 6	22926	HGNC:791	ENSG00000118217.7	ENST00000367942.4	ENSP00000356919.3	NM_007348.4	NP_031374.2	MANE Select	P18850;A0A7P0Z4I7;A0A7P0TB89;A0A7P0TAD1;A0A7P0T9H5;A0A7P0T9V3;A0A7P0T8R5;A0A7P0TAH1;A0A7P0TAB8;A0A7P0T992;A0A7P0T8Y1;A0A7P0TAI7;A0A7P0Z421;A0A7P0TAF2
ATF6B	activating transcription factor 6 beta	1388	HGNC:2349	ENSG00000213676.13	ENST00000375203.8	ENSP00000364349.3	NM_004381.5	NP_004372.3	MANE Select	Q99941;H0Y7D7
ATF7	activating transcription factor 7	11016	HGNC:792	ENSG00000170653.19	ENST00000420353.7	ENSP00000399465.1	NM_006856.3	NP_006847.1	MANE Select	P17544;F8VWG7;K7EKZ7;K7ESA4
ATF7IP	activating transcription factor 7 interacting protein	55729	HGNC:20092	ENSG00000171681.13	ENST00000261168.9	ENSP00000261168.4	NM_018179.5	NP_060649.3	MANE Select	Q6VMQ6;A0A024RAY1;F5GZ98;A8MV73;F5H502;F8WE35;F5H2W9;F5H1K9;F5H221;F5H6X8;F5H3C4;F5H2H9;F5GYR7;F5H592;F5GZ10;F5H8I0
ATF7IP2	activating transcription factor 7 interacting protein 2	80063	HGNC:20397	ENSG00000166669.14	ENST00000562102.6	ENSP00000457731.2	NM_001393719.1	NP_001380648.1	MANE Select	Q5U623;B4DKH3;H3BPC9;F5GY73;H3BR07;H3BNE6
ATG10	autophagy related 10	83734	HGNC:20315	ENSG00000152348.16	ENST00000282185.8	ENSP00000282185.3	NM_031482.5	NP_113670.1	MANE Select	Q9H0Y0;A0A024RAK8;D6RC89;D6RBD1;D6RDX3
ATG101	autophagy related 101	60673	HGNC:25679	ENSG00000123395.15	ENST00000336854.9	ENSP00000338990.4	NM_021934.5	NP_068753.2	MANE Select	Q9BSB4;A0A024R128;F8VVA0;F8VQD9;H3BMZ4
ATG12	autophagy related 12	9140	HGNC:588	ENSG00000145782.13	ENST00000509910.2	ENSP00000425107.1	NM_004707.4	NP_004698.3	MANE Select	O94817;H7BYD7;D6RB14
ATG13	autophagy related 13	9776	HGNC:29091	ENSG00000175224.17	ENST00000683050.1	ENSP00000507809.1	NM_001346311.2	NP_001333240.1	MANE Select	O75143;J3QR83;J3QRL1;J3QR16;J3KRU6;J3KST9;H0YCL5;E9PPR2;A0A1B0GXJ3;H0YEM7;J9JIF6
ATG14	autophagy related 14	22863	HGNC:19962	ENSG00000126775.9	ENST00000247178.6	ENSP00000247178.5	NM_014924.5	NP_055739.2	MANE Select	Q6ZNE5
ATG16L1	autophagy related 16 like 1	55054	HGNC:21498	ENSG00000085978.22	ENST00000392017.9	ENSP00000375872.4	NM_030803.7	NP_110430.5	MANE Select	F8WAF9;Q676U5;C9JAY7;C9JK97;C9J8C6;C9J1B2;E7EVC7;A0A024R494
ATG16L2	autophagy related 16 like 2	89849	HGNC:25464	ENSG00000168010.11	ENST00000321297.10	ENSP00000326340.5	NM_033388.2	NP_203746.1	MANE Select	Q8NAA4;H0YG67;F5GWZ9;H0YGE3;F5GWM4;H0YF72;F5H7B6
ATG2A	autophagy related 2A	23130	HGNC:29028	ENSG00000110046.13	ENST00000377264.8	ENSP00000366475.3	NM_015104.3	NP_055919.2	MANE Select	Q2TAZ0
ATG2B	autophagy related 2B	55102	HGNC:20187	ENSG00000066739.12	ENST00000359933.6	ENSP00000353010.4	NM_018036.7	NP_060506.6	MANE Select	Q96BY7
ATG3	autophagy related 3	64422	HGNC:20962	ENSG00000144848.11	ENST00000283290.10	ENSP00000283290.5	NM_022488.5	NP_071933.2	MANE Select	Q9NT62;C9JNW8;F8WDI0
ATG4A	autophagy related 4A cysteine peptidase	115201	HGNC:16489	ENSG00000101844.18	ENST00000372232.8	ENSP00000361306.3	NM_052936.5	NP_443168.2	MANE Select	Q8WYN0;G5E979;A0A0A0MT61;F8W7J2
ATG4B	autophagy related 4B cysteine peptidase	23192	HGNC:20790	ENSG00000168397.17	ENST00000404914.8	ENSP00000384259.3	NM_013325.5	NP_037457.3	MANE Select	Q9Y4P1;F2Z2K8;C9J1C1;C9JIK8
ATG4C	autophagy related 4C cysteine peptidase	84938	HGNC:16040	ENSG00000125703.15	ENST00000317868.9	ENSP00000322159.4	NM_032852.4	NP_116241.2	MANE Select	Q96DT6;A6NGQ4;C9JC51
ATG4D	autophagy related 4D cysteine peptidase	84971	HGNC:20789	ENSG00000130734.10	ENST00000309469.9	ENSP00000311318.3	NM_032885.6	NP_116274.3	MANE Select	Q86TL0;K7EPJ0;K7EQ67;K7EP43;K7EQN3;K7EKP6;K7ERK1;K7EN30;K7EMB9
ATG5	autophagy related 5	9474	HGNC:589	ENSG00000057663.16	ENST00000369076.8	ENSP00000358072.3	NM_004849.4	NP_004840.1	MANE Select	Q9H1Y0;Q7Z3H3;L7UMD8;A9UGY9;L7UQJ2;A0A1B0GV54;A0A2R8Y718;A0A1B0GUS1
ATG7	autophagy related 7	10533	HGNC:16935	ENSG00000197548.13	ENST00000693202.1	ENSP00000510336.1	NM_001349232.2	NP_001336161.1	MANE Select	O95352;C9JGL2;C9JFF4;H7C2R3;C9J415;C9JE55;C9JKA3;C9JNU2;H7C059
ATG9A	autophagy related 9A	79065	HGNC:22408	ENSG00000198925.12	ENST00000361242.9	ENSP00000355173.4	NM_001077198.3	NP_001070666.1	MANE Select	Q7Z3C6;F2Z3I6;C9JFV2;H7C1G6;C9JS65;C9JDK4;C9JXG2;C9IYZ9;C9JD65;A0A024R438;C9JKV7;C9JX27
ATG9B	autophagy related 9B	285973	HGNC:21899	ENSG00000181652.20	ENST00000639579.2	ENSP00000491504.1	NM_001317056.2	NP_001303985.1	MANE Select	Q674R7
ATIC	5-aminoimidazole-4-carboxamide ribonucleotide formyltransferase/IMP cyclohydrolase	471	HGNC:794	ENSG00000138363.15	ENST00000236959.14	ENSP00000236959.9	NM_004044.7	NP_004035.2	MANE Select	P31939;F2Z3E8;F8WEF0;C9JLK0;V9HWH7
ATL1	atlastin GTPase 1	51062	HGNC:11231	ENSG00000198513.14	ENST00000358385.12	ENSP00000351155.7	NM_015915.5	NP_056999.2	MANE Select	Q8WXF7;A0A6I8PUC8;H0YJA7;H0YJ65;A0A0S2Z5B0;G3V334;G3V5T4;G3V4Y8;A0A804HLC1;A0A0S2Z5A2
ATL2	atlastin GTPase 2	64225	HGNC:24047	ENSG00000119787.14	ENST00000378954.9	ENSP00000368237.4	NM_001135673.4	NP_001129145.1	MANE Select	Q8NHH9;B5MCN0;C9JC25;F8WD17;F8WEN4;F8WBH0;C9JQQ5
ATL3	atlastin GTPase 3	25923	HGNC:24526	ENSG00000184743.13	ENST00000398868.8	ENSP00000381844.3	NM_015459.5	NP_056274.3	MANE Select	Q6DD88;F5GWF8;F5H6I7
ATM	ATM serine/threonine kinase	472	HGNC:795	ENSG00000149311.20	ENST00000675843.1	ENSP00000501606.1	NM_000051.4	NP_000042.3	MANE Select	Q13315;A0A087X0E9;Q6P7P1;A0A024R3C7;A0A6Q8PH76;A0A804HL86;H0YDU7;E9PIN0;E9PRG7;M0QXY8
ATMIN	ATM interactor	23300	HGNC:29034	ENSG00000166454.10	ENST00000299575.5	ENSP00000299575.3	NM_015251.3	NP_056066.2	MANE Select	O43313;J3QRX7
ATN1	atrophin 1	1822	HGNC:3033	ENSG00000111676.15	ENST00000396684.3	ENSP00000379915.2	NM_001940.4	NP_001931.2	MANE Select	P54259
ATOH1	atonal bHLH transcription factor 1	474	HGNC:797	ENSG00000172238.6	ENST00000306011.6	ENSP00000302216.4	NM_005172.2	NP_005163.1	MANE Select	Q92858
ATOH7	atonal bHLH transcription factor 7	220202	HGNC:13907	ENSG00000179774.9	ENST00000373673.5	ENSP00000362777.3	NM_145178.4	NP_660161.1	MANE Select	F1T0H4;Q8N100
ATOH8	atonal bHLH transcription factor 8	84913	HGNC:24126	ENSG00000168874.13	ENST00000306279.4	ENSP00000304676.3	NM_032827.7	NP_116216.2	MANE Select	Q96SQ7
ATOX1	antioxidant 1 copper chaperone	475	HGNC:798	ENSG00000177556.12	ENST00000313115.11	ENSP00000316854.6	NM_004045.4	NP_004036.1	MANE Select	O00244;E5RGN3;E5RIM7
ATP10A	ATPase phospholipid transporting 10A (putative)	57194	HGNC:13542	ENSG00000206190.13	ENST00000555815.7	ENSP00000450480.2	NM_024490.4	NP_077816.1	MANE Select	O60312;A0A669KAW0;A0A669KAY1;A0A669KBE2
ATP10B	ATPase phospholipid transporting 10B (putative)	23120	HGNC:13543	ENSG00000118322.14	ENST00000327245.10	ENSP00000313600.5	NM_025153.3	NP_079429.2	MANE Select	O94823;A0A2R8YDI5;Q2YDW8
ATP10D	ATPase phospholipid transporting 10D (putative)	57205	HGNC:13549	ENSG00000145246.14	ENST00000273859.8	ENSP00000273859.3	NM_020453.4	NP_065186.3	MANE Select	Q9P241;Q6PEW3
ATP11A	ATPase phospholipid transporting 11A	23250	HGNC:13552	ENSG00000068650.19	ENST00000375645.8	ENSP00000364796.3	NM_015205.3	NP_056020.2	MANE Select	P98196;E9PEJ6;Q659C3;A0A087WVE8;A2A3G9
ATP11B	ATPase phospholipid transporting 11B (putative)	23200	HGNC:13553	ENSG00000058063.16	ENST00000323116.10	ENSP00000321195.5	NM_014616.3	NP_055431.1	MANE Select	Q9Y2G3;A0A0C4DG94;H0Y854;H7C4E6
ATP11C	ATPase phospholipid transporting 11C	286410	HGNC:13554	ENSG00000101974.15	ENST00000682941.1	ENSP00000507250.1	NM_001353812.2	NP_001340741.2	MANE Select	Q8NB49;A0A804HIW2;A0A067XG54;A0A067XG57
ATP12A	ATPase H+/K+ transporting non-gastric alpha2 subunit	479	HGNC:13816	ENSG00000075673.12	ENST00000381946.5	ENSP00000371372.3	NM_001676.7	NP_001667.4	MANE Select	P54707
ATP13A1	ATPase 13A1	57130	HGNC:24215	ENSG00000105726.17	ENST00000357324.11	ENSP00000349877.6	NM_020410.3	NP_065143.2	MANE Select	Q9HD20;A0A024R7P3;A0A024R7N2
ATP13A2	ATPase cation transporting 13A2	23400	HGNC:30213	ENSG00000159363.19	ENST00000326735.13	ENSP00000327214.8	NM_022089.4	NP_071372.1	MANE Select	Q9NQ11;H0Y8I1;H0Y953;H0YAI7;H0Y9K4
ATP13A3	ATPase 13A3	79572	HGNC:24113	ENSG00000133657.17	ENST00000645319.2	ENSP00000494937.2	NM_001367549.1	NP_001354478.1	MANE Select	Q9H7F0;A0A2R8Y635;A0A2R8YDN7
ATP13A4	ATPase 13A4	84239	HGNC:25422	ENSG00000127249.15	ENST00000342695.9	ENSP00000339182.4	NM_032279.4	NP_115655.2	MANE Select	Q4VNC1;B7WPN9;F8W9W3
ATP13A5	ATPase 13A5	344905	HGNC:31789	ENSG00000187527.12	ENST00000342358.9	ENSP00000341942.4	NM_198505.4	NP_940907.2	MANE Select	Q4VNC0;C9JPQ4
ATP1A1	ATPase Na+/K+ transporting subunit alpha 1	476	HGNC:799	ENSG00000163399.16	ENST00000295598.10	ENSP00000295598.5	NM_000701.8	NP_000692.2	MANE Select	P05023;Q5TC05;Q5TC02;Q5TC01
ATP1A2	ATPase Na+/K+ transporting subunit alpha 2	477	HGNC:800	ENSG00000018625.15	ENST00000361216.8	ENSP00000354490.3	NM_000702.4	NP_000693.1	MANE Select	P50993;A0A0S2Z3W6;B1AKY9
ATP1A3	ATPase Na+/K+ transporting subunit alpha 3	478	HGNC:801	ENSG00000105409.19	ENST00000648268.1	ENSP00000498113.1	NM_152296.5	NP_689509.1	MANE Select	P13637;A0A0A0MT26;M0R116;M0QXF2
ATP1A4	ATPase Na+/K+ transporting subunit alpha 4	480	HGNC:14073	ENSG00000132681.17	ENST00000368081.9	ENSP00000357060.4	NM_144699.4	NP_653300.2	MANE Select	Q13733;A0A669K9X0;E9PRA5
ATP1B1	ATPase Na+/K+ transporting subunit beta 1	481	HGNC:804	ENSG00000143153.14	ENST00000367815.9	ENSP00000356789.3	NM_001677.4	NP_001668.1	MANE Select	P05026;A3KLL5;B7Z9S8;A0A8I5KX89;A0A8I5KNT2
ATP1B2	ATPase Na+/K+ transporting subunit beta 2	482	HGNC:805	ENSG00000129244.9	ENST00000250111.9	ENSP00000250111.4	NM_001678.5	NP_001669.3	MANE Select	P14415;I3L1V9
ATP1B3	ATPase Na+/K+ transporting subunit beta 3	483	HGNC:806	ENSG00000069849.11	ENST00000286371.8	ENSP00000286371.3	NM_001679.4	NP_001670.1	MANE Select	P54709;F8WBY4;C9J6S2;H7C4L9;C9JA36;C9JXZ1
ATP1B4	ATPase Na+/K+ transporting family member beta 4	23439	HGNC:808	ENSG00000101892.12	ENST00000218008.8	ENSP00000218008.3	NM_001142447.3	NP_001135919.1	MANE Select	B7ZKW0;Q9UN42
ATP23	ATP23 metallopeptidase and ATP synthase assembly factor homolog	91419	HGNC:29452	ENSG00000166896.9	ENST00000300145.4	ENSP00000300145.3	NM_033276.4	NP_150592.1	MANE Select	Q9Y6H3
ATP2A1	ATPase sarcoplasmic/endoplasmic reticulum Ca2+ transporting 1	487	HGNC:811	ENSG00000196296.14	ENST00000395503.9	ENSP00000378879.5	NM_004320.6	NP_004311.1	MANE Select	O14983;H3BTF1;H3BVB2;H3BUU3
ATP2A2	ATPase sarcoplasmic/endoplasmic reticulum Ca2+ transporting 2	488	HGNC:812	ENSG00000174437.18	ENST00000539276.7	ENSP00000440045.2	NM_170665.4	NP_733765.1	MANE Select	P16615;A0A0S2Z3L2;F8W1Z7;J3QSY6;A0A0C4DH86
ATP2A3	ATPase sarcoplasmic/endoplasmic reticulum Ca2+ transporting 3	489	HGNC:813	ENSG00000074370.18	ENST00000397041.8	ENSP00000380234.3	NM_005173.4	NP_005164.2	MANE Select	Q93084;A0A0C4DGN1;A0A0C4DGN3
ATP2B1	ATPase plasma membrane Ca2+ transporting 1	490	HGNC:814	ENSG00000070961.16	ENST00000428670.8	ENSP00000392043.3	NM_001366521.1	NP_001353450.1	MANE Select	A0A024RBC7;P20020
ATP2B2	ATPase plasma membrane Ca2+ transporting 2	491	HGNC:815	ENSG00000157087.20	ENST00000360273.7	ENSP00000353414.2	NM_001001331.4	NP_001001331.1	MANE Select	A0A024R2E4;Q01814;A0A2U3U055;A0A2U3TZI3;A0A2R8Y535;A0A2R8Y4R4
ATP2B3	ATPase plasma membrane Ca2+ transporting 3	492	HGNC:816	ENSG00000067842.18	ENST00000263519.5	ENSP00000263519.4	NM_001001344.3	NP_001001344.1	MANE Select	Q16720;A0A804HKZ0
ATP2B4	ATPase plasma membrane Ca2+ transporting 4	493	HGNC:817	ENSG00000058668.15	ENST00000357681.10	ENSP00000350310.5	NM_001684.5	NP_001675.3	MANE Select	A0A024R968
ATP2C1	ATPase secretory pathway Ca2+ transporting 1	27032	HGNC:13211	ENSG00000017260.20	ENST00000510168.6	ENSP00000427461.1	NM_001378687.1	NP_001365616.1	MANE Select	P98194;B4E2Q0;D6RHV9;H0Y8X9;D6RGE9;D6REJ1;H0YAH2;D6R9U9
ATP2C2	ATPase secretory pathway Ca2+ transporting 2	9914	HGNC:29103	ENSG00000064270.13	ENST00000262429.9	ENSP00000262429.4	NM_014861.4	NP_055676.3	MANE Select	O75185
ATP4A	ATPase H+/K+ transporting subunit alpha	495	HGNC:819	ENSG00000105675.9	ENST00000262623.4	ENSP00000262623.2	NM_000704.3	NP_000695.2	MANE Select	P20648
ATP4B	ATPase H+/K+ transporting subunit beta	496	HGNC:820	ENSG00000186009.5	ENST00000335288.5	ENSP00000334216.3	NM_000705.4	NP_000696.1	MANE Select	P51164
ATP5F1A	ATP synthase F1 subunit alpha	498	HGNC:823	ENSG00000152234.16	ENST00000398752.11	ENSP00000381736.5	NM_004046.6	NP_004037.1	MANE Select	P25705;V9HW26;K7EQH4;K7EJP1;K7ERX7;A0A0A0MTS3;K7EM08;K7EKV9;K7EK77;K7EQU6;K7ESA0;K7ENJ4
ATP5F1B	ATP synthase F1 subunit beta	506	HGNC:830	ENSG00000110955.9	ENST00000262030.8	ENSP00000262030.3	NM_001686.4	NP_001677.2	MANE Select	P06576;V9HW31;F8W0P7;H0YI37;F8W079
ATP5F1C	ATP synthase F1 subunit gamma	509	HGNC:833	ENSG00000165629.20	ENST00000356708.12	ENSP00000349142.7	NM_001001973.3	NP_001001973.1	MANE Select	P36542
ATP5F1D	ATP synthase F1 subunit delta	513	HGNC:837	ENSG00000099624.8	ENST00000215375.7	ENSP00000215375.1	NM_001687.5	NP_001678.1	MANE Select	P30049
ATP5F1E	ATP synthase F1 subunit epsilon	514	HGNC:838	ENSG00000124172.10	ENST00000243997.8	ENSP00000243997.3	NM_006886.4	NP_008817.1	MANE Select	P56381
ATP5IF1	ATP synthase inhibitory factor subunit 1	93974	HGNC:871	ENSG00000130770.18	ENST00000335514.10	ENSP00000335203.5	NM_016311.5	NP_057395.1	MANE Select	Q9UII2;A0A0B4J230
ATP5MC1	ATP synthase membrane subunit c locus 1	516	HGNC:841	ENSG00000159199.14	ENST00000393366.7	ENSP00000377033.2	NM_005175.3	NP_005166.1	MANE Select	P05496;Q6FIH7;I3L0Y5;E7EPU7;E7EQ97;D6R9H7
ATP5MC2	ATP synthase membrane subunit c locus 2	517	HGNC:842	ENSG00000135390.21	ENST00000394349.9	ENSP00000377878.5	NM_005176.7	NP_005167.3	MANE Select	Q06055
ATP5MC3	ATP synthase membrane subunit c locus 3	518	HGNC:843	ENSG00000154518.10	ENST00000284727.9	ENSP00000284727.4	NM_001689.5	NP_001680.1	MANE Select	P48201
ATP5ME	ATP synthase membrane subunit e	521	HGNC:846	ENSG00000169020.10	ENST00000304312.5	ENSP00000306003.4	NM_007100.4	NP_009031.1	MANE Select	P56385
ATP5MF	ATP synthase membrane subunit f	9551	HGNC:848	ENSG00000241468.8	ENST00000292475.8	ENSP00000292475.4	NM_004889.5	NP_004880.1	MANE Select	P56134;E5RKA0;C9JU26
ATP5MG	ATP synthase membrane subunit g	10632	HGNC:14247	ENSG00000167283.9	ENST00000300688.8	ENSP00000300688.3	NM_006476.5	NP_006467.4	MANE Select	O75964;A0A3B3ISE7;E9PN17;A0A8I5KSW3;A0A8I5KSQ4;A0A8I5KT86;A0A3B3IRW3
ATP5MGL	ATP synthase membrane subunit g like	267020	HGNC:13213	ENSG00000249222.1	ENST00000505920.1	ENSP00000421076.1	NM_001165877.1	NP_001159349.1	MANE Select	Q7Z4Y8
ATP5MJ	ATP synthase membrane subunit j	9556	HGNC:1188	ENSG00000156411.10	ENST00000286953.8	ENSP00000286953.4	NM_004894.3	NP_004885.1	MANE Select	P56378;G3V556;A0A024R6N3;A0A0A0MTQ5
ATP5MK	ATP synthase membrane subunit k	84833	HGNC:30889	ENSG00000173915.16	ENST00000369815.6	ENSP00000358830.1	NM_001206427.2	NP_001193356.1	MANE Select	Q96IX5
ATP5PB	ATP synthase peripheral stalk-membrane subunit b	515	HGNC:840	ENSG00000116459.11	ENST00000369722.8	ENSP00000358737.3	NM_001688.5	NP_001679.2	MANE Select	P24539;Q5QNZ2
ATP5PD	ATP synthase peripheral stalk subunit d	10476	HGNC:845	ENSG00000167863.12	ENST00000301587.9	ENSP00000301587.4	NM_006356.3	NP_006347.1	MANE Select	O75947;F5H608
ATP5PF	ATP synthase peripheral stalk subunit F6	522	HGNC:847	ENSG00000154723.13	ENST00000284971.8	ENSP00000284971.3	NM_001003703.2	NP_001003703.1	MANE Select	P18859;Q6IB54;A8MUH2
ATP5PO	ATP synthase peripheral stalk subunit OSCP	539	HGNC:850	ENSG00000241837.7	ENST00000290299.7	ENSP00000290299.2	NM_001697.3	NP_001688.1	MANE Select	P48047;H7C2P9;A0A494C0K9
ATP6AP1	ATPase H+ transporting accessory protein 1	537	HGNC:868	ENSG00000071553.18	ENST00000369762.7	ENSP00000358777.2	NM_001183.6	NP_001174.2	MANE Select	Q15904;F2Z3L8;A6QRJ1;A6NLC6;H7C2Y8;A0A7I2V2G3;A0A7I2YQA5;A0A7I2V3T8;A0A0C4DGX8
ATP6AP2	ATPase H+ transporting accessory protein 2	10159	HGNC:18305	ENSG00000182220.15	ENST00000636580.2	ENSP00000490083.1	NM_005765.3	NP_005756.2	MANE Select	O75787;B7Z413;B7Z1I9;A0A1B0GW13;A0A1B0GVI9;A0A1B0GTD6;H7C240;A0A1B0GU12;A0A1C7CYW4;A0A1B0GWD6;A0A1B0GVC7;A0A1B0GVB9;A0A1B0GV24;A0A1B0GVW0;A0A1B0GWJ8;A0A1B0GVZ1;A0A1B0GV60;H7C3E1;A0A1B0GUT7;A0A1B0GTU8
ATP6V0A1	ATPase H+ transporting V0 subunit a1	535	HGNC:865	ENSG00000033627.17	ENST00000343619.9	ENSP00000342951.3	NM_001130021.3	NP_001123493.1	MANE Select	B7Z641;Q93050;B7Z2A9;F5H1T6;K7EM24;K7EQW2;K7EPG4;K7ELZ6
ATP6V0A2	ATPase H+ transporting V0 subunit a2	23545	HGNC:18481	ENSG00000185344.15	ENST00000330342.8	ENSP00000332247.2	NM_012463.4	NP_036595.2	MANE Select	Q8TBM3;Q9Y487;F5H847;A0A6Q8PFU6;F5H5F3;F5GX48
ATP6V0A4	ATPase H+ transporting V0 subunit a4	50617	HGNC:866	ENSG00000105929.16	ENST00000310018.7	ENSP00000308122.2	NM_020632.3	NP_065683.2	MANE Select	A0A024R791;Q9HBG4;A0A2R8Y7G6;A0A2R8YE46;A0A2R8Y6X9;A0A2R8YGN5
ATP6V0B	ATPase H+ transporting V0 subunit b	533	HGNC:861	ENSG00000117410.14	ENST00000472174.7	ENSP00000431605.1	NM_004047.5	NP_004038.1	MANE Select	Q99437;E9PKB6;E9PNL3;E9PNU0;E9PMR1
ATP6V0C	ATPase H+ transporting V0 subunit c	527	HGNC:855	ENSG00000185883.12	ENST00000330398.9	ENSP00000329757.4	NM_001694.4	NP_001685.1	MANE Select	P27449;H3BNI4;H3BMY0
ATP6V0D1	ATPase H+ transporting V0 subunit d1	9114	HGNC:13724	ENSG00000159720.13	ENST00000290949.8	ENSP00000290949.3	NM_004691.5	NP_004682.2	MANE Select	P61421;H3BTB5;H3BQB4;H3BUQ0;H3BSG7;F5GYQ1
ATP6V0D2	ATPase H+ transporting V0 subunit d2	245972	HGNC:18266	ENSG00000147614.4	ENST00000285393.4	ENSP00000285393.3	NM_152565.1	NP_689778.1	MANE Select	A0A024R991;Q8N8Y2;E5RIR3;E5RHJ7
ATP6V0E1	ATPase H+ transporting V0 subunit e1	8992	HGNC:863	ENSG00000113732.9	ENST00000519374.6	ENSP00000429690.1	NM_003945.4	NP_003936.1	MANE Select	O15342;E5RHL5;J3KN48
ATP6V0E2	ATPase H+ transporting V0 subunit e2	155066	HGNC:21723	ENSG00000171130.19	ENST00000425642.3	ENSP00000396148.2	NM_145230.4	NP_660265.3	MANE Select	Q8NHE4;F8WDM2
ATP6V1A	ATPase H+ transporting V1 subunit A	523	HGNC:851	ENSG00000114573.10	ENST00000273398.8	ENSP00000273398.3	NM_001690.4	NP_001681.2	MANE Select	P38606;F8WDJ3;C9JVW8
ATP6V1B1	ATPase H+ transporting V1 subunit B1	525	HGNC:853	ENSG00000116039.13	ENST00000234396.10	ENSP00000234396.4	NM_001692.4	NP_001683.2	MANE Select	P15313;C9JL73;C9JZ02;C9JNS9
ATP6V1B2	ATPase H+ transporting V1 subunit B2	526	HGNC:854	ENSG00000147416.11	ENST00000276390.7	ENSP00000276390.2	NM_001693.4	NP_001684.2	MANE Select	P21281;E5RGH6
ATP6V1C1	ATPase H+ transporting V1 subunit C1	528	HGNC:856	ENSG00000155097.12	ENST00000518738.2	ENSP00000430282.1	NM_001695.5	NP_001686.1	MANE Select	P21283;A0A024R9I0;E7EV59
ATP6V1C2	ATPase H+ transporting V1 subunit C2	245973	HGNC:18264	ENSG00000143882.12	ENST00000272238.9	ENSP00000272238.4	NM_001039362.2	NP_001034451.1	MANE Select	Q8NEY4;A0A0U1RR16;A0A3B3IRZ7
ATP6V1D	ATPase H+ transporting V1 subunit D	51382	HGNC:13527	ENSG00000100554.12	ENST00000216442.12	ENSP00000216442.7	NM_015994.4	NP_057078.1	MANE Select	Q9Y5K8;G3V2V6;H0YJS0;G3V341;G3V559;G3V2S6;G3V5S7;H0YJ55;H0YJH8;G3V3T8;A0A024R683
ATP6V1E1	ATPase H+ transporting V1 subunit E1	529	HGNC:857	ENSG00000131100.13	ENST00000253413.10	ENSP00000253413.5	NM_001696.4	NP_001687.1	MANE Select	P36543;Q53Y06;C9J8H1
ATP6V1E2	ATPase H+ transporting V1 subunit E2	90423	HGNC:18125	ENSG00000250565.7	ENST00000522587.6	ENSP00000428141.1	NM_001318063.2	NP_001304992.1	MANE Select	Q96A05;A0A140VKA8
ATP6V1F	ATPase H+ transporting V1 subunit F	9296	HGNC:16832	ENSG00000128524.5	ENST00000249289.5	ENSP00000249289.4	NM_004231.4	NP_004222.2	MANE Select	A4D1K0;Q16864
ATP6V1FNB	ATP6V1F neighbor	100130705	HGNC:52392	ENSG00000272899.4	ENST00000609480.4	ENSP00000490280.1	NM_001195150.3	NP_001182079.1	MANE Select	A0A1B0GUX0
ATP6V1G1	ATPase H+ transporting V1 subunit G1	9550	HGNC:864	ENSG00000136888.8	ENST00000374050.4	ENSP00000363162.3	NM_004888.4	NP_004879.1	MANE Select	O75348;A0A7I2YQH3;A0A7I2V3Q6;A0A024R883;A0A7I2V4K4;A0A7I2V375;A0A7I2V2N1
ATP6V1G2	ATPase H+ transporting V1 subunit G2	534	HGNC:862	ENSG00000213760.11	ENST00000303892.10	ENSP00000302194.5	NM_130463.4	NP_569730.1	MANE Select	O95670;H0Y474
ATP6V1G3	ATPase H+ transporting V1 subunit G3	127124	HGNC:18265	ENSG00000151418.12	ENST00000367382.6	ENSP00000356352.2	NM_001376861.1	NP_001363790.1	MANE Select	Q96LB4
ATP6V1H	ATPase H+ transporting V1 subunit H	51606	HGNC:18303	ENSG00000047249.18	ENST00000359530.7	ENSP00000352522.2	NM_015941.4	NP_057025.2	MANE Select	Q9UI12;G3V126;A0A024R7X3;A0A024R7U9;H0YB41;E5RJG1;E5RK31;E5RHH0;E5RG49
ATP7A	ATPase copper transporting alpha	538	HGNC:869	ENSG00000165240.22	ENST00000341514.11	ENSP00000345728.6	NM_000052.7	NP_000043.4	MANE Select	Q04656;A0A8I5KWH1;A0A2R8YD60;A0A8I5KZ63;A0A8I5KQ07;A0A8I5KST1;A0A8I5KU46;A0A8I5KVB6;A0A8I5KQ62;A0A8I5KY05;A0A8I5QKR3;A0A8I5KPN6;A0A8I5KXV0;A0A8I5KVT9;A0A8J9FM07;A0A8I5KR00;A0A8I5QJP0;A0A8I5KWA8
ATP7B	ATPase copper transporting beta	540	HGNC:870	ENSG00000123191.16	ENST00000242839.10	ENSP00000242839.5	NM_000053.4	NP_000044.2	MANE Select	P35670;A0A024RDX3;B7ZLR4;F5H748;A0A669KB88;A0A0U1RQY8;A0A669KA36;A0A669KB21;E7ET55;F5H562
ATP8A1	ATPase phospholipid transporting 8A1	10396	HGNC:13531	ENSG00000124406.17	ENST00000381668.9	ENSP00000371084.5	NM_006095.2	NP_006086.1	MANE Select	Q9Y2Q0;Q4G1C1;H0YAJ4;H0YAA1
ATP8A2	ATPase phospholipid transporting 8A2	51761	HGNC:13533	ENSG00000132932.19	ENST00000381655.7	ENSP00000371070.2	NM_016529.6	NP_057613.4	MANE Select	Q9NTI2;F8W9B3;A0A804HJ19;A0A804HKW9;A0A804HKN1;A0A804HLG3;A0A804HI09
ATP8B1	ATPase phospholipid transporting 8B1	5205	HGNC:3706	ENSG00000081923.15	ENST00000648908.2	ENSP00000497896.1	NM_001374385.1	NP_001361314.1	MANE Select	O43520;A0A2R8Y5C5;K7EQC4
ATP8B2	ATPase phospholipid transporting 8B2	57198	HGNC:13534	ENSG00000143515.20	ENST00000368489.6	ENSP00000357475.4	NM_001370597.1	NP_001357526.1	MANE Select	P98198;A0A5K1VW70
ATP8B3	ATPase phospholipid transporting 8B3	148229	HGNC:13535	ENSG00000130270.16	ENST00000310127.10	ENSP00000311336.6	NM_138813.4	NP_620168.1	MANE Select	O60423;F5H3R9;K7EJ52;F5GZM8
ATP8B4	ATPase phospholipid transporting 8B4 (putative)	79895	HGNC:13536	ENSG00000104043.15	ENST00000284509.11	ENSP00000284509.6	NM_024837.4	NP_079113.2	MANE Select	Q8TF62;H0YLJ1;H0YMP8;A0A6I8PRR9;A0A6I8PS08;H0YMB5
ATP9A	ATPase phospholipid transporting 9A (putative)	10079	HGNC:13540	ENSG00000054793.14	ENST00000338821.6	ENSP00000342481.5	NM_006045.3	NP_006036.1	MANE Select	O75110;A0A0A0MR22
ATP9B	ATPase phospholipid transporting 9B (putative)	374868	HGNC:13541	ENSG00000166377.21	ENST00000426216.6	ENSP00000398076.2	NM_198531.5	NP_940933.3	MANE Select	O43861;B4DJ94;A0A0G2JNU9;K7EPH4;K7ERE0;K7EQQ5;K7EII3;K7ES39;K7EJG1;A0A0J9YYD2;Q69YZ7
ATPAF1	ATP synthase mitochondrial F1 complex assembly factor 1	64756	HGNC:18803	ENSG00000123472.13	ENST00000574428.6	ENSP00000459167.2	NM_001394565.1	NP_001381494.1	MANE Select	Q5TC12;I3L448;E9PPX6;A8MRA7;H0YCA6;H0YEW4
ATPAF2	ATP synthase mitochondrial F1 complex assembly factor 2	91647	HGNC:18802	ENSG00000171953.16	ENST00000474627.8	ENSP00000417190.2	NM_145691.4	NP_663729.1	MANE Select	Q8N5M1;J3KTB2;C9J2Q2
ATPSCKMT	ATP synthase c subunit lysine N-methyltransferase	134145	HGNC:27029	ENSG00000150756.14	ENST00000511437.6	ENSP00000422338.1	NM_199133.4	NP_954584.2	MANE Select	Q6P4H8;J3KN90;D6RIE0;D6RBE3
ATR	ATR serine/threonine kinase	545	HGNC:882	ENSG00000175054.16	ENST00000350721.9	ENSP00000343741.4	NM_001184.4	NP_001175.2	MANE Select	Q13535;H0Y8R8;D6RIG7;D6RFJ6
ATRAID	all-trans retinoic acid induced differentiation factor	51374	HGNC:24090	ENSG00000138085.18	ENST00000380171.9	ENSP00000369518.4	NM_001170795.4	NP_001164266.1	MANE Select	Q6UW56;C9JA62
ATRIP	ATR interacting protein	84126	HGNC:33499	ENSG00000164053.22	ENST00000320211.10	ENSP00000323099.3	NM_130384.3	NP_569055.1	MANE Select	Q8WXE1;A0A0U1RQW3;A0A1W2PQ89;A0A0U1RRM7;A0A0U1RQR9;A0A024R2U4;A0A024R307
ATRN	attractin	8455	HGNC:885	ENSG00000088812.18	ENST00000262919.10	ENSP00000262919.5	NM_139321.3	NP_647537.1	MANE Select	O75882
ATRNL1	attractin like 1	26033	HGNC:29063	ENSG00000107518.18	ENST00000355044.8	ENSP00000347152.3	NM_207303.4	NP_997186.1	MANE Select	Q5VV63;A0A087X0X7;E9PL90;A0A3B3ISV6;R4GMZ1
ATRX	ATRX chromatin remodeler	546	HGNC:886	ENSG00000085224.23	ENST00000373344.11	ENSP00000362441.4	NM_000489.6	NP_000480.3	MANE Select	P46100;A4LAA3;A0A096LP59;A0A096LPG6;H0Y3T0;A0A096LNW1;A0A6Q8PHA4;A0A087WWG0;A0A096LNL7;A0A096LNL9;A0A096LNN3
ATXN1	ataxin 1	6310	HGNC:10548	ENSG00000124788.19	ENST00000436367.6	ENSP00000416360.1	NM_001128164.2	NP_001121636.1	MANE Select	P54253;A0A2R8YCF3
ATXN10	ataxin 10	25814	HGNC:10549	ENSG00000130638.17	ENST00000252934.10	ENSP00000252934.4	NM_013236.4	NP_037368.1	MANE Select	Q9UBB4;B1AHE3;B1AHE4;A0A1W2PQD2
ATXN1L	ataxin 1 like	342371	HGNC:33279	ENSG00000224470.9	ENST00000427980.7	ENSP00000415822.2	NM_001137675.4	NP_001131147.1	MANE Select	P0C7T5
ATXN2	ataxin 2	6311	HGNC:10555	ENSG00000204842.18	ENST00000673436.1	ENSP00000500925.1	NM_001372574.1	NP_001359503.1	MANE Select	Q99700;V9GY86;A0A5F9ZI57;A0A2R8Y7E6;A0A5F9ZHH4;F8VZC1;A0A2R8YDM9;F8VQP2;F8WB05;A0A5F9ZHX3;A0A2R8Y7P6;A0A2R8Y5A6;A0A2R8Y6W7;A0A5F9ZHW5;F8WB06;S4R3R6;H0YH87
ATXN2L	ataxin 2 like	11273	HGNC:31326	ENSG00000168488.19	ENST00000336783.9	ENSP00000338718.4	NM_007245.4	NP_009176.2	MANE Select	Q8WWM7;H3BUE3;A0A0C4DGL7;H3BSK9;H3BUF6;H3BPQ7;H3BSQ5;H3BRB0
ATXN3	ataxin 3	4287	HGNC:7106	ENSG00000066427.25	ENST00000644486.2	ENSP00000496695.1	NM_004993.6	NP_004984.2	MANE Select	P54252;D6R9I5;D3VVP3;G3V4F4;G3V4B1;G3V526;A0A0A0MS38;G3V5H3;A0A2R8Y888;A0A2R8Y3X7;G3V4U9;G3V390;G3V2G2;F5H211;G3V3A6;C9JQV6;G3V4F5;E9PJN5;G3V3T6;G3V2G1;G3V3T0;G3V328;G3V3R7;G3V3S5
ATXN3L	ataxin 3 like	92552	HGNC:24173	ENSG00000123594.7	ENST00000380622.5	ENSP00000369996.2	NM_001135995.2	NP_001129467.1	MANE Select	Q9H3M9
ATXN7	ataxin 7	6314	HGNC:10560	ENSG00000163635.20	ENST00000674280.1	ENSP00000501377.1	NM_001377405.1	NP_001364334.1	MANE Select	O15265;A0A2R8YDD6;A0A1B0GX67
ATXN7L1	ataxin 7 like 1	222255	HGNC:22210	ENSG00000146776.15	ENST00000419735.8	ENSP00000410759.3	NM_020725.2	NP_065776.1	MANE Select	Q9ULK2;F8WDE7;H0Y8A2;C9K0V9;C9IZF2
ATXN7L2	ataxin 7 like 2	127002	HGNC:28713	ENSG00000162650.17	ENST00000683729.1	ENSP00000507259.1	NM_001350175.2	NP_001337104.1	MANE Select	Q5T6C5;A0A804HJY2;A0A804HI28;A0A804HIT1;S4R3G5;A0A804HIX1;A0A804HKL0
ATXN7L3	ataxin 7 like 3	56970	HGNC:25416	ENSG00000087152.16	ENST00000587097.6	ENSP00000465614.2	NM_001382309.1	NP_001369238.1	MANE Select	Q14CW9;K7EMZ3;K7EJK2;K7ENZ2
ATXN7L3B	ataxin 7 like 3B	552889	HGNC:37931	ENSG00000253719.4	ENST00000519948.4	ENSP00000430000.2	NM_001136262.2	NP_001129734.1	MANE Select	Q96GX2
AUH	AU RNA binding methylglutaconyl-CoA hydratase	549	HGNC:890	ENSG00000148090.12	ENST00000375731.9	ENSP00000364883.5	NM_001698.3	NP_001689.1	MANE Select	Q13825
AUNIP	aurora kinase A and ninein interacting protein	79000	HGNC:28363	ENSG00000127423.11	ENST00000374298.4	ENSP00000363416.4	NM_024037.3	NP_076942.1	MANE Select	Q9H7T9
AUP1	AUP1 lipid droplet regulating VLDL assembly factor	550	HGNC:891	ENSG00000115307.17	ENST00000377526.4	ENSP00000366748.3	NM_181575.5	NP_853553.1	MANE Select	Q9Y679
AURKA	aurora kinase A	6790	HGNC:11393	ENSG00000087586.18	ENST00000395915.8	ENSP00000379251.3	NM_198437.3	NP_940839.1	MANE Select	O14965;Q5QPD4;Q5QPD2;Q5QPD1;A3KFJ0;A3KFJ2;A3KFJ1
AURKAIP1	aurora kinase A interacting protein 1	54998	HGNC:24114	ENSG00000175756.14	ENST00000338338.10	ENSP00000340656.5	NM_017900.3	NP_060370.1	MANE Select	Q9NWT8
AURKB	aurora kinase B	9212	HGNC:11390	ENSG00000178999.13	ENST00000585124.6	ENSP00000463999.1	NM_004217.4	NP_004208.2	MANE Select	Q96GD4;J3KRJ2;J3KTD6;J3KRF8;J3QR41;J3QLN8
AURKC	aurora kinase C	6795	HGNC:11391	ENSG00000105146.14	ENST00000302804.12	ENSP00000302898.6	NM_001015878.2	NP_001015878.1	MANE Select	Q9UQB9;B4DXA6;Q5Y191;M0QYK8;M0QX60
AUTS2	activator of transcription and developmental regulator AUTS2	26053	HGNC:14262	ENSG00000158321.19	ENST00000342771.10	ENSP00000344087.4	NM_015570.4	NP_056385.1	MANE Select	Q8WXX7;A0A024RDL5;Q75MD7;A0A2R8Y568;A0A590UJP3;H7C2P0;A0A590UK55;A0A2R8YEX6;A0A590UKA2;A0A087WVB5;A0A2R8Y8C6;H7C090;A0A590UJA2
AVEN	apoptosis and caspase activation inhibitor	57099	HGNC:13509	ENSG00000169857.9	ENST00000306730.8	ENSP00000306822.3	NM_020371.3	NP_065104.1	MANE Select	Q9NQS1
AVIL	advillin	10677	HGNC:14188	ENSG00000135407.11	ENST00000549994.2	ENSP00000449239.2	NM_006576.4	NP_006567.3	MANE Select	O75366;F8VNY0
AVL9	AVL9 cell migration associated	23080	HGNC:28994	ENSG00000105778.20	ENST00000318709.9	ENSP00000315568.4	NM_015060.3	NP_055875.1	MANE Select	Q8NBF6;A0A024RA36;B8ZZW5;H7C0I1
AVP	arginine vasopressin	551	HGNC:894	ENSG00000101200.5	ENST00000380293.3	ENSP00000369647.3	NM_000490.5	NP_000481.2	MANE Select	P01185;X5DQP6
AVPI1	arginine vasopressin induced 1	60370	HGNC:30898	ENSG00000119986.7	ENST00000370626.4	ENSP00000359660.3	NM_021732.3	NP_068378.2	MANE Select	Q5T686
AVPR1A	arginine vasopressin receptor 1A	552	HGNC:895	ENSG00000166148.4	ENST00000299178.4	ENSP00000299178.3	NM_000706.5	NP_000697.1	MANE Select	P37288;X5D2B0;F8VW98
AVPR1B	arginine vasopressin receptor 1B	553	HGNC:896	ENSG00000198049.7	ENST00000367126.5	ENSP00000356094.4	NM_000707.5	NP_000698.1	MANE Select	P47901
AVPR2	arginine vasopressin receptor 2	554	HGNC:897	ENSG00000126895.16	ENST00000646375.2	ENSP00000496396.1	NM_000054.7	NP_000045.1	MANE Select	P30518;F8WET1;C9JV81
AWAT1	acyl-CoA wax alcohol acyltransferase 1	158833	HGNC:23252	ENSG00000204195.4	ENST00000374521.4	ENSP00000363645.3	NM_001013579.3	NP_001013597.1	MANE Select	Q58HT5
AWAT2	acyl-CoA wax alcohol acyltransferase 2	158835	HGNC:23251	ENSG00000147160.9	ENST00000276101.7	ENSP00000421172.1	NM_001002254.1	NP_001002254.1	MANE Select	Q6E213;H0YAL0
AXDND1	axonemal dynein light chain domain containing 1	126859	HGNC:26564	ENSG00000162779.22	ENST00000367618.8	ENSP00000356590.3	NM_144696.6	NP_653297.3	MANE Select	Q5T1B0;A6H900;D6REE1;D6RDY4;B1AM31;D6R9B7
AXIN1	axin 1	8312	HGNC:903	ENSG00000103126.15	ENST00000262320.8	ENSP00000262320.3	NM_003502.4	NP_003493.1	MANE Select	O15169;A0A0S2Z4R0;A0A0S2Z4S3;B1AH42
AXIN2	axin 2	8313	HGNC:904	ENSG00000168646.14	ENST00000307078.10	ENSP00000302625.5	NM_004655.4	NP_004646.3	MANE Select	E7ES00;Q9Y2T1;F5GX43;A0A1B0GX50;J3QQJ3;J3QRK4
AXL	AXL receptor tyrosine kinase	558	HGNC:905	ENSG00000167601.12	ENST00000301178.9	ENSP00000301178.3	NM_021913.5	NP_068713.2	MANE Select	P30530;M0R0W6
AZGP1	alpha-2-glycoprotein 1, zinc-binding	563	HGNC:910	ENSG00000160862.13	ENST00000292401.9	ENSP00000292401.4	NM_001185.4	NP_001176.1	MANE Select	P25311;C9JEV0
AZI2	5-azacytidine induced 2	64343	HGNC:24002	ENSG00000163512.14	ENST00000479665.6	ENSP00000419371.1	NM_022461.5	NP_071906.1	MANE Select	Q9H6S1;C9JGA2;C9JVK8
AZIN1	antizyme inhibitor 1	51582	HGNC:16432	ENSG00000155096.15	ENST00000337198.10	ENSP00000337180.5	NM_148174.4	NP_680479.1	MANE Select	O14977;A0A804HKE3;A0A024R9C7;A0A804HLH4;U3KQI8;E5RIB7;A0A804HIJ4;A0A804HKI3;E5RJ16
AZIN2	antizyme inhibitor 2	113451	HGNC:29957	ENSG00000142920.17	ENST00000294517.11	ENSP00000294517.6	NM_052998.4	NP_443724.1	MANE Select	Q96A70;A0A499FIG4;A0A494BZU1
AZU1	azurocidin 1	566	HGNC:913	ENSG00000172232.10	ENST00000233997.4	ENSP00000233997.1	NM_001700.5	NP_001691.1	MANE Select	P20160;A0A087WXP0
B2M	beta-2-microglobulin	567	HGNC:914	ENSG00000166710.23	ENST00000648006.3	ENSP00000497910.1	NM_004048.4	NP_004039.1	MANE Select	J3KNU0;P61769;H0YLF3;Q16446;F5H6I0
B3GALNT1	beta-1,3-N-acetylgalactosaminyltransferase 1 (globoside blood group)	8706	HGNC:918	ENSG00000169255.15	ENST00000320474.10	ENSP00000323479.4	NM_003781.4	NP_003772.1	MANE Select	O75752;C9JXR0;E7EVF0;C9JD16;C9J0F8;C9JRV6;A0A494C097;C9J6I7;A0A494C0Y5;C9J8U7;E7EVS2
B3GALNT2	beta-1,3-N-acetylgalactosaminyltransferase 2	148789	HGNC:28596	ENSG00000162885.14	ENST00000366600.8	ENSP00000355559.3	NM_152490.5	NP_689703.1	MANE Select	A0A087WY64;Q8NCR0;A0A6Q8PG34;A0A6Q8PEZ9;A0A6Q8PGQ3
B3GALT1	beta-1,3-galactosyltransferase 1	8708	HGNC:916	ENSG00000172318.6	ENST00000392690.4	ENSP00000376456.2	NM_020981.4	NP_066191.1	MANE Select	Q9Y5Z6
B3GALT2	beta-1,3-galactosyltransferase 2	8707	HGNC:917	ENSG00000162630.6	ENST00000367434.5	ENSP00000356404.4	NM_003783.3	NP_003774.1	MANE Select	O43825
B3GALT4	beta-1,3-galactosyltransferase 4	8705	HGNC:919	ENSG00000235863.4	ENST00000451237.3	ENSP00000390784.1	NM_003782.4	NP_003773.1	MANE Select	O96024;Q5STJ7
B3GALT5	beta-1,3-galactosyltransferase 5	10317	HGNC:920	ENSG00000183778.19	ENST00000684187.2	ENSP00000506797.1	NM_001356336.2	NP_001343265.1	MANE Select	Q9Y2C3
B3GALT6	beta-1,3-galactosyltransferase 6	126792	HGNC:17978	ENSG00000176022.7	ENST00000379198.5	ENSP00000368496.2	NM_080605.4	NP_542172.2	MANE Select	Q96L58
B3GALT9	beta-1,3-galactosyltransferase 9	100288842	HGNC:53652	ENSG00000214654.9	ENST00000689072.1	ENSP00000508889.1	NM_001386823.1	NP_001373752.1	MANE Select	A8MXE2;A0A8I5KVM7;A0A2R8YCE0
B3GAT1	beta-1,3-glucuronyltransferase 1	27087	HGNC:921	ENSG00000109956.13	ENST00000312527.9	ENSP00000307875.4	NM_054025.3	NP_473366.1	MANE Select	Q9P2W7
B3GAT2	beta-1,3-glucuronyltransferase 2	135152	HGNC:922	ENSG00000112309.11	ENST00000230053.11	ENSP00000230053.6	NM_080742.3	NP_542780.1	MANE Select	Q9NPZ5;A0A087WXU9
B3GAT3	beta-1,3-glucuronyltransferase 3	26229	HGNC:923	ENSG00000149541.10	ENST00000265471.10	ENSP00000265471.5	NM_012200.4	NP_036332.2	MANE Select	O94766;G3V150;E9PQ60;E9PNA1
B3GLCT	beta 3-glucosyltransferase	145173	HGNC:20207	ENSG00000187676.8	ENST00000343307.5	ENSP00000343002.4	NM_194318.4	NP_919299.3	MANE Select	Q6Y288
B3GNT2	UDP-GlcNAc:betaGal beta-1,3-N-acetylglucosaminyltransferase 2	10678	HGNC:15629	ENSG00000170340.11	ENST00000301998.5	ENSP00000305595.4	NM_006577.6	NP_006568.2	MANE Select	Q9NY97
B3GNT3	UDP-GlcNAc:betaGal beta-1,3-N-acetylglucosaminyltransferase 3	10331	HGNC:13528	ENSG00000179913.11	ENST00000318683.7	ENSP00000321874.5	NM_014256.4	NP_055071.2	MANE Select	Q9Y2A9;M0QX58;M0R199
B3GNT4	UDP-GlcNAc:betaGal beta-1,3-N-acetylglucosaminyltransferase 4	79369	HGNC:15683	ENSG00000176383.9	ENST00000324189.5	ENSP00000319636.4	NM_030765.4	NP_110392.1	MANE Select	Q9C0J1;A0A2R8YCM2
B3GNT5	UDP-GlcNAc:betaGal beta-1,3-N-acetylglucosaminyltransferase 5	84002	HGNC:15684	ENSG00000176597.12	ENST00000326505.4	ENSP00000316173.3	NM_032047.5	NP_114436.1	MANE Select	Q9BYG0;C9IYY0;C9J5K2;C9J368
B3GNT6	UDP-GlcNAc:betaGal beta-1,3-N-acetylglucosaminyltransferase 6	192134	HGNC:24141	ENSG00000198488.10	ENST00000622824.1	ENSP00000484640.1	NM_138706.5	NP_619651.3	MANE Select	Q6ZMB0;E9PJ79
B3GNT7	UDP-GlcNAc:betaGal beta-1,3-N-acetylglucosaminyltransferase 7	93010	HGNC:18811	ENSG00000156966.7	ENST00000287590.6	ENSP00000287590.5	NM_145236.3	NP_660279.1	MANE Select	Q8NFL0
B3GNT8	UDP-GlcNAc:betaGal beta-1,3-N-acetylglucosaminyltransferase 8	374907	HGNC:24139	ENSG00000177191.3	ENST00000691102.1	ENSP00000510371.1	NM_001385648.2	NP_001372577.1	MANE Select	Q7Z7M8
B3GNT9	UDP-GlcNAc:betaGal beta-1,3-N-acetylglucosaminyltransferase 9	84752	HGNC:28714	ENSG00000237172.4	ENST00000449549.4	ENSP00000400157.3	NM_033309.3	NP_171608.2	MANE Select	Q6UX72
B3GNTL1	UDP-GlcNAc:betaGal beta-1,3-N-acetylglucosaminyltransferase like 1	146712	HGNC:21727	ENSG00000175711.9	ENST00000320865.4	ENSP00000319979.4	NM_001009905.3	NP_001009905.2	MANE Select	I3L232;Q67FW5;I3L1A1;I3L4B6
B4GALNT1	beta-1,4-N-acetyl-galactosaminyltransferase 1	2583	HGNC:4117	ENSG00000135454.14	ENST00000341156.9	ENSP00000341562.4	NM_001478.5	NP_001469.1	MANE Select	Q00973;B4DSP5;F8VSE0;F8W1A7;F8VW33;F8VU35;F8VR44
B4GALNT2	beta-1,4-N-acetyl-galactosaminyltransferase 2	124872	HGNC:24136	ENSG00000167080.9	ENST00000393354.7	ENSP00000377022.3	NM_001159387.2	NP_001152859.1	MANE Select	Q8NHY0
B4GALNT3	beta-1,4-N-acetyl-galactosaminyltransferase 3	283358	HGNC:24137	ENSG00000139044.12	ENST00000266383.10	ENSP00000266383.5	NM_173593.4	NP_775864.3	MANE Select	Q6L9W6;E9PHD9
B4GALNT4	beta-1,4-N-acetyl-galactosaminyltransferase 4	338707	HGNC:26315	ENSG00000182272.12	ENST00000329962.11	ENSP00000328277.6	NM_178537.5	NP_848632.2	MANE Select	Q76KP1;H0YCU7;H0YDW6
B4GALT1	beta-1,4-galactosyltransferase 1	2683	HGNC:924	ENSG00000086062.13	ENST00000379731.5	ENSP00000369055.4	NM_001497.4	NP_001488.2	MANE Select	P15291;Q86XA6
B4GALT2	beta-1,4-galactosyltransferase 2	8704	HGNC:925	ENSG00000117411.18	ENST00000372324.6	ENSP00000361399.1	NM_003780.5	NP_003771.1	MANE Select	O60909;A0A7I2V6C7;A0A7I2V2X4;A0A7I2V436;A0A7I2V4G6
B4GALT3	beta-1,4-galactosyltransferase 3	8703	HGNC:926	ENSG00000158850.15	ENST00000319769.10	ENSP00000320965.5	NM_003779.4	NP_003770.1	MANE Select	O60512
B4GALT4	beta-1,4-galactosyltransferase 4	8702	HGNC:927	ENSG00000121578.13	ENST00000393765.7	ENSP00000377360.2	NM_003778.4	NP_003769.1	MANE Select	O60513;B2RAZ5;C9JY35;C9J4S5;C9JE00;C9JY38;C9J5S0;E7ETS9;C9J3R8;C9JA31;C9J644
B4GALT5	beta-1,4-galactosyltransferase 5	9334	HGNC:928	ENSG00000158470.5	ENST00000371711.4	ENSP00000360776.4	NM_004776.4	NP_004767.1	MANE Select	O43286
B4GALT6	beta-1,4-galactosyltransferase 6	9331	HGNC:929	ENSG00000118276.12	ENST00000306851.10	ENSP00000306459.5	NM_004775.5	NP_004766.2	MANE Select	Q9UBX8;G3XA83;J3QQY9
B4GALT7	beta-1,4-galactosyltransferase 7	11285	HGNC:930	ENSG00000027847.14	ENST00000029410.10	ENSP00000029410.5	NM_007255.3	NP_009186.1	MANE Select	Q9UBV7;D6RDJ8;D6RA33;H0Y9D6;D6RJI5
B4GAT1	beta-1,4-glucuronyltransferase 1	11041	HGNC:15685	ENSG00000174684.7	ENST00000311181.5	ENSP00000309096.4	NM_006876.3	NP_006867.1	MANE Select	O43505;A0A024R5F9
B9D1	B9 domain containing 1	27077	HGNC:24123	ENSG00000108641.20	ENST00000261499.11	ENSP00000261499.4	NM_015681.6	NP_056496.1	MANE Select	Q9UPM9;A0A2R8YD57;A0A0B4J223;A0A2R8Y822;I3L126;A0A2R8Y646;I3L435;A0A6Q8PFN7;J3QKN6;A0A2R8Y5M4;A0A590UJK9;A8MYG7;H7C3B7;A0A2R8YFJ1;A0A590UK40;A0A6Q8PFJ7
B9D2	B9 domain containing 2	80776	HGNC:28636	ENSG00000123810.9	ENST00000243578.8	ENSP00000243578.2	NM_030578.4	NP_085055.2	MANE Select	Q9BPU9;M0QY88
BAALC	BAALC binder of MAP3K1 and KLF4	79870	HGNC:14333	ENSG00000164929.17	ENST00000309982.10	ENSP00000312457.5	NM_024812.3	NP_079088.1	MANE Select	Q8WXS3
BAAT	bile acid-CoA:amino acid N-acyltransferase	570	HGNC:932	ENSG00000136881.12	ENST00000259407.7	ENSP00000259407.2	NM_001701.4	NP_001692.1	MANE Select	Q14032;A0A6Q8PHR9;A0A6Q8PF60
BABAM1	BRISC and BRCA1 A complex member 1	29086	HGNC:25008	ENSG00000105393.16	ENST00000598188.6	ENSP00000471605.1	NM_014173.4	NP_054892.2	MANE Select	Q9NWV8;J3KQS6;A0A024R7L2;M0QXG9;M0R2A4;M0R0I0;M0R193;M0QZ44;M0R3H9;M0R3F4;M0R2I2;M0R2K3
BABAM2	BRISC and BRCA1 A complex member 2	9577	HGNC:1106	ENSG00000158019.21	ENST00000379624.6	ENSP00000368945.1	NM_199191.3	NP_954661.1	MANE Select	Q9NXR7;F8W733;C9J2G0;A0A075B7D2
BACE1	beta-secretase 1	23621	HGNC:933	ENSG00000186318.18	ENST00000313005.11	ENSP00000318585.6	NM_012104.6	NP_036236.1	MANE Select	P56817;A0A024R3F9;A0A024R3E8;A0A024R3D5;Q76KP0;B7Z3Z4;A0A7P0TAB4;U3KPS1;A0A024R3D7;A0A7P0T924;E9PJG7
BACE2	beta-secretase 2	25825	HGNC:934	ENSG00000182240.16	ENST00000330333.11	ENSP00000332979.6	NM_012105.5	NP_036237.2	MANE Select	Q9Y5Z0
BACH1	BTB domain and CNC homolog 1	571	HGNC:935	ENSG00000156273.16	ENST00000286800.8	ENSP00000286800.3	NM_001186.4	NP_001177.1	MANE Select	O14867;F8VZL7;C9JMP6;C9IYH8;C9IYR0
BACH2	BTB domain and CNC homolog 2	60468	HGNC:14078	ENSG00000112182.16	ENST00000257749.9	ENSP00000257749.4	NM_021813.4	NP_068585.1	MANE Select	Q9BYV9
BAD	BCL2 associated agonist of cell death	572	HGNC:936	ENSG00000002330.14	ENST00000309032.8	ENSP00000309103.3	NM_032989.3	NP_116784.1	MANE Select	Q92934;F5GYS3;F5H3B1;A0A024R562;A8MXU7;F5H1R6
BAG1	BAG cochaperone 1	573	HGNC:937	ENSG00000107262.26	ENST00000634734.3	ENSP00000489189.2	NM_004323.6	NP_004314.6	MANE Select	Q99933;F1LLU6;A0A0U1RR89;C9JYK5;C9J9Y9
BAG2	BAG cochaperone 2	9532	HGNC:938	ENSG00000112208.11	ENST00000370693.5	ENSP00000359727.4	NM_004282.4	NP_004273.1	MANE Select	O95816
BAG3	BAG cochaperone 3	9531	HGNC:939	ENSG00000151929.10	ENST00000369085.8	ENSP00000358081.4	NM_004281.4	NP_004272.2	MANE Select	O95817;C9JFK9
BAG4	BAG cochaperone 4	9530	HGNC:940	ENSG00000156735.11	ENST00000287322.5	ENSP00000287322.4	NM_004874.4	NP_004865.1	MANE Select	O95429;H0YBT1
BAG5	BAG cochaperone 5	9529	HGNC:941	ENSG00000166170.12	ENST00000299204.6	ENSP00000299204.4	NM_001015048.3	NP_001015048.1	MANE Select	A0A024R6M6;Q9UL15
BAG6	BAG cochaperone 6	7917	HGNC:13919	ENSG00000204463.14	ENST00000676615.2	ENSP00000502941.1	NM_001387994.1	NP_001374923.1	MANE Select	P46379;F6X9W3;A0A0G2JJM1;F6U341;H0Y759;F6WML8;A0A0G2JJR8;X6REW1;F6TC96;F6S6P2;F6XTU0;A0A1B0GX79;A0A024RCR6;F6VEM6;F6UR09;A0A0G2JL47;A0A0G2JK23;F6U1F2;A0A0G2JIB3;A0A0G2JJ92;A0A0G2JIA9;A0A7I2V3H1;A0A7I2V508;A0A7P0MQS5
BAHCC1	BAH domain and coiled-coil containing 1	57597	HGNC:29279	ENSG00000266074.11	ENST00000675386.2	ENSP00000502710.1	NM_001377448.1	NP_001364377.1	MANE Select	Q9P281;F8WBW8
BAHD1	bromo adjacent homology domain containing 1	22893	HGNC:29153	ENSG00000140320.12	ENST00000416165.6	ENSP00000396976.1	NM_014952.5	NP_055767.3	MANE Select	Q8TBE0;A0A024R9K2
BAIAP2	BAR/IMD domain containing adaptor protein 2	10458	HGNC:947	ENSG00000175866.16	ENST00000428708.7	ENSP00000401022.2	NM_001144888.2	NP_001138360.1	MANE Select	Q9UQB8;B4DWA1;I3L113;I3L2M4;I3L125;I3L327;I3L2J6;I3L4C2;I3L0M4;I3L1C8;I3L3J7;I3L526;I3L3C5;I3L0Y9;I3L4A3
BAIAP2L1	BAR/IMD domain containing adaptor protein 2 like 1	55971	HGNC:21649	ENSG00000006453.14	ENST00000005260.9	ENSP00000005260.8	NM_018842.5	NP_061330.2	MANE Select	Q9UHR4
BAIAP2L2	BAR/IMD domain containing adaptor protein 2 like 2	80115	HGNC:26203	ENSG00000128298.18	ENST00000381669.8	ENSP00000371085.3	NM_025045.6	NP_079321.3	MANE Select	Q6UXY1;B0QYF0;A0A7P0T9X8;A0A7P0Z4P0
BAIAP3	BAI1 associated protein 3	8938	HGNC:948	ENSG00000007516.14	ENST00000426824.8	ENSP00000407242.4	NM_001199097.2	NP_001186026.1	MANE Select	O94812
BAK1	BCL2 antagonist/killer 1	578	HGNC:949	ENSG00000030110.14	ENST00000374467.4	ENSP00000363591.3	NM_001188.4	NP_001179.1	MANE Select	Q16611;A0A0S2Z391
BAMBI	BMP and activin membrane bound inhibitor	25805	HGNC:30251	ENSG00000095739.11	ENST00000375533.6	ENSP00000364683.3	NM_012342.3	NP_036474.1	MANE Select	Q13145
BANF1	BAF nuclear assembly factor 1	8815	HGNC:17397	ENSG00000175334.8	ENST00000312175.7	ENSP00000310275.2	NM_003860.4	NP_003851.1	MANE Select	O75531;A0A024R5H0;E9PJJ8
BANF2	BANF family member 2	140836	HGNC:16172	ENSG00000125888.15	ENST00000246090.6	ENSP00000246090.5	NM_178477.5	NP_848572.3	MANE Select	Q9H503;B1AM15
BANK1	B cell scaffold protein with ankyrin repeats 1	55024	HGNC:18233	ENSG00000153064.12	ENST00000322953.9	ENSP00000320509.4	NM_017935.5	NP_060405.5	MANE Select	Q8NDB2
BANP	BTG3 associated nuclear protein	54971	HGNC:13450	ENSG00000172530.22	ENST00000682872.1	ENSP00000507916.1	NM_001386991.1	NP_001373920.1	MANE Select	Q8N9N5;E9PJI6;E9PIP2;B4DE54;C9JLS0;A0A0S2Z5M2;C9JTM8;C9J811;C9JF73;C9JGM9;C9JYB6;A0A0S2Z5C2;C9JLT2;A0A804HKG3
BAP1	BRCA1 associated protein 1	8314	HGNC:950	ENSG00000163930.10	ENST00000460680.6	ENSP00000417132.1	NM_004656.4	NP_004647.1	MANE Select	Q92560;Q96TC6;H0Y8E8;F8WEY5;A0A024R305;C9J7L9;F8W6N3
BARD1	BRCA1 associated RING domain 1	580	HGNC:952	ENSG00000138376.11	ENST00000260947.9	ENSP00000260947.4	NM_000465.4	NP_000456.2	MANE Select	Q99728;F6MDI1;A0A087X0C6;A0A087WZ19;A0A087X2H0;C9IYG1;F8WCG2
BARHL1	BarH like homeobox 1	56751	HGNC:953	ENSG00000125492.10	ENST00000263610.7	ENSP00000263610.2	NM_020064.4	NP_064448.1	MANE Select	Q9BZE3
BARHL2	BarH like homeobox 2	343472	HGNC:954	ENSG00000143032.8	ENST00000370445.5	ENSP00000359474.3	NM_020063.2	NP_064447.1	MANE Select	Q9NY43
BARX1	BARX homeobox 1	56033	HGNC:955	ENSG00000131668.14	ENST00000253968.11	ENSP00000253968.5	NM_021570.4	NP_067545.3	MANE Select	Q9HBU1
BARX2	BARX homeobox 2	8538	HGNC:956	ENSG00000043039.7	ENST00000281437.6	ENSP00000281437.4	NM_003658.5	NP_003649.2	MANE Select	Q9UMQ3
BASP1	brain abundant membrane attached signal protein 1	10409	HGNC:957	ENSG00000176788.9	ENST00000322611.4	ENSP00000319281.3	NM_006317.5	NP_006308.3	MANE Select	P80723;U3KQP0
BATF	basic leucine zipper ATF-like transcription factor	10538	HGNC:958	ENSG00000156127.8	ENST00000286639.8	ENSP00000286639.6	NM_006399.5	NP_006390.1	MANE Select	Q16520;G3V266
BATF2	basic leucine zipper ATF-like transcription factor 2	116071	HGNC:25163	ENSG00000168062.10	ENST00000301887.9	ENSP00000301887.4	NM_138456.4	NP_612465.3	MANE Select	Q8N1L9;B4DV37;E9PJ73
BATF3	basic leucine zipper ATF-like transcription factor 3	55509	HGNC:28915	ENSG00000123685.9	ENST00000243440.2	ENSP00000243440.1	NM_018664.3	NP_061134.1	MANE Select	Q9NR55
BAX	BCL2 associated X, apoptosis regulator	581	HGNC:959	ENSG00000087088.21	ENST00000345358.12	ENSP00000263262.9	NM_138761.4	NP_620116.1	MANE Select	I6LPK7;Q07812
BAZ1A	bromodomain adjacent to zinc finger domain 1A	11177	HGNC:960	ENSG00000198604.11	ENST00000360310.6	ENSP00000353458.1	NM_013448.3	NP_038476.2	MANE Select	Q9NRL2
BAZ1B	bromodomain adjacent to zinc finger domain 1B	9031	HGNC:961	ENSG00000009954.11	ENST00000339594.9	ENSP00000342434.4	NM_032408.4	NP_115784.1	MANE Select	Q9UIG0
BAZ2A	bromodomain adjacent to zinc finger domain 2A	11176	HGNC:962	ENSG00000076108.12	ENST00000549884.6	ENSP00000447941.1	NM_001300905.2	NP_001287834.1	MANE Select	Q9UIF9;A0A0C4DGI9;F8VWQ3;F8W053;J3KPG5;F8VU39
BAZ2B	bromodomain adjacent to zinc finger domain 2B	29994	HGNC:963	ENSG00000123636.19	ENST00000392783.7	ENSP00000376534.2	NM_013450.4	NP_038478.2	MANE Select	Q9UIF8;H7C1I6;C9JCA6;F6VJC3
BBC3	BCL2 binding component 3	27113	HGNC:17868	ENSG00000105327.18	ENST00000439096.3	ENSP00000395862.2	NM_014417.5	NP_055232.1	MANE Select	Q96PG8;Q9BXH1
BBIP1	BBSome interacting protein 1	92482	HGNC:28093	ENSG00000214413.9	ENST00000448814.7	ENSP00000436622.2	NM_001195305.3	NP_001182234.1	MANE Select	A8MTZ0;E9PIK7;A0A494C180
BBLN	bublin coiled coil protein	79095	HGNC:17823	ENSG00000171159.5	ENST00000372994.2	ENSP00000362085.1	NM_024112.4	NP_077017.1	MANE Select	Q9BUW7
BBOF1	basal body orientation factor 1	80127	HGNC:19855	ENSG00000119636.16	ENST00000394009.5	ENSP00000377577.3	NM_025057.3	NP_079333.2	MANE Select	Q8ND07;A0A0B4J2D7;G3V488
BBOX1	gamma-butyrobetaine hydroxylase 1	8424	HGNC:964	ENSG00000129151.9	ENST00000263182.8	ENSP00000263182.3	NM_003986.3	NP_003977.1	MANE Select	O75936;E9PKC9
BBS1	Bardet-Biedl syndrome 1	582	HGNC:966	ENSG00000174483.20	ENST00000318312.12	ENSP00000317469.7	NM_024649.5	NP_078925.3	MANE Select	Q8NFJ9;E9PJ28;E9PQK2;E9PQD9;E9PR55;E9PPR3;E7EQH1;E9PMB7
BBS10	Bardet-Biedl syndrome 10	79738	HGNC:26291	ENSG00000179941.9	ENST00000650064.2	ENSP00000497413.1	NM_024685.4	NP_078961.3	MANE Select	Q8TAM1
BBS12	Bardet-Biedl syndrome 12	166379	HGNC:26648	ENSG00000181004.10	ENST00000314218.8	ENSP00000319062.3	NM_152618.3	NP_689831.2	MANE Select	Q6ZW61;C9J8H7
BBS2	Bardet-Biedl syndrome 2	583	HGNC:967	ENSG00000125124.14	ENST00000245157.11	ENSP00000245157.5	NM_031885.5	NP_114091.4	MANE Select	Q9BXC9;A0A804HIE1;A0A804HKI7;A0A804HKG1;A0A804HIE0;A0A804HI33;A0A804HJQ5;A0A804HLL2;A0A804HHV5;A0A804HK25;A0A804HKL9;A0A804F8L3;A0A804HIK5;A0A804HIQ9;A0A804HKF2;A0A804HJV0;A0A804HLC6;A0A804HK50;H3BNS7;A0A804HJV2;A0A804HK97;H3BQ79;A0A804HLD7;A0A804HIZ8;A0A804HK51;A0A804HJ30;A0A804HLF5;H3BRL0
BBS4	Bardet-Biedl syndrome 4	585	HGNC:969	ENSG00000140463.14	ENST00000268057.9	ENSP00000268057.4	NM_033028.5	NP_149017.2	MANE Select	Q96RK4;H3BRY9;A0A0S2Z3A9;H3BSL2;H3BUU1;H3BSE2;H3BN76;H3BUQ7;H3BQV7;H3BV56;H3BPP7
BBS5	Bardet-Biedl syndrome 5	129880	HGNC:970	ENSG00000163093.12	ENST00000295240.8	ENSP00000295240.3	NM_152384.3	NP_689597.1	MANE Select	Q8N3I7;A0A0S2Z626;F8WBR7;A0A0S2Z6S7
BBS7	Bardet-Biedl syndrome 7	55212	HGNC:18758	ENSG00000138686.10	ENST00000264499.9	ENSP00000264499.4	NM_176824.3	NP_789794.1	MANE Select	Q8IWZ6;H0Y973
BBS9	Bardet-Biedl syndrome 9	27241	HGNC:30000	ENSG00000122507.21	ENST00000242067.11	ENSP00000242067.6	NM_198428.3	NP_940820.1	MANE Select	Q3SYG4;A0A090N7W2;A0A5F9ZH14;A0A5F9ZH37;A0A5F9ZHE7;A0A090N8P4;A0A5F9ZGY2;A0A5F9ZHP5;A0A5F9ZH06;C9JJ08;A0A5F9ZGX9;F8WCG5;A0A5F9ZH74
BBX	BBX high mobility group box domain containing	56987	HGNC:14422	ENSG00000114439.19	ENST00000325805.13	ENSP00000319974.8	NM_001142568.3	NP_001136040.1	MANE Select	Q8WY36;C9J067;C9JC04;C9JZA0;C9J0J4;C9K0D1;C9IYG9;C9JYU6;C9J8D0;C9JIZ2;C9JNU3;H7C1Q0;C9IYS9;C9JSH4;C9JE62;C9JA69
BCAM	basal cell adhesion molecule (Lutheran blood group)	4059	HGNC:6722	ENSG00000187244.12	ENST00000270233.12	ENSP00000270233.5	NM_005581.5	NP_005572.2	MANE Select	P50895;A0A087WXM8;K7ENU8
BCAN	brevican	63827	HGNC:23059	ENSG00000132692.19	ENST00000329117.10	ENSP00000331210.4	NM_021948.5	NP_068767.3	MANE Select	Q96GW7;Q5T3I6;Q5T3I7;V9GY88;Q5T3I8
BCAP29	B cell receptor associated protein 29	55973	HGNC:24131	ENSG00000075790.12	ENST00000005259.9	ENSP00000005259.4	NM_018844.4	NP_061332.2	MANE Select	Q9UHQ4;B7Z2L0;E9PAJ1;H7C5E2;C9IYK6;C9JP06;F8WDG1;C9JGJ9;C9JTE9;F8WB99
BCAP31	B cell receptor associated protein 31	10134	HGNC:16695	ENSG00000185825.17	ENST00000345046.12	ENSP00000343458.6	NM_001256447.2	NP_001243376.1	MANE Select	P51572;C9J0M4;C9JM14;C9JQ75;C9JSP1;C9JMD7;A0A2R8Y5M6
BCAR1	BCAR1 scaffold protein, Cas family member	9564	HGNC:971	ENSG00000050820.17	ENST00000162330.10	ENSP00000162330.5	NM_014567.5	NP_055382.2	MANE Select	H3BTB0;P56945;F5H855;H3BVF0;H3BSY4;H3BQJ7;H3BU42;H3BTL5;H3BSB2;A0A2R8Y4C2;A0A2R8YFK2;A0A2R8Y596;A0A2R8Y8C4;A0A2R8YFS8;A0A2R8Y6M6;A0A2R8Y5E4;A0A2R8Y5C9
BCAR3	BCAR3 adaptor protein, NSP family member	8412	HGNC:973	ENSG00000137936.18	ENST00000260502.11	ENSP00000260502.6	NM_003567.4	NP_003558.1	MANE Select	O75815
BCAS1	brain enriched myelin associated protein 1	8537	HGNC:974	ENSG00000064787.14	ENST00000688948.1	ENSP00000508731.1	NM_001366298.2	NP_001353227.1	MANE Select	O75363;B4DFL4;G3XAF7;B4DHY3;A0A8I5KUN3;A0A8I5KRZ2;A0A8I5KSK1;H7C1E7;H0Y542;A0A8I5KX57
BCAS2	BCAS2 pre-mRNA processing factor	10286	HGNC:975	ENSG00000116752.6	ENST00000369541.4	ENSP00000358554.3	NM_005872.3	NP_005863.1	MANE Select	O75934;B2R7W3
BCAS3	BCAS3 microtubule associated cell migration factor	54828	HGNC:14347	ENSG00000141376.23	ENST00000407086.8	ENSP00000385323.2	NM_017679.5	NP_060149.3	MANE Select	Q9H6U6;K7EQA6;K7EIR7;K7ELH0;K7EJH7;K7EJU7;K7ESE9;K7EML5;K7EKB0;K7EIE2
BCAS4	breast carcinoma amplified sequence 4	55653	HGNC:14367	ENSG00000124243.19	ENST00000371608.8	ENSP00000360669.3	NM_198799.4	NP_942094.3	MANE Select	Q8TDM0;A0A804CEY2;A0A0C4DGS6;H7C4Y8;A0A0C4DH49
BCAT1	branched chain amino acid transaminase 1	586	HGNC:976	ENSG00000060982.15	ENST00000261192.12	ENSP00000261192.7	NM_005504.7	NP_005495.2	MANE Select	P54687;A0A024RAV0;F5H2F2
BCAT2	branched chain amino acid transaminase 2	587	HGNC:977	ENSG00000105552.15	ENST00000316273.11	ENSP00000322991.5	NM_001190.4	NP_001181.2	MANE Select	O15382;B3KSI3;M0QXF9;M0QZ10;M0R2K7;M0QZP4
BCCIP	BRCA2 and CDKN1A interacting protein	56647	HGNC:978	ENSG00000107949.17	ENST00000278100.11	ENSP00000278100.6	NM_078468.3	NP_510868.1	MANE Select	Q9P287
BCDIN3D	BCDIN3 domain containing RNA methyltransferase	144233	HGNC:27050	ENSG00000186666.6	ENST00000333924.6	ENSP00000335201.4	NM_181708.3	NP_859059.1	MANE Select	Q7Z5W3
BCHE	butyrylcholinesterase	590	HGNC:983	ENSG00000114200.10	ENST00000264381.8	ENSP00000264381.3	NM_000055.4	NP_000046.1	MANE Select	P06276;F8WEX7;H7C4Y0;H0Y885;F8WF14
BCKDHA	branched chain keto acid dehydrogenase E1 subunit alpha	593	HGNC:986	ENSG00000248098.12	ENST00000269980.7	ENSP00000269980.2	NM_000709.4	NP_000700.1	MANE Select	P12694;A0A024R0K3;F5GXU9
BCKDHB	branched chain keto acid dehydrogenase E1 subunit beta	594	HGNC:987	ENSG00000083123.15	ENST00000320393.9	ENSP00000318351.5	NM_183050.4	NP_898871.1	MANE Select	P21953
BCKDK	branched chain keto acid dehydrogenase kinase	10295	HGNC:16902	ENSG00000103507.14	ENST00000219794.11	ENSP00000219794.6	NM_005881.4	NP_005872.2	MANE Select	O14874;H3BTL2;H3BQP2;H3BS02;H3BNP3;A0A024QZA9
BCL10	BCL10 immune signaling adaptor	8915	HGNC:989	ENSG00000142867.14	ENST00000648566.1	ENSP00000498104.1	NM_003921.5	NP_003912.1	MANE Select	O95999;A0A3B3ISX2;A0A087WWW9
BCL11A	BAF chromatin remodeling complex subunit BCL11A	53335	HGNC:13221	ENSG00000119866.22	ENST00000642384.2	ENSP00000496168.1	NM_022893.4	NP_075044.2	MANE Select	Q9H165;A0A2R8YEK1;D9YZW0;A0A2R8Y2E8;D9YZV9;A0A0J9YYJ9;A0A2R8YHH4;A0A2R8YDW6;A0A0J9YXG2;A0A2R8Y7B0;A0A2R8YCR5;A0A2R8YGT9;A0A2U3TZJ5
BCL11B	BAF chromatin remodeling complex subunit BCL11B	64919	HGNC:13222	ENSG00000127152.18	ENST00000357195.8	ENSP00000349723.3	NM_138576.4	NP_612808.1	MANE Select	L8B567;Q9C0K0;L8B7P7;D3YTK1
BCL2	BCL2 apoptosis regulator	596	HGNC:990	ENSG00000171791.14	ENST00000333681.5	ENSP00000329623.3	NM_000633.3	NP_000624.2	MANE Select	P10415;A0A024R2B3;A0A7I2V4W1;A0A7I2V5Q9;A0A7I2V5Q7;A0A024R2C4;A0A7I2V3S7
BCL2A1	BCL2 related protein A1	597	HGNC:991	ENSG00000140379.9	ENST00000267953.4	ENSP00000267953.3	NM_004049.4	NP_004040.1	MANE Select	Q16548;B4E1X9
BCL2L1	BCL2 like 1	598	HGNC:992	ENSG00000171552.14	ENST00000307677.5	ENSP00000302564.4	NM_138578.3	NP_612815.1	MANE Select	Q07817;Q5TE63;Q5TE64;A0A7I2V597;A0A0S2Z3C5
BCL2L10	BCL2 like 10	10017	HGNC:993	ENSG00000137875.4	ENST00000260442.3	ENSP00000260442.3	NM_020396.4	NP_065129.1	MANE Select	Q9HD36;H0YMD5
BCL2L11	BCL2 like 11	10018	HGNC:994	ENSG00000153094.24	ENST00000393256.8	ENSP00000376943.2	NM_138621.5	NP_619527.1	MANE Select	O43521;E9PAM9;C9J417;H7BZE5;A0A0A0MRE7;A0A0C4DH20
BCL2L12	BCL2 like 12	83596	HGNC:13787	ENSG00000126453.11	ENST00000246784.8	ENSP00000246784.4	NM_138639.2	NP_619580.2	MANE Select	M0QZM6;M0R1K0;M0R1Z8;A0A087WSV0;A0A0X9JZX1;A0A120HB06;A0A0X8AT33;A0A0X8AT42;A0A109PLW1;A0A0X8AXX1;A0A0X8ASA9
BCL2L13	BCL2 like 13	23786	HGNC:17164	ENSG00000099968.18	ENST00000317582.10	ENSP00000318883.5	NM_015367.4	NP_056182.2	MANE Select	Q9BXK5;A0A087WTL4;A0A087WW80;A0A087WX97;E9PDD6;A0A0A0MR90;F2Z2C3;F6VJB4
BCL2L14	BCL2 like 14	79370	HGNC:16657	ENSG00000121380.12	ENST00000308721.9	ENSP00000309132.4	NM_138723.2	NP_620049.1	MANE Select	Q9BZR8;K7EKK7;K7EMX4;C9J3S1;C9K0Q9
BCL2L15	BCL2 like 15	440603	HGNC:33624	ENSG00000188761.13	ENST00000393316.8	ENSP00000376992.3	NM_001010922.3	NP_001010922.1	MANE Select	Q5TBC7;I6LA81
BCL2L2	BCL2 like 2	599	HGNC:995	ENSG00000129473.11	ENST00000250405.10	ENSP00000250405.6	NM_004050.5	NP_004041.2	MANE Select	Q92843;G3V4B7;G3V3G8;G3V3B7;G3V5A9
BCL3	BCL3 transcription coactivator	602	HGNC:998	ENSG00000069399.15	ENST00000164227.10	ENSP00000164227.5	NM_005178.5	NP_005169.2	MANE Select	P20749
BCL6	BCL6 transcription repressor	604	HGNC:1001	ENSG00000113916.18	ENST00000406870.7	ENSP00000384371.2	NM_001706.5	NP_001697.2	MANE Select	P41182;C9JL16;C9JCS5;A0A0C4DH53
BCL6B	BCL6B transcription repressor	255877	HGNC:1002	ENSG00000161940.11	ENST00000293805.10	ENSP00000293805.5	NM_181844.4	NP_862827.2	MANE Select	Q8N143;I3L304;H0YGW0;I3L396
BCL7A	BAF chromatin remodeling complex subunit BCL7A	605	HGNC:1004	ENSG00000110987.9	ENST00000261822.5	ENSP00000261822.5	NM_001024808.3	NP_001019979.1	MANE Select	Q4VC05
BCL7B	BAF chromatin remodeling complex subunit BCL7B	9275	HGNC:1005	ENSG00000106635.8	ENST00000223368.7	ENSP00000223368.2	NM_001707.4	NP_001698.2	MANE Select	Q9BQE9;F2Z3H6;F8WDZ4;F8WE18
BCL7C	BAF chromatin remodeling complex subunit BCL7C	9274	HGNC:1006	ENSG00000099385.12	ENST00000215115.5	ENSP00000215115.4	NM_004765.4	NP_004756.2	MANE Select	Q8WUZ0;I3L4D5
BCL9	BCL9 transcription coactivator	607	HGNC:1008	ENSG00000116128.12	ENST00000234739.8	ENSP00000234739.3	NM_004326.4	NP_004317.2	MANE Select	O00512;A0A024QYY4;A0A804HI55;A0A804HIV1
BCL9L	BCL9 like	283149	HGNC:23688	ENSG00000186174.13	ENST00000683865.1	ENSP00000507778.1	NM_001378213.1	NP_001365142.1	MANE Select	Q86UU0;A0A087WZX0
BCLAF1	BCL2 associated transcription factor 1	9774	HGNC:16863	ENSG00000029363.17	ENST00000531224.6	ENSP00000435210.1	NM_014739.3	NP_055554.1	MANE Select	Q9NYF8;E9PKI6;H0YF00;E9PJA7;A0A1W2PQ43;E9PK91;E9PK09;E9PQN2
BCLAF3	BCLAF1 and THRAP3 family member 3	256643	HGNC:27413	ENSG00000173681.17	ENST00000379682.9	ENSP00000369004.4	NM_001367774.2	NP_001354703.1	MANE Select	A2AJT9;F2Z385
BCO1	beta-carotene oxygenase 1	53630	HGNC:13815	ENSG00000135697.10	ENST00000258168.7	ENSP00000258168.2	NM_017429.3	NP_059125.2	MANE Select	Q9HAY6;H3BV18;H3BPA2
BCO2	beta-carotene oxygenase 2	83875	HGNC:18503	ENSG00000197580.13	ENST00000357685.11	ENSP00000350314.5	NM_031938.7	NP_114144.5	MANE Select	Q9BYV7;E9PPP9;E9PS89
BCOR	BCL6 corepressor	54880	HGNC:20893	ENSG00000183337.18	ENST00000378444.9	ENSP00000367705.4	NM_001123385.2	NP_001116857.1	MANE Select	Q6W2J9;H7BZ37;H7C2V9;H7C231;C9JHP3
BCORL1	BCL6 corepressor like 1	63035	HGNC:25657	ENSG00000085185.16	ENST00000540052.6	ENSP00000437775.2	NM_001379451.1	NP_001366380.1	MANE Select	Q5H9F3;A0A087X1F0;V9GYD4
BCR	BCR activator of RhoGEF and GTPase	613	HGNC:1014	ENSG00000186716.21	ENST00000305877.13	ENSP00000303507.8	NM_004327.4	NP_004318.3	MANE Select	P11274;H0Y554
BCS1L	BCS1 homolog, ubiquinol-cytochrome c reductase complex chaperone	617	HGNC:1020	ENSG00000074582.15	ENST00000359273.8	ENSP00000352219.3	NM_001079866.2	NP_001073335.1	MANE Select	Q9Y276;A0A024R445;C9J8G3;A0A2R8Y7T3;C9J1S9;C9J4Q9;C9JAS4
BDH1	3-hydroxybutyrate dehydrogenase 1	622	HGNC:1027	ENSG00000161267.12	ENST00000392379.6	ENSP00000376184.1	NM_203314.3	NP_976059.1	MANE Select	Q02338;C9JEB9;C9JM78;C9JQ90;C9K0G7;E9PCG9;A0A0G2JRX6;A0A494C1C0;C9JB83
BDH2	3-hydroxybutyrate dehydrogenase 2	56898	HGNC:32389	ENSG00000164039.15	ENST00000296424.9	ENSP00000296424.4	NM_020139.4	NP_064524.3	MANE Select	Q9BUT1;D6RBF6;D6RFG2;D6RIR6;D6R9U8
BDKRB1	bradykinin receptor B1	623	HGNC:1029	ENSG00000100739.11	ENST00000216629.11	ENSP00000216629.6	NM_000710.4	NP_000701.2	MANE Select	P46663;G3V4Y2
BDKRB2	bradykinin receptor B2	624	HGNC:1030	ENSG00000168398.7	ENST00000554311.2	ENSP00000450482.1	NM_001379692.1	NP_001366621.1	MANE Select	P30411
BDNF	brain derived neurotrophic factor	627	HGNC:1033	ENSG00000176697.20	ENST00000356660.9	ENSP00000349084.4	NM_001709.5	NP_001700.2	MANE Select	P23560;A0A0E3SU01;E9PMP3
BDP1	B double prime 1, subunit of RNA polymerase III transcription initiation factor IIIB	55814	HGNC:13652	ENSG00000145734.20	ENST00000358731.9	ENSP00000351575.4	NM_018429.3	NP_060899.2	MANE Select	H0YCV8;A6H8Y1;A0A0A0MRX7;A0A0G2JN16;A0A0G2JNU3
BEAN1	brain expressed associated with NEDD4 1	146227	HGNC:24160	ENSG00000166546.15	ENST00000536005.7	ENSP00000442793.2	NM_001178020.3	NP_001171491.1	MANE Select	Q3B7T3;H3BRW1;A0A087WTF9
BECN1	beclin 1	8678	HGNC:1034	ENSG00000126581.13	ENST00000590099.6	ENSP00000465364.1	NM_001313998.2	NP_001300927.1	MANE Select	Q14457;A0A024R1X5;K7EQQ7;K7EL88;K7EKK2;K7EN35;K7ER46;A0A087WVZ2;E7EV84
BECN2	beclin 2	441925	HGNC:38606	ENSG00000196289.7	ENST00000419583.2	ENSP00000488361.1	NM_001290693.1	NP_001277622.1	MANE Select	A8MW95
BEGAIN	brain enriched guanylate kinase associated	57596	HGNC:24163	ENSG00000183092.18	ENST00000554140.3	ENSP00000451125.2	NM_001385089.1	NP_001372018.1	MANE Select	Q9BUH8;G3V3R5;G3V3A2;A0A1B0GVM0;A0A1B0GTT1
BEND2	BEN domain containing 2	139105	HGNC:28509	ENSG00000177324.14	ENST00000380033.9	ENSP00000369372.4	NM_153346.5	NP_699177.2	MANE Select	Q8NDZ0
BEND3	BEN domain containing 3	57673	HGNC:23040	ENSG00000178409.14	ENST00000369042.6	ENSP00000358038.1	NM_001367314.1	NP_001354243.1	MANE Select	Q5T5X7
BEND4	BEN domain containing 4	389206	HGNC:23815	ENSG00000188848.17	ENST00000502486.6	ENSP00000421169.1	NM_207406.4	NP_997289.2	MANE Select	Q6ZU67;A0A0C4DGA9
BEND5	BEN domain containing 5	79656	HGNC:25668	ENSG00000162373.13	ENST00000371833.4	ENSP00000360899.3	NM_024603.4	NP_078879.2	MANE Select	Q7L4P6;A0A0S2Z5N0
BEND6	BEN domain containing 6	221336	HGNC:20871	ENSG00000151917.18	ENST00000370746.8	ENSP00000359782.3	NM_152731.3	NP_689944.2	MANE Select	Q5SZJ8;Q5SZK0
BEND7	BEN domain containing 7	222389	HGNC:23514	ENSG00000165626.19	ENST00000466271.3	ENSP00000507500.2	NM_001369863.1	NP_001356792.1	MANE Select	A0A8I5KQX9;A0A804HJG9;A0A804HI39;A0A0A0MSS7
BEST1	bestrophin 1	7439	HGNC:12703	ENSG00000167995.17	ENST00000378043.9	ENSP00000367282.4	NM_004183.4	NP_004174.1	MANE Select	O76090;B7Z1N8;E9PMB5;A0A0C4DGE9
BEST2	bestrophin 2	54831	HGNC:17107	ENSG00000039987.7	ENST00000553030.6	ENSP00000447203.1	NM_017682.3	NP_060152.2	MANE Select	Q8NFU1
BEST3	bestrophin 3	144453	HGNC:17105	ENSG00000127325.19	ENST00000330891.10	ENSP00000332413.5	NM_032735.3	NP_116124.2	MANE Select	Q8N1M1;E9PNM2;F8VR37;F8VVX2;F8VZR0
BEST4	bestrophin 4	266675	HGNC:17106	ENSG00000142959.5	ENST00000372207.4	ENSP00000361281.3	NM_153274.3	NP_695006.1	MANE Select	Q8NFU0
BET1	Bet1 golgi vesicular membrane trafficking protein	10282	HGNC:14562	ENSG00000105829.13	ENST00000222547.8	ENSP00000222547.3	NM_005868.6	NP_005859.1	MANE Select	Q53XK0;O15155;Q68DU7;C9JTT8;A0A3B3IU16
BET1L	Bet1 golgi vesicular membrane trafficking protein like	51272	HGNC:19348	ENSG00000177951.18	ENST00000382762.8	ENSP00000372210.3	NM_001098787.2	NP_001092257.1	MANE Select	Q9NYM9;H7BXT7;E9PQJ6;B8ZZS0;A0A0C4DH16;E9PHY4
BEX1	brain expressed X-linked 1	55859	HGNC:1036	ENSG00000133169.6	ENST00000372728.4	ENSP00000361813.3	NM_018476.4	NP_060946.3	MANE Select	Q9HBH7
BEX2	brain expressed X-linked 2	84707	HGNC:30933	ENSG00000133134.12	ENST00000372677.8	ENSP00000361762.3	NM_032621.4	NP_116010.1	MANE Select	Q9BXY8;X6RDN0
BEX3	brain expressed X-linked 3	27018	HGNC:13388	ENSG00000166681.14	ENST00000361298.9	ENSP00000354843.4	NM_206917.3	NP_996800.1	MANE Select	Q00994
BEX4	brain expressed X-linked 4	56271	HGNC:25475	ENSG00000102409.10	ENST00000372695.6	ENSP00000361780.5	NM_001080425.4	NP_001073894.1	MANE Select	Q9NWD9
BEX5	brain expressed X-linked 5	340542	HGNC:27990	ENSG00000184515.11	ENST00000333643.4	ENSP00000328030.3	NM_001012978.3	NP_001012996.1	MANE Select	Q5H9J7
BFAR	bifunctional apoptosis regulator	51283	HGNC:17613	ENSG00000103429.11	ENST00000261658.7	ENSP00000261658.2	NM_016561.3	NP_057645.1	MANE Select	Q9NZS9;H3BTG6;H3BRQ5;H3BPQ8;A0A087WXR3;H3BMP2;H3BMY8;H3BUB3
BFSP1	beaded filament structural protein 1	631	HGNC:1040	ENSG00000125864.14	ENST00000377873.8	ENSP00000367104.3	NM_001195.5	NP_001186.1	MANE Select	Q12934
BFSP2	beaded filament structural protein 2	8419	HGNC:1041	ENSG00000170819.5	ENST00000302334.3	ENSP00000304987.2	NM_003571.4	NP_003562.1	MANE Select	Q13515
BGLAP	bone gamma-carboxyglutamate protein	632	HGNC:1043	ENSG00000242252.2	ENST00000368272.5	ENSP00000357255.4	NM_199173.6	NP_954642.1	MANE Select	P02818
BGN	biglycan	633	HGNC:1044	ENSG00000182492.16	ENST00000331595.9	ENSP00000327336.4	NM_001711.6	NP_001702.1	MANE Select	P21810;C9JKG1
BHLHA15	basic helix-loop-helix family member a15	168620	HGNC:22265	ENSG00000180535.4	ENST00000609256.2	ENSP00000476312.1	NM_177455.4	NP_803238.1	MANE Select	Q7RTS1
BHLHA9	basic helix-loop-helix family member a9	727857	HGNC:35126	ENSG00000205899.4	ENST00000391429.2	ENSP00000375248.1	NM_001164405.2	NP_001157877.1	MANE Select	Q7RTU4
BHLHB9	basic helix-loop-helix family member b9	80823	HGNC:29353	ENSG00000198908.12	ENST00000457056.6	ENSP00000403226.1	NM_001142524.2	NP_001135996.1	MANE Select	Q6PI77
BHLHE22	basic helix-loop-helix family member e22	27319	HGNC:11963	ENSG00000180828.3	ENST00000321870.3	ENSP00000318799.1	NM_152414.5	NP_689627.1	MANE Select	Q8NFJ8
BHLHE23	basic helix-loop-helix family member e23	128408	HGNC:16093	ENSG00000125533.6	ENST00000612929.2	ENSP00000480998.1	NM_080606.4	NP_542173.2	MANE Select	Q8NDY6;A0A087WXG3
BHLHE40	basic helix-loop-helix family member e40	8553	HGNC:1046	ENSG00000134107.5	ENST00000256495.4	ENSP00000256495.3	NM_003670.3	NP_003661.1	MANE Select	O14503;Q6IB83
BHLHE41	basic helix-loop-helix family member e41	79365	HGNC:16617	ENSG00000123095.6	ENST00000242728.5	ENSP00000242728.4	NM_030762.3	NP_110389.1	MANE Select	Q9C0J9;A0A024RAV8
BHMT	betaine--homocysteine S-methyltransferase	635	HGNC:1047	ENSG00000145692.15	ENST00000274353.10	ENSP00000274353.5	NM_001713.3	NP_001704.2	MANE Select	Q93088;V9HWA4;E5RJH0
BHMT2	betaine--homocysteine S-methyltransferase 2	23743	HGNC:1048	ENSG00000132840.10	ENST00000255192.8	ENSP00000255192.3	NM_017614.5	NP_060084.2	MANE Select	Q9H2M3;A0A024RAQ0;E5RGH5;E5RH96
BICC1	BicC family RNA binding protein 1	80114	HGNC:19351	ENSG00000122870.12	ENST00000373886.8	ENSP00000362993.3	NM_001080512.3	NP_001073981.1	MANE Select	Q9H694;A6NGY7
BICD1	BICD cargo adaptor 1	636	HGNC:1049	ENSG00000151746.15	ENST00000652176.1	ENSP00000498700.1	NM_001714.4	NP_001705.2	MANE Select	Q96G01;A8MVZ6;F8W056;F8VZX7
BICD2	BICD cargo adaptor 2	23299	HGNC:17208	ENSG00000185963.14	ENST00000356884.11	ENSP00000349351.6	NM_001003800.2	NP_001003800.1	MANE Select	Q8TD16
BICDL1	BICD family like cargo adaptor 1	92558	HGNC:28095	ENSG00000135127.12	ENST00000548673.6	ENSP00000447477.2	NM_001367886.1	NP_001354815.1	MANE Select	Q6ZP65;H0YHP2
BICDL2	BICD family like cargo adaptor 2	146439	HGNC:33584	ENSG00000162069.16	ENST00000572449.6	ENSP00000459043.1	NM_001369667.1	NP_001356596.1	MANE Select	A1A5D9;A0A2R8Y2X6
BICRA	BRD4 interacting chromatin remodeling complex associated protein	29998	HGNC:4332	ENSG00000063169.12	ENST00000594866.3	ENSP00000469738.2	NM_001394372.1	NP_001381301.1	MANE Select	Q9NZM4
BICRAL	BICRA like chromatin remodeling complex associated protein	23506	HGNC:21111	ENSG00000112624.13	ENST00000314073.10	ENSP00000313933.4	NM_001393499.1	NP_001380428.1	MANE Select	Q6AI39
BID	BH3 interacting domain death agonist	637	HGNC:1050	ENSG00000015475.19	ENST00000622694.5	ENSP00000480414.1	NM_001196.4	NP_001187.1	MANE Select	P55957;A8ASI8;B2ZP79
BIK	BCL2 interacting killer	638	HGNC:1051	ENSG00000100290.3	ENST00000216115.3	ENSP00000216115.2	NM_001197.5	NP_001188.1	MANE Select	Q13323;A0A024R4X6
BIN1	bridging integrator 1	274	HGNC:1052	ENSG00000136717.15	ENST00000316724.10	ENSP00000316779.5	NM_139343.3	NP_647593.1	MANE Select	O00499;A0A024RAE9;A0A024RAJ3;A0A024RAF6;A0A024RAF0;A0A024RAI5;A0A024RAI4;A0A024RAI6;A0A024RAG9;A0A024RAG8;A0A024RAJ2;A0A024RAF1
BIN2	bridging integrator 2	51411	HGNC:1053	ENSG00000110934.13	ENST00000615107.6	ENSP00000483983.2	NM_016293.4	NP_057377.4	MANE Select	Q9UBW5;S4R418
BIN3	bridging integrator 3	55909	HGNC:1054	ENSG00000147439.14	ENST00000276416.11	ENSP00000276416.6	NM_018688.6	NP_061158.1	MANE Select	Q9NQY0;E5RGB5;E5RHU4;H7BYV6;E5RJI6
BIRC2	baculoviral IAP repeat containing 2	329	HGNC:590	ENSG00000110330.10	ENST00000227758.7	ENSP00000227758.2	NM_001166.5	NP_001157.1	MANE Select	Q13490;E9PIW1;E9PMH5;E9PNM6;H0YDY3;E9PQZ9;E9PI77
BIRC3	baculoviral IAP repeat containing 3	330	HGNC:591	ENSG00000023445.16	ENST00000263464.9	ENSP00000263464.4	NM_001165.5	NP_001156.1	MANE Select	Q13489;H0YCJ5;A0A669KBC7
BIRC5	baculoviral IAP repeat containing 5	332	HGNC:593	ENSG00000089685.15	ENST00000350051.8	ENSP00000324180.4	NM_001168.3	NP_001159.2	MANE Select	H3BLT4;A3E0Z5;A0A0B4J1S3;A3E0Z4;A3E0Z7
BIRC6	baculoviral IAP repeat containing 6	57448	HGNC:13516	ENSG00000115760.16	ENST00000421745.7	ENSP00000393596.2	NM_016252.4	NP_057336.3	MANE Select	Q9NR09;H7C3P0
BIRC7	baculoviral IAP repeat containing 7	79444	HGNC:13702	ENSG00000101197.13	ENST00000217169.8	ENSP00000217169.3	NM_139317.3	NP_647478.1	MANE Select	Q96CA5;A8MTF4
BIVM	basic, immunoglobulin-like variable motif containing	54841	HGNC:16034	ENSG00000134897.14	ENST00000257336.6	ENSP00000257336.1	NM_017693.4	NP_060163.2	MANE Select	Q86UB2;A0A494C1A7;A0A494C0D0;A0A494C0F9;A0A494C0L8;A0A494BZX4;A0A494C000;A0A494C1S8
BLACAT1	BLACAT1 overlapping LEMD1 locus	101669762	HGNC:48597	ENSG00000281406.2	ENST00000629624.3	ENSP00000498225.1	NM_001397426.2	NP_001384355.1	MANE Select	A0A494BZU2
BLCAP	BLCAP apoptosis inducing factor	10904	HGNC:1055	ENSG00000166619.15	ENST00000373537.7	ENSP00000362637.2	NM_006698.4	NP_006689.1	MANE Select	P62952;A2A2K8;A2A2K9
BLID	BH3-like motif containing, cell death inducer	414899	HGNC:33495	ENSG00000259571.2	ENST00000560104.2	ENSP00000453153.1	NM_001001786.3	NP_001001786.2	MANE Select	Q8IZY5
BLK	BLK proto-oncogene, Src family tyrosine kinase	640	HGNC:1057	ENSG00000136573.15	ENST00000259089.9	ENSP00000259089.4	NM_001715.3	NP_001706.2	MANE Select	P51451;E9PJX5
BLM	BLM RecQ like helicase	641	HGNC:1058	ENSG00000197299.13	ENST00000355112.8	ENSP00000347232.3	NM_000057.4	NP_000048.1	MANE Select	P54132;H0YLV8;H0YNU5;A0A7P0TBM9;A0A3B3IT82
BLMH	bleomycin hydrolase	642	HGNC:1059	ENSG00000108578.15	ENST00000261714.11	ENSP00000261714.6	NM_000386.4	NP_000377.1	MANE Select	Q13867;K7ESE8;K7EMJ3;J3KSD8;J3KS79;K7ENH5;K7ES02
BLNK	B cell linker	29760	HGNC:14211	ENSG00000095585.18	ENST00000224337.10	ENSP00000224337.6	NM_013314.4	NP_037446.1	MANE Select	Q8WV28;Q2MD47;Q2MD59;K7EKR2;Q2MD54;Q2MD46;Q2MD42;Q2MD51
BLOC1S1	biogenesis of lysosomal organelles complex 1 subunit 1	2647	HGNC:4200	ENSG00000135441.8	ENST00000548925.6	ENSP00000447537.1	NM_001487.4	NP_001478.2	MANE Select	P78537;G8JLQ3;F8VP73;F8W606
BLOC1S2	biogenesis of lysosomal organelles complex 1 subunit 2	282991	HGNC:20984	ENSG00000196072.12	ENST00000370372.7	ENSP00000359398.2	NM_173809.5	NP_776170.2	MANE Select	Q6QNY1;A0A087X1N6;F1T0F0;J3QRU7
BLOC1S3	biogenesis of lysosomal organelles complex 1 subunit 3	388552	HGNC:20914	ENSG00000189114.8	ENST00000433642.3	ENSP00000393840.1	NM_212550.5	NP_997715.1	MANE Select	Q6QNY0;K7EN58
BLOC1S4	biogenesis of lysosomal organelles complex 1 subunit 4	55330	HGNC:24206	ENSG00000186222.5	ENST00000320776.5	ENSP00000318128.3	NM_018366.3	NP_060836.1	MANE Select	Q9NUP1
BLOC1S5	biogenesis of lysosomal organelles complex 1 subunit 5	63915	HGNC:18561	ENSG00000188428.20	ENST00000397457.7	ENSP00000380598.2	NM_201280.3	NP_958437.1	MANE Select	Q8TDH9;G5E931;A0A0D9SEU2;A0A0A0MTN6
BLOC1S6	biogenesis of lysosomal organelles complex 1 subunit 6	26258	HGNC:8549	ENSG00000104164.12	ENST00000220531.9	ENSP00000220531.4	NM_012388.4	NP_036520.1	MANE Select	Q9UL45;H3BN13;H3BRA4;H3BR42;H3BML5;A0A5F9ZHH0;H3BMT8;H3BNE3;H3BN73;H3BST1
BLVRA	biliverdin reductase A	644	HGNC:1062	ENSG00000106605.11	ENST00000265523.9	ENSP00000265523.4	NM_000712.4	NP_000703.2	MANE Select	P53004;C9J1E1
BLVRB	biliverdin reductase B	645	HGNC:1063	ENSG00000090013.11	ENST00000263368.9	ENSP00000263368.3	NM_000713.3	NP_000704.1	MANE Select	P30043;A0A2R8YEP4;A0A2R8Y7Y9;M0R192;V9HWI1;M0QZL1
BLZF1	basic leucine zipper nuclear factor 1	8548	HGNC:1065	ENSG00000117475.14	ENST00000367808.8	ENSP00000356782.3	NM_001320973.2	NP_001307902.1	MANE Select	Q9H2G9;Q5T532;Q5T534
BMERB1	bMERB domain containing 1	89927	HGNC:19213	ENSG00000166780.11	ENST00000300006.9	ENSP00000300006.4	NM_033201.3	NP_149978.1	MANE Select	Q96MC5;A0A024QZI8;H3BP34;H3BUY6;H3BU79;H3BTT5
BMF	Bcl2 modifying factor	90427	HGNC:24132	ENSG00000104081.14	ENST00000354670.9	ENSP00000346697.4	NM_001003940.2	NP_001003940.1	MANE Select	Q96LC9;H0YNT3
BMI1	BMI1 proto-oncogene, polycomb ring finger	648	HGNC:1066	ENSG00000168283.14	ENST00000376663.8	ENSP00000365851.3	NM_005180.9	NP_005171.4	MANE Select	P35226;Q5T8Z4;Q5T8Z6;Q5T8Z2
BMP1	bone morphogenetic protein 1	649	HGNC:1067	ENSG00000168487.20	ENST00000306385.10	ENSP00000305714.5	NM_006129.5	NP_006120.1	MANE Select	B7ZKR5;P13497;Q3MIM8;E5RH22
BMP10	bone morphogenetic protein 10	27302	HGNC:20869	ENSG00000163217.2	ENST00000295379.2	ENSP00000295379.1	NM_014482.3	NP_055297.1	MANE Select	O95393
BMP15	bone morphogenetic protein 15	9210	HGNC:1068	ENSG00000130385.6	ENST00000252677.4	ENSP00000252677.3	NM_005448.2	NP_005439.2	MANE Select	O95972
BMP2	bone morphogenetic protein 2	650	HGNC:1069	ENSG00000125845.7	ENST00000378827.5	ENSP00000368104.3	NM_001200.4	NP_001191.1	MANE Select	P12643;C8C060
BMP2K	BMP2 inducible kinase	55589	HGNC:18041	ENSG00000138756.19	ENST00000502613.3	ENSP00000424668.2	NM_198892.2	NP_942595.1	MANE Select	Q9NSY1;K4DI97
BMP3	bone morphogenetic protein 3	651	HGNC:1070	ENSG00000152785.8	ENST00000282701.4	ENSP00000282701.2	NM_001201.5	NP_001192.4	MANE Select	P12645
BMP4	bone morphogenetic protein 4	652	HGNC:1071	ENSG00000125378.16	ENST00000245451.9	ENSP00000245451.4	NM_001202.6	NP_001193.2	MANE Select	P12644;Q53XC5;H0YLW3;H0YMP9;V9GYF1;H0YM53
BMP5	bone morphogenetic protein 5	653	HGNC:1072	ENSG00000112175.8	ENST00000370830.4	ENSP00000359866.3	NM_021073.4	NP_066551.1	MANE Select	P22003;M9VUD0
BMP6	bone morphogenetic protein 6	654	HGNC:1073	ENSG00000153162.9	ENST00000283147.7	ENSP00000283147.6	NM_001718.6	NP_001709.1	MANE Select	P22004
BMP7	bone morphogenetic protein 7	655	HGNC:1074	ENSG00000101144.13	ENST00000395863.8	ENSP00000379204.3	NM_001719.3	NP_001710.1	MANE Select	P18075;A8K571;B1AL00;B1AKZ9
BMP8A	bone morphogenetic protein 8a	353500	HGNC:21650	ENSG00000183682.8	ENST00000331593.6	ENSP00000327440.5	NM_181809.4	NP_861525.2	MANE Select	Q7Z5Y6
BMP8B	bone morphogenetic protein 8b	656	HGNC:1075	ENSG00000116985.12	ENST00000372827.8	ENSP00000361915.3	NM_001720.5	NP_001711.2	MANE Select	P34820
BMPER	BMP binding endothelial regulator	168667	HGNC:24154	ENSG00000164619.10	ENST00000649409.2	ENSP00000497748.1	NM_001365308.1	NP_001352237.1	MANE Select	Q8N8U9;A0A3B3IRQ4;A0A3B3IS51;A0A3B3ITZ8;A0A3B3ITB6;A0A3B3IUD9;A0A3B3IT71;A0A3B3ITU0;A0A3B3ISL7;A0A3B3ITX1;A0A3B3IRM9;A0A3B3ITW7;A0A3B3ITY4;A0A3B3ITD3;A0A3B3ISN0;A0A090N7U6;A0A3B3IRP7;A0A3B3ISK6
BMPR1A	bone morphogenetic protein receptor type 1A	657	HGNC:1076	ENSG00000107779.14	ENST00000372037.8	ENSP00000361107.2	NM_004329.3	NP_004320.2	MANE Select	P36894;A0A087X0P8
BMPR1B	bone morphogenetic protein receptor type 1B	658	HGNC:1077	ENSG00000138696.11	ENST00000515059.6	ENSP00000426617.1	NM_001203.3	NP_001194.1	MANE Select	O00238;D6RGW8
BMPR2	bone morphogenetic protein receptor type 2	659	HGNC:1078	ENSG00000204217.16	ENST00000374580.10	ENSP00000363708.4	NM_001204.7	NP_001195.2	MANE Select	Q13873
BMS1	BMS1 ribosome biogenesis factor	9790	HGNC:23505	ENSG00000165733.8	ENST00000374518.6	ENSP00000363642.4	NM_014753.4	NP_055568.3	MANE Select	Q14692
BMT2	base methyltransferase of 25S rRNA 2 homolog	154743	HGNC:26475	ENSG00000164603.12	ENST00000297145.9	ENSP00000297145.4	NM_152556.3	NP_689769.2	MANE Select	Q1RMZ1;H0Y6Y0
BMX	BMX non-receptor tyrosine kinase	660	HGNC:1079	ENSG00000102010.15	ENST00000348343.11	ENSP00000308774.6	NM_203281.3	NP_975010.1	MANE Select	P51813
BNC1	basonuclin 1	646	HGNC:1081	ENSG00000169594.14	ENST00000345382.7	ENSP00000307041.2	NM_001717.4	NP_001708.3	MANE Select	Q01954;F5GY04
BNC2	basonuclin 2	54796	HGNC:30988	ENSG00000173068.19	ENST00000380672.9	ENSP00000370047.3	NM_017637.6	NP_060107.3	MANE Select	Q06HC7;Q6ZN30;Q06HB9;A0A1B0GX98;F5H586;H0Y6W5;S4R3R8;S4R351;H0Y4J1;S4R3X5;S4R3K9;B1APH0;Q06HB5
BNIP1	BCL2 interacting protein 1	662	HGNC:1082	ENSG00000113734.18	ENST00000351486.10	ENSP00000239215.7	NM_001205.3	NP_001196.2	MANE Select	Q12981;H0YBK7
BNIP2	BCL2 interacting protein 2	663	HGNC:1083	ENSG00000140299.14	ENST00000607373.6	ENSP00000475320.1	NM_004330.4	NP_004321.3	MANE Select	Q12982
BNIP3	BCL2 interacting protein 3	664	HGNC:1084	ENSG00000176171.12	ENST00000368636.9	ENSP00000357625.6	NM_004052.4	NP_004043.4	MANE Select	B4DHJ7;Q12983;A0A0J9YW18
BNIP3L	BCL2 interacting protein 3 like	665	HGNC:1085	ENSG00000104765.16	ENST00000380629.7	ENSP00000370003.2	NM_004331.3	NP_004322.1	MANE Select	O60238;Q6IBV1;H0YBC7;E5RFE9
BNIP5	BCL2 interacting protein 5	389384	HGNC:33769	ENSG00000189325.7	ENST00000437635.3	ENSP00000418983.1	NM_001010903.5	NP_001010903.3	MANE Select	P0C671
BNIPL	BCL2 interacting protein like	149428	HGNC:16976	ENSG00000163141.20	ENST00000368931.8	ENSP00000357927.3	NM_138278.4	NP_612122.2	MANE Select	Q7Z465;F8W685
BOC	BOC cell adhesion associated, oncogene regulated	91653	HGNC:17173	ENSG00000144857.15	ENST00000682979.1	ENSP00000507783.1	NM_001378074.1	NP_001365003.1	MANE Select	Q9BWV1;Q96DN7;C9J7V2;C9JZ38;C9J9M5;C9J2L7
BOD1	biorientation of chromosomes in cell division 1	91272	HGNC:25114	ENSG00000145919.11	ENST00000311086.9	ENSP00000309644.4	NM_138369.3	NP_612378.1	MANE Select	Q96IK1;C9J8U9;C9JNZ5
BOD1L1	biorientation of chromosomes in cell division 1 like 1	259282	HGNC:31792	ENSG00000038219.13	ENST00000040738.10	ENSP00000040738.5	NM_148894.3	NP_683692.2	MANE Select	Q8NFC6;F8WDD0
BOD1L2	biorientation of chromosomes in cell division 1 like 2	284257	HGNC:28505	ENSG00000228075.5	ENST00000585477.2	ENSP00000467843.1	NM_001257964.2	NP_001244893.1	MANE Select	Q8IYS8
BOK	BCL2 family apoptosis regulator BOK	666	HGNC:1087	ENSG00000176720.6	ENST00000318407.5	ENSP00000314132.3	NM_032515.5	NP_115904.1	MANE Select	Q9UMX3;A0A024R4A8
BOLA1	bolA family member 1	51027	HGNC:24263	ENSG00000178096.9	ENST00000369152.6	ENSP00000358148.5	NM_016074.5	NP_057158.1	MANE Select	Q9Y3E2
BOLA2	bolA family member 2	552900	HGNC:29488	ENSG00000183336.9	ENST00000330978.4	ENSP00000331127.4	NM_001031827.3	NP_001026997.2	MANE Select	Q9H3K6;H3BPT9
BOLA2B	bolA family member 2B	654483	HGNC:32479	ENSG00000169627.9	ENST00000651894.2	ENSP00000498355.1	NM_001039182.4	NP_001034271.2	MANE Select	Q9H3K6;H3BTW0;H3BPT9;A0A499FJE1
BOLA3	bolA family member 3	388962	HGNC:24415	ENSG00000163170.12	ENST00000327428.10	ENSP00000331369.5	NM_212552.3	NP_997717.2	MANE Select	Q53S33
BOLL	boule homolog, RNA binding protein	66037	HGNC:14273	ENSG00000152430.19	ENST00000392296.9	ENSP00000376116.4	NM_033030.6	NP_149019.1	MANE Select	Q8N9W6;F8WD91;F2Z2G3
BOP1	BOP1 ribosomal biogenesis factor	23246	HGNC:15519	ENSG00000261236.8	ENST00000569669.6	ENSP00000455106.1	NM_015201.5	NP_056016.1	MANE Select	Q14137;A0A075B729
BORA	BORA aurora kinase A activator	79866	HGNC:24724	ENSG00000136122.18	ENST00000390667.11	ENSP00000375082.6	NM_024808.5	NP_079084.4	MANE Select	Q6PGQ7;A0A494C1R8;A0A087WV86;A0A087WVC9
BORCS5	BLOC-1 related complex subunit 5	118426	HGNC:17950	ENSG00000165714.11	ENST00000314565.9	ENSP00000321546.4	NM_058169.6	NP_477517.1	MANE Select	Q969J3;G3V1P3
BORCS6	BLOC-1 related complex subunit 6	54785	HGNC:25939	ENSG00000196544.8	ENST00000389017.6	ENSP00000373669.4	NM_017622.3	NP_060092.2	MANE Select	Q96GS4
BORCS7	BLOC-1 related complex subunit 7	119032	HGNC:23516	ENSG00000166275.16	ENST00000339834.10	ENSP00000342331.5	NM_001136200.2	NP_001129672.1	MANE Select	Q96B45
BORCS8	BLOC-1 related complex subunit 8	729991	HGNC:37247	ENSG00000254901.8	ENST00000462790.8	ENSP00000425864.1	NM_001145784.2	NP_001139256.1	MANE Select	Q96FH0;K7ENY0;U3KPZ4
BPGM	bisphosphoglycerate mutase	669	HGNC:1093	ENSG00000172331.12	ENST00000344924.8	ENSP00000342032.3	NM_001724.5	NP_001715.1	MANE Select	A0A024R782;P07738;C9JH23
BPHL	biphenyl hydrolase like	670	HGNC:1094	ENSG00000137274.13	ENST00000380379.10	ENSP00000369739.5	NM_004332.4	NP_004323.2	MANE Select	Q86WA6;Q49AI2;F2Z2Q1;B4DML3;A0A024QZY0
BPI	bactericidal permeability increasing protein	671	HGNC:1095	ENSG00000101425.14	ENST00000642449.2	ENSP00000494528.2	NM_001725.3	NP_001716.3	MANE Select	P17213;A0A0D9SFX6;A0A2R8YDF1;H0Y738
BPIFA1	BPI fold containing family A member 1	51297	HGNC:15749	ENSG00000198183.12	ENST00000354297.9	ENSP00000346251.4	NM_130852.3	NP_570913.1	MANE Select	Q9NP55
BPIFA2	BPI fold containing family A member 2	140683	HGNC:16203	ENSG00000131050.11	ENST00000354932.6	ENSP00000347012.5	NM_080574.4	NP_542141.1	MANE Select	Q96DR5
BPIFA3	BPI fold containing family A member 3	128861	HGNC:16204	ENSG00000131059.12	ENST00000375454.8	ENSP00000364603.3	NM_178466.5	NP_848561.2	MANE Select	Q9BQP9
BPIFB1	BPI fold containing family B member 1	92747	HGNC:16108	ENSG00000125999.11	ENST00000253354.2	ENSP00000253354.1	NM_033197.3	NP_149974.2	MANE Select	Q8TDL5;A2A2R0
BPIFB2	BPI fold containing family B member 2	80341	HGNC:16177	ENSG00000078898.7	ENST00000170150.4	ENSP00000170150.3	NM_025227.3	NP_079503.1	MANE Select	Q8N4F0
BPIFB3	BPI fold containing family B member 3	359710	HGNC:16178	ENSG00000186190.8	ENST00000375494.4	ENSP00000364643.4	NM_001376932.3	NP_001363861.2	MANE Select	P59826
BPIFB4	BPI fold containing family B member 4	149954	HGNC:16179	ENSG00000186191.9	ENST00000375483.4	ENSP00000364632.3	NM_182519.3	NP_872325.2	MANE Select	P59827;F8WEG9;A0A669KBJ0
BPIFB6	BPI fold containing family B member 6	128859	HGNC:16504	ENSG00000167104.11	ENST00000349552.1	ENSP00000344929.1	NM_174897.2	NP_777557.1	MANE Select	Q8NFQ5;F5H8I3
BPIFC	BPI fold containing family C	254240	HGNC:16503	ENSG00000184459.10	ENST00000300399.9	ENSP00000300399.3	NM_174932.3	NP_777592.1	MANE Select	Q8NFQ6;A0A8C8NLL8;Q5TI88
BPNT1	3'(2'), 5'-bisphosphate nucleotidase 1	10380	HGNC:1096	ENSG00000162813.18	ENST00000322067.12	ENSP00000318852.7	NM_006085.6	NP_006076.4	MANE Select	O95861;V9HWF9;F8VRY7;F8W1J0;F8VVW8;F8VZG4;A6NF51
BPNT2	3'(2'), 5'-bisphosphate nucleotidase 2	54928	HGNC:26019	ENSG00000104331.9	ENST00000262644.9	ENSP00000262644.4	NM_017813.5	NP_060283.3	MANE Select	Q9NX62;A0A024R7W0;H0YBS3
BPTF	bromodomain PHD finger transcription factor	2186	HGNC:3581	ENSG00000171634.19	ENST00000306378.11	ENSP00000307208.6	NM_182641.4	NP_872579.2	MANE Select	Q12830;F5GXF5;E7ETD6
BPY2	basic charge Y-linked 2	9083	HGNC:13508	ENSG00000183753.10	ENST00000331070.8	ENSP00000329106.3	NM_004678.3	NP_004669.2	MANE Select	O14599
BPY2B	basic charge Y-linked 2B	442867	HGNC:25449	ENSG00000183795.8	ENST00000382392.5	ENSP00000371829.1	NM_001002760.1	NP_001002760.1	MANE Select	O14599
BPY2C	basic charge Y-linked 2C	442868	HGNC:18225	ENSG00000185894.8	ENST00000382287.5	ENSP00000371724.1	NM_001002761.1	NP_001002761.1	MANE Select	O14599
BRAF	B-Raf proto-oncogene, serine/threonine kinase	673	HGNC:1097	ENSG00000157764.14	ENST00000646891.2	ENSP00000493543.1	NM_004333.6	NP_004324.2	MANE Select	P15056;A0A2R8Y679;A0A2U3TZI2;A0A2R8Y467;H7C560;H7C5K3;A0A2R8YDP5;A0A2R8YES9;A0A2R8Y8E0
BRAP	BRCA1 associated protein	8315	HGNC:1099	ENSG00000089234.16	ENST00000419234.9	ENSP00000403524.3	NM_006768.5	NP_006759.3	MANE Select	Q7Z569;J3KNN7
BRAT1	BRCA1 associated ATM activator 1	221927	HGNC:21701	ENSG00000106009.16	ENST00000340611.9	ENSP00000339637.4	NM_152743.4	NP_689956.2	MANE Select	Q6PJG6;F8WDN5
BRCA1	BRCA1 DNA repair associated	672	HGNC:1100	ENSG00000012048.24	ENST00000357654.9	ENSP00000350283.3	NM_007294.4	NP_009225.1	MANE Select	P38398;G1UI37;A0A024R1Z8;B7ZA85;Q5YLB2;A0A024R1V0;Q3B891;C6YB45;E7EQW4;K7EJW3;E7ENB7;A0A2R8Y587;E7EUM2;K7EPC7;A0A0U1RRA9;E9PH68;E9PC22;A0A2R8Y6Y9;E7EWN5;C9IZW4;A0A494C182
BRCA2	BRCA2 DNA repair associated	675	HGNC:1101	ENSG00000139618.18	ENST00000380152.8	ENSP00000369497.3	NM_000059.4	NP_000050.3	MANE Select	P51587;A0A7P0TAP7;A0A7P0T9D7;A0A590UJI7;H0YD86;A0A590UJ24
BRCC3	BRCA1/BRCA2-containing complex subunit 3	79184	HGNC:24185	ENSG00000185515.16	ENST00000330045.12	ENSP00000328641.7	NM_001018055.3	NP_001018065.1	MANE Select	P46736;A0A0A0MS96;X6RJS7
BRD1	bromodomain containing 1	23774	HGNC:1102	ENSG00000100425.19	ENST00000404760.6	ENSP00000385858.1	NM_001304808.3	NP_001291737.1	MANE Select	O95696;A0A024R4W4;A0A024R4V5;J3KQ61
BRD2	bromodomain containing 2	6046	HGNC:1103	ENSG00000204256.14	ENST00000374825.9	ENSP00000363958.4	NM_005104.4	NP_005095.1	MANE Select	A0A0G2JHL0;E9PIQ3;P25440;E9PKQ9;A0A024RCR5;X5CF57;U3KQA6;J3QR72;A0A140T9V2;A0A0G2JK44
BRD3	bromodomain containing 3	8019	HGNC:1104	ENSG00000169925.17	ENST00000303407.12	ENSP00000305918.6	NM_007371.4	NP_031397.1	MANE Select	Q15059;A0A024R8H6;A0A140F1N4;A9J571;A9J575
BRD3OS	BRD3 opposite strand	266655	HGNC:24742	ENSG00000235106.10	ENST00000603928.3	ENSP00000490916.1	NM_001355256.2	NP_001342185.1	MANE Select	A0A1B0GUI7;Q6XYD6
BRD4	bromodomain containing 4	23476	HGNC:13575	ENSG00000141867.19	ENST00000679869.1	ENSP00000506350.1	NM_001379291.1	NP_001366220.1	MANE Select	O60885;M0QYW0;M0QZD9;M0R0H4;A0A024R7H8
BRD7	bromodomain containing 7	29117	HGNC:14310	ENSG00000166164.16	ENST00000394688.8	ENSP00000378180.3	NM_013263.5	NP_037395.2	MANE Select	Q9NPI1;I3L0Y7;I3L4V5
BRD8	bromodomain containing 8	10902	HGNC:19874	ENSG00000112983.18	ENST00000254900.10	ENSP00000254900.5	NM_139199.2	NP_631938.2	MANE Select	Q9H0E9;C9JV05;B5MCW3;H7C2P4;F8WBH2;F8WDX5;H7C179;H0YAH7;F8WCS7;H7C026;D6RID0;H7C127;H0YA84
BRD9	bromodomain containing 9	65980	HGNC:25818	ENSG00000028310.18	ENST00000467963.6	ENSP00000419765.1	NM_023924.5	NP_076413.3	MANE Select	Q9H8M2;F2Z2E8;H0YAW8;C9JBY0
BRDT	bromodomain testis associated	676	HGNC:1105	ENSG00000137948.19	ENST00000399546.7	ENSP00000387822.3	NM_207189.4	NP_997072.2	MANE Select	Q58F21;C9JMP1;C9J3A0;F8VZ63;C9JD82;C9JQ27;C9J1F7;F8W0H2;C9JDL5;C9JLZ2;A0A7P0TAQ7;C9JJU3;A0A7P0T8B0;A0A7P0TAR6
BRF1	BRF1 RNA polymerase III transcription initiation factor subunit	2972	HGNC:11551	ENSG00000185024.18	ENST00000547530.7	ENSP00000448387.2	NM_001519.4	NP_001510.2	MANE Select	Q92994;A0A024R6P8;Q3SYD7;A3KN61;F8VXJ4;F8VS45;V9HVY2;F8VWY1;F8VWT8
BRF2	BRF2 RNA polymerase III transcription initiation factor subunit	55290	HGNC:17298	ENSG00000104221.13	ENST00000220659.11	ENSP00000220659.6	NM_018310.4	NP_060780.2	MANE Select	Q9HAW0;E5RGF6;E5RGX1
BRI3	brain protein I3	25798	HGNC:1109	ENSG00000164713.10	ENST00000297290.4	ENSP00000297290.3	NM_015379.5	NP_056194.1	MANE Select	O95415;I3L1V6
BRI3BP	BRI3 binding protein	140707	HGNC:14251	ENSG00000184992.13	ENST00000341446.9	ENSP00000340761.7	NM_080626.6	NP_542193.3	MANE Select	Q8WY22;A0A5F9ZHY7
BRICD5	BRICHOS domain containing 5	283870	HGNC:28309	ENSG00000182685.8	ENST00000328540.8	ENSP00000332389.3	NM_182563.4	NP_872369.2	MANE Select	Q6PL45;H3BV65
BRINP1	BMP/retinoic acid inducible neural specific 1	1620	HGNC:2687	ENSG00000078725.13	ENST00000265922.8	ENSP00000265922.2	NM_014618.3	NP_055433.2	MANE Select	O60477
BRINP2	BMP/retinoic acid inducible neural specific 2	57795	HGNC:13746	ENSG00000198797.7	ENST00000361539.5	ENSP00000354481.4	NM_021165.4	NP_066988.1	MANE Select	Q9C0B6
BRINP3	BMP/retinoic acid inducible neural specific 3	339479	HGNC:22393	ENSG00000162670.11	ENST00000367462.5	ENSP00000356432.3	NM_199051.3	NP_950252.1	MANE Select	Q76B58;B1AMP1;A0A0J9YVN8
BRIP1	BRCA1 interacting helicase 1	83990	HGNC:20473	ENSG00000136492.10	ENST00000259008.7	ENSP00000259008.2	NM_032043.3	NP_114432.2	MANE Select	Q9BX63;J3KS24;A0A804HIR6;J3QKX0;A0A804HL36;A0A804HHV8;A0A804HJV4;A0A804HKS0;A0A804HJY1;J3QQP5;A0A804HIH9;A0A804HLF1;A0A804HK62;A0A804HKK6;A0A804HJU1
BRIX1	biogenesis of ribosomes BRX1	55299	HGNC:24170	ENSG00000113460.13	ENST00000336767.6	ENSP00000338862.5	NM_018321.4	NP_060791.3	MANE Select	Q8TDN6
BRK1	BRICK1 subunit of SCAR/WAVE actin nucleating complex	55845	HGNC:23057	ENSG00000254999.4	ENST00000530758.2	ENSP00000432472.1	NM_018462.5	NP_060932.2	MANE Select	Q8WUW1
BRME1	break repair meiotic recombinase recruitment factor 1	79173	HGNC:28153	ENSG00000132016.12	ENST00000586783.6	ENSP00000465822.1	NM_001345843.2	NP_001332772.2	MANE Select	Q0VDD7;K7EMZ7;K7EP60;K7ELK3
BRMS1	BRMS1 transcriptional repressor and anoikis regulator	25855	HGNC:17262	ENSG00000174744.14	ENST00000359957.8	ENSP00000353042.3	NM_015399.4	NP_056214.1	MANE Select	G5E9I4;Q9HCU9;E9PPD1;E9PJF5
BRMS1L	BRMS1 like transcriptional repressor	84312	HGNC:20512	ENSG00000100916.14	ENST00000216807.12	ENSP00000216807.6	NM_032352.4	NP_115728.2	MANE Select	Q5PSV4;F8VRR2
BROX	BRO1 domain and CAAX motif containing	148362	HGNC:26512	ENSG00000162819.12	ENST00000340934.10	ENSP00000343742.5	NM_144695.4	NP_653296.2	MANE Select	Q5VW32;F5GXQ0;Q5VW33
BRPF1	bromodomain and PHD finger containing 1	7862	HGNC:14255	ENSG00000156983.17	ENST00000383829.7	ENSP00000373340.2	NM_001003694.2	NP_001003694.1	MANE Select	P55201;A0A804HKY8;C9JHC0;A0A8C8KWW5;A0A804HI52;A0A5F9ZH11;A0A804HKK9;A0A804HIN1;A0A804HKU6;A0A8C8L8G4;A0A5F9ZHW9;A0A804HL48;A0A5F9ZHX4;A0A804HHW3;A0A804HJV3
BRPF3	bromodomain and PHD finger containing 3	27154	HGNC:14256	ENSG00000096070.19	ENST00000357641.10	ENSP00000350267.6	NM_015695.3	NP_056510.2	MANE Select	Q9ULD4;A8WI61;F6XDC4;E9PSF3;A8WI62;E9PI60;E9PJ12
BRS3	bombesin receptor subtype 3	680	HGNC:1113	ENSG00000102239.5	ENST00000370648.4	ENSP00000359682.3	NM_001727.2	NP_001718.1	MANE Select	P32247
BRSK1	BR serine/threonine kinase 1	84446	HGNC:18994	ENSG00000160469.17	ENST00000309383.6	ENSP00000310649.1	NM_032430.2	NP_115806.1	MANE Select	Q8TDC3;J3KNK0;K7EM68
BRSK2	BR serine/threonine kinase 2	9024	HGNC:11405	ENSG00000174672.16	ENST00000528841.6	ENSP00000432000.1	NM_001256627.2	NP_001243556.1	MANE Select	Q8IWQ3;A0A140VJF6;A0A024RCE9;A0A0C4DGH9;E9PPI2;E9PRY3
BRWD1	bromodomain and WD repeat domain containing 1	54014	HGNC:12760	ENSG00000185658.14	ENST00000342449.8	ENSP00000344333.3	NM_033656.4	NP_387505.1	MANE Select	Q9NSI6;H7BZR9;Q5R2U8;Q5R2U6;Q5R2U4
BRWD3	bromodomain and WD repeat domain containing 3	254065	HGNC:17342	ENSG00000165288.11	ENST00000373275.5	ENSP00000362372.4	NM_153252.5	NP_694984.5	MANE Select	Q6RI45
BSCL2	BSCL2 lipid droplet biogenesis associated, seipin	26580	HGNC:15832	ENSG00000168000.16	ENST00000360796.10	ENSP00000354032.5	NM_001122955.4	NP_001116427.1	MANE Select	Q96G97;A0A024R549;J3KQ12;H7BXM1;A0A804HK83;A0A804HHX0;F8W7Q8;A0A804HIJ7;E9PR78;E9PSB5;E9PPN5;A0A804HK11;A0A804HJW1;E9PJK0;A0A804HJB1;A0A804HKZ9;E9PRU2;E9PJS9;A0A804HIE2;F8WER0;H7BYY0;H7C2D5
BSDC1	BSD domain containing 1	55108	HGNC:25501	ENSG00000160058.19	ENST00000455895.7	ENSP00000412173.2	NM_018045.8	NP_060515.3	MANE Select	Q9NW68;E9PS77;E9PNA9;F8W6C6;E9PQA7
BSG	basigin (Ok blood group)	682	HGNC:1116	ENSG00000172270.22	ENST00000333511.9	ENSP00000333769.3	NM_001728.4	NP_001719.2	MANE Select	P35613;Q54A51;A0A7P0T8A7;A0A2R8YDZ0;A0A7P0TA85;I3L192;A0A7P0TB04;A0A087X2B5;A0A087X215;A0A087WUV8
BSN	bassoon presynaptic cytomatrix protein	8927	HGNC:1117	ENSG00000164061.5	ENST00000296452.5	ENSP00000296452.4	NM_003458.4	NP_003449.2	MANE Select	Q9UPA5
BSND	barttin CLCNK type accessory subunit beta	7809	HGNC:16512	ENSG00000162399.9	ENST00000651561.1	ENSP00000498282.1	NM_057176.3	NP_476517.1	MANE Select	Q8WZ55;Q5VU50
BSPH1	binder of sperm protein homolog 1	100131137	HGNC:33906	ENSG00000188334.3	ENST00000344839.3	ENSP00000341762.3	NM_001128326.2	NP_001121798.1	MANE Select	Q075Z2
BSPRY	B-box and SPRY domain containing	54836	HGNC:18232	ENSG00000119411.11	ENST00000374183.5	ENSP00000363298.4	NM_017688.3	NP_060158.2	MANE Select	Q5W0U4
BST1	bone marrow stromal cell antigen 1	683	HGNC:1118	ENSG00000109743.11	ENST00000265016.9	ENSP00000265016.4	NM_004334.3	NP_004325.2	MANE Select	Q10588;A6NC48;H0Y8G4
BST2	bone marrow stromal cell antigen 2	684	HGNC:1119	ENSG00000130303.14	ENST00000252593.7	ENSP00000252593.6	NM_004335.4	NP_004326.1	MANE Select	Q10589;A0A024R7H5;A0A7P0T9F9
BSX	brain specific homeobox	390259	HGNC:20450	ENSG00000188909.5	ENST00000343035.3	ENSP00000344285.2	NM_001098169.2	NP_001091639.1	MANE Select	Q3C1V8
BTAF1	B-TFIID TATA-box binding protein associated factor 1	9044	HGNC:17307	ENSG00000095564.15	ENST00000265990.12	ENSP00000265990.6	NM_003972.3	NP_003963.1	MANE Select	O14981;Q2M1V9
BTBD1	BTB domain containing 1	53339	HGNC:1120	ENSG00000064726.10	ENST00000261721.9	ENSP00000261721.4	NM_025238.4	NP_079514.1	MANE Select	Q9H0C5;A0A024R224
BTBD10	BTB domain containing 10	84280	HGNC:21445	ENSG00000148925.11	ENST00000278174.10	ENSP00000278174.5	NM_032320.7	NP_115696.2	MANE Select	Q9BSF8;B7Z503;D3DQW7;E9PKM7;E9PN21;E9PKU9;E9PPD8
BTBD11	BTB domain containing 11	121551	HGNC:23844	ENSG00000151136.15	ENST00000280758.10	ENSP00000280758.5	NM_001018072.2	NP_001018082.1	MANE Select	A6QL63;H0YHR1;C9JV03
BTBD16	BTB domain containing 16	118663	HGNC:26340	ENSG00000138152.10	ENST00000260723.6	ENSP00000260723.4	NM_144587.5	NP_653188.2	MANE Select	Q32M84
BTBD17	BTB domain containing 17	388419	HGNC:33758	ENSG00000204347.4	ENST00000375366.4	ENSP00000364515.3	NM_001080466.2	NP_001073935.1	MANE Select	A6NE02
BTBD18	BTB domain containing 18	643376	HGNC:37214	ENSG00000233436.8	ENST00000422652.6	ENSP00000394472.1	NM_001145101.3	NP_001138573.1	MANE Select	B2RXH4
BTBD19	BTB domain containing 19	149478	HGNC:27145	ENSG00000222009.9	ENST00000450269.6	ENSP00000395461.1	NM_001136537.3	NP_001130009.1	MANE Select	C9JJ37;A0A0A0MSF5
BTBD2	BTB domain containing 2	55643	HGNC:15504	ENSG00000133243.10	ENST00000255608.9	ENSP00000255608.3	NM_017797.4	NP_060267.2	MANE Select	Q9BX70;A0A087WUX2;A0A087WXN3;A0A087X147;A0A087WY57
BTBD3	BTB domain containing 3	22903	HGNC:15854	ENSG00000132640.15	ENST00000378226.7	ENSP00000367471.2	NM_014962.4	NP_055777.1	MANE Select	Q9Y2F9;B0QYQ9;B0QYR1;F8WAQ4;B0QYR0
BTBD6	BTB domain containing 6	90135	HGNC:19897	ENSG00000184887.14	ENST00000392554.8	ENSP00000376337.4	NM_001387567.1	NP_001374496.1	MANE Select	Q96KE9;A0A8C8KHP4
BTBD7	BTB domain containing 7	55727	HGNC:18269	ENSG00000011114.15	ENST00000334746.10	ENSP00000335615.5	NM_001002860.4	NP_001002860.2	MANE Select	Q9P203;G3V3T2;H0YJ41;G3V2J4
BTBD8	BTB domain containing 8	284697	HGNC:21019	ENSG00000189195.15	ENST00000636805.2	ENSP00000490161.1	NM_001376131.1	NP_001363060.1	MANE Select	Q9UPP5;Q5XKL5;B4DKD6;A0A6I8PIJ9;E9PEZ5;A0A1B0GUL6
BTBD9	BTB domain containing 9	114781	HGNC:21228	ENSG00000183826.18	ENST00000481247.6	ENSP00000418751.1	NM_001099272.2	NP_001092742.1	MANE Select	Q96Q07;H7C5Z6;C9JVC1;A0A0A0MSF2;A0A0A0MSF4;C9J8E4
BTC	betacellulin	685	HGNC:1121	ENSG00000174808.12	ENST00000395743.8	ENSP00000379092.3	NM_001729.4	NP_001720.1	MANE Select	P35070;A0A0S2Z437
BTD	biotinidase	686	HGNC:1122	ENSG00000169814.17	ENST00000643237.3	ENSP00000495254.2	NM_001370658.1	NP_001357587.1	MANE Select	A0A2R8Y5J9;A0A5F9ZH97;A0A5F9ZH57;A0A5F9ZHE9;C9JSN9;A0A5F9ZHR1;A0A5F9ZH15;A0A5F9ZH80;A0A5F9ZHF5
BTF3	basic transcription factor 3	689	HGNC:1125	ENSG00000145741.17	ENST00000380591.8	ENSP00000369965.3	NM_001037637.2	NP_001032726.1	MANE Select	P20290;A0A7I2V5Y3;A0A7I2YQL2;A0A7I2V3T6;D6RDG3
BTF3L4	basic transcription factor 3 like 4	91408	HGNC:30547	ENSG00000134717.18	ENST00000313334.13	ENSP00000360664.4	NM_152265.5	NP_689478.1	MANE Select	Q96K17;E9PL10;E9PPC3
BTG1	BTG anti-proliferation factor 1	694	HGNC:1130	ENSG00000133639.6	ENST00000256015.5	ENSP00000256015.3	NM_001731.3	NP_001722.1	MANE Select	P62324;Q6IBC8
BTG2	BTG anti-proliferation factor 2	7832	HGNC:1131	ENSG00000159388.6	ENST00000290551.5	ENSP00000290551.4	NM_006763.3	NP_006754.1	MANE Select	P78543
BTG3	BTG anti-proliferation factor 3	10950	HGNC:1132	ENSG00000154640.15	ENST00000348354.7	ENSP00000284879.8	NM_006806.5	NP_006797.3	MANE Select	Q14201;Q6IAU3;C9JLA2;A0A0G2JRS5;A0A0G2JRT0
BTG4	BTG anti-proliferation factor 4	54766	HGNC:13862	ENSG00000137707.14	ENST00000692032.1	ENSP00000509850.1	NM_001367975.1	NP_001354904.1	MANE Select	Q9NY30;A0A8I5KVE8;E9PRM5
BTK	Bruton tyrosine kinase	695	HGNC:1133	ENSG00000010671.18	ENST00000308731.8	ENSP00000308176.8	NM_000061.3	NP_000052.1	MANE Select	Q06187;Q5JY90;Q3MS90;Q3MS97;Q3MS94;Q572P5
BTLA	B and T lymphocyte associated	151888	HGNC:21087	ENSG00000186265.10	ENST00000334529.10	ENSP00000333919.5	NM_181780.4	NP_861445.4	MANE Select	Q7Z6A9
BTN1A1	butyrophilin subfamily 1 member A1	696	HGNC:1135	ENSG00000124557.14	ENST00000684113.1	ENSP00000507193.1	NM_001732.3	NP_001723.2	MANE Select	Q13410
BTN2A1	butyrophilin subfamily 2 member A1	11120	HGNC:1136	ENSG00000112763.17	ENST00000312541.10	ENSP00000312158.5	NM_007049.5	NP_008980.1	MANE Select	Q7KYR7;C9JNC3;H7BYC3
BTN2A2	butyrophilin subfamily 2 member A2	10385	HGNC:1137	ENSG00000124508.17	ENST00000356709.9	ENSP00000349143.4	NM_006995.5	NP_008926.2	MANE Select	Q8WVV5;A0A024R038;H7C4E8;C9IY66;C9J8R3;F8WC65;C9JAJ6;C9JWH2;C9IZY2;C9J8J5
BTN3A1	butyrophilin subfamily 3 member A1	11119	HGNC:1138	ENSG00000026950.17	ENST00000289361.11	ENSP00000289361.6	NM_007048.6	NP_008979.3	MANE Select	O00481;A6PVC0;E9PFB8;E7EPR2
BTN3A2	butyrophilin subfamily 3 member A2	11118	HGNC:1139	ENSG00000186470.14	ENST00000377708.7	ENSP00000366937.2	NM_007047.5	NP_008978.2	MANE Select	P78410;E9PJE9;E9PRX1;E9PIU5;E9PRR1;S4R3N0
BTN3A3	butyrophilin subfamily 3 member A3	10384	HGNC:1140	ENSG00000111801.16	ENST00000244519.7	ENSP00000244519.2	NM_006994.5	NP_008925.1	MANE Select	O00478;A0A024R042;C9JZT5;C9JQT8;C9JVU4;C9JUV8;C9J877;C9JNZ3;C9J3Q8
BTNL2	butyrophilin like 2	56244	HGNC:1142	ENSG00000204290.11	ENST00000454136.8	ENSP00000390613.3	NM_001304561.2	NP_001291490.1	MANE Select	A0A0G2JJ84;Q9UIR0;F6UPS5;F8WDK6;F8WBA1;X5D146;A0A0G2JPB7;A0A0G2JME2
BTNL3	butyrophilin like 3	10917	HGNC:1143	ENSG00000168903.9	ENST00000342868.7	ENSP00000341787.6	NM_197975.3	NP_932079.1	MANE Select	Q6UXE8
BTNL8	butyrophilin like 8	79908	HGNC:26131	ENSG00000113303.12	ENST00000340184.9	ENSP00000342197.4	NM_001040462.3	NP_001035552.1	MANE Select	Q6UX41;D6R9I8;D6RIR7
BTNL9	butyrophilin like 9	153579	HGNC:24176	ENSG00000165810.17	ENST00000327705.14	ENSP00000330200.9	NM_152547.5	NP_689760.2	MANE Select	Q6UXG8;B7Z4Y8
BTRC	beta-transducin repeat containing E3 ubiquitin protein ligase	8945	HGNC:1144	ENSG00000166167.18	ENST00000370187.8	ENSP00000359206.3	NM_033637.4	NP_378663.1	MANE Select	B7Z3H4;Q9Y297;A0A0S2Z4P6;Q5T1W7
BUB1	BUB1 mitotic checkpoint serine/threonine kinase	699	HGNC:1148	ENSG00000169679.15	ENST00000302759.11	ENSP00000302530.6	NM_004336.5	NP_004327.1	MANE Select	O43683;C9JQA4;C9JRC7;A0A590UK50;C9IYH4
BUB1B	BUB1 mitotic checkpoint serine/threonine kinase B	701	HGNC:1149	ENSG00000156970.13	ENST00000287598.11	ENSP00000287598.7	NM_001211.6	NP_001202.5	MANE Select	O60566;H0YN44
BUB3	BUB3 mitotic checkpoint protein	9184	HGNC:1151	ENSG00000154473.18	ENST00000368865.9	ENSP00000357858.4	NM_004725.4	NP_004716.1	MANE Select	O43684;J3QT28;J3QSX4
BUD13	BUD13 homolog	84811	HGNC:28199	ENSG00000137656.12	ENST00000260210.5	ENSP00000260210.3	NM_032725.4	NP_116114.1	MANE Select	Q9BRD0
BUD23	BUD23 rRNA methyltransferase and ribosome maturation factor	114049	HGNC:16405	ENSG00000071462.12	ENST00000265758.7	ENSP00000265758.3	NM_017528.5	NP_059998.2	MANE Select	O43709
BUD31	BUD31 homolog	8896	HGNC:29629	ENSG00000106245.11	ENST00000222969.10	ENSP00000222969.5	NM_003910.4	NP_003901.2	MANE Select	P41223;F8WCN7;C9JCD9
BVES	blood vessel epicardial substance	11149	HGNC:1152	ENSG00000112276.14	ENST00000314641.10	ENSP00000313172.5	NM_001199563.2	NP_001186492.1	MANE Select	Q8NE79
BYSL	bystin like	705	HGNC:1157	ENSG00000112578.10	ENST00000230340.9	ENSP00000230340.4	NM_004053.4	NP_004044.3	MANE Select	Q13895;F8WBL2
BZW1	basic leucine zipper and W2 domains 1	9689	HGNC:18380	ENSG00000082153.18	ENST00000409600.6	ENSP00000386474.1	NM_001207067.2	NP_001193996.1	MANE Select	Q7L1Q6;C9J188;C9JFN4;C9JWF5;C9JV57;C9IZ80
BZW2	basic leucine zipper and W2 domains 2	28969	HGNC:18808	ENSG00000136261.16	ENST00000258761.8	ENSP00000258761.3	NM_014038.3	NP_054757.1	MANE Select	Q9Y6E2;E9PFE3;B5MCE7;Q75MG1;A0A024RA42;C9JF98;F8WDX8;E7ETZ4;B5MCH7;E7EMS9
C10orf105	chromosome 10 open reading frame 105	414152	HGNC:20304	ENSG00000214688.6	ENST00000441508.4	ENSP00000403151.2	NM_001164375.3	NP_001157847.1	MANE Select	Q8TEF2
C10orf120	chromosome 10 open reading frame 120	399814	HGNC:25707	ENSG00000183559.12	ENST00000329446.5	ENSP00000331012.4	NM_001010912.4	NP_001010912.1	MANE Select	Q5SQS8
C10orf143	chromosome 10 open reading frame 143	387723	HGNC:48677	ENSG00000237489.5	ENST00000637128.2	ENSP00000490233.1	NM_001355042.2	NP_001341971.1	MANE Select	A0A1B0GUT2;A0A1B0GTS3;A0A2R8YF93
C10orf53	chromosome 10 open reading frame 53	282966	HGNC:27421	ENSG00000178645.13	ENST00000374111.8	ENSP00000363225.3	NM_001042427.3	NP_001035892.1	MANE Select	Q8N6V4
C10orf62	chromosome 10 open reading frame 62	414157	HGNC:23294	ENSG00000203942.5	ENST00000370640.5	ENSP00000359674.3	NM_001009997.3	NP_001009997.2	MANE Select	Q5T681
C10orf67	chromosome 10 open reading frame 67	256815	HGNC:28716	ENSG00000179133.15	ENST00000636213.3	ENSP00000490528.2	NM_001371909.1	NP_001358838.1	MANE Select	A0A6E1W0W4;Q5SXQ8;A0A6E2AE84;A0A3B3IRX4
C10orf71	chromosome 10 open reading frame 71	118461	HGNC:26973	ENSG00000177354.12	ENST00000374144.8	ENSP00000363259.3	NM_001135196.2	NP_001128668.1	MANE Select	Q711Q0
C10orf82	chromosome 10 open reading frame 82	143379	HGNC:28500	ENSG00000165863.17	ENST00000588184.2	ENSP00000465712.1	NM_001350931.2	NP_001337860.1	MANE Select	Q8WW14
C10orf88	chromosome 10 open reading frame 88	80007	HGNC:25822	ENSG00000119965.13	ENST00000481909.2	ENSP00000419126.1	NM_024942.4	NP_079218.2	MANE Select	Q9H8K7
C10orf90	chromosome 10 open reading frame 90	118611	HGNC:26563	ENSG00000154493.20	ENST00000488181.3	ENSP00000474558.3	NM_001350921.2	NP_001337850.1	MANE Select	Q96M02;S4R3Q7;Q5T025;A0A0A0MSX2;A0A0C4DGS3;S4R3N7
C10orf95	chromosome 10 open reading frame 95	79946	HGNC:25880	ENSG00000120055.7	ENST00000625129.1	ENSP00000489684.1	NM_001363580.1	NP_001350509.1	MANE Select	A0A1B0GTG0
C10orf99	chromosome 10 open reading frame 99	387695	HGNC:31428	ENSG00000188373.5	ENST00000372126.4	ENSP00000361199.3	NM_207373.3	NP_997256.1	MANE Select	Q6UWK7
C11orf1	chromosome 11 open reading frame 1	64776	HGNC:1163	ENSG00000137720.8	ENST00000260276.8	ENSP00000260276.3	NM_022761.3	NP_073598.1	MANE Select	Q9H5F2;E9PLN1;E9PMC1;E9PS93;E9PS33
C11orf16	chromosome 11 open reading frame 16	56673	HGNC:1169	ENSG00000176029.14	ENST00000326053.10	ENSP00000318999.5	NM_020643.3	NP_065694.2	MANE Select	Q9NQ32;E9PNY9
C11orf21	chromosome 11 open reading frame 21	29125	HGNC:13231	ENSG00000110665.12	ENST00000381153.8	ENSP00000370545.4	NM_001329958.2	NP_001316887.1	MANE Select	Q9P2W6;E9PAM5
C11orf24	chromosome 11 open reading frame 24	53838	HGNC:1174	ENSG00000171067.11	ENST00000304271.11	ENSP00000307264.6	NM_022338.4	NP_071733.1	MANE Select	Q96F05;A0A024R5K9;E9PRU5;E9PI63
C11orf42	chromosome 11 open reading frame 42	160298	HGNC:28541	ENSG00000180878.3	ENST00000316375.3	ENSP00000321021.2	NM_173525.3	NP_775796.2	MANE Select	Q8N5U0
C11orf49	centriolar satellite-associated tubulin polyglutamylase complex regulator 1	79096	HGNC:28720	ENSG00000149179.14	ENST00000278460.12	ENSP00000278460.8	NM_024113.5	NP_077018.1	MANE Select	Q9H6J7;E9PI28;E9PQA0;H0YDJ0;E9PQS2;E9PI12
C11orf52	chromosome 11 open reading frame 52	91894	HGNC:30531	ENSG00000149300.10	ENST00000278601.6	ENSP00000278601.5	NM_080659.3	NP_542390.2	MANE Select	Q96A22;E9PPX5
C11orf53	chromosome 11 open reading frame 53	341032	HGNC:30527	ENSG00000150750.9	ENST00000280325.7	ENSP00000280325.6	NM_198498.3	NP_940900.2	MANE Select	Q8IXP5;A0A1B0GU63
C11orf54	chromosome 11 open reading frame 54	28970	HGNC:30204	ENSG00000182919.15	ENST00000354421.8	ENSP00000346403.3	NM_001286069.2	NP_001272998.1	MANE Select	Q9H0W9;A0A024R3B0;E9PJU8;A0A087WT99;E9PLB3;E9PIP1;E9PSC3;A0A024R396;E9PR95;E9PLC5;E9PPB5;E9PQS1
C11orf58	chromosome 11 open reading frame 58	10944	HGNC:16990	ENSG00000110696.10	ENST00000228136.9	ENSP00000228136.4	NM_014267.6	NP_055082.1	MANE Select	O00193;E9PRZ9;E9PQA1;E9PM92
C11orf65	chromosome 11 open reading frame 65	160140	HGNC:28519	ENSG00000166323.13	ENST00000393084.6	ENSP00000376799.1	NM_152587.5	NP_689800.3	MANE Select	A0A024R3C9;Q8NCR3;E9PQ22
C11orf68	chromosome 11 open reading frame 68	83638	HGNC:28801	ENSG00000175573.7	ENST00000438576.3	ENSP00000398350.2	NM_001135635.2	NP_001129107.1	MANE Select	Q9H3H3
C11orf71	chromosome 11 open reading frame 71	54494	HGNC:25937	ENSG00000180425.11	ENST00000623205.2	ENSP00000492536.1	NM_001271562.2	NP_001258491.1	MANE Select	Q6IPW1;A0A0A8K8C2
C11orf80	chromosome 11 open reading frame 80	79703	HGNC:26197	ENSG00000173715.18	ENST00000540737.7	ENSP00000444319.1	NM_001302084.2	NP_001289013.1	MANE Select	B4DXL1;H0YE21;A0A2R8Y5A2;E9PJS1;A0A140TA08;E9PMI8;A0A2U3TZP7;E9PKM2
C11orf86	chromosome 11 open reading frame 86	254439	HGNC:34442	ENSG00000173237.5	ENST00000683896.1	ENSP00000506734.1	NM_001353554.2	NP_001340483.1	MANE Select	A6NJI1;A0A804HHS3
C11orf87	chromosome 11 open reading frame 87	399947	HGNC:33788	ENSG00000185742.7	ENST00000327419.7	ENSP00000331581.6	NM_207645.4	NP_997528.2	MANE Select	Q6NUJ2;A0A158RFU1
C11orf91	chromosome 11 open reading frame 91	100131378	HGNC:34444	ENSG00000205177.7	ENST00000379011.5	ENSP00000368296.4	NM_001166692.2	NP_001160164.1	MANE Select	Q3C1V1
C11orf94	chromosome 11 open reading frame 94	143678	HGNC:37213	ENSG00000234776.5	ENST00000449465.2	ENSP00000401498.1	NM_001080446.3	NP_001073915.2	MANE Select	C9JXX5
C11orf96	chromosome 11 open reading frame 96	387763	HGNC:38675	ENSG00000187479.9	ENST00000617612.3	ENSP00000479976.1	NM_001145033.2	NP_001138505.1	MANE Select	A0A087WW59
C11orf97	chromosome 11 open reading frame 97	643037	HGNC:49544	ENSG00000257057.3	ENST00000542198.3	ENSP00000490577.1	NM_001190462.2	NP_001177391.1	MANE Select	A0A1B0GVM6
C11orf98	chromosome 11 open reading frame 98	102288414	HGNC:51238	ENSG00000278615.5	ENST00000524958.6	ENSP00000432523.2	NM_001286086.2	NP_001273015.1	MANE Select	E9PRG8;A0A494BXY3
C12orf29	chromosome 12 open reading frame 29	91298	HGNC:25322	ENSG00000133641.18	ENST00000356891.4	ENSP00000349358.3	NM_001009894.3	NP_001009894.2	MANE Select	Q8N999;G3V1X7
C12orf4	chromosome 12 open reading frame 4	57102	HGNC:1184	ENSG00000047621.12	ENST00000261250.8	ENSP00000261250.3	NM_020374.4	NP_065107.1	MANE Select	Q9NQ89;H0YGS6;F5GXX6;F5H271;F5H744
C12orf40	chromosome 12 open reading frame 40	283461	HGNC:26846	ENSG00000180116.15	ENST00000324616.9	ENSP00000317671.5	NM_001031748.4	NP_001026918.2	MANE Select	Q86WS4;A0A0K0K1J7
C12orf42	chromosome 12 open reading frame 42	374470	HGNC:24729	ENSG00000179088.16	ENST00000548883.6	ENSP00000447908.1	NM_198521.5	NP_940923.2	MANE Select	Q96LP6;F8W1Y6;F8VV63;F8VX61
C12orf43	chromosome 12 open reading frame 43	64897	HGNC:25719	ENSG00000157895.11	ENST00000288757.7	ENSP00000288757.5	NM_022895.3	NP_075046.1	MANE Select	Q96C57;G5EA44;F5H7W8;F5H8B7;F5H3K2;E7ENF1;H0YGK4
C12orf50	chromosome 12 open reading frame 50	160419	HGNC:26665	ENSG00000165805.10	ENST00000298699.7	ENSP00000298699.2	NM_152589.3	NP_689802.1	MANE Select	Q8NA57;F8VXH4;F8VSD7
C12orf54	chromosome 12 open reading frame 54	121273	HGNC:28553	ENSG00000177627.11	ENST00000548364.7	ENSP00000447109.1	NM_152319.4	NP_689532.1	MANE Select	Q6X4T0;A0A024R0Z1;C9IYT5;H0YIT5
C12orf56	chromosome 12 open reading frame 56	115749	HGNC:26967	ENSG00000185306.13	ENST00000543942.7	ENSP00000446101.2	NM_001170633.2	NP_001164104.1	MANE Select	Q8IXR9;H0YGI1
C12orf57	chromosome 12 open reading frame 57	113246	HGNC:29521	ENSG00000111678.11	ENST00000229281.6	ENSP00000229281.5	NM_138425.4	NP_612434.1	MANE Select	Q99622;F5GXW5;U3KQ85;U3KQ07
C12orf60	chromosome 12 open reading frame 60	144608	HGNC:28726	ENSG00000182993.5	ENST00000330828.3	ENSP00000331691.2	NM_175874.4	NP_787070.2	MANE Select	Q5U649
C12orf71	chromosome 12 open reading frame 71	728858	HGNC:34452	ENSG00000214700.6	ENST00000429849.3	ENSP00000413728.2	NM_001080406.2	NP_001073875.1	MANE Select	A8MTZ7
C12orf73	chromosome 12 open reading frame 73	728568	HGNC:34450	ENSG00000204954.10	ENST00000378090.9	ENSP00000367330.4	NM_001135570.3	NP_001129042.1	MANE Select	Q69YU5;F8VXG8;G3V1W1;F8VQR3;F8VS87
C12orf75	chromosome 12 open reading frame 75	387882	HGNC:35164	ENSG00000235162.9	ENST00000443585.6	ENSP00000448536.2	NM_001145199.2	NP_001138671.1	MANE Select	Q8TAD7;I7HHH9;F8W1S6;F8VQD4;F8VXK5
C12orf76	chromosome 12 open reading frame 76	400073	HGNC:33790	ENSG00000174456.16	ENST00000615315.2	ENSP00000480634.2	NM_001389625.1	NP_001376554.1	MANE Select	A0A087WX00;A0A494C145
C13orf42	chromosome 13 open reading frame 42	647166	HGNC:42693	ENSG00000226792.8	ENST00000563710.7	ENSP00000490517.1	NM_001351589.3	NP_001338518.1	MANE Select	A0A1B0GVH6
C13orf46	chromosome 13 open reading frame 46	100507747	HGNC:53786	ENSG00000283199.3	ENST00000636427.3	ENSP00000490032.2	NM_001365455.2	NP_001352384.1	MANE Select	A0A1B0GUA9
C14orf119	chromosome 14 open reading frame 119	55017	HGNC:20270	ENSG00000179933.6	ENST00000319074.6	ENSP00000322238.4	NM_017924.4	NP_060394.1	MANE Select	Q9NWQ9
C14orf132	chromosome 14 open reading frame 132	56967	HGNC:20346	ENSG00000227051.7	ENST00000555004.3	ENSP00000490729.1	NM_001252507.3	NP_001239436.1	MANE Select	Q9NPU4;A0A1B0GWH2;A0A1B0GU51
C14orf180	chromosome 14 open reading frame 180	400258	HGNC:33795	ENSG00000184601.11	ENST00000557649.6	ENSP00000452502.1	NM_001008404.3	NP_001008404.1	MANE Select	Q8N912;J3KNP8;A0A024R6Q4
C14orf28	chromosome 14 open reading frame 28	122525	HGNC:19834	ENSG00000179476.8	ENST00000325192.8	ENSP00000326846.3	NM_001017923.2	NP_001017923.1	MANE Select	Q4W4Y0;G3V4G8
C14orf39	chromosome 14 open reading frame 39	317761	HGNC:19849	ENSG00000179008.9	ENST00000321731.8	ENSP00000324920.3	NM_174978.3	NP_777638.3	MANE Select	Q8N1H7;G3V493;G3V257;G3V3U9
C14orf93	chromosome 14 open reading frame 93	60686	HGNC:20162	ENSG00000100802.15	ENST00000299088.11	ENSP00000299088.6	NM_021944.4	NP_068763.2	MANE Select	Q9H972;G3V4W6;G3V2P0;G3V396;G3V2U2;A0A0C4DFZ6;J3KPV9;G3V4L9;G5E9D9;G3V3W0
C15orf39	chromosome 15 open reading frame 39	56905	HGNC:24497	ENSG00000167173.19	ENST00000394987.5	ENSP00000378438.4	NM_015492.5	NP_056307.3	MANE Select	Q6ZRI6;H3BN41;H3BT66;H3BRS2
C15orf40	chromosome 15 open reading frame 40	123207	HGNC:28443	ENSG00000169609.14	ENST00000304177.10	ENSP00000307071.6	NM_144597.3	NP_653198.2	MANE Select	Q8WUR7;H3BQZ5;H0Y996;H0YAC3
C15orf48	chromosome 15 open reading frame 48	84419	HGNC:29898	ENSG00000166920.13	ENST00000396650.7	ENSP00000379887.2	NM_197955.3	NP_922946.1	MANE Select	Q9C002;A0A024R5U4;H0YKW5
C15orf61	chromosome 15 open reading frame 61	145853	HGNC:34453	ENSG00000189227.6	ENST00000342683.6	ENSP00000342254.4	NM_001143936.2	NP_001137408.1	MANE Select	A6NNL5;H0YN13
C15orf62	chromosome 15 open reading frame 62	643338	HGNC:34489	ENSG00000188277.10	ENST00000344320.8	ENSP00000341178.6	NM_001130448.3	NP_001123920.1	MANE Select	A8K5M9
C15orf65	piercer of microtubule wall 2	145788	HGNC:44654	ENSG00000261652.3	ENST00000569691.2	ENSP00000456337.1	NM_001198784.2	NP_001185713.1	MANE Select	H3BRN8
C16orf46	chromosome 16 open reading frame 46	123775	HGNC:26525	ENSG00000166455.14	ENST00000299578.10	ENSP00000299578.4	NM_152337.3	NP_689550.2	MANE Select	Q6P387;H3BQQ0
C16orf54	chromosome 16 open reading frame 54	283897	HGNC:26649	ENSG00000185905.4	ENST00000329410.4	ENSP00000327506.3	NM_175900.4	NP_787096.2	MANE Select	Q6UWD8
C16orf72	chromosome 16 open reading frame 72	29035	HGNC:30103	ENSG00000182831.12	ENST00000327827.12	ENSP00000331720.7	NM_014117.3	NP_054836.2	MANE Select	Q14CZ0
C16orf74	chromosome 16 open reading frame 74	404550	HGNC:23362	ENSG00000154102.11	ENST00000284245.9	ENSP00000284245.3	NM_206967.3	NP_996850.1	MANE Select	Q96GX8;R4GMV5;A0A0M5MPK6;R4GNJ3;R4GMY0
C16orf78	chromosome 16 open reading frame 78	123970	HGNC:28479	ENSG00000166152.4	ENST00000299191.4	ENSP00000299191.3	NM_144602.4	NP_653203.1	MANE Select	Q8WTQ4
C16orf82	chromosome 16 open reading frame 82	162083	HGNC:30755	ENSG00000234186.5	ENST00000505035.3	ENSP00000500329.2	NM_001145545.2	NP_001139017.1	MANE Select	A0A5F9ZHF3
C16orf86	chromosome 16 open reading frame 86	388284	HGNC:33755	ENSG00000159761.15	ENST00000403458.9	ENSP00000384117.3	NM_001012984.3	NP_001013002.2	MANE Select	Q6ZW13;A0A087X1J0;R4GNF0;F8WFD6
C16orf87	chromosome 16 open reading frame 87	388272	HGNC:33754	ENSG00000155330.10	ENST00000285697.9	ENSP00000285697.4	NM_001001436.4	NP_001001436.1	MANE Select	Q6PH81
C16orf89	chromosome 16 open reading frame 89	146556	HGNC:28687	ENSG00000153446.16	ENST00000472572.8	ENSP00000420566.2	NM_001098514.3	NP_001091984.2	MANE Select	Q6UX73;A0A0A0MT71
C16orf90	chromosome 16 open reading frame 90	646174	HGNC:34455	ENSG00000215131.11	ENST00000437192.8	ENSP00000401335.3	NM_001080524.2	NP_001073993.1	MANE Select	A8MZG2
C16orf91	chromosome 16 open reading frame 91	283951	HGNC:27558	ENSG00000174109.5	ENST00000442039.3	ENSP00000413100.2	NM_001272051.2	NP_001258980.1	MANE Select	Q4G0I0;A0A0A8K8N9
C16orf92	chromosome 16 open reading frame 92	146378	HGNC:26346	ENSG00000167194.8	ENST00000681219.1	ENSP00000506393.1	NM_001109659.2	NP_001103129.1	MANE Select	Q96LL3;H3BSP6;H3BMV0;H3BVC3
C16orf95	chromosome 16 open reading frame 95	100506581	HGNC:40033	ENSG00000260456.7	ENST00000567970.2	ENSP00000455079.2	NM_001195124.3	NP_001182053.1	MANE Select	Q9H693;A0A087X224;H3BNZ7
C16orf96	chromosome 16 open reading frame 96	342346	HGNC:40031	ENSG00000205832.8	ENST00000444310.5	ENSP00000415027.3	NM_001145011.2	NP_001138483.1	MANE Select	A6NNT2
C17orf100	chromosome 17 open reading frame 100	388327	HGNC:34494	ENSG00000256806.6	ENST00000542475.3	ENSP00000491070.1	NM_001105520.2	NP_001098990.1	MANE Select	A8MU93
C17orf107	chromosome 17 open reading frame 107	100130311	HGNC:37238	ENSG00000205710.4	ENST00000381365.4	ENSP00000370770.3	NM_001145536.2	NP_001139008.1	MANE Select	Q6ZR85;E5RJ01
C17orf113	chromosome 17 open reading frame 113	110806298	HGNC:53437	ENSG00000267221.3	ENST00000587304.3	ENSP00000490245.1	NM_001358661.2	NP_001345590.1	MANE Select	A0A1B0GUU1
C17orf49	chromosome 17 open reading frame 49	124944	HGNC:28737	ENSG00000258315.5	ENST00000439424.6	ENSP00000411851.2	NM_174893.4	NP_777553.1	MANE Select	Q8IXM2;F8W038;F8W1H0
C17orf50	chromosome 17 open reading frame 50	146853	HGNC:29581	ENSG00000270806.2	ENST00000605587.2	ENSP00000475146.1	NM_145272.4	NP_660315.2	MANE Select	Q8WW18;A0A075B7C2;A0A075B7E2
C17orf58	chromosome 17 open reading frame 58	284018	HGNC:27568	ENSG00000186665.10	ENST00000580729.3	ENSP00000489720.1	NM_001382359.1	NP_001369288.1	MANE Select	Q2M2W7;A0A8J8ZI57;A0A8J8YVE6
C17orf64	chromosome 17 open reading frame 64	124773	HGNC:26990	ENSG00000141371.13	ENST00000269127.5	ENSP00000269127.4	NM_181707.3	NP_859058.2	MANE Select	Q86WR6;K7EQ24
C17orf67	chromosome 17 open reading frame 67	339210	HGNC:27900	ENSG00000214226.9	ENST00000397861.7	ENSP00000380959.2	NM_001085430.4	NP_001078899.2	MANE Select	Q0P5P2
C17orf75	chromosome 17 open reading frame 75	64149	HGNC:30173	ENSG00000108666.10	ENST00000577809.6	ENSP00000464275.1	NM_022344.4	NP_071739.2	MANE Select	Q9HAS0;K7EII1;K7EIQ2;K7ERX0;J3QKQ1;J9JIC5;J3KRR1
C17orf78	chromosome 17 open reading frame 78	284099	HGNC:26831	ENSG00000278505.5	ENST00000615133.2	ENSP00000478886.1	NM_173625.5	NP_775896.3	MANE Select	Q8N4C9
C17orf80	chromosome 17 open reading frame 80	55028	HGNC:29601	ENSG00000141219.16	ENST00000535032.7	ENSP00000440551.2	NM_001351264.2	NP_001338193.2	MANE Select	Q9BSJ5;J3QLV1;J3KTJ7;J3KT60;I3L072
C17orf97	chromosome 17 open reading frame 97	400566	HGNC:33800	ENSG00000187624.9	ENST00000360127.7	ENSP00000353245.6	NM_001013672.5	NP_001013694.4	MANE Select	I3L0T0;H7C5B9
C17orf98	chromosome 17 open reading frame 98	388381	HGNC:34492	ENSG00000275489.2	ENST00000614158.2	ENSP00000479396.1	NM_001080465.3	NP_001073934.1	MANE Select	A8MV24
C17orf99	chromosome 17 open reading frame 99	100141515	HGNC:34490	ENSG00000187997.12	ENST00000340363.10	ENSP00000343493.4	NM_001163075.2	NP_001156547.1	MANE Select	Q6UX52;K7ELL6
C18orf21	chromosome 18 open reading frame 21	83608	HGNC:28802	ENSG00000141428.17	ENST00000592875.6	ENSP00000465517.1	NM_031446.5	NP_113634.3	MANE Select	Q32NC0;W4VSQ2;L7N2F3;A0A087X0E7;K7EM84
C18orf25	chromosome 18 open reading frame 25	147339	HGNC:28172	ENSG00000152242.11	ENST00000615052.5	ENSP00000481626.1	NM_145055.5	NP_659492.1	MANE Select	Q96B23;K7ER64;A0A087WVF1;K7EQH1
C18orf32	chromosome 18 open reading frame 32	497661	HGNC:31690	ENSG00000177576.12	ENST00000318240.8	ENSP00000323199.3	NM_001035005.4	NP_001030177.1	MANE Select	Q8TCD1
C18orf54	chromosome 18 open reading frame 54	162681	HGNC:13796	ENSG00000166845.15	ENST00000620105.5	ENSP00000477654.1	NM_001288980.2	NP_001275909.1	MANE Select	Q8IYD9;I7HAS0;J3KRX3;I7GY12;J3KS56
C18orf63	chromosome 18 open reading frame 63	644041	HGNC:40037	ENSG00000206043.7	ENST00000579455.2	ENSP00000464330.2	NM_001174123.2	NP_001167594.1	MANE Select	Q68DL7
C19orf12	chromosome 19 open reading frame 12	83636	HGNC:25443	ENSG00000131943.20	ENST00000323670.14	ENSP00000313332.9	NM_031448.6	NP_113636.2	MANE Select	F8W6J3;A0A8C8PZE2;K7EPS8
C19orf18	chromosome 19 open reading frame 18	147685	HGNC:28642	ENSG00000177025.3	ENST00000314391.3	ENSP00000321519.2	NM_152474.5	NP_689687.1	MANE Select	Q8NEA5
C19orf25	chromosome 19 open reading frame 25	148223	HGNC:26711	ENSG00000119559.17	ENST00000585675.6	ENSP00000468688.2	NM_152482.3	NP_689695.2	MANE Select	Q9UFG5;K7ELZ1;K7ER12;A0A087WUU5;K7EQW1;K7EK56;E7EP72
C19orf33	chromosome 19 open reading frame 33	64073	HGNC:16668	ENSG00000167644.12	ENST00000301246.10	ENSP00000301246.4	NM_033520.3	NP_277055.1	MANE Select	Q9GZP8
C19orf38	chromosome 19 open reading frame 38	255809	HGNC:34073	ENSG00000214212.9	ENST00000397820.5	ENSP00000380920.3	NM_001136482.3	NP_001129954.1	MANE Select	A8MVS5
C19orf44	chromosome 19 open reading frame 44	84167	HGNC:26141	ENSG00000105072.9	ENST00000221671.8	ENSP00000221671.2	NM_032207.4	NP_115583.1	MANE Select	Q9H6X5;M0R1E2;M0QZ23;M0QXR9;M0R2B3;M0QYD0
C19orf47	chromosome 19 open reading frame 47	126526	HGNC:26723	ENSG00000160392.14	ENST00000683109.1	ENSP00000508349.1	NM_001256441.2	NP_001243370.1	MANE Select	Q8N9M1;J3QS16;A0A804HLH2;J3QKZ5;J3QKY6
C19orf53	chromosome 19 open reading frame 53	28974	HGNC:24991	ENSG00000104979.9	ENST00000588234.6	ENSP00000465432.1	NM_014047.3	NP_054766.1	MANE Select	Q9UNZ5;K7ESE5;A0A0A0MQS3
C19orf54	chromosome 19 open reading frame 54	284325	HGNC:24758	ENSG00000188493.15	ENST00000378313.7	ENSP00000367564.2	NM_198476.5	NP_940878.3	MANE Select	M0R0A6;Q5BKX5;Q6ZWG5;M0QXR4;M0R368
C19orf67	chromosome 19 open reading frame 67	646457	HGNC:34354	ENSG00000188032.10	ENST00000548523.6	ENSP00000449137.1	NM_001277378.2	NP_001264307.1	MANE Select	A6NJJ6;A0A0A0MRA4
C19orf71	chromosome 19 open reading frame 71	100128569	HGNC:34496	ENSG00000183397.6	ENST00000329493.6	ENSP00000327950.4	NM_001135580.2	NP_001129052.1	MANE Select	A6NCJ1;A0A804HK34
C19orf73	chromosome 19 open reading frame 73	55150	HGNC:25534	ENSG00000221916.4	ENST00000408991.4	ENSP00000386230.2	NM_018111.3	NP_060581.2	MANE Select	Q9NVV2
C19orf81	chromosome 19 open reading frame 81	342918	HGNC:40041	ENSG00000235034.7	ENST00000425202.6	ENSP00000417035.1	NM_001195076.2	NP_001182005.1	MANE Select	C9J6K1;H7BZS0
C19orf84	chromosome 19 open reading frame 84	147646	HGNC:27112	ENSG00000262874.2	ENST00000574814.2	ENSP00000458772.1	NM_001193623.2	NP_001180552.1	MANE Select	I3L1E1;K7EN44
C19orf85	chromosome 19 open reading frame 85	111064650	HGNC:53653	ENSG00000283567.2	ENST00000635964.2	ENSP00000490220.1	NM_001386794.1	NP_001373723.1	MANE Select	A0A1B0GUS0
C1D	C1D nuclear receptor corepressor	10438	HGNC:29911	ENSG00000197223.12	ENST00000410067.8	ENSP00000386468.3	NM_173177.3	NP_775269.1	MANE Select	Q13901;J3KPZ4
C1GALT1	core 1 synthase, glycoprotein-N-acetylgalactosamine 3-beta-galactosyltransferase 1	56913	HGNC:24337	ENSG00000106392.11	ENST00000436587.7	ENSP00000389176.2	NM_020156.5	NP_064541.1	MANE Select	Q9NS00;A0A024RA32;C9K0C8
C1GALT1C1	C1GALT1 specific chaperone 1	29071	HGNC:24338	ENSG00000171155.8	ENST00000304661.6	ENSP00000304364.5	NM_001011551.3	NP_001011551.1	MANE Select	Q96EU7
C1GALT1C1L	C1GALT1 specific chaperone 1 like	728819	HGNC:51617	ENSG00000223658.8	ENST00000475092.4	ENSP00000489061.1	NM_001101330.3	NP_001094800.1	MANE Select	P0DN25
C1orf100	chromosome 1 open reading frame 100	200159	HGNC:30435	ENSG00000173728.11	ENST00000308105.5	ENSP00000311218.4	NM_001012970.3	NP_001012988.1	MANE Select	Q5SVJ3
C1orf105	chromosome 1 open reading frame 105	92346	HGNC:29591	ENSG00000180999.11	ENST00000367727.9	ENSP00000356700.4	NM_139240.4	NP_640333.3	MANE Select	O95561;Q5R3C7;H0YCE4;E9PLC3
C1orf109	chromosome 1 open reading frame 109	54955	HGNC:26039	ENSG00000116922.15	ENST00000486637.2	ENSP00000476779.2	NM_001350770.2	NP_001337699.1	MANE Select	Q9NX04;V9GY35;A0A087WUX7;V9GYQ8;V9GYT8;V9GYN4
C1orf112	chromosome 1 open reading frame 112	55732	HGNC:25565	ENSG00000000460.17	ENST00000359326.9	ENSP00000352276.4	NM_001320047.2	NP_001306976.1	MANE Select	Q9NSG2;A0A1B0GTJ9;A0A024R922;A0A1B0GUP7;A0A1B0GV14
C1orf115	chromosome 1 open reading frame 115	79762	HGNC:25873	ENSG00000162817.7	ENST00000294889.6	ENSP00000294889.5	NM_024709.5	NP_078985.3	MANE Select	Q9H7X2
C1orf116	chromosome 1 open reading frame 116	79098	HGNC:28667	ENSG00000182795.13	ENST00000359470.6	ENSP00000352447.5	NM_023938.6	NP_076427.2	MANE Select	Q9BW04
C1orf122	chromosome 1 open reading frame 122	127687	HGNC:24789	ENSG00000197982.14	ENST00000373042.5	ENSP00000362133.4	NM_198446.3	NP_940848.2	MANE Select	Q6ZSJ8
C1orf127	chromosome 1 open reading frame 127	148345	HGNC:26730	ENSG00000175262.15	ENST00000377004.9	ENSP00000366203.4	NM_001170754.2	NP_001164225.1	MANE Select	G8JLG8
C1orf131	chromosome 1 open reading frame 131	128061	HGNC:25332	ENSG00000143633.13	ENST00000366649.7	ENSP00000355609.2	NM_152379.4	NP_689592.2	MANE Select	Q8NDD1;Q5TBH9;Q5TBI2
C1orf141	chromosome 1 open reading frame 141	400757	HGNC:32044	ENSG00000203963.12	ENST00000684719.1	ENSP00000507487.1	NM_001276351.2	NP_001263280.1	MANE Select	Q5JVX7;S4R3Z8;F2Z2X7;A0A0A0MTM1;Q5JVX6
C1orf146	chromosome 1 open reading frame 146	388649	HGNC:24032	ENSG00000203910.9	ENST00000370375.8	ENSP00000359401.3	NM_001012425.2	NP_001012425.1	MANE Select	Q5VVC0;X6R7K4
C1orf159	chromosome 1 open reading frame 159	54991	HGNC:26062	ENSG00000131591.18	ENST00000421241.7	ENSP00000400736.2	NM_017891.5	NP_060361.4	MANE Select	Q96HA4;A0A024R082;B2REC4;Q5T2W7;J3KT48;J3QRL0;J3QKM1;Q5T2W9;J3KSJ6;B2REC5
C1orf162	chromosome 1 open reading frame 162	128346	HGNC:28344	ENSG00000143110.12	ENST00000369718.4	ENSP00000358732.3	NM_001300834.2	NP_001287763.1	MANE Select	Q8NEQ5
C1orf167	chromosome 1 open reading frame 167	284498	HGNC:25262	ENSG00000215910.8	ENST00000688073.1	ENSP00000510540.1	NM_001010881.2	NP_001010881.1	MANE Select	A0A8I5KXP5
C1orf174	chromosome 1 open reading frame 174	339448	HGNC:27915	ENSG00000198912.12	ENST00000361605.4	ENSP00000355306.3	NM_207356.3	NP_997239.2	MANE Select	Q8IYL3;A0A7P0TAV4;A0A7P0Z4H8;A0A7P0T8I3;A0A7P0T887;A0A7P0TAC3;A0A7P0T8M5
C1orf185	chromosome 1 open reading frame 185	284546	HGNC:28096	ENSG00000204006.11	ENST00000371759.7	ENSP00000360824.2	NM_001136508.2	NP_001129980.1	MANE Select	Q5T7R7;R4GMU4;A0A3B3ISR6
C1orf198	chromosome 1 open reading frame 198	84886	HGNC:25900	ENSG00000119280.17	ENST00000366663.10	ENSP00000355623.5	NM_032800.3	NP_116189.1	MANE Select	Q9H425;A1NYL2;E5RI90;E5RFY9
C1orf21	chromosome 1 open reading frame 21	81563	HGNC:15494	ENSG00000116667.15	ENST00000235307.7	ENSP00000235307.6	NM_030806.4	NP_110433.1	MANE Select	Q9H246;A0A024R926;A0A3B3ITU3;A0A6Q8PFS2;A0A6Q8PGF2
C1orf210	chromosome 1 open reading frame 210	149466	HGNC:28755	ENSG00000253313.6	ENST00000523677.6	ENSP00000430918.1	NM_182517.3	NP_872323.1	MANE Select	Q8IVY1
C1orf216	chromosome 1 open reading frame 216	127703	HGNC:26800	ENSG00000142686.8	ENST00000270815.5	ENSP00000425166.1	NM_152374.2	NP_689587.1	MANE Select	Q8TAB5
C1orf226	chromosome 1 open reading frame 226	400793	HGNC:34351	ENSG00000239887.6	ENST00000458626.4	ENSP00000437071.1	NM_001085375.2	NP_001078844.1	MANE Select	A1L170
C1orf232	chromosome 1 open reading frame 230	110806296	HGNC:53426	ENSG00000282872.2	ENST00000634842.2	ENSP00000489320.1	NM_001364669.2	NP_001351598.1	MANE Select	A0A0U1RR37;A0A0U1RQR0
C1orf35	chromosome 1 open reading frame 35	79169	HGNC:19032	ENSG00000143793.13	ENST00000272139.5	ENSP00000272139.4	NM_024319.4	NP_077295.1	MANE Select	Q9BU76
C1orf43	chromosome 1 open reading frame 43	25912	HGNC:29876	ENSG00000143612.21	ENST00000368521.10	ENSP00000357507.4	NM_001098616.3	NP_001092086.1	MANE Select	Q9BWL3;Q09GN0;A0A1W2PQP6;A0A1W2PQS0;X6R6S3;X6R6F3;A0A3B3IS96
C1orf50	chromosome 1 open reading frame 50	79078	HGNC:28795	ENSG00000164008.17	ENST00000372525.7	ENSP00000361603.4	NM_024097.4	NP_077002.2	MANE Select	Q9BV19;R4GMT4;A0A8I5QKT5
C1orf52	chromosome 1 open reading frame 52	148423	HGNC:24871	ENSG00000162642.14	ENST00000471115.6	ENSP00000419417.1	NM_198077.4	NP_932343.1	MANE Select	Q8N6N3
C1orf53	chromosome 1 open reading frame 53	388722	HGNC:30003	ENSG00000203724.11	ENST00000367393.8	ENSP00000356363.3	NM_001024594.3	NP_001019765.1	MANE Select	Q5VUE5
C1orf54	chromosome 1 open reading frame 54	79630	HGNC:26258	ENSG00000118292.9	ENST00000369099.8	ENSP00000358095.3	NM_024579.4	NP_078855.2	MANE Select	Q8WWF1;Q5TB16
C1orf56	chromosome 1 open reading frame 56	54964	HGNC:26045	ENSG00000143443.10	ENST00000368926.6	ENSP00000357922.5	NM_017860.5	NP_060330.2	MANE Select	Q9BUN1
C1orf68	chromosome 1 open reading frame 68	100129271	HGNC:29468	ENSG00000198854.5	ENST00000368775.3	ENSP00000357764.2	NM_001024679.3	NP_001019850.1	MANE Select	Q5T750
C1orf74	chromosome 1 open reading frame 74	148304	HGNC:26319	ENSG00000162757.4	ENST00000294811.2	ENSP00000294811.1	NM_152485.4	NP_689698.1	MANE Select	Q96LT6;A0A0A8K8E6
C1orf87	chromosome 1 open reading frame 87	127795	HGNC:28547	ENSG00000162598.13	ENST00000371201.3	ENSP00000360244.3	NM_152377.3	NP_689590.1	MANE Select	Q8N0U7;C9JPP7
C1orf94	chromosome 1 open reading frame 94	84970	HGNC:28250	ENSG00000142698.15	ENST00000488417.2	ENSP00000435634.1	NM_001134734.2	NP_001128206.1	MANE Select	Q6P1W5
C1QA	complement C1q A chain	712	HGNC:1241	ENSG00000173372.18	ENST00000374642.8	ENSP00000363773.3	NM_015991.4	NP_057075.1	MANE Select	P02745;A0A024RAG6
C1QB	complement C1q B chain	713	HGNC:1242	ENSG00000173369.18	ENST00000509305.6	ENSP00000423689.1	NM_001378156.1	NP_001365085.1	MANE Select	A0A0A0MSV6;D6RGJ1;D6R934
C1QBP	complement C1q binding protein	708	HGNC:1243	ENSG00000108561.8	ENST00000225698.8	ENSP00000225698.4	NM_001212.4	NP_001203.1	MANE Select	I3L3B0;Q07021;I3L3Q7
C1QC	complement C1q C chain	714	HGNC:1245	ENSG00000159189.13	ENST00000374640.9	ENSP00000363771.4	NM_172369.5	NP_758957.2	MANE Select	P02747;A0A024RAA7
C1QL1	complement C1q like 1	10882	HGNC:24182	ENSG00000131094.4	ENST00000253407.4	ENSP00000253407.2	NM_006688.5	NP_006679.1	MANE Select	O75973
C1QL2	complement C1q like 2	165257	HGNC:24181	ENSG00000144119.4	ENST00000272520.4	ENSP00000272520.3	NM_182528.4	NP_872334.2	MANE Select	Q7Z5L3;A0A3B0IND4
C1QL3	complement C1q like 3	389941	HGNC:19359	ENSG00000165985.10	ENST00000298943.4	ENSP00000298943.3	NM_001010908.2	NP_001010908.1	MANE Select	Q5VWW1;A0A3B0J0F3
C1QL4	complement C1q like 4	338761	HGNC:31416	ENSG00000186897.5	ENST00000334221.5	ENSP00000335285.3	NM_001008223.2	NP_001008224.1	MANE Select	Q86Z23;A0A3B0INP7
C1QTNF1	C1q and TNF related 1	114897	HGNC:14324	ENSG00000173918.15	ENST00000579760.6	ENSP00000463922.1	NM_030968.5	NP_112230.1	MANE Select	Q9BXJ1;A0A0C4DFP7
C1QTNF12	C1q and TNF related 12	388581	HGNC:32308	ENSG00000184163.3	ENST00000330388.2	ENSP00000329137.2	NM_001014980.3	NP_001014980.1	MANE Select	Q5T7M4
C1QTNF2	C1q and TNF related 2	114898	HGNC:14325	ENSG00000145861.9	ENST00000652664.2	ENSP00000498651.1	NM_031908.6	NP_114114.3	MANE Select	Q9BXJ5;A0A499FIM1;A0A3B0INC0
C1QTNF3	C1q and TNF related 3	114899	HGNC:14326	ENSG00000082196.21	ENST00000382065.8	ENSP00000371497.3	NM_181435.6	NP_852100.3	MANE Select	Q9BXJ4
C1QTNF4	C1q and TNF related 4	114900	HGNC:14346	ENSG00000172247.4	ENST00000302514.4	ENSP00000302274.3	NM_031909.3	NP_114115.2	MANE Select	Q9BXJ3;A0A3B0J0L9;E9PPZ5
C1QTNF5	C1q and TNF related 5	114902	HGNC:14344	ENSG00000223953.6	ENST00000528368.3	ENSP00000431140.1	NM_001278431.2	NP_001265360.1	MANE Select	A0A024R3F8;Q9BXJ0;A0A0U1RQW5
C1QTNF6	C1q and TNF related 6	114904	HGNC:14343	ENSG00000133466.14	ENST00000337843.7	ENSP00000338812.2	NM_031910.4	NP_114116.3	MANE Select	Q9BXI9;A0A024R1J0;F8WC87
C1QTNF7	C1q and TNF related 7	114905	HGNC:14342	ENSG00000163145.13	ENST00000444304.3	ENSP00000388914.2	NM_031911.5	NP_114117.1	MANE Select	Q9BXJ2;A0A0A0MS83;J3KPK0
C1QTNF8	C1q and TNF related 8	390664	HGNC:31374	ENSG00000184471.9	ENST00000328449.6	ENSP00000330426.5	NM_207419.3	NP_997302.2	MANE Select	P60827;A0A3B0IWW5
C1QTNF9	C1q and TNF related 9	338872	HGNC:28732	ENSG00000240654.6	ENST00000332018.5	ENSP00000333737.4	NM_178540.5	NP_848635.2	MANE Select	P0C862;A0A3B0J259
C1R	complement C1r	715	HGNC:1246	ENSG00000159403.18	ENST00000647956.2	ENSP00000497341.1	NM_001733.7	NP_001724.4	MANE Select	B4DPQ0;F5H1V0;A0A3B3ITU4;F5H6Y3;F5GWL0;F5H3N3;F5H2D0;A0A3B3ISR2;F5H1N6;F5H3A3
C1RL	complement C1r subcomponent like	51279	HGNC:21265	ENSG00000139178.12	ENST00000266542.9	ENSP00000266542.4	NM_016546.4	NP_057630.2	MANE Select	Q9NZP8;F5GWF3;F5H6S5;F5H7C8;F5H2Z5
C1S	complement C1s	716	HGNC:1247	ENSG00000182326.17	ENST00000360817.10	ENSP00000354057.5	NM_001734.5	NP_001725.1	MANE Select	P09871;F8WCZ6;F5H7T4;C9IZP8;C9JY52;B5MCV4
C2	complement C2	717	HGNC:1248	ENSG00000166278.16	ENST00000299367.10	ENSP00000299367.5	NM_000063.6	NP_000054.2	MANE Select	Q8N6L6;A0A0G2JIE7;Q5JP69;P06681;B4DQI1;A0A0G2JL69;A0A0G2JJM0;A0A0G2JJ82;A2ABG0;F2Z306;Q5ST52;A0A0G2JK28;C9JYQ5;F8WCJ9
C20orf141	chromosome 20 open reading frame 141	128653	HGNC:16134	ENSG00000258713.3	ENST00000603872.2	ENSP00000473907.1	NM_001256538.2	NP_001243467.1	MANE Select	Q9NUB4
C20orf144	chromosome 20 open reading frame 144	128864	HGNC:16137	ENSG00000149609.6	ENST00000375222.4	ENSP00000364370.3	NM_080825.4	NP_543015.1	MANE Select	Q9BQM9
C20orf173	chromosome 20 open reading frame 173	140873	HGNC:16166	ENSG00000125975.14	ENST00000444723.3	ENSP00000403566.1	NM_001145350.2	NP_001138822.1	MANE Select	Q96LM9;Q4VXR9
C20orf202	chromosome 20 open reading frame 202	400831	HGNC:37254	ENSG00000215595.3	ENST00000400633.3	ENSP00000383474.2	NM_001394958.1	NP_001381887.1	MANE Select	NA
C20orf203	chromosome 20 open reading frame 203	284805	HGNC:26592	ENSG00000198547.10	ENST00000608990.6	ENSP00000495424.1	NM_182584.4	NP_872390.2	MANE Select	Q8NBC4
C20orf204	chromosome 20 open reading frame 204	284739	HGNC:27655	ENSG00000196421.9	ENST00000636176.2	ENSP00000489747.1	NM_001387010.1	NP_001373939.1	MANE Select	A0A1B0GTL2
C20orf27	chromosome 20 open reading frame 27	54976	HGNC:15873	ENSG00000101220.18	ENST00000379772.4	ENSP00000369097.4	NM_001258429.2	NP_001245358.1	MANE Select	Q9GZN8
C20orf85	chromosome 20 open reading frame 85	128602	HGNC:16216	ENSG00000124237.6	ENST00000371168.4	ENSP00000360210.3	NM_178456.3	NP_848551.1	MANE Select	Q9H1P6
C20orf96	chromosome 20 open reading frame 96	140680	HGNC:16227	ENSG00000196476.12	ENST00000360321.7	ENSP00000353470.2	NM_153269.3	NP_695001.2	MANE Select	Q9NUD7;Q5JYC3;F5GZA9
C21orf140	chromosome 21 open reading frame 140	101928147	HGNC:39602	ENSG00000222018.2	ENST00000410005.2	ENSP00000386791.1	NM_001282537.2	NP_001269466.1	MANE Select	B9A014
C21orf58	chromosome 21 open reading frame 58	54058	HGNC:1300	ENSG00000160298.18	ENST00000291691.12	ENSP00000291691.8	NM_058180.5	NP_478060.2	MANE Select	P58505;C9JH41;H7C1T9;H0YCB6
C21orf62	chromosome 21 open reading frame 62	56245	HGNC:1305	ENSG00000205929.11	ENST00000479548.2	ENSP00000418653.1	NM_001162495.3	NP_001155967.2	MANE Select	Q9NYP8;H7BYF8
C21orf91	chromosome 21 open reading frame 91	54149	HGNC:16459	ENSG00000154642.11	ENST00000284881.9	ENSP00000284881.4	NM_001100420.2	NP_001093890.1	MANE Select	Q9NYK6;E7ETB0
C22orf15	chromosome 22 open reading frame 15	150248	HGNC:15558	ENSG00000169314.15	ENST00000402217.8	ENSP00000384965.4	NM_182520.3	NP_872326.2	MANE Select	Q8WYQ4;Q14D93;F8W7S3
C22orf23	chromosome 22 open reading frame 23	84645	HGNC:18589	ENSG00000128346.11	ENST00000403305.6	ENSP00000384667.1	NM_032561.5	NP_115950.3	MANE Select	Q9BZE7;A0A087X0J6;B0QYM1;A0A024R1K6;B0QYM2
C22orf31	chromosome 22 open reading frame 31	25770	HGNC:26931	ENSG00000100249.5	ENST00000216071.5	ENSP00000216071.4	NM_015370.2	NP_056185.1	MANE Select	O95567
C22orf39	chromosome 22 open reading frame 39	128977	HGNC:27012	ENSG00000242259.9	ENST00000399562.9	ENSP00000382474.5	NM_173793.5	NP_776154.4	MANE Select	E0CX16;A0A075B6P1
C22orf42	chromosome 22 open reading frame 42	150297	HGNC:27160	ENSG00000205856.4	ENST00000382097.4	ENSP00000371529.3	NM_001010859.3	NP_001010859.1	MANE Select	Q6IC83
C2CD2	C2 calcium dependent domain containing 2	25966	HGNC:1266	ENSG00000157617.17	ENST00000380486.4	ENSP00000369853.3	NM_015500.2	NP_056315.1	MANE Select	Q9Y426
C2CD2L	C2CD2 like	9854	HGNC:29000	ENSG00000172375.14	ENST00000648610.2	ENSP00000497391.1	NM_001290474.2	NP_001277403.1	MANE Select	O14523
C2CD3	C2 domain containing 3 centriole elongation regulator	26005	HGNC:24564	ENSG00000168014.18	ENST00000334126.12	ENSP00000334379.7	NM_001286577.2	NP_001273506.1	MANE Select	Q4AC94;A0A7P0T9H1;H7BZB4;A0A7P0T831;A0A7P0T883;A0A7P0T8H7;H0YFM6;A0A7P0Z4J2;A0A7P0Z464;A0A7P0T8E9;H0YG44;A0A7P0Z4H1;A0A7P0T8V8;A0A7P0TAU6;A0A7P0T995;F5H0U2;A0A7P0Z475;A0A7P0TAM9
C2CD4A	C2 calcium dependent domain containing 4A	145741	HGNC:33627	ENSG00000198535.5	ENST00000355522.5	ENSP00000347712.5	NM_207322.3	NP_997205.2	MANE Select	Q8NCU7
C2CD4B	C2 calcium dependent domain containing 4B	388125	HGNC:33628	ENSG00000205502.4	ENST00000380392.4	ENSP00000369755.3	NM_001007595.3	NP_001007596.2	MANE Select	A6NLJ0
C2CD4C	C2 calcium dependent domain containing 4C	126567	HGNC:29417	ENSG00000183186.8	ENST00000332235.8	ENSP00000328677.4	NM_001136263.2	NP_001129735.1	MANE Select	Q8TF44
C2CD4D	C2 calcium dependent domain containing 4D	100191040	HGNC:37210	ENSG00000225556.2	ENST00000694868.1	ENSP00000511551.1	NM_001394591.1	NP_001381520.1	MANE Select	B7Z1M9
C2CD5	C2 calcium dependent domain containing 5	9847	HGNC:29062	ENSG00000111731.13	ENST00000446597.6	ENSP00000388756.1	NM_001286176.2	NP_001273105.1	MANE Select	Q86YS7
C2CD6	C2 calcium dependent domain containing 6	151254	HGNC:14438	ENSG00000155754.15	ENST00000439140.6	ENSP00000409937.1	NM_001168221.2	NP_001161693.1	MANE Select	Q53TS8
C2orf15	chromosome 2 open reading frame 15	150590	HGNC:28436	ENSG00000273045.7	ENST00000650052.2	ENSP00000497775.2	NM_144706.4	NP_653307.2	MANE Select	Q8WU43;A0A3F2YNW3
C2orf16	chromosome 2 open reading frame 16	84226	HGNC:25275	ENSG00000221843.6	ENST00000447166.3	ENSP00000403181.2	NM_032266.5	NP_115642.4	MANE Select	C9JG08
C2orf42	chromosome 2 open reading frame 42	54980	HGNC:26056	ENSG00000115998.8	ENST00000264434.7	ENSP00000264434.2	NM_017880.3	NP_060350.1	MANE Select	Q9NWW7;C9JJF4;C9JKD5;C9JV10;C9J5U1;C9JS43;C9J4L7;C9JZF3;C9JK51
C2orf49	chromosome 2 open reading frame 49	79074	HGNC:28772	ENSG00000135974.10	ENST00000258457.7	ENSP00000258457.2	NM_024093.3	NP_076998.1	MANE Select	Q9BVC5;C9J4K0
C2orf50	chromosome 2 open reading frame 50	130813	HGNC:26324	ENSG00000150873.12	ENST00000381585.8	ENSP00000370997.3	NM_001371321.1	NP_001358250.1	MANE Select	Q96LR7
C2orf66	chromosome 2 open reading frame 66	401027	HGNC:33809	ENSG00000187944.5	ENST00000342506.4	ENSP00000339384.3	NM_213608.3	NP_998773.2	MANE Select	A0A5K1VW65
C2orf68	chromosome 2 open reading frame 68	388969	HGNC:34353	ENSG00000168887.11	ENST00000306336.6	ENSP00000304410.5	NM_001013649.4	NP_001013671.2	MANE Select	Q2NKX9;L7T9J5;F6S878
C2orf69	chromosome 2 open reading frame 69	205327	HGNC:26799	ENSG00000178074.6	ENST00000319974.6	ENSP00000312770.5	NM_153689.6	NP_710156.3	MANE Select	Q8N8R5
C2orf72	chromosome 2 open reading frame 72	257407	HGNC:27418	ENSG00000204128.6	ENST00000373640.5	ENSP00000362743.4	NM_001144994.2	NP_001138466.1	MANE Select	A6NCS6
C2orf73	chromosome 2 open reading frame 73	129852	HGNC:26861	ENSG00000177994.16	ENST00000398634.7	ENSP00000381631.2	NM_001100396.2	NP_001093866.1	MANE Select	Q8N5S3;B7ZM11;E7ENW1;C9J598;F8WD05;B5MBY8
C2orf74	chromosome 2 open reading frame 74	339804	HGNC:34439	ENSG00000237651.8	ENST00000432605.3	ENSP00000402915.2	NM_001143959.4	NP_001137431.2	MANE Select	C9JBF1;A8MZ97;A0A087WXS6;A0A087X1C3;F8VY72
C2orf76	chromosome 2 open reading frame 76	130355	HGNC:27017	ENSG00000186132.15	ENST00000334816.12	ENSP00000335041.7	NM_001322331.2	NP_001309260.1	MANE Select	Q3KRA6;C9JTA8
C2orf78	chromosome 2 open reading frame 78	388960	HGNC:34349	ENSG00000187833.8	ENST00000409561.2	ENSP00000387124.1	NM_001080474.3	NP_001073943.1	MANE Select	A6NCI8
C2orf80	chromosome 2 open reading frame 80	389073	HGNC:34352	ENSG00000188674.11	ENST00000341287.9	ENSP00000343171.4	NM_001099334.3	NP_001092804.2	MANE Select	Q0P641;C9J2S2;H7BZF5;C9J2L1;C9JAS9;C9JTX0
C2orf81	chromosome 2 open reading frame 81	388963	HGNC:34350	ENSG00000284308.2	ENST00000684111.1	ENSP00000507340.1	NM_001316764.3	NP_001303693.1	MANE Select	G3XAA6;A6NN90;A0A804HJ35;A0A1W2PSA2;A0A1W2PQG2;A0A1W2PRV2;A0A1W2PPJ4
C2orf88	chromosome 2 open reading frame 88	84281	HGNC:28191	ENSG00000187699.10	ENST00000340623.4	ENSP00000345107.4	NM_001042519.2	NP_001035984.1	MANE Select	Q9BSF0;H7BZ15;C9JS57
C2orf92	chromosome 2 open reading frame 92	728537	HGNC:49272	ENSG00000228486.11	ENST00000627399.4	ENSP00000490587.1	NM_001351368.2	NP_001338297.1	MANE Select	A0A1B0GVN3;A0A1B0GWB7;A0A1B0GUG7;A0A1B0GUK5;A0A1B0GW88;A0A1B0GWI3;A0A1B0GWK3
C3	complement C3	718	HGNC:1318	ENSG00000125730.18	ENST00000245907.11	ENSP00000245907.4	NM_000064.4	NP_000055.2	MANE Select	P01024;M0R0Q9;V9HWA9;M0R1Q1;M0QYC8
C3AR1	complement C3a receptor 1	719	HGNC:1319	ENSG00000171860.5	ENST00000307637.5	ENSP00000302079.4	NM_004054.4	NP_004045.1	MANE Select	Q16581;A8K2H7;F5GZE6
C3orf14	chromosome 3 open reading frame 14	57415	HGNC:25024	ENSG00000114405.11	ENST00000462069.6	ENSP00000419977.1	NM_001291941.3	NP_001278870.1	MANE Select	Q9HBI5;A0A024R330;C9JY17
C3orf18	chromosome 3 open reading frame 18	51161	HGNC:24837	ENSG00000088543.15	ENST00000357203.8	ENSP00000349732.3	NM_016210.5	NP_057294.2	MANE Select	Q9UK00;C9IYC4;F8WCC4
C3orf20	chromosome 3 open reading frame 20	84077	HGNC:25320	ENSG00000131379.10	ENST00000253697.8	ENSP00000253697.3	NM_032137.5	NP_115513.4	MANE Select	A0A024R2I4;Q8ND61
C3orf22	chromosome 3 open reading frame 22	152065	HGNC:28534	ENSG00000180697.9	ENST00000318225.3	ENSP00000316644.2	NM_152533.3	NP_689746.1	MANE Select	Q8N5N4
C3orf33	chromosome 3 open reading frame 33	285315	HGNC:26434	ENSG00000174928.16	ENST00000340171.7	ENSP00000342512.2	NM_001308229.2	NP_001295158.1	MANE Select	Q6P1S2;F8WCI5;F8WDI1
C3orf38	chromosome 3 open reading frame 38	285237	HGNC:28384	ENSG00000179021.10	ENST00000318887.8	ENSP00000322469.3	NM_173824.4	NP_776185.2	MANE Select	Q5JPI3;E9PFZ1
C3orf49	chromosome 3 open reading frame 49	132200	HGNC:25190	ENSG00000163632.15	ENST00000295896.13	ENSP00000295896.8	NM_001355236.2	NP_001342165.1	MANE Select	Q96BT1;A0A2R8YD18;A0A2R8Y7G4
C3orf52	chromosome 3 open reading frame 52	79669	HGNC:26255	ENSG00000114529.13	ENST00000264848.10	ENSP00000264848.5	NM_024616.3	NP_078892.3	MANE Select	Q5BVD1
C3orf56	chromosome 3 open reading frame 56	285311	HGNC:32481	ENSG00000214324.5	ENST00000624688.2	ENSP00000493276.1	NM_001007534.2	NP_001007535.1	MANE Select	Q8N813
C3orf62	chromosome 3 open reading frame 62	375341	HGNC:24771	ENSG00000188315.8	ENST00000343010.8	ENSP00000341139.3	NM_198562.3	NP_940964.1	MANE Select	Q6ZUJ4;H7BZX3;C9JW57
C3orf70	chromosome 3 open reading frame 70	285382	HGNC:33731	ENSG00000187068.3	ENST00000335012.3	ENSP00000334974.2	NM_001025266.3	NP_001020437.1	MANE Select	A6NLC5
C3orf80	chromosome 3 open reading frame 80	401097	HGNC:40048	ENSG00000180044.6	ENST00000326474.5	ENSP00000313324.3	NM_001168214.2	NP_001161686.1	MANE Select	F5H4A9
C3orf84	chromosome 3 open reading frame 84	646498	HGNC:44666	ENSG00000236980.10	ENST00000545770.7	ENSP00000454903.1	NM_001080528.3	NP_001073997.2	MANE Select	H3BNL1;H3BQU4
C3orf85	chromosome 3 open reading frame 85	401081	HGNC:53432	ENSG00000241224.8	ENST00000622536.6	ENSP00000489642.1	NM_001351622.2	NP_001338551.1	MANE Select	A0A1B0GTC6
C4A	complement C4A (Rodgers blood group)	720	HGNC:1323	ENSG00000244731.10	ENST00000428956.7	ENSP00000396688.2	NM_007293.3	NP_009224.2	MANE Select	P0C0L4;A0A140TA32;A0A140TA44;A0A140TA49;A0A0G2JPR0
C4B	complement C4B (Chido blood group)	721	HGNC:1324	ENSG00000224389.9	ENST00000435363.7	ENSP00000415941.2	NM_001002029.4	NP_001002029.3	MANE Select	P0C0L5;F5GXS0;A0A0G2JL54;A0A140TA29
C4BPA	complement component 4 binding protein alpha	722	HGNC:1325	ENSG00000123838.11	ENST00000367070.8	ENSP00000356037.3	NM_000715.4	NP_000706.1	MANE Select	P04003;F2Z2V7;A6PVY5
C4BPB	complement component 4 binding protein beta	725	HGNC:1328	ENSG00000123843.13	ENST00000367078.8	ENSP00000356045.3	NM_001017365.3	NP_001017365.1	MANE Select	P20851;Q5VVQ7
C4orf17	chromosome 4 open reading frame 17	84103	HGNC:25274	ENSG00000138813.10	ENST00000326581.9	ENSP00000322582.4	NM_032149.3	NP_115525.2	MANE Select	Q53FE4;D6RHU4
C4orf19	chromosome 4 open reading frame 19	55286	HGNC:25618	ENSG00000154274.15	ENST00000381980.9	ENSP00000371408.4	NM_001104629.2	NP_001098099.1	MANE Select	Q8IY42;A1MMX6;D6RFF1
C4orf3	chromosome 4 open reading frame 3	401152	HGNC:19225	ENSG00000164096.13	ENST00000504110.2	ENSP00000485697.1	NM_001001701.4	NP_001001701.2	MANE Select	Q8WVX3
C4orf33	chromosome 4 open reading frame 33	132321	HGNC:27025	ENSG00000151470.13	ENST00000425929.6	ENSP00000401090.1	NM_001099783.2	NP_001093253.1	MANE Select	Q8N1A6;D6RIT3;D6RIS3;D6RD26
C4orf36	chromosome 4 open reading frame 36	132989	HGNC:28386	ENSG00000163633.12	ENST00000295898.8	ENSP00000295898.3	NM_144645.4	NP_653246.2	MANE Select	Q96KX1;D6RGW9;D6RCP1;D6RAE1;D6RF10
C4orf45	chromosome 4 open reading frame 45	152940	HGNC:26342	ENSG00000164123.7	ENST00000434826.3	ENSP00000412215.2	NM_152543.3	NP_689756.2	MANE Select	Q96LM5
C4orf46	chromosome 4 open reading frame 46	201725	HGNC:27320	ENSG00000205208.5	ENST00000379205.5	ENSP00000368503.4	NM_001008393.4	NP_001008394.1	MANE Select	Q504U0;D6RFF4
C4orf47	chromosome 4 open reading frame 47	441054	HGNC:34346	ENSG00000205129.9	ENST00000378850.5	ENSP00000368127.4	NM_001114357.3	NP_001107829.1	MANE Select	A7E2U8;D6R9T4;D6RB10;D6RCA9
C4orf48	chromosome 4 open reading frame 48	401115	HGNC:34437	ENSG00000243449.8	ENST00000409248.10	ENSP00000386807.5	NM_001168243.4	NP_001161715.3	MANE Select	Q5BLP8
C4orf51	chromosome 4 open reading frame 51	646603	HGNC:37264	ENSG00000237136.8	ENST00000438731.7	ENSP00000391404.1	NM_001080531.3	NP_001074000.1	MANE Select	C9J302
C4orf54	chromosome 4 open reading frame 54	285556	HGNC:27741	ENSG00000248713.2	ENST00000511828.2	ENSP00000427555.1	NM_001354435.2	NP_001341364.1	MANE Select	D6RIA3
C5	complement C5	727	HGNC:1331	ENSG00000106804.10	ENST00000223642.3	ENSP00000223642.1	NM_001735.3	NP_001726.2	MANE Select	P01031
C5AR1	complement C5a receptor 1	728	HGNC:1338	ENSG00000197405.8	ENST00000355085.4	ENSP00000347197.2	NM_001736.4	NP_001727.2	MANE Select	P21730
C5AR2	complement C5a receptor 2	27202	HGNC:4527	ENSG00000134830.6	ENST00000595464.3	ENSP00000472620.1	NM_001271749.2	NP_001258678.1	MANE Select	Q9P296
C5orf15	chromosome 5 open reading frame 15	56951	HGNC:20656	ENSG00000113583.8	ENST00000231512.5	ENSP00000231512.3	NM_020199.3	NP_064584.1	MANE Select	Q8NC54
C5orf22	chromosome 5 open reading frame 22	55322	HGNC:25639	ENSG00000082213.18	ENST00000325366.14	ENSP00000326879.9	NM_018356.3	NP_060826.2	MANE Select	Q49AR2;B4DR92;E5RFG1;E5RHP8;A0A024RE14
C5orf24	chromosome 5 open reading frame 24	134553	HGNC:26746	ENSG00000181904.9	ENST00000394976.4	ENSP00000378427.3	NM_001135586.1	NP_001129058.1	MANE Select	Q7Z6I8
C5orf34	chromosome 5 open reading frame 34	375444	HGNC:24738	ENSG00000172244.9	ENST00000306862.7	ENSP00000303490.2	NM_198566.4	NP_940968.1	MANE Select	Q96MH7;E9PBC3
C5orf46	chromosome 5 open reading frame 46	389336	HGNC:33768	ENSG00000178776.5	ENST00000318315.5	ENSP00000315370.4	NM_206966.3	NP_996849.2	MANE Select	Q6UWT4
C5orf47	chromosome 5 open reading frame 47	133491	HGNC:27026	ENSG00000185056.10	ENST00000340147.7	ENSP00000340887.6	NM_001144954.2	NP_001138426.1	MANE Select	Q569G3
C5orf49	chromosome 5 open reading frame 49	134121	HGNC:27028	ENSG00000215217.7	ENST00000399810.7	ENSP00000382708.2	NM_001089584.3	NP_001083053.1	MANE Select	A4QMS7;D6RHK3
C5orf52	chromosome 5 open reading frame 52	100190949	HGNC:35121	ENSG00000187658.7	ENST00000409999.4	ENSP00000387027.3	NM_001145132.2	NP_001138604.1	MANE Select	A6NGY3
C5orf58	chromosome 5 open reading frame 58	133874	HGNC:37272	ENSG00000234511.10	ENST00000593851.5	ENSP00000490013.2	NM_001102609.3	NP_001096079.2	MANE Select	C9J3I9;A0A1B0GVU6;A0A2R8Y5L7
C5orf63	chromosome 5 open reading frame 63	401207	HGNC:40051	ENSG00000164241.14	ENST00000296662.10	ENSP00000453964.1	NM_001164478.2	NP_001157950.1	MANE Select	A6NC05;U3KPR6;U3KQ05;U3KQR4;A0A8C8V477;U3KQB8
C6	complement C6	729	HGNC:1339	ENSG00000039537.15	ENST00000337836.10	ENSP00000338861.5	NM_000065.5	NP_000056.2	MANE Select	P13671;C9JC72
C6orf118	chromosome 6 open reading frame 118	168090	HGNC:21233	ENSG00000112539.15	ENST00000230301.9	ENSP00000230301.8	NM_144980.4	NP_659417.2	MANE Select	Q5T5N4
C6orf120	chromosome 6 open reading frame 120	387263	HGNC:21247	ENSG00000185127.7	ENST00000332290.4	ENSP00000346931.1	NM_001029863.3	NP_001025034.1	MANE Select	Q7Z4R8
C6orf132	chromosome 6 open reading frame 132	647024	HGNC:21288	ENSG00000188112.10	ENST00000341865.9	ENSP00000341368.4	NM_001164446.3	NP_001157918.1	MANE Select	Q5T0Z8
C6orf136	chromosome 6 open reading frame 136	221545	HGNC:21301	ENSG00000204564.12	ENST00000651131.1	ENSP00000499201.1	NM_001161376.2	NP_001154848.1	MANE Select	Q5SQH8;Q0P5T2;A0A1U9X7F4;F8WC77;H7C5B5;H7C4Z6;F8WEV2;F8WBB4;H7C4U4;A0A140T9G8
C6orf141	chromosome 6 open reading frame 141	135398	HGNC:21351	ENSG00000197261.12	ENST00000529246.4	ENSP00000434602.2	NM_001145652.2	NP_001139124.2	MANE Select	Q5SZD1
C6orf15	chromosome 6 open reading frame 15	29113	HGNC:13927	ENSG00000204542.3	ENST00000259870.4	ENSP00000259870.3	NM_014070.3	NP_054789.2	MANE Select	Q6UXA7;M1T2K5
C6orf163	chromosome 6 open reading frame 163	206412	HGNC:21403	ENSG00000203872.7	ENST00000388923.5	ENSP00000373575.3	NM_001010868.3	NP_001010868.2	MANE Select	Q5TEZ5;V9GZ22
C6orf226	chromosome 6 open reading frame 226	441150	HGNC:34431	ENSG00000221821.4	ENST00000408925.4	ENSP00000386146.2	NM_001008739.2	NP_001008739.1	MANE Select	Q5I0X4
C6orf47	chromosome 6 open reading frame 47	57827	HGNC:19076	ENSG00000204439.4	ENST00000375911.2	ENSP00000365076.1	NM_021184.4	NP_067007.3	MANE Select	O95873
C6orf52	chromosome 6 open reading frame 52	347744	HGNC:20881	ENSG00000137434.12	ENST00000259983.8	ENSP00000259983.3	NM_001145020.3	NP_001138492.1	MANE Select	Q5T4I8;D6RAP8;D6RGE8
C6orf58	chromosome 6 open reading frame 58	352999	HGNC:20960	ENSG00000184530.9	ENST00000329722.8	ENSP00000328069.7	NM_001010905.3	NP_001010905.1	MANE Select	Q6P5S2
C6orf62	chromosome 6 open reading frame 62	81688	HGNC:20998	ENSG00000112308.13	ENST00000378119.9	ENSP00000367359.4	NM_030939.5	NP_112201.1	MANE Select	Q9GZU0;A0A024R026
C6orf89	chromosome 6 open reading frame 89	221477	HGNC:21114	ENSG00000198663.17	ENST00000480824.7	ENSP00000475947.1	NM_001286635.2	NP_001273564.1	MANE Select	Q6UWU4;A0A024RCY0
C7	complement C7	730	HGNC:1346	ENSG00000112936.20	ENST00000313164.10	ENSP00000322061.9	NM_000587.4	NP_000578.2	MANE Select	P10643
C7orf25	chromosome 7 open reading frame 25	79020	HGNC:21703	ENSG00000136197.14	ENST00000350427.5	ENSP00000343364.4	NM_001099858.2	NP_001093328.2	MANE Select	Q9BPX7;C9JF90;C9K0L6
C7orf26	integrator complex subunit 15	79034	HGNC:21702	ENSG00000146576.13	ENST00000344417.10	ENSP00000340220.5	NM_024067.4	NP_076972.2	MANE Select	Q96N11;H7C0Q5
C7orf31	chromosome 7 open reading frame 31	136895	HGNC:21722	ENSG00000153790.12	ENST00000283905.8	ENSP00000283905.3	NM_138811.4	NP_620166.3	MANE Select	Q8N865;C9J431;C9JF06;C9JTB1
C7orf33	chromosome 7 open reading frame 33	202865	HGNC:21724	ENSG00000170279.3	ENST00000307003.3	ENSP00000304071.2	NM_145304.4	NP_660347.1	MANE Select	Q8WU49;A0A090N8Y1
C7orf50	chromosome 7 open reading frame 50	84310	HGNC:22421	ENSG00000146540.15	ENST00000397098.8	ENSP00000380286.3	NM_001318252.2	NP_001305181.1	MANE Select	Q9BRJ6;C9JQV0;H7C0T1
C7orf57	chromosome 7 open reading frame 57	136288	HGNC:22247	ENSG00000164746.14	ENST00000348904.4	ENSP00000335500.3	NM_001100159.3	NP_001093629.1	MANE Select	Q8NEG2;J3KQX6;F5H7J8;C9JQZ6
C7orf61	chromosome 7 open reading frame 61	402573	HGNC:22135	ENSG00000185955.5	ENST00000332375.4	ENSP00000327732.3	NM_001004323.3	NP_001004323.1	MANE Select	Q8IZ16
C8A	complement C8 alpha chain	731	HGNC:1352	ENSG00000157131.12	ENST00000361249.4	ENSP00000354458.3	NM_000562.3	NP_000553.1	MANE Select	P07357
C8B	complement C8 beta chain	732	HGNC:1353	ENSG00000021852.14	ENST00000371237.9	ENSP00000360281.4	NM_000066.4	NP_000057.3	MANE Select	NA
C8G	complement C8 gamma chain	733	HGNC:1354	ENSG00000176919.13	ENST00000371634.7	ENSP00000360697.3	NM_000606.3	NP_000597.2	MANE Select	P07360
C8orf33	chromosome 8 open reading frame 33	65265	HGNC:26104	ENSG00000182307.14	ENST00000331434.7	ENSP00000330361.6	NM_023080.3	NP_075568.1	MANE Select	Q9H7E9;A0A3B3IT54;A0A3B3IRR6;A0A3B3ITA3
C8orf34	chromosome 8 open reading frame 34	116328	HGNC:30905	ENSG00000165084.16	ENST00000518698.6	ENSP00000427820.1	NM_052958.4	NP_443190.2	MANE Select	Q49A92;A0A2P0CTR9;E5RJD9
C8orf48	chromosome 8 open reading frame 48	157773	HGNC:26345	ENSG00000164743.5	ENST00000297324.5	ENSP00000297324.4	NM_001007090.3	NP_001007091.2	MANE Select	Q96LL4
C8orf58	chromosome 8 open reading frame 58	541565	HGNC:32233	ENSG00000241852.11	ENST00000289989.10	ENSP00000289989.5	NM_001013842.3	NP_001013864.1	MANE Select	Q8NAV2;A0A087WX44;E5RJ64
C8orf74	chromosome 8 open reading frame 74	203076	HGNC:32296	ENSG00000171060.11	ENST00000304519.10	ENSP00000307129.5	NM_001040032.2	NP_001035121.2	MANE Select	E5RJ53;Q6P047
[truncated: 17,063 more rows]
