# Supplementary material for: Proteome-wide copy-number estimation from transcriptomics
Source: Mol Syst Biol. 2024 Sep 27;20(11):1230–56. doi: 10.1038/s44320-024-00064-3 (PMC11535397; doi:10.1038/s44320-024-00064-3)
Supplement: Supplementary file 10 — Dataset EV8 [file 44320_2024_64_MOESM10_ESM.xlsx]

## Sheet: Caption
Dataset EV8. Example file format for RNA-seq transcripts per million data and optional user-defined calibration data for upload to the Pinferna shiny app.

## Sheet: README
Hello, and thank you for showing interest in using Pinferna. This app allows you to explore relationships between a gene's transcript and protein abundances. You can also upload your own transcriptomic data to receive predictions of protein abundances in your sample. Please see "Table 1 - Transcriptomic input" for an example of how data should be input into Pinferna. Not all proteins have absolut…
	Requirements
Table 1 - Transcriptomic input	GeneSymbol and/or Ensembl_Gene (i.e., prefix "ENSG"); transcripts per million
Table 2 - Calibration set input	GeneSymbol and/or Ensembl_Gene; CellLine; protein abundances
Note: Gene symbols are always returned to the user, even if only ensembl gene IDs are provided.

## Sheet: Table 1 - Transcriptomic input
Identifiers: Please add gene symbols and/or ensembl gene IDs for your N genes of interest in your M samples. Delete unused columns.
Maximum file size: Any number of genes and samples are allowed up to a file size of 50 MB.
Numeric input: Data should be provided as transcripts per million-normalized RNA-seq.
Please delete the top five rows of this template so that the first row is the header of the following table.
GeneSymbol	Ensembl_Gene	Sample_Name_1	Sample_Name_2	Sample_Name_M
GeneSymbol_1	ENSG_1	45.64	32.1	100.69
GeneSymbol_2	ENSG_2	2.54	7.85	0
GeneSymbol_3	ENSG_3	200.68	93	12.03

## Sheet: Table 2 - Calibration set input
Identifiers: Please add gene symbols and/or ensembl gene IDs for your calibrations and the cell line(s) in which the calibration occurs.
Maximum file size: Any number of genes and samples are allowed up to a file size of 50 MB.
Numeric input: Data (Protein) should be provided as absolute copies of protein per cell in the sample
Please delete the top five rows of this template so that the first row is the header of the following table.
CellLine	Protein	GeneSymbol	Ensembl_Gene
Sample_Name_1	3000	GeneSymbol_1	ENSG_1
Sample_Name_2	5000	GeneSymbol_1	ENSG_1
Sample_Name_2	2000	GeneSymbol_2	ENSG_2
Sample_Name_3	5000	GeneSymbol_3	ENSG_3
